# Supplementary material for: Near telomere-to-telomere genome assembly of Mongolian cattle: implications for population genetic variation and beef quality
Source: Gigascience. 2024 Dec 18;13:giae099. doi: 10.1093/gigascience/giae099 (PMC11653892; doi:10.1093/gigascience/giae099)
Supplement: giae099_Supplemental_Files [file giae099_supplemental_files.zip]

Archive with 13 entries (13 files):
- Figure S2 Ragtag_YvsOther.pdf
- Figure S3.centromics_circos.pdf
- Figure-S1.Mongolian_spectra-cn plots.fl.pdf
- File S1.ASR1.3_vs_Mongolian.chain
- Table S1-information of raw data.xlsx
- Table S10-Wagyu_vs_other-gwas.xlsx
- Table S2-assembly.xlsx
- Table S3-scaffold.xlsx
- Table S4-QV-assessment.xlsx
- Table S5-95_Individuals .xls
- Table S6-information of cattle population.xlsx
- Table S7-Mong_vs_Wagyu.xlsx
- Table S8-Wagyu_vs_other.xlsx
