# Supplementary material for: Near telomere-to-telomere genome assembly of Mongolian cattle: implications for population genetic variation and beef quality
Source: Gigascience. 2024 Dec 18;13:giae099. doi: 10.1093/gigascience/giae099 (PMC11653892; doi:10.1093/gigascience/giae099)
Supplement: giae099_Supplemental_Files [file giae099_supplemental_files.zip › File S1.ASR1.3_vs_Mongolian.chain]

chain	255	NC_037328.1	158534110	+	59259820	68457248	chr01	171934863	-	73903732	83101160	0
9197428

chain	255	NC_037328.1	158534110	+	23556820	28324076	chr01	171934863	-	38205082	42972338	1
4767256

chain	255	NC_037328.1	158534110	+	110425605	114251216	chr01	171934863	-	124780918	128606529	2
3825611

chain	255	NC_037328.1	158534110	+	103305275	106621882	chr01	171934863	-	117654334	120970941	3
3316607

chain	255	NC_037328.1	158534110	+	85075137	88266247	chr01	171934863	-	99699603	102890713	4
3191110

chain	255	NC_037328.1	158534110	+	116799838	119965156	chr01	171934863	-	131153207	134318525	5
3165318

chain	255	NC_037328.1	158534110	+	80594278	83699456	chr01	171934863	-	95214385	98319563	6
3105178

chain	255	NC_037328.1	158534110	+	678775	3694410	chr01	171934863	-	15333364	18348999	7
3015635

chain	255	NC_037328.1	158534110	+	7633114	10447780	chr01	171934863	-	22288165	25102831	8
2814666

chain	255	NC_037328.1	158534110	+	96187686	98801263	chr01	171934863	-	110575788	113189365	9
2613577

chain	255	NC_037328.1	158534110	+	154007242	156575262	chr01	171934863	-	168352419	170920439	10
2568020

chain	255	NC_037328.1	158534110	+	114253729	116799677	chr01	171934863	-	128606946	131152894	11
2545948

chain	255	NC_037328.1	158534110	+	78021302	80593525	chr01	171934863	-	92641075	95213298	12
2572223

chain	255	NC_037328.1	158534110	+	10484789	13015217	chr01	171934863	-	25102883	27633311	13
2530428

chain	255	NC_037328.1	158534110	+	4806832	7298274	chr01	171934863	-	19477281	21968723	14
2491442

chain	255	NC_037328.1	158534110	+	68602338	71035272	chr01	171934863	-	83240847	85673781	15
2432934

chain	255	NC_037328.1	158534110	+	98838437	101205492	chr01	171934863	-	113189878	115556933	16
2367055

chain	255	NC_037328.1	158534110	+	19155629	21460457	chr01	171934863	-	33781788	36086616	17
2304828

chain	255	NC_037328.1	158534110	+	71035610	73294135	chr01	171934863	-	85675947	87934472	18
2258525

chain	255	NC_037328.1	158534110	+	108188013	110425549	chr01	171934863	-	122542150	124779686	19
2237536

chain	255	NC_037328.1	158534110	+	32292428	34411636	chr01	171934863	-	46911073	49030281	20
2119208

chain	255	NC_037328.1	158534110	+	133897027	135968388	chr01	171934863	-	148249801	150321162	21
2071361

chain	255	NC_037328.1	158534110	+	56771541	58812095	chr01	171934863	-	71431122	73471676	22
2040554

chain	255	NC_037328.1	158534110	+	43711116	45697706	chr01	171934863	-	58367997	60354587	23
1986590

chain	255	NC_037328.1	158534110	+	73294004	75233429	chr01	171934863	-	87936064	89875489	24
1939425

chain	255	NC_037328.1	158534110	+	51217461	53126527	chr01	171934863	-	65883057	67792123	25
1909066

chain	255	NC_037328.1	158534110	+	28577885	30382084	chr01	171934863	-	43202659	45006858	26
1804199

chain	255	NC_037328.1	158534110	+	35941030	37736041	chr01	171934863	-	50563317	52358328	27
1795011

chain	255	NC_037328.1	158534110	+	149548959	151345202	chr01	171934863	-	163902092	165698335	28
1796243

chain	255	NC_037328.1	158534110	+	132160693	133892674	chr01	171934863	-	146517408	148249389	29
1731981

chain	255	NC_037328.1	158534110	+	147841948	149548780	chr01	171934863	-	162193928	163900760	30
1706832

chain	255	NC_037328.1	158534110	+	145563937	147230910	chr01	171934863	-	159877641	161544614	31
1666973

chain	255	NC_037328.1	158534110	+	39966807	41614699	chr01	171934863	-	54595812	56243704	32
1647892

chain	255	NC_037328.1	158534110	+	106622035	108187406	chr01	171934863	-	120976717	122542088	33
1565371

chain	255	NC_037328.1	158534110	+	125543600	127105973	chr01	171934863	-	139901096	141463469	34
1562373

chain	255	NC_037328.1	158534110	+	75235022	76806454	chr01	171934863	-	89876180	91447612	35
1571432

chain	255	NC_037328.1	158534110	+	130645546	132159332	chr01	171934863	-	145003575	146517361	36
1513786

chain	255	NC_037328.1	158534110	+	119979313	121463392	chr01	171934863	-	134330982	135815061	37
1484079

chain	255	NC_037328.1	158534110	+	83700127	85075039	chr01	171934863	-	98324391	99699303	38
1374912

chain	255	NC_037328.1	158534110	+	37981949	39377520	chr01	171934863	-	52606045	54001616	39
1395571

chain	255	NC_037328.1	158534110	+	13102861	14556139	chr01	171934863	-	27725615	29178893	40
1453278

chain	255	NC_037328.1	158534110	+	22257280	23556425	chr01	171934863	-	36896576	38195721	41
1299145

chain	255	NC_037328.1	158534110	+	46398145	47657531	chr01	171934863	-	61061011	62320397	42
1259386

chain	255	NC_037328.1	158534110	+	92605211	93856044	chr01	171934863	-	106985934	108236767	43
1250833

chain	255	NC_037328.1	158534110	+	76806657	77967340	chr01	171934863	-	91456845	92617528	44
1160683

chain	255	NC_037328.1	158534110	+	95004419	96187578	chr01	171934863	-	109390996	110574155	45
1183159

chain	255	NC_037328.1	158534110	+	31117745	32286029	chr01	171934863	-	45742533	46910817	46
1168284

chain	255	NC_037328.1	158534110	+	143380031	144496857	chr01	171934863	-	157704299	158821125	47
1116826

chain	255	NC_037328.1	158534110	+	136208308	137363329	chr01	171934863	-	150563706	151718727	48
1155021

chain	255	NC_037328.1	158534110	+	34468561	35592770	chr01	171934863	-	49083963	50208172	49
1124209

chain	255	NC_037328.1	158534110	+	93856478	95001515	chr01	171934863	-	108238986	109384023	50
1145037

chain	255	NC_037328.1	158534110	+	42647944	43710866	chr01	171934863	-	57288542	58351464	51
1062922

chain	255	NC_037328.1	158534110	+	144516082	145558253	chr01	171934863	-	158831424	159873595	52
1042171

chain	255	NC_037328.1	158534110	+	151362536	152409041	chr01	171934863	-	165718152	166764657	53
1046505

chain	255	NC_037328.1	158534110	+	18113398	19146460	chr01	171934863	-	32746820	33779882	54
1033062

chain	255	NC_037328.1	158534110	+	129644864	130645494	chr01	171934863	-	144000961	145001591	55
1000630

chain	255	NC_037328.1	158534110	+	89864107	90911784	chr01	171934863	-	104241090	105288767	56
1047677

chain	255	NC_037328.1	158534110	+	124531415	125539238	chr01	171934863	-	138892212	139900035	57
1007823

chain	255	NC_037328.1	158534110	+	53130212	54131924	chr01	171934863	-	67792229	68793941	58
1001712

chain	255	NC_037328.1	158534110	+	54719023	55715069	chr01	171934863	-	69374290	70370336	59
996046

chain	255	NC_037328.1	158534110	+	128440259	129390114	chr01	171934863	-	142796411	143746266	60
949855

chain	255	NC_037328.1	158534110	+	139959578	140930299	chr01	171934863	-	154291320	155262041	61
970721

chain	255	NC_037328.1	158534110	+	138238145	139120928	chr01	171934863	-	152570537	153453320	62
882783

chain	255	NC_037328.1	158534110	+	122001747	122882074	chr01	171934863	-	136367489	137247816	63
880327

chain	255	NC_037328.1	158534110	+	123140244	123986180	chr01	171934863	-	137507709	138353645	64
845936

chain	255	NC_037328.1	158534110	+	3986338	4806697	chr01	171934863	-	18655941	19476300	65
820359

chain	255	NC_037328.1	158534110	+	101205951	102027307	chr01	171934863	-	115558610	116379966	66
821356

chain	255	NC_037328.1	158534110	+	16098146	16923116	chr01	171934863	-	30735152	31560122	67
824970

chain	255	NC_037328.1	158534110	+	139122901	139959469	chr01	171934863	-	153453493	154290061	68
836568

chain	255	NC_037328.1	158534110	+	21460498	22257185	chr01	171934863	-	36099431	36896118	69
796687

chain	255	NC_037328.1	158534110	+	55989362	56770305	chr01	171934863	-	70643743	71424686	70
780943

chain	255	NC_037328.1	158534110	+	140950515	141684597	chr01	171934863	-	155262655	155996737	71
734082

chain	255	NC_037328.1	158534110	+	127109815	127835896	chr01	171934863	-	141463601	142189682	72
726081

chain	255	NC_037328.1	158534110	+	45697857	46389097	chr01	171934863	-	60360881	61052121	73
691240

chain	255	NC_037328.1	158534110	+	89146674	89863821	chr01	171934863	-	103523900	104241047	74
717147

chain	255	NC_037328.1	158534110	+	141685096	142367543	chr01	171934863	-	156005991	156688438	75
682447

chain	255	NC_037328.1	158534110	+	102028320	102692623	chr01	171934863	-	116380940	117045243	76
664303

chain	255	NC_037328.1	158534110	+	16930686	17588361	chr01	171934863	-	31560234	32217909	77
657675

chain	255	NC_037328.1	158534110	+	48903115	49538427	chr01	171934863	-	63572244	64207556	78
635312

chain	255	NC_037328.1	158534110	+	14557141	15191458	chr01	171934863	-	29179278	29813595	79
634317

chain	255	NC_037328.1	158534110	+	147230884	147839726	chr01	171934863	-	161585028	162193870	80
608842

chain	255	NC_037328.1	158534110	+	137377736	137965057	chr01	171934863	-	151718845	152306166	81
587321

chain	255	NC_037328.1	158534110	+	30383094	30989731	chr01	171934863	-	45009105	45615742	82
606637

chain	255	NC_037328.1	158534110	+	39378031	39962706	chr01	171934863	-	54001751	54586426	83
584675

chain	255	NC_037328.1	158534110	+	54132145	54710453	chr01	171934863	-	68795849	69374157	84
578308

chain	255	NC_037328.1	158534110	+	142807009	143379980	chr01	171934863	-	157130167	157703138	85
572971

chain	255	NC_037328.1	158534110	+	88594522	89143428	chr01	171934863	-	102974290	103523196	86
548906

chain	255	NC_037328.1	158534110	+	49540407	50114658	chr01	171934863	-	64207583	64781834	87
574251

chain	255	NC_037328.1	158534110	+	123993522	124531321	chr01	171934863	-	138354310	138892109	88
537799

chain	255	NC_037328.1	158534110	+	153474970	154006976	chr01	171934863	-	167819897	168351903	89
532006

chain	255	NC_037328.1	158534110	+	92079335	92605190	chr01	171934863	-	106459916	106985771	90
525855

chain	255	NC_037328.1	158534110	+	50328265	50896607	chr01	171934863	-	64994401	65562743	91
568342

chain	255	NC_037328.1	158534110	+	152505456	152971726	chr01	171934863	-	166846532	167312802	92
466270

chain	255	NC_037328.1	158534110	+	156578939	157068522	chr01	171934863	-	170920801	171410384	93
489583

chain	255	NC_037328.1	158534110	+	41620718	42100315	chr01	171934863	-	56250539	56730136	94
479597

chain	255	NC_037328.1	158534110	+	15621965	16097487	chr01	171934863	-	30257253	30732775	95
475522

chain	255	NC_037328.1	158534110	+	157078911	157540584	chr01	171934863	-	171410590	171872263	96
461673

chain	255	NC_037328.1	158534110	+	58828628	59259724	chr01	171934863	-	73472349	73903445	97
431096

chain	255	NC_037328.1	158534110	+	47761960	48173754	chr01	171934863	-	62430470	62842264	98
411794

chain	255	NC_037328.1	158534110	+	153125447	153474579	chr01	171934863	-	167470671	167819803	99
349132

chain	255	NC_037328.1	158534110	+	102693031	103042043	chr01	171934863	-	117046162	117395174	100
349012

chain	255	NC_037328.1	158534110	+	142457721	142806918	chr01	171934863	-	156780652	157129849	101
349197

chain	255	NC_037328.1	158534110	+	164991	504998	chr01	171934863	-	14830934	15170941	102
340007

chain	255	NC_037328.1	158534110	+	91500893	91854580	chr01	171934863	-	105887281	106240968	103
353687

chain	255	NC_037328.1	158534110	+	91127776	91492734	chr01	171934863	-	105506615	105871573	104
364958

chain	255	NC_037328.1	158534110	+	15192408	15518517	chr01	171934863	-	29822306	30148415	105
326109

chain	255	NC_037328.1	158534110	+	17814339	18113313	chr01	171934863	-	32446930	32745904	106
298974

chain	255	NC_037328.1	158534110	+	3694486	3985306	chr01	171934863	-	18365014	18655834	107
290820

chain	255	NC_037328.1	158534110	+	128140848	128439994	chr01	171934863	-	142494838	142793984	108
299146

chain	255	NC_037328.1	158534110	+	48177020	48451534	chr01	171934863	-	62843203	63117717	109
274514

chain	255	NC_037328.1	158534110	+	55717331	55989026	chr01	171934863	-	70370466	70642161	110
271695

chain	255	NC_037328.1	158534110	+	35675780	35941001	chr01	171934863	-	50297795	50563016	111
265221

chain	255	NC_037328.1	158534110	+	137973769	138237924	chr01	171934863	-	152306227	152570382	112
264155

chain	255	NC_037328.1	158534110	+	122882701	123136151	chr01	171934863	-	137252062	137505512	113
253450

chain	255	NC_037328.1	158534110	+	37743139	37981836	chr01	171934863	-	52366312	52605009	114
238697

chain	255	NC_037328.1	158534110	+	28347832	28577521	chr01	171934863	-	42972563	43202252	115
229689

chain	255	NC_037328.1	158534110	+	103042049	103280573	chr01	171934863	-	117395384	117633908	116
238524

chain	255	NC_037328.1	158534110	+	127934847	128140737	chr01	171934863	-	142288739	142494629	117
205890

chain	255	NC_037328.1	158534110	+	50896606	51129803	chr01	171934863	-	65564410	65797607	118
233197

chain	255	NC_037328.1	158534110	+	48697208	48901736	chr01	171934863	-	63366050	63570578	119
204528

chain	255	NC_037328.1	158534110	+	91854889	92073379	chr01	171934863	-	106241034	106459524	120
218490

chain	255	NC_037328.1	158534110	+	42100423	42302404	chr01	171934863	-	56742375	56944356	121
201981

chain	255	NC_037328.1	158534110	+	121689650	121900306	chr01	171934863	-	136048786	136259442	122
210656

chain	255	NC_037328.1	158534110	+	42344847	42537863	chr01	171934863	-	56985454	57178470	123
193016

chain	255	NC_037328.1	158534110	+	7451640	7633046	chr01	171934863	-	22106351	22287757	124
181406

chain	255	NC_037328.1	158534110	+	135968441	136165634	chr01	171934863	-	150323133	150520326	125
197193

chain	255	NW_020190418.1	170077	+	0	164586	chr01	171934863	+	157060415	157225001	126
164586

chain	255	NC_037328.1	158534110	+	48456772	48646827	chr01	171934863	-	63123904	63313959	127
190055

chain	255	NC_037328.1	158534110	+	152972080	153125355	chr01	171934863	-	167317277	167470552	128
153275

chain	255	NC_037328.1	158534110	+	7314048	7451522	chr01	171934863	-	21968771	22106245	129
137474

chain	255	NW_020191190.1	167163	+	578	144409	chr01	171934863	-	13828603	13972434	130
143831

chain	255	NC_037328.1	158534110	+	68459839	68598568	chr01	171934863	-	83101190	83239919	131
138729

chain	255	NC_037328.1	158534110	+	129392563	129519178	chr01	171934863	-	143747763	143874378	132
126615

chain	255	NC_037328.1	158534110	+	121548464	121681970	chr01	171934863	-	135915246	136048752	133
133506

chain	255	NC_037328.1	158534110	+	30990969	31117571	chr01	171934863	-	45615782	45742384	134
126602

chain	255	NC_037328.1	158534110	+	17588613	17705470	chr01	171934863	-	32219877	32336734	135
116857

chain	255	NC_037328.1	158534110	+	91003738	91127570	chr01	171934863	-	105382061	105505893	136
123832

chain	255	NC_037328.1	158534110	+	17706652	17814308	chr01	171934863	-	32337834	32445490	137
107656

chain	255	NC_037328.1	158534110	+	519535	637180	chr01	171934863	-	15171107	15288752	138
117645

chain	255	NC_037328.1	158534110	+	127836213	127934702	chr01	171934863	-	142190110	142288599	139
98489

chain	255	NC_037328.1	158534110	+	47660072	47761853	chr01	171934863	-	62322457	62424238	140
101781

chain	255	NC_037328.1	158534110	+	129519295	129618233	chr01	171934863	-	143874476	143973414	141
98938

chain	255	NC_037328.1	158534110	+	50115118	50219762	chr01	171934863	-	64782550	64887194	142
104644

chain	255	NC_037345.1	65820629	+	63028516	63118794	chr01	171934863	-	102892744	102983022	143
90278

chain	255	NC_037328.1	158534110	+	121900560	122001255	chr01	171934863	-	136261926	136362621	144
100695

chain	255	NC_037328.1	158534110	+	42544279	42647895	chr01	171934863	-	57183874	57287490	145
103616

chain	255	NC_037328.1	158534110	+	152423445	152504873	chr01	171934863	-	166764743	166846171	146
81428

chain	255	NC_037328.1	158534110	+	142367684	142457165	chr01	171934863	-	156688800	156778281	147
89481

chain	255	NW_020191518.1	175758	+	32920	113255	chr01	171934863	-	13782543	13862878	148
80335

chain	255	NW_020190873.1	429127	+	38117	122202	chr01	171934863	+	158372526	158456611	149
84085

chain	255	NC_037328.1	158534110	+	51129908	51214886	chr01	171934863	-	65798042	65883020	150
84978

chain	255	NC_037328.1	158534110	+	15518756	15598050	chr01	171934863	-	30157347	30236641	151
79294

chain	255	NC_037328.1	158534110	+	13015480	13100086	chr01	171934863	-	27640772	27725378	152
84606

chain	255	NC_037328.1	158534110	+	121464115	121541267	chr01	171934863	-	135829660	135906812	153
77152

chain	255	NC_037328.1	158534110	+	35593562	35675554	chr01	171934863	-	50214355	50296347	154
81992

chain	255	NW_020191416.1	105657	+	15509	84475	chr01	171934863	-	13071016	13139982	155
68966

chain	255	NW_020191346.1	108633	+	131	55830	chr01	171934863	-	13588241	13643940	156
55699

chain	255	NC_037328.1	158534110	+	50266217	50328095	chr01	171934863	-	64932372	64994250	157
61878

chain	255	NC_037328.1	158534110	+	34415065	34468165	chr01	171934863	-	49030443	49083543	158
53100

chain	255	NC_037328.1	158534110	+	48646870	48697170	chr01	171934863	-	63315668	63365968	159
50300

chain	255	NW_020191346.1	108633	+	56612	102821	chr01	171934863	-	13656096	13702305	160
46209

chain	255	NW_020190677.1	79626	+	36008	79617	chr01	171934863	+	157836493	157880102	161
43609

chain	255	NC_037328.1	158534110	+	136165739	136208176	chr01	171934863	-	150521114	150563551	162
42437

chain	255	NC_037328.1	158534110	+	50220868	50265940	chr01	171934863	-	64887235	64932307	163
45072

chain	255	NW_020191545.1	64833	+	10188	62058	chr01	171934863	-	10809793	10861663	164
51870

chain	255	NW_020191545.1	64833	+	9175	58123	chr01	171934863	-	5351650	5400598	165
48948

chain	255	NC_037328.1	158534110	+	90911911	90951929	chr01	171934863	+	66602108	66642126	166
40018

chain	255	NW_020191545.1	64833	+	9124	53070	chr01	171934863	-	6697022	6740968	167
43946

chain	255	NW_020191518.1	175758	+	71029	114725	chr01	171934863	-	13539072	13582768	168
43696

chain	255	NW_020190567.1	79256	+	34007	78202	chr01	171934863	-	9266823	9311018	169
44195

chain	255	NW_020190195.1	84718	+	40612	83411	chr01	171934863	+	157501867	157544666	170
42799

chain	255	NW_020191545.1	64833	+	14504	62615	chr01	171934863	-	10703190	10751301	171
48111

chain	255	NW_020190677.1	79626	+	1712	35150	chr01	171934863	+	157790998	157824436	172
33438

chain	255	NW_020191545.1	64833	+	9121	52843	chr01	171934863	-	6603859	6647581	173
43722

chain	255	NW_020190794.1	37483	+	375	33493	chr01	171934863	+	160938438	160971556	174
33118

chain	255	NW_020191830.1	63200	+	18308	63180	chr01	171934863	+	171652515	171697387	175
44872

chain	255	NW_020191545.1	64833	+	9347	53220	chr01	171934863	-	6540370	6584243	176
43873

chain	255	NW_020190713.1	68419	+	10633	48560	chr01	171934863	-	10923072	10960999	177
37927

chain	255	NW_020192001.1	57009	+	22585	57009	chr01	171934863	+	161679842	161714266	178
34424

chain	255	NW_020192001.1	57009	+	22585	56856	chr01	171934863	+	162141045	162175316	179
34271

chain	255	NW_020192001.1	57009	+	22796	56221	chr01	171934863	+	161668982	161702407	180
33425

chain	255	NW_020192001.1	57009	+	22585	57009	chr01	171934863	+	164967280	165001704	181
34424

chain	255	NW_020191545.1	64833	+	9121	53301	chr01	171934863	-	10796620	10840800	182
44180

chain	255	NW_020191545.1	64833	+	9121	52839	chr01	171934863	-	9627749	9671467	183
43718

chain	255	NW_020192001.1	57009	+	22585	57009	chr01	171934863	+	164996019	165030443	184
34424

chain	255	NW_020192001.1	57009	+	22585	57009	chr01	171934863	+	162089707	162124131	185
34424

chain	255	NW_020192001.1	57009	+	22585	57009	chr01	171934863	+	162099211	162133635	186
34424

chain	255	NW_020192001.1	57009	+	22585	56965	chr01	171934863	+	164815038	164849418	187
34380

chain	255	NW_020192001.1	57009	+	22585	56476	chr01	171934863	+	162739580	162773471	188
33891

chain	255	NW_020192001.1	57009	+	22757	56908	chr01	171934863	+	164946145	164980296	189
34151

chain	255	NW_020192001.1	57009	+	22585	57009	chr01	171934863	+	164921921	164956345	190
34424

chain	255	NW_020192001.1	57009	+	22585	57009	chr01	171934863	+	165005521	165039945	191
34424

chain	255	NW_020192001.1	57009	+	22585	57009	chr01	171934863	+	164931446	164965870	192
34424

chain	255	NW_020192001.1	57009	+	22585	57009	chr01	171934863	+	162693173	162727597	193
34424

chain	255	NW_020191545.1	64833	+	20030	64687	chr01	171934863	-	10508937	10553594	194
44657

chain	255	NW_020190195.1	84718	+	40612	83076	chr01	171934863	+	165312233	165354697	195
42464

chain	255	NW_020192001.1	57009	+	22585	55923	chr01	171934863	+	162120675	162154013	196
33338

chain	255	NW_020192001.1	57009	+	22585	56883	chr01	171934863	+	162702721	162737019	197
34298

chain	255	NW_020190195.1	84718	+	40612	83328	chr01	171934863	+	165210671	165253387	198
42716

chain	255	NW_020192001.1	57009	+	22585	57009	chr01	171934863	+	168750955	168785379	199
34424

chain	255	NW_020192001.1	57009	+	22585	57009	chr01	171934863	+	170797215	170831639	200
34424

chain	255	NW_020192001.1	57009	+	22658	57009	chr01	171934863	+	166250535	166284886	201
34351

chain	255	NW_020192001.1	57009	+	22635	57009	chr01	171934863	+	167488440	167522814	202
34374

chain	255	NW_020192001.1	57009	+	22635	56962	chr01	171934863	+	164776765	164811092	203
34327

chain	255	NW_020192001.1	57009	+	22585	55485	chr01	171934863	+	161524465	161557365	204
32900

chain	255	NW_020192001.1	57009	+	22585	55730	chr01	171934863	+	164875732	164908877	205
33145

chain	255	NW_020192001.1	57009	+	22658	56551	chr01	171934863	+	168732485	168766378	206
33893

chain	255	NW_020192001.1	57009	+	23751	56945	chr01	171934863	+	164908879	164942073	207
33194

chain	255	NW_020190567.1	79256	+	39343	78318	chr01	171934863	-	9311142	9350117	208
38975

chain	255	NW_020192001.1	57009	+	22658	56551	chr01	171934863	+	167465192	167499085	209
33893

chain	255	NW_020192001.1	57009	+	22635	57009	chr01	171934863	+	167498011	167532385	210
34374

chain	255	NW_020192001.1	57009	+	22771	57009	chr01	171934863	+	167479210	167513448	211
34238

chain	255	NW_020192001.1	57009	+	22585	57009	chr01	171934863	+	166284082	166318506	212
34424

chain	255	NW_020192001.1	57009	+	22610	56276	chr01	171934863	+	167455848	167489514	213
33666

chain	255	NW_020192001.1	57009	+	22658	56370	chr01	171934863	+	166224803	166258515	214
33712

chain	255	NW_020192001.1	57009	+	22610	56095	chr01	171934863	+	168723322	168756807	215
33485

chain	255	NW_020192001.1	57009	+	22585	56695	chr01	171934863	+	166213089	166247199	216
34110

chain	255	NW_020192001.1	57009	+	22796	55163	chr01	171934863	+	161582717	161615084	217
32367

chain	255	NW_020192001.1	57009	+	24807	56758	chr01	171934863	+	164866228	164898179	218
31951

chain	255	NW_020192001.1	57009	+	24219	56953	chr01	171934863	+	164768899	164801633	219
32734

chain	255	NW_020192001.1	57009	+	24750	56294	chr01	171934863	+	160360524	160392068	220
31544

chain	255	NW_020192001.1	57009	+	22610	55236	chr01	171934863	+	166241371	166273997	221
32626

chain	255	NC_037328.1	158534110	+	637887	676191	chr01	171934863	-	15292883	15331187	222
38304

chain	255	NW_020192001.1	57009	+	23046	56278	chr01	171934863	+	160349403	160382635	223
33232

chain	255	NW_020190567.1	79256	+	39343	77028	chr01	171934863	-	12110585	12148270	224
37685

chain	255	NW_020191545.1	64833	+	13014	53333	chr01	171934863	-	10752981	10793300	225
40319

chain	255	NW_020192001.1	57009	+	25462	56716	chr01	171934863	+	162083338	162114592	226
31254

chain	255	NW_020192001.1	57009	+	24775	57009	chr01	171934863	+	164795663	164827897	227
32234

chain	255	NW_020192001.1	57009	+	22612	52991	chr01	171934863	+	170666481	170696860	228
30379

chain	255	NW_020190713.1	68419	+	24685	59251	chr01	171934863	-	10902691	10937257	229
34566

chain	255	NW_020191545.1	64833	+	12976	53238	chr01	171934863	-	5008581	5048843	230
40262

chain	255	NW_020191545.1	64833	+	12976	53238	chr01	171934863	-	3744580	3784842	231
40262

chain	255	NW_020192001.1	57009	+	24252	56062	chr01	171934863	+	167345210	167377020	232
31810

chain	255	NW_020192001.1	57009	+	24252	56062	chr01	171934863	+	168612728	168644538	233
31810

chain	255	NW_020190567.1	79256	+	39343	73517	chr01	171934863	-	9942840	9977014	234
34174

chain	255	NW_020191545.1	64833	+	9128	47726	chr01	171934863	-	4065391	4103989	235
38598

chain	255	NW_020192001.1	57009	+	24992	56826	chr01	171934863	+	167357251	167389085	236
31834

chain	255	NW_020191545.1	64833	+	9139	46730	chr01	171934863	-	10423778	10461369	237
37591

chain	255	NW_020192001.1	57009	+	24992	56476	chr01	171934863	+	166110013	166141497	238
31484

chain	255	NW_020191545.1	64833	+	11678	51574	chr01	171934863	-	10677885	10717781	239
39896

chain	255	NW_020192001.1	57009	+	24328	54822	chr01	171934863	+	166079538	166110032	240
30494

chain	255	NW_020190139.1	53653	+	19987	53523	chr01	171934863	+	171823935	171857471	241
33536

chain	255	NW_020190139.1	53653	+	19987	53523	chr01	171934863	+	171794540	171828076	242
33536

chain	255	NW_020192001.1	57009	+	24655	54550	chr01	171934863	+	166962987	166992882	243
29895

chain	255	NW_020192001.1	57009	+	24655	54550	chr01	171934863	+	168226988	168256883	244
29895

chain	255	NC_037328.1	158534110	+	90951996	90987746	chr01	171934863	-	105332777	105368527	245
35750

chain	255	NW_020192001.1	57009	+	24992	55587	chr01	171934863	+	168624769	168655364	246
30595

chain	255	NW_020190713.1	68419	+	19314	51366	chr01	171934863	-	10882937	10914989	247
32052

chain	255	NW_020190139.1	53653	+	19987	53523	chr01	171934863	+	171783340	171816876	248
33536

chain	255	NW_020190139.1	53653	+	19987	53540	chr01	171934863	+	171626580	171660133	249
33553

chain	255	NW_020190873.1	429127	+	24112	54613	chr01	171934863	+	158160015	158190516	250
30501

chain	255	NW_020191545.1	64833	+	9121	46058	chr01	171934863	-	4092511	4129448	251
36937

chain	255	NW_020190139.1	53653	+	19987	53523	chr01	171934863	+	171840732	171874268	252
33536

chain	255	NW_020190139.1	53653	+	19987	53523	chr01	171934863	+	171737150	171770686	253
33536

chain	255	NW_020190139.1	53653	+	19987	53523	chr01	171934863	+	171738550	171772086	254
33536

chain	255	NW_020190139.1	53653	+	19987	53540	chr01	171934863	+	171475628	171509181	255
33553

chain	255	NW_020190139.1	53653	+	19987	53453	chr01	171934863	+	171546884	171580350	256
33466

chain	255	NW_020190139.1	53653	+	19987	53523	chr01	171934863	+	171766545	171800081	257
33536

chain	255	NW_020191545.1	64833	+	9120	44411	chr01	171934863	-	2814551	2849842	258
35291

chain	255	NW_020190139.1	53653	+	19987	53540	chr01	171934863	+	171618180	171651733	259
33553

chain	255	NW_020190139.1	53653	+	19987	53475	chr01	171934863	+	171654578	171688066	260
33488

chain	255	NW_020190139.1	53653	+	19987	53475	chr01	171934863	+	171467230	171500718	261
33488

chain	255	NW_020190567.1	79256	+	39343	72527	chr01	171934863	-	9884011	9917195	262
33184

chain	255	NW_020190139.1	53653	+	19987	53520	chr01	171934863	+	171867329	171900862	263
33533

chain	255	NW_020190139.1	53653	+	19987	53520	chr01	171934863	+	171865929	171899462	264
33533

chain	255	NW_020190139.1	53653	+	19987	53518	chr01	171934863	+	171861731	171895262	265
33531

chain	255	NW_020190139.1	53653	+	19987	53521	chr01	171934863	+	171749750	171783284	266
33534

chain	255	NW_020190139.1	53653	+	19987	53519	chr01	171934863	+	171864530	171898062	267
33532

chain	255	NW_020190139.1	53653	+	19987	53520	chr01	171934863	+	171857531	171891064	268
33533

chain	255	NW_020192033.1	38298	+	5775	37111	chr01	171934863	-	14429126	14460462	269
31336

chain	255	NW_020190139.1	53653	+	19987	53520	chr01	171934863	+	171879926	171913459	270
33533

chain	255	NW_020190139.1	53653	+	19987	53523	chr01	171934863	+	171730152	171763688	271
33536

chain	255	NW_020190567.1	79256	+	44958	78196	chr01	171934863	-	9263131	9296369	272
33238

chain	255	NW_020190139.1	53653	+	19987	53523	chr01	171934863	+	171601386	171634922	273
33536

chain	255	NW_020190139.1	53653	+	19987	53523	chr01	171934863	+	171609782	171643318	274
33536

chain	255	NW_020190139.1	53653	+	19987	53520	chr01	171934863	+	171888322	171921855	275
33533

chain	255	NW_020190139.1	53653	+	19987	53471	chr01	171934863	+	171555265	171588749	276
33484

chain	255	NW_020190139.1	53653	+	19987	53517	chr01	171934863	+	171898118	171931648	277
33530

chain	255	NW_020190713.1	68419	+	10633	39481	chr01	171934863	-	10933358	10962206	278
28848

chain	255	NW_020191545.1	64833	+	15791	50990	chr01	171934863	-	10525756	10560955	279
35199

chain	255	NW_020192001.1	57009	+	27491	56040	chr01	171934863	+	166052618	166081167	280
28549

chain	255	NW_020192001.1	57009	+	27491	56040	chr01	171934863	+	168588294	168616843	281
28549

chain	255	NW_020192001.1	57009	+	27491	56040	chr01	171934863	+	167320776	167349325	282
28549

chain	255	NW_020190567.1	79256	+	27231	61052	chr01	171934863	-	12148310	12182131	283
33821

chain	255	NW_020191545.1	64833	+	9121	41993	chr01	171934863	-	11897983	11930855	284
32872

chain	255	NW_020190139.1	53653	+	19987	53523	chr01	171934863	+	171591589	171625125	285
33536

chain	255	NC_037328.1	158534110	+	129618266	129644630	chr01	171934863	-	143974362	144000726	286
26364

chain	255	NW_020190139.1	53653	+	19987	53416	chr01	171934863	+	171514816	171548245	287
33429

chain	255	NW_020192001.1	57009	+	29320	56937	chr01	171934863	+	169638550	169666167	288
27617

chain	255	NW_020190713.1	68419	+	10633	37954	chr01	171934863	-	10899719	10927040	289
27321

chain	255	NW_020192001.1	57009	+	29959	56914	chr01	171934863	+	167573250	167600205	290
26955

chain	255	NW_020192001.1	57009	+	22632	50758	chr01	171934863	+	166123885	166152011	291
28126

chain	255	NW_020191345.1	94796	+	54367	91416	chr01	171934863	+	171401367	171438416	292
37049

chain	255	NW_020190567.1	79256	+	28413	60184	chr01	171934863	-	9949380	9981151	293
31771

chain	255	NW_020190139.1	53653	+	19987	53523	chr01	171934863	+	171720354	171753890	294
33536

chain	255	NW_020192001.1	57009	+	27866	54750	chr01	171934863	+	159625355	159652239	295
26884

chain	255	NW_020192011.1	50075	+	8929	37091	chr01	171934863	+	161940243	161968405	296
28162

chain	255	NC_037328.1	158534110	+	42303405	42337376	chr01	171934863	-	56945034	56979005	297
33971

chain	255	NW_020192001.1	57009	+	29959	56937	chr01	171934863	+	168840471	168867449	298
26978

chain	255	NW_020192001.1	57009	+	29959	56937	chr01	171934863	+	166320403	166347381	299
26978

chain	255	NW_020190139.1	53653	+	19987	53520	chr01	171934863	+	171496626	171530159	300
33533

chain	255	NW_020190139.1	53653	+	19987	53487	chr01	171934863	+	171672757	171706257	301
33500

chain	255	NW_020192001.1	57009	+	29447	56487	chr01	171934863	+	166203449	166230489	302
27040

chain	255	NW_020192001.1	57009	+	29447	56667	chr01	171934863	+	167443658	167470878	303
27220

chain	255	NW_020192001.1	57009	+	29447	56486	chr01	171934863	+	168711132	168738171	304
27039

chain	255	NW_020190139.1	53653	+	20106	53387	chr01	171934863	+	171710675	171743956	305
33281

chain	255	NW_020190139.1	53653	+	19987	53359	chr01	171934863	+	171571988	171605360	306
33372

chain	255	NW_020192001.1	57009	+	31510	56916	chr01	171934863	+	161546915	161572321	307
25406

chain	255	NW_020191545.1	64833	+	13020	46724	chr01	171934863	-	4694708	4728412	308
33704

chain	255	NW_020192001.1	57009	+	30145	57009	chr01	171934863	+	159391079	159417943	309
26864

chain	255	NW_020192001.1	57009	+	22585	48002	chr01	171934863	+	161549761	161575178	310
25417

chain	255	NW_020192001.1	57009	+	30145	56119	chr01	171934863	+	160579281	160605255	311
25974

chain	255	NW_020190214.1	27527	+	21	23975	chr01	171934863	-	9425010	9448964	312
23954

chain	255	NW_020191545.1	64833	+	9121	40974	chr01	171934863	-	3437898	3469751	313
31853

chain	255	NW_020190567.1	79256	+	427	33838	chr01	171934863	-	1831825	1865236	314
33411

chain	255	NW_020191545.1	64833	+	18654	50446	chr01	171934863	-	5026814	5058606	315
31792

chain	255	NW_020190139.1	53653	+	19987	53387	chr01	171934863	+	171689557	171722957	316
33400

chain	255	NW_020192207.1	25693	+	46	23450	chr01	171934863	+	159933584	159956988	317
23404

chain	255	NW_020192001.1	57009	+	29687	54634	chr01	171934863	+	159265387	159290334	318
24947

chain	255	NW_020191545.1	64833	+	33163	64272	chr01	171934863	-	11889835	11920944	319
31109

chain	255	NW_020190713.1	68419	+	24685	51161	chr01	171934863	-	10899647	10926123	320
26476

chain	255	NW_020192001.1	57009	+	31802	55679	chr01	171934863	+	160396967	160420844	321
23877

chain	255	NC_037328.1	158534110	+	157542102	157568615	chr01	171934863	-	171875498	171902011	322
26513

chain	255	NW_020192001.1	57009	+	31714	57009	chr01	171934863	+	166005327	166030622	323
25295

chain	255	NC_037328.1	158534110	+	77997445	78020542	chr01	171934863	-	92617827	92640924	324
23097

chain	255	NW_020190214.1	27527	+	21	22299	chr01	171934863	-	10032636	10054914	325
22278

chain	255	NW_020191545.1	64833	+	9121	41380	chr01	171934863	-	9665140	9697399	326
32259

chain	255	NW_020192001.1	57009	+	30033	54234	chr01	171934863	+	170651124	170675325	327
24201

chain	255	NW_020190567.1	79256	+	610	30605	chr01	171934863	-	2375740	2405735	328
29995

chain	255	NW_020191545.1	64833	+	9121	39468	chr01	171934863	-	9095090	9125437	329
30347

chain	255	NW_020192001.1	57009	+	28698	53877	chr01	171934863	+	171057994	171083173	330
25179

chain	255	NW_020191745.1	35877	+	4768	26051	chr01	171934863	+	158348915	158370198	331
21283

chain	255	NW_020192001.1	57009	+	25517	49344	chr01	171934863	+	160611164	160634991	332
23827

chain	255	NW_020192001.1	57009	+	25070	48704	chr01	171934863	+	165804648	165828282	333
23634

chain	255	NW_020190567.1	79256	+	40767	66398	chr01	171934863	-	12167439	12193070	334
25631

chain	255	NW_020192001.1	57009	+	34101	57009	chr01	171934863	+	167275781	167298689	335
22908

chain	255	NW_020191545.1	64833	+	9149	36698	chr01	171934863	-	2790503	2818052	336
27549

chain	255	NW_020192001.1	57009	+	34101	57009	chr01	171934863	+	168543299	168566207	337
22908

chain	255	NW_020191416.1	105657	+	84625	104397	chr01	171934863	-	13140615	13160387	338
19772

chain	255	NW_020192001.1	57009	+	34089	56359	chr01	171934863	+	170979166	171001436	339
22270

chain	255	NW_020190567.1	79256	+	39343	63658	chr01	171934863	-	12081193	12105508	340
24315

chain	255	NW_020190567.1	79256	+	566	28602	chr01	171934863	-	1852107	1880143	341
28036

chain	255	NW_020192001.1	57009	+	32532	55483	chr01	171934863	+	170840422	170863373	342
22951

chain	255	NW_020191545.1	64833	+	18666	44433	chr01	171934863	-	11409078	11434845	343
25767

chain	255	NW_020191545.1	64833	+	36995	64337	chr01	171934863	-	6669106	6696448	344
27342

chain	255	NW_020190195.1	84718	+	55945	81160	chr01	171934863	+	157539278	157564493	345
25215

chain	255	NW_020190567.1	79256	+	9665	36220	chr01	171934863	-	2415065	2441620	346
26555

chain	255	NW_020190567.1	79256	+	566	26519	chr01	171934863	-	6284956	6310909	347
25953

chain	255	NW_020190718.1	141053	+	103504	134016	chr01	171934863	+	171402959	171433471	348
30512

chain	255	NW_020192001.1	57009	+	30145	50781	chr01	171934863	+	159358076	159378712	349
20636

chain	255	NW_020190567.1	79256	+	610	25699	chr01	171934863	-	3808105	3833194	350
25089

chain	255	NW_020190567.1	79256	+	427	26519	chr01	171934863	-	3768346	3794438	351
26092

chain	255	NW_020191545.1	64833	+	10469	37307	chr01	171934863	-	9706079	9732917	352
26838

chain	255	NW_020190905.1	30898	+	5542	23535	chr01	171934863	+	157347802	157365795	353
17993

chain	255	NW_020192001.1	57009	+	36847	57009	chr01	171934863	+	166166809	166186971	354
20162

chain	255	NW_020192001.1	57009	+	36836	57009	chr01	171934863	+	168674481	168694654	355
20173

chain	255	NW_020192001.1	57009	+	36836	57009	chr01	171934863	+	167407007	167427180	356
20173

chain	255	NW_020190567.1	79256	+	35374	58006	chr01	171934863	-	9296493	9319125	357
22632

chain	255	NW_020190567.1	79256	+	3296	25704	chr01	171934863	-	6379825	6402233	358
22408

chain	255	NW_020190713.1	68419	+	39644	59251	chr01	171934863	-	10926549	10946156	359
19607

chain	255	NW_020190567.1	79256	+	566	24183	chr01	171934863	-	6343258	6366875	360
23617

chain	255	NW_020192001.1	57009	+	27126	46005	chr01	171934863	+	161757292	161776171	361
18879

chain	255	NW_020190567.1	79256	+	34000	55099	chr01	171934863	-	12095972	12117071	362
21099

chain	255	NW_020192001.1	57009	+	36437	55168	chr01	171934863	+	160434069	160452800	363
18731

chain	255	NW_020191545.1	64833	+	9121	31751	chr01	171934863	-	6514279	6536909	364
22630

chain	255	NW_020190567.1	79256	+	643	25405	chr01	171934863	-	5159536	5184298	365
24762

chain	255	NW_020192001.1	57009	+	26278	44493	chr01	171934863	+	170749388	170767603	366
18215

chain	255	NW_020190567.1	79256	+	54620	76947	chr01	171934863	-	9923121	9945448	367
22327

chain	255	NW_020191809.1	24138	+	36	22960	chr01	171934863	-	14156043	14178967	368
22924

chain	255	NW_020191545.1	64833	+	9121	31245	chr01	171934863	-	10473239	10495363	369
22124

chain	255	NW_020190567.1	79256	+	6812	28602	chr01	171934863	-	6371014	6392804	370
21790

chain	255	NW_020192001.1	57009	+	25449	43620	chr01	171934863	+	159307560	159325731	371
18171

chain	255	NC_037328.1	158534110	+	15601812	15621873	chr01	171934863	-	30236909	30256970	372
20061

chain	255	NW_020191545.1	64833	+	12976	36103	chr01	171934863	-	1810885	1834012	373
23127

chain	255	NW_020192033.1	38298	+	10170	30552	chr01	171934863	-	14174181	14194563	374
20382

chain	255	NW_020192001.1	57009	+	29718	47491	chr01	171934863	+	161711012	161728785	375
17773

chain	255	NW_020191416.1	105657	+	64549	80487	chr01	171934863	-	13200188	13216126	376
15938

chain	255	NW_020192001.1	57009	+	22585	39751	chr01	171934863	+	162164710	162181876	377
17166

chain	255	NW_020191809.1	24138	+	2222	22960	chr01	171934863	-	14251365	14272103	378
20738

chain	255	NW_020190567.1	79256	+	39343	57910	chr01	171934863	-	12134729	12153296	379
18567

chain	255	NW_020190713.1	68419	+	24685	41275	chr01	171934863	-	10923000	10939590	380
16590

chain	255	NW_020191545.1	64833	+	9124	28915	chr01	171934863	-	6642568	6662359	381
19791

chain	255	NW_020192001.1	57009	+	39507	56361	chr01	171934863	+	168809056	168825910	382
16854

chain	255	NW_020191545.1	64833	+	9121	32065	chr01	171934863	-	11934127	11957071	383
22944

chain	255	NW_020190567.1	79256	+	457	20418	chr01	171934863	-	6770097	6790058	384
19961

chain	255	NW_020190567.1	79256	+	3296	23875	chr01	171934863	-	6321502	6342081	385
20579

chain	255	NW_020192001.1	57009	+	29426	46343	chr01	171934863	+	165084336	165101253	386
16917

chain	255	NW_020190567.1	79256	+	39343	57793	chr01	171934863	-	9857667	9876117	387
18450

chain	255	NW_020192001.1	57009	+	41774	57009	chr01	171934863	+	161622803	161638038	388
15235

chain	255	NW_020190567.1	79256	+	610	20231	chr01	171934863	-	5074842	5094463	389
19621

chain	255	NW_020190567.1	79256	+	35374	53820	chr01	171934863	-	12068001	12086447	390
18446

chain	255	NW_020190677.1	79626	+	2933	17640	chr01	171934863	+	157780009	157794716	391
14707

chain	255	NW_020190713.1	68419	+	43598	59251	chr01	171934863	-	10946506	10962159	392
15653

chain	255	NW_020190195.1	84718	+	64527	83706	chr01	171934863	+	157564925	157584104	393
19179

chain	255	NW_020190713.1	68419	+	43598	59251	chr01	171934863	-	10939378	10955031	394
15653

chain	255	NW_020192001.1	57009	+	25462	41423	chr01	171934863	+	158630052	158646013	395
15961

chain	255	NW_020190684.1	21991	+	4251	20050	chr01	171934863	-	9364616	9380415	396
15799

chain	255	NW_020192001.1	57009	+	26253	42143	chr01	171934863	+	168778817	168794707	397
15890

chain	255	NW_020190742.1	14360	+	86	13758	chr01	171934863	-	13998180	14011852	398
13672

chain	255	NW_020192001.1	57009	+	33215	48420	chr01	171934863	+	158668905	158684110	399
15205

chain	255	NW_020190713.1	68419	+	24685	40347	chr01	171934863	-	10940437	10956099	400
15662

chain	255	NW_020191870.1	176052	+	123792	146138	chr01	171934863	-	14206953	14229299	401
22346

chain	255	NW_020190713.1	68419	+	25101	40372	chr01	171934863	-	10926549	10941820	402
15271

chain	255	NW_020190459.1	55910	+	30152	48675	chr01	171934863	+	157690677	157709200	403
18523

chain	255	NW_020190459.1	55910	+	30152	47489	chr01	171934863	+	157728355	157745692	404
17337

chain	255	NW_020191934.1	22496	+	1668	19911	chr01	171934863	+	165407919	165426162	405
18243

chain	255	NW_020192001.1	57009	+	39348	53849	chr01	171934863	+	161865178	161879679	406
14501

chain	255	NW_020192001.1	57009	+	41894	56031	chr01	171934863	+	167541763	167555900	407
14137

chain	255	NW_020191545.1	64833	+	20479	38018	chr01	171934863	-	9087855	9105394	408
17539

chain	255	NW_020192001.1	57009	+	41636	55331	chr01	171934863	+	170627914	170641609	409
13695

chain	255	NW_020190567.1	79256	+	13033	32459	chr01	171934863	-	2584426	2603852	410
19426

chain	255	NW_020190567.1	79256	+	10193	29446	chr01	171934863	-	6272993	6292246	411
19253

chain	255	NW_020191305.1	43073	+	27224	42510	chr01	171934863	+	160914037	160929323	412
15286

chain	255	NW_020190434.1	191476	+	159015	176570	chr01	171934863	+	171405681	171423236	413
17555

chain	255	NW_020192001.1	57009	+	24127	38207	chr01	171934863	+	168517120	168531200	414
14080

chain	255	NW_020192242.1	16052	+	2	13383	chr01	171934863	+	158687725	158701106	415
13381

chain	255	NW_020192011.1	50075	+	8929	21652	chr01	171934863	+	162569048	162581771	416
12723

chain	255	NW_020191545.1	64833	+	13025	30983	chr01	171934863	-	9607879	9625837	417
17958

chain	255	NW_020192011.1	50075	+	10062	23094	chr01	171934863	+	159714095	159727127	418
13032

chain	255	NW_020191545.1	64833	+	24644	42166	chr01	171934863	-	2783477	2800999	419
17522

chain	255	NW_020190713.1	68419	+	10633	24452	chr01	171934863	-	10944073	10957892	420
13819

chain	255	NW_020190713.1	68419	+	10633	24475	chr01	171934863	-	10936922	10950764	421
13842

chain	255	NW_020192001.1	57009	+	30145	43620	chr01	171934863	+	159337050	159350525	422
13475

chain	255	NW_020192001.1	57009	+	30145	44590	chr01	171934863	+	160553531	160567976	423
14445

chain	255	NW_020192001.1	57009	+	35033	48992	chr01	171934863	+	158535431	158549390	424
13959

chain	255	NW_020192001.1	57009	+	43112	56916	chr01	171934863	+	164768808	164782612	425
13804

chain	255	NW_020191912.1	44588	+	21629	43516	chr01	171934863	-	481129	503016	426
21887

chain	255	NC_037328.1	158534110	+	90990353	91003409	chr01	171934863	-	105368878	105381934	427
13056

chain	255	NW_020191416.1	105657	+	20040	32802	chr01	171934863	-	12431160	12443922	428
12762

chain	255	NC_037328.1	158534110	+	151345348	151361097	chr01	171934863	-	165700687	165716436	429
15749

chain	255	NW_020191416.1	105657	+	64513	77980	chr01	171934863	-	13225823	13239290	430
13467

chain	255	NW_020192001.1	57009	+	24962	37615	chr01	171934863	+	170702222	170714875	431
12653

chain	255	NW_020190567.1	79256	+	39343	53947	chr01	171934863	-	12068001	12082605	432
14604

chain	255	NW_020192242.1	16052	+	2082	14228	chr01	171934863	+	158761278	158773424	433
12146

chain	255	NC_037328.1	158534110	+	103283464	103299631	chr01	171934863	-	117634098	117650265	434
16167

chain	255	NW_020190567.1	79256	+	42036	56375	chr01	171934863	-	9855113	9869452	435
14339

chain	255	NW_020190713.1	68419	+	10633	23763	chr01	171934863	-	10912821	10925951	436
13130

chain	255	NW_020192001.1	57009	+	32533	45601	chr01	171934863	+	159248190	159261258	437
13068

chain	255	NW_020191545.1	64833	+	25544	42275	chr01	171934863	-	9695765	9712496	438
16731

chain	255	NW_020190567.1	79256	+	10266	25822	chr01	171934863	-	6460333	6475889	439
15556

chain	255	NW_020190686.1	16888	+	32	13964	chr01	171934863	-	7244163	7258095	440
13932

chain	255	NW_020190686.1	16888	+	32	13964	chr01	171934863	-	7744313	7758245	441
13932

chain	255	NW_020190686.1	16888	+	32	13964	chr01	171934863	-	7737250	7751182	442
13932

chain	255	NW_020190684.1	21991	+	10427	21860	chr01	171934863	-	9366197	9377630	443
11433

chain	255	NW_020190686.1	16888	+	32	13964	chr01	171934863	-	7724537	7738469	444
13932

chain	255	NW_020190567.1	79256	+	6052	22761	chr01	171934863	-	2600526	2617235	445
16709

chain	255	NW_020190686.1	16888	+	32	13964	chr01	171934863	-	7781039	7794971	446
13932

chain	255	NW_020190686.1	16888	+	32	13964	chr01	171934863	-	8396734	8410666	447
13932

chain	255	NW_020190567.1	79256	+	39343	53721	chr01	171934863	-	12058696	12073074	448
14378

chain	255	NW_020192001.1	57009	+	42730	55435	chr01	171934863	+	170617050	170629755	449
12705

chain	255	NW_020190686.1	16888	+	32	13964	chr01	171934863	-	8384021	8397953	450
13932

chain	255	NW_020192001.1	57009	+	43565	55963	chr01	171934863	+	167528724	167541122	451
12398

chain	255	NW_020190686.1	16888	+	32	13964	chr01	171934863	-	7346138	7360070	452
13932

chain	255	NW_020190686.1	16888	+	32	13964	chr01	171934863	-	7875589	7889521	453
13932

chain	255	NW_020190686.1	16888	+	32	13964	chr01	171934863	-	7765503	7779435	454
13932

chain	255	NW_020192001.1	57009	+	43565	55963	chr01	171934863	+	168796017	168808415	455
12398

chain	255	NW_020192001.1	57009	+	37307	48996	chr01	171934863	+	159232627	159244316	456
11689

chain	255	NW_020190713.1	68419	+	10633	23463	chr01	171934863	-	10909777	10922607	457
12830

chain	255	NW_020190686.1	16888	+	32	13919	chr01	171934863	-	7785278	7799165	458
13887

chain	255	NW_020190686.1	16888	+	33	13920	chr01	171934863	-	8055191	8069078	459
13887

chain	255	NW_020192001.1	57009	+	26323	38825	chr01	171934863	+	158551795	158564297	460
12502

chain	255	NW_020190684.1	21991	+	5428	20903	chr01	171934863	-	12361277	12376752	461
15475

chain	255	NW_020190686.1	16888	+	32	13915	chr01	171934863	-	8035470	8049353	462
13883

chain	255	NW_020190686.1	16888	+	32	13919	chr01	171934863	-	8374180	8388067	463
13887

chain	255	NW_020191545.1	64833	+	20761	35471	chr01	171934863	-	10614045	10628755	464
14710

chain	255	NW_020190686.1	16888	+	32	13851	chr01	171934863	-	8060840	8074659	465
13819

chain	255	NW_020192001.1	57009	+	29320	41641	chr01	171934863	+	167528801	167541122	466
12321

chain	255	NW_020190686.1	16888	+	32	13964	chr01	171934863	-	7235685	7249617	467
13932

chain	255	NW_020190686.1	16888	+	494	13963	chr01	171934863	-	8045767	8059236	468
13469

chain	255	NW_020190686.1	16888	+	494	13964	chr01	171934863	-	7251710	7265180	469
13470

chain	255	NW_020190686.1	16888	+	32	13964	chr01	171934863	-	7265404	7279336	470
13932

chain	255	NW_020192001.1	57009	+	43229	55787	chr01	171934863	+	167303303	167315861	471
12558

chain	255	NW_020192001.1	57009	+	43229	55787	chr01	171934863	+	168570821	168583379	472
12558

chain	255	NW_020190686.1	16888	+	494	13986	chr01	171934863	-	7285737	7299229	473
13492

chain	255	NW_020190686.1	16888	+	32	13695	chr01	171934863	-	8282848	8296511	474
13663

chain	255	NW_020190686.1	16888	+	32	13964	chr01	171934863	-	8003385	8017317	475
13932

chain	255	NW_020192001.1	57009	+	43229	55787	chr01	171934863	+	166035145	166047703	476
12558

chain	255	NW_020190686.1	16888	+	32	13916	chr01	171934863	-	8049544	8063428	477
13884

chain	255	NW_020190686.1	16888	+	32	13964	chr01	171934863	-	7748551	7762483	478
13932

chain	255	NW_020192001.1	57009	+	26947	39254	chr01	171934863	+	167560211	167572518	479
12307

chain	255	NW_020192001.1	57009	+	26947	39254	chr01	171934863	+	168827432	168839739	480
12307

chain	255	NW_020190686.1	16888	+	32	13964	chr01	171934863	-	7865700	7879632	481
13932

chain	255	NW_020192001.1	57009	+	26947	39254	chr01	171934863	+	168796017	168808324	482
12307

chain	255	NW_020190686.1	16888	+	32	13964	chr01	171934863	-	7299431	7313363	483
13932

chain	255	NW_020190686.1	16888	+	32	13914	chr01	171934863	-	8041117	8054999	484
13882

chain	255	NW_020190361.1	46539	+	10293	21543	chr01	171934863	+	170170280	170181530	485
11250

chain	255	NW_020190686.1	16888	+	32	13964	chr01	171934863	-	8403797	8417729	486
13932

chain	255	NW_020192001.1	57009	+	26494	38207	chr01	171934863	+	165981558	165993271	487
11713

chain	255	NW_020190686.1	16888	+	32	13943	chr01	171934863	-	8409447	8423358	488
13911

chain	255	NW_020190686.1	16888	+	494	13964	chr01	171934863	-	7340901	7354371	489
13470

chain	255	NW_020190686.1	16888	+	32	13964	chr01	171934863	-	8299527	8313459	490
13932

chain	255	NW_020190686.1	16888	+	32	13964	chr01	171934863	-	7854399	7868331	491
13932

chain	255	NW_020190686.1	16888	+	32	13964	chr01	171934863	-	7773977	7787909	492
13932

chain	255	NW_020190686.1	16888	+	32	13695	chr01	171934863	-	8287085	8300748	493
13663

chain	255	NW_020190686.1	16888	+	544	13925	chr01	171934863	-	8267863	8281244	494
13381

chain	255	NW_020190686.1	16888	+	32	13964	chr01	171934863	-	7836080	7850012	495
13932

chain	255	NW_020190686.1	16888	+	32	13871	chr01	171934863	-	8090064	8103903	496
13839

chain	255	NW_020190686.1	16888	+	33	13677	chr01	171934863	-	7423045	7436689	497
13644

chain	255	NW_020190686.1	16888	+	32	13829	chr01	171934863	-	8291187	8304984	498
13797

chain	255	NW_020190434.1	191476	+	168505	185035	chr01	171934863	+	171305848	171322378	499
16530

chain	255	NW_020190686.1	16888	+	32	13962	chr01	171934863	-	8029821	8043751	500
13930

chain	255	NW_020190686.1	16888	+	539	13964	chr01	171934863	-	7806924	7820349	501
13425

chain	255	NW_020190686.1	16888	+	32	13875	chr01	171934863	-	7473022	7486865	502
13843

chain	255	NW_020190686.1	16888	+	32	13986	chr01	171934863	-	7269643	7283597	503
13954

chain	255	NW_020190686.1	16888	+	216	13964	chr01	171934863	-	8024355	8038103	504
13748

chain	255	NW_020190686.1	16888	+	32	13813	chr01	171934863	-	7982618	7996399	505
13781

chain	255	NW_020190686.1	16888	+	32	13964	chr01	171934863	-	7761265	7775197	506
13932

chain	255	NW_020190686.1	16888	+	32	13964	chr01	171934863	-	7813482	7827414	507
13932

chain	255	NW_020190686.1	16888	+	216	13675	chr01	171934863	-	7991147	8004606	508
13459

chain	255	NW_020190686.1	16888	+	32	13964	chr01	171934863	-	7353203	7367135	509
13932

chain	255	NW_020190686.1	16888	+	32	13964	chr01	171934863	-	7964253	7978185	510
13932

chain	255	NW_020190686.1	16888	+	32	13964	chr01	171934863	-	7976969	7990901	511
13932

chain	255	NW_020190686.1	16888	+	32	13964	chr01	171934863	-	7336159	7350091	512
13932

chain	255	NW_020190686.1	16888	+	32	13964	chr01	171934863	-	8365706	8379638	513
13932

chain	255	NW_020192001.1	57009	+	30233	42054	chr01	171934863	+	162430293	162442114	514
11821

chain	255	NW_020190686.1	16888	+	32	13920	chr01	171934863	-	8369942	8383830	515
13888

chain	255	NW_020190686.1	16888	+	32	13964	chr01	171934863	-	7305106	7319038	516
13932

chain	255	NW_020190686.1	16888	+	216	13790	chr01	171934863	-	7418992	7432566	517
13574

chain	255	NW_020190686.1	16888	+	32	13964	chr01	171934863	-	7717450	7731382	518
13932

chain	255	NW_020190686.1	16888	+	32	13964	chr01	171934863	-	7364530	7378462	519
13932

chain	255	NW_020190686.1	16888	+	32	13869	chr01	171934863	-	8098492	8112329	520
13837

chain	255	NW_020190686.1	16888	+	32	13923	chr01	171934863	-	7310781	7324672	521
13891

chain	255	NW_020190686.1	16888	+	32	13964	chr01	171934863	-	8351583	8365515	522
13932

chain	255	NW_020190686.1	16888	+	32	13721	chr01	171934863	-	7443841	7457530	523
13689

chain	255	NW_020190686.1	16888	+	32	13964	chr01	171934863	-	7819131	7833063	524
13932

chain	255	NW_020190686.1	16888	+	32	13944	chr01	171934863	-	8310825	8324737	525
13912

chain	255	NW_020190686.1	16888	+	32	13875	chr01	171934863	-	7477214	7491057	526
13843

chain	255	NW_020190686.1	16888	+	32	13767	chr01	171934863	-	7951740	7965475	527
13735

chain	255	NW_020190686.1	16888	+	32	13873	chr01	171934863	-	7397039	7410880	528
13841

chain	255	NW_020190567.1	79256	+	44886	57914	chr01	171934863	-	12054933	12067961	529
13028

chain	255	NW_020190686.1	16888	+	539	13945	chr01	171934863	-	8339398	8352804	530
13406

chain	255	NW_020190686.1	16888	+	32	13964	chr01	171934863	-	7831842	7845774	531
13932

chain	255	NW_020190686.1	16888	+	116	13802	chr01	171934863	-	7436980	7450666	532
13686

chain	255	NW_020190686.1	16888	+	32	13541	chr01	171934863	-	7986859	8000368	533
13509

chain	255	NW_020190686.1	16888	+	547	13924	chr01	171934863	-	8328129	8341506	534
13377

chain	255	NW_020190686.1	16888	+	32	13767	chr01	171934863	-	8263271	8277006	535
13735

chain	255	NW_020190686.1	16888	+	148	13780	chr01	171934863	-	8072142	8085774	536
13632

chain	255	NW_020190686.1	16888	+	32	13964	chr01	171934863	-	7797944	7811876	537
13932

chain	255	NW_020190686.1	16888	+	32	13923	chr01	171934863	-	7840317	7854208	538
13891

chain	255	NW_020190686.1	16888	+	32	13216	chr01	171934863	-	7409659	7422843	539
13184

chain	255	NW_020190686.1	16888	+	32	13963	chr01	171934863	-	7323450	7337381	540
13931

chain	255	NW_020190686.1	16888	+	32	13758	chr01	171934863	-	8083163	8096889	541
13726

chain	255	NW_020190686.1	16888	+	32	13806	chr01	171934863	-	8323516	8337290	542
13774

chain	255	NW_020190686.1	16888	+	32	13789	chr01	171934863	-	8111109	8124866	543
13757

chain	255	NW_020190686.1	16888	+	494	13568	chr01	171934863	-	8012318	8025392	544
13074

chain	255	NW_020190686.1	16888	+	32	13832	chr01	171934863	-	7485643	7499443	545
13800

chain	255	NW_020190684.1	21991	+	2936	13020	chr01	171934863	-	12214727	12224811	546
10084

chain	255	NW_020190567.1	79256	+	39369	54855	chr01	171934863	-	1996236	2011722	547
15486

chain	255	NW_020190713.1	68419	+	24685	36054	chr01	171934863	-	10951152	10962521	548
11369

chain	255	NW_020191259.1	50947	+	37184	50253	chr01	171934863	+	171305848	171318917	549
13069

chain	255	NW_020190686.1	16888	+	32	13964	chr01	171934863	-	7377242	7391174	550
13932

chain	255	NW_020190686.1	16888	+	32	13866	chr01	171934863	-	8116712	8130546	551
13834

chain	255	NW_020190686.1	16888	+	32	13766	chr01	171934863	-	7927948	7941682	552
13734

chain	255	NW_020192001.1	57009	+	4937	16102	chr01	171934863	-	878190	889355	553
11165

chain	255	NW_020192001.1	57009	+	31884	43495	chr01	171934863	+	160745447	160757058	554
11611

chain	255	NW_020192001.1	57009	+	4937	16066	chr01	171934863	-	8934741	8945870	555
11129

chain	255	NW_020192001.1	57009	+	22585	34598	chr01	171934863	+	165744376	165756389	556
12013

chain	255	NW_020190686.1	16888	+	148	13759	chr01	171934863	-	7452317	7465928	557
13611

chain	255	NW_020190713.1	68419	+	24685	36399	chr01	171934863	-	10991467	11003181	558
11714

chain	255	NW_020192001.1	57009	+	39705	50991	chr01	171934863	+	167103466	167114752	559
11286

chain	255	NW_020192001.1	57009	+	39705	50991	chr01	171934863	+	168367467	168378753	560
11286

chain	255	NW_020192001.1	57009	+	34931	46217	chr01	171934863	+	169787629	169798915	561
11286

chain	255	NW_020192001.1	57009	+	39705	50991	chr01	171934863	+	166451116	166462402	562
11286

chain	255	NW_020190686.1	16888	+	32	13943	chr01	171934863	-	7388542	7402453	563
13911

chain	255	NW_020190686.1	16888	+	32	13761	chr01	171934863	-	7460515	7474244	564
13729

chain	255	NW_020190567.1	79256	+	20562	33836	chr01	171934863	-	6790774	6804048	565
13274

chain	255	NW_020192001.1	57009	+	5409	15674	chr01	171934863	-	1288211	1298476	566
10265

chain	255	NW_020191259.1	50947	+	37769	50301	chr01	171934863	+	171408291	171420823	567
12532

chain	255	NW_020192001.1	57009	+	5404	16105	chr01	171934863	-	10185199	10195900	568
10701

chain	255	NW_020190686.1	16888	+	32	13946	chr01	171934863	-	7939049	7952963	569
13914

chain	255	NW_020190686.1	16888	+	32	13835	chr01	171934863	-	7915368	7929171	570
13803

chain	255	NW_020190686.1	16888	+	94	12874	chr01	171934863	-	7707464	7720244	571
12780

chain	255	NW_020192001.1	57009	+	34920	45562	chr01	171934863	+	159221694	159232336	572
10642

chain	255	NW_020190567.1	79256	+	20902	33838	chr01	171934863	-	2536561	2549497	573
12936

chain	255	NW_020192001.1	57009	+	4937	16017	chr01	171934863	-	1151219	1162299	574
11080

chain	255	NW_020192001.1	57009	+	4937	15736	chr01	171934863	-	6190465	6201264	575
10799

chain	255	NW_020190686.1	16888	+	32	13523	chr01	171934863	-	7207905	7221396	576
13491

chain	255	NW_020190686.1	16888	+	32	13788	chr01	171934863	-	7198040	7211796	577
13756

chain	255	NW_020191934.1	22496	+	5897	19592	chr01	171934863	+	170150505	170164200	578
13695

chain	255	NW_020190686.1	16888	+	32	13691	chr01	171934863	-	7192547	7206206	579
13659

chain	255	NW_020192001.1	57009	+	30145	39735	chr01	171934863	+	160143026	160152616	580
9590

chain	255	NW_020190905.1	30898	+	13171	23535	chr01	171934863	+	157334499	157344863	581
10364

chain	255	NW_020190567.1	79256	+	10205	23240	chr01	171934863	-	2653001	2666036	582
13035

chain	255	NW_020192001.1	57009	+	46812	56988	chr01	171934863	+	158901692	158911868	583
10176

chain	255	NW_020191545.1	64833	+	25876	37978	chr01	171934863	-	4721650	4733752	584
12102

chain	255	NW_020190873.1	429127	+	68496	78217	chr01	171934863	+	158204717	158214438	585
9721

chain	255	NW_020192001.1	57009	+	24654	35619	chr01	171934863	+	160783221	160794186	586
10965

chain	255	NC_037328.1	158534110	+	119966890	119979311	chr01	171934863	+	37603893	37616314	587
12421

chain	255	NW_020191821.1	14204	+	960	13937	chr01	171934863	+	165948865	165961842	588
12977

chain	255	NW_020191545.1	64833	+	17779	29930	chr01	171934863	-	11874724	11886875	589
12151

chain	255	NW_020192001.1	57009	+	35768	45706	chr01	171934863	+	170731731	170741669	590
9938

chain	255	NW_020191821.1	14204	+	1207	13937	chr01	171934863	+	165943519	165956249	591
12730

chain	255	NW_020192001.1	57009	+	36390	46868	chr01	171934863	+	160607058	160617536	592
10478

chain	255	NW_020192001.1	57009	+	33598	42746	chr01	171934863	+	159905734	159914882	593
9148

chain	255	NW_020190339.1	41585	+	22695	33937	chr01	171934863	+	165840633	165851875	594
11242

chain	255	NW_020192001.1	57009	+	5811	15345	chr01	171934863	-	4670615	4680149	595
9534

chain	255	NW_020190686.1	16888	+	32	12213	chr01	171934863	-	7214768	7226949	596
12181

chain	255	NW_020192001.1	57009	+	31809	41485	chr01	171934863	+	161830112	161839788	597
9676

chain	255	NW_020190686.1	16888	+	2985	13964	chr01	171934863	-	7227331	7238310	598
10979

chain	255	NW_020190905.1	30898	+	8353	17607	chr01	171934863	+	157365037	157374291	599
9254

chain	255	NW_020190684.1	21991	+	10427	20050	chr01	171934863	-	9995002	10004625	600
9623

chain	255	NW_020192001.1	57009	+	6731	16034	chr01	171934863	-	12872222	12881525	601
9303

chain	255	NW_020192107.1	12404	+	2295	11676	chr01	171934863	-	9396719	9406100	602
9381

chain	255	NW_020190567.1	79256	+	14361	25699	chr01	171934863	-	1918728	1930066	603
11338

chain	255	NW_020191934.1	22496	+	7221	20723	chr01	171934863	+	165879938	165893440	604
13502

chain	255	NW_020191545.1	64833	+	37801	50001	chr01	171934863	-	9732355	9744555	605
12200

chain	255	NW_020192001.1	57009	+	29519	38158	chr01	171934863	+	170726004	170734643	606
8639

chain	255	NW_020191934.1	22496	+	4227	16275	chr01	171934863	+	160076227	160088275	607
12048

chain	255	NW_020192001.1	57009	+	38875	47751	chr01	171934863	+	168532911	168541787	608
8876

chain	255	NW_020190567.1	79256	+	27231	39093	chr01	171934863	-	9872093	9883955	609
11862

chain	255	NW_020192001.1	57009	+	31714	40590	chr01	171934863	+	167265393	167274269	610
8876

chain	255	NW_020191545.1	64833	+	9121	20096	chr01	171934863	-	9076541	9087516	611
10975

chain	255	NW_020192001.1	57009	+	38875	47751	chr01	171934863	+	165994939	166003815	612
8876

chain	255	NW_020190905.1	30898	+	12835	21394	chr01	171934863	+	157323466	157332025	613
8559

chain	255	NW_020190684.1	21991	+	2936	10973	chr01	171934863	-	12225819	12233856	614
8037

chain	255	NW_020190567.1	79256	+	3155	14142	chr01	171934863	-	5246812	5257799	615
10987

chain	255	NW_020190567.1	79256	+	3155	14142	chr01	171934863	-	2708583	2719570	616
10987

chain	255	NW_020190339.1	41585	+	26339	34914	chr01	171934863	+	159615223	159623798	617
8575

chain	255	NW_020191934.1	22496	+	5902	16653	chr01	171934863	+	160688313	160699064	618
10751

chain	255	NW_020191821.1	14204	+	942	12246	chr01	171934863	+	165957268	165968572	619
11304

chain	255	NW_020192001.1	57009	+	23102	32255	chr01	171934863	+	160660409	160669562	620
9153

chain	255	NW_020190684.1	21991	+	13806	21860	chr01	171934863	-	9386071	9394125	621
8054

chain	255	NW_020191821.1	14204	+	942	12190	chr01	171934863	+	168491375	168502623	622
11248

chain	255	NW_020190567.1	79256	+	2095	12897	chr01	171934863	-	2517137	2527939	623
10802

chain	255	NW_020192001.1	57009	+	44456	53848	chr01	171934863	+	168961030	168970422	624
9392

chain	255	NW_020192001.1	57009	+	32521	41912	chr01	171934863	+	167696077	167705468	625
9391

chain	255	NW_020190686.1	16888	+	4130	13964	chr01	171934863	-	7909574	7919408	626
9834

chain	255	NW_020192001.1	57009	+	25451	34843	chr01	171934863	+	166437438	166446830	627
9392

chain	255	NW_020192001.1	57009	+	43032	51519	chr01	171934863	+	170738814	170747301	628
8487

chain	255	NW_020191545.1	64833	+	30047	40844	chr01	171934863	-	10673422	10684219	629
10797

chain	255	NW_020191821.1	14204	+	946	13777	chr01	171934863	+	165901822	165914653	630
12831

chain	255	NW_020190339.1	41585	+	26015	34914	chr01	171934863	+	171018029	171026928	631
8899

chain	255	NW_020192001.1	57009	+	25451	34821	chr01	171934863	+	167089810	167099180	632
9370

chain	255	NW_020192001.1	57009	+	25451	34821	chr01	171934863	+	168353811	168363181	633
9370

chain	255	NW_020190136.1	36050	+	5896	14286	chr01	171934863	-	11107460	11115850	634
8390

chain	255	NW_020192000.1	31864	+	1471	9744	chr01	171934863	-	13700481	13708754	635
8273

chain	255	NW_020192001.1	57009	+	7709	16331	chr01	171934863	-	6877374	6885996	636
8622

chain	255	NW_020191821.1	14204	+	741	13937	chr01	171934863	+	165919377	165932573	637
13196

chain	255	NW_020190567.1	79256	+	18373	28526	chr01	171934863	-	2481990	2492143	638
10153

chain	255	NW_020190737.1	51361	+	11749	22945	chr01	171934863	-	10863181	10874377	639
11196

chain	255	NW_020190396.1	35120	+	6216	14941	chr01	171934863	+	160848486	160857211	640
8725

chain	255	NW_020191618.1	29047	+	10129	21292	chr01	171934863	-	526860	538023	641
11163

chain	255	NW_020191821.1	14204	+	741	13458	chr01	171934863	+	165912587	165925304	642
12717

chain	255	NW_020191545.1	64833	+	14351	25534	chr01	171934863	-	10657180	10668363	643
11183

chain	255	NW_020190339.1	41585	+	26014	34797	chr01	171934863	+	158592080	158600863	644
8783

chain	255	NW_020191416.1	105657	+	61544	70175	chr01	171934863	-	10018530	10027161	645
8631

chain	255	NW_020192001.1	57009	+	8595	16216	chr01	171934863	-	8925125	8932746	646
7621

chain	255	NW_020192207.1	25693	+	17120	25119	chr01	171934863	+	162464541	162472540	647
7999

chain	255	NW_020190945.1	10035	+	1747	10024	chr01	171934863	-	14542517	14550794	648
8277

chain	255	NW_020190136.1	36050	+	5896	14616	chr01	171934863	-	3224503	3233223	649
8720

chain	255	NW_020190136.1	36050	+	5896	14616	chr01	171934863	-	4491977	4500697	650
8720

chain	255	NW_020190136.1	36050	+	5896	14616	chr01	171934863	-	5732186	5740906	651
8720

chain	255	NW_020191821.1	14204	+	1207	13648	chr01	171934863	+	165932383	165944824	652
12441

chain	255	NW_020191416.1	105657	+	61544	70175	chr01	171934863	-	9410449	9419080	653
8631

chain	255	NW_020190567.1	79256	+	11839	22553	chr01	171934863	-	2344470	2355184	654
10714

chain	255	NW_020190136.1	36050	+	5896	14758	chr01	171934863	-	1365677	1374539	655
8862

chain	255	NW_020192011.1	50075	+	21656	31067	chr01	171934863	+	159573499	159582910	656
9411

chain	255	NW_020192001.1	57009	+	7263	15420	chr01	171934863	-	918010	926167	657
8157

chain	255	NW_020192001.1	57009	+	4937	12633	chr01	171934863	-	12335921	12343617	658
7696

chain	255	NW_020192001.1	57009	+	38970	46382	chr01	171934863	+	161817335	161824747	659
7412

chain	255	NW_020190136.1	36050	+	5896	14758	chr01	171934863	-	12482422	12491284	660
8862

chain	255	NW_020190136.1	36050	+	5896	14030	chr01	171934863	-	10140046	10148180	661
8134

chain	255	NW_020190136.1	36050	+	5898	14548	chr01	171934863	-	13305958	13314608	662
8650

chain	255	NW_020190136.1	36050	+	6099	14758	chr01	171934863	-	10098639	10107298	663
8659

chain	255	NW_020192001.1	57009	+	42705	51392	chr01	171934863	+	169722134	169730821	664
8687

chain	255	NW_020192001.1	57009	+	35544	44231	chr01	171934863	+	168308962	168317649	665
8687

chain	255	NW_020192001.1	57009	+	35544	44231	chr01	171934863	+	167044961	167053648	666
8687

chain	255	NW_020190567.1	79256	+	4525	14142	chr01	171934863	-	2741417	2751034	667
9617

chain	255	NW_020192001.1	57009	+	35544	44185	chr01	171934863	+	168916546	168925187	668
8641

chain	255	NW_020190136.1	36050	+	5896	13912	chr01	171934863	-	12469438	12477454	669
8016

chain	255	NW_020190713.1	68419	+	24685	32281	chr01	171934863	-	10958280	10965876	670
7596

chain	255	NW_020192207.1	25693	+	46	6862	chr01	171934863	+	159925299	159932115	671
6816

chain	255	NW_020190136.1	36050	+	5976	14335	chr01	171934863	-	4370387	4378746	672
8359

chain	255	NW_020192001.1	57009	+	7599	15429	chr01	171934863	-	12937856	12945686	673
7830

chain	255	NW_020191934.1	22496	+	8683	17794	chr01	171934863	+	169919209	169928320	674
9111

chain	255	NW_020192001.1	57009	+	7599	15429	chr01	171934863	-	12920781	12928611	675
7830

chain	255	NW_020190567.1	79256	+	22079	32459	chr01	171934863	-	5181268	5191648	676
10380

chain	255	NW_020190567.1	79256	+	10132	19125	chr01	171934863	-	6743798	6752791	677
8993

chain	255	NW_020192001.1	57009	+	7599	15429	chr01	171934863	-	12958226	12966056	678
7830

chain	255	NW_020190567.1	79256	+	25783	35368	chr01	171934863	-	11243998	11253583	679
9585

chain	255	NW_020190339.1	41585	+	26322	33985	chr01	171934863	+	170903393	170911056	680
7663

chain	255	NW_020191934.1	22496	+	7310	16816	chr01	171934863	+	166952809	166962315	681
9506

chain	255	NW_020191934.1	22496	+	7310	16816	chr01	171934863	+	168216810	168226316	682
9506

chain	255	NW_020191051.1	90902	+	45030	53134	chr01	171934863	+	171267538	171275642	683
8104

chain	255	NW_020190873.1	429127	+	71699	79607	chr01	171934863	+	166349255	166357163	684
7908

chain	255	NW_020190873.1	429127	+	71699	79607	chr01	171934863	+	169668459	169676367	685
7908

chain	255	NW_020190873.1	429127	+	71699	79607	chr01	171934863	+	167604443	167612351	686
7908

chain	255	NW_020191545.1	64833	+	17177	26993	chr01	171934863	-	10629594	10639410	687
9816

chain	255	NW_020191934.1	22496	+	10091	19592	chr01	171934863	+	169628519	169638020	688
9501

chain	255	NW_020190873.1	429127	+	71699	79607	chr01	171934863	+	168258971	168266879	689
7908

chain	255	NW_020190873.1	429127	+	71699	79607	chr01	171934863	+	166994970	167002878	690
7908

chain	255	NW_020191821.1	14204	+	2531	13906	chr01	171934863	+	165895018	165906393	691
11375

chain	255	NW_020192001.1	57009	+	48518	55874	chr01	171934863	+	161847586	161854942	692
7356

chain	255	NW_020190970.1	24135	+	10744	18113	chr01	171934863	-	6101372	6108741	693
7369

chain	255	NW_020190873.1	429127	+	71699	79607	chr01	171934863	+	168869323	168877231	694
7908

chain	255	NW_020192001.1	57009	+	29662	37150	chr01	171934863	+	160476673	160484161	695
7488

chain	255	NW_020190567.1	79256	+	3296	11422	chr01	171934863	-	2683768	2691894	696
8126

chain	255	NW_020190136.1	36050	+	6739	14635	chr01	171934863	-	10071678	10079574	697
7896

chain	255	NW_020191545.1	64833	+	35579	45270	chr01	171934863	-	10663366	10673057	698
9691

chain	255	NW_020190339.1	41585	+	26339	33866	chr01	171934863	+	162397210	162404737	699
7527

chain	255	NW_020192158.1	33023	+	11340	17902	chr01	171934863	-	11088917	11095479	700
6562

chain	255	NW_020190686.1	16888	+	5537	13814	chr01	171934863	-	7704586	7712863	701
8277

chain	255	NW_020191620.1	110771	+	96969	105224	chr01	171934863	-	567452	575707	702
8255

chain	255	NW_020190287.1	40019	+	4091	11786	chr01	171934863	+	163005910	163013605	703
7695

chain	255	NW_020191051.1	90902	+	15649	23730	chr01	171934863	+	171347802	171355883	704
8081

chain	255	NW_020190136.1	36050	+	6721	14103	chr01	171934863	-	6095883	6103265	705
7382

chain	255	NW_020192001.1	57009	+	32213	39143	chr01	171934863	+	170282920	170289850	706
6930

chain	255	NW_020190339.1	41585	+	30933	38875	chr01	171934863	+	160657204	160665146	707
7942

chain	255	NW_020190567.1	79256	+	2089	10310	chr01	171934863	-	3979961	3988182	708
8221

chain	255	NW_020190287.1	40019	+	4162	12190	chr01	171934863	+	159026672	159034700	709
8028

chain	255	NW_020190339.1	41585	+	27199	34709	chr01	171934863	+	160330448	160337958	710
7510

chain	255	NW_020190136.1	36050	+	5906	13760	chr01	171934863	-	2153059	2160913	711
7854

chain	255	NW_020190567.1	79256	+	52648	61227	chr01	171934863	-	13060240	13068819	712
8579

chain	255	NW_020190873.1	429127	+	71699	78638	chr01	171934863	+	165058368	165065307	713
6939

chain	255	NW_020191950.1	22864	+	3935	10369	chr01	171934863	-	13006428	13012862	714
6434

chain	255	NW_020190567.1	79256	+	3151	11422	chr01	171934863	-	2701246	2709517	715
8271

chain	255	NW_020190567.1	79256	+	3151	11422	chr01	171934863	-	3968831	3977102	716
8271

chain	255	NW_020190339.1	41585	+	26983	33985	chr01	171934863	+	160459865	160466867	717
7002

chain	255	NW_020190567.1	79256	+	4738	12738	chr01	171934863	-	2576414	2584414	718
8000

chain	255	NW_020192001.1	57009	+	37353	44033	chr01	171934863	+	167000425	167007105	719
6680

chain	255	NW_020192001.1	57009	+	34966	41646	chr01	171934863	+	168264426	168271106	720
6680

chain	255	NW_020192001.1	57009	+	7263	13943	chr01	171934863	-	4317468	4324148	721
6680

chain	255	NW_020192001.1	57009	+	7263	13943	chr01	171934863	-	3052588	3059268	722
6680

chain	255	NW_020192207.1	25693	+	17120	24226	chr01	171934863	+	160635292	160642398	723
7106

chain	255	NW_020190287.1	40019	+	4180	12190	chr01	171934863	+	159048529	159056539	724
8010

chain	255	NW_020190434.1	191476	+	158996	166389	chr01	171934863	+	171297322	171304715	725
7393

chain	255	NW_020192001.1	57009	+	34966	41646	chr01	171934863	+	166354710	166361390	726
6680

chain	255	NW_020192001.1	57009	+	7263	13943	chr01	171934863	-	2253452	2260132	727
6680

chain	255	NW_020192001.1	57009	+	42097	48371	chr01	171934863	+	158565498	158571772	728
6274

chain	255	NW_020190136.1	36050	+	7117	14666	chr01	171934863	-	12892000	12899549	729
7549

chain	255	NW_020190701.1	15807	+	4606	12694	chr01	171934863	-	814529	822617	730
8088

chain	255	NW_020191545.1	64833	+	28514	37072	chr01	171934863	-	10642241	10650799	731
8558

chain	255	NW_020190567.1	79256	+	432	7976	chr01	171934863	-	6404479	6412023	732
7544

chain	255	NW_020190873.1	429127	+	71699	78638	chr01	171934863	+	165041819	165048758	733
6939

chain	255	NW_020192001.1	57009	+	22604	29312	chr01	171934863	+	158747319	158754027	734
6708

chain	255	NW_020190339.1	41585	+	30648	38875	chr01	171934863	+	165848487	165856714	735
8227

chain	255	NW_020192001.1	57009	+	24739	31336	chr01	171934863	+	161730191	161736788	736
6597

chain	255	NW_020192207.1	25693	+	18538	24678	chr01	171934863	+	158889050	158895190	737
6140

chain	255	NW_020191545.1	64833	+	53971	61984	chr01	171934863	-	9139478	9147491	738
8013

chain	255	NW_020192001.1	57009	+	24111	30876	chr01	171934863	+	160737493	160744258	739
6765

chain	255	NW_020192001.1	57009	+	4937	11693	chr01	171934863	-	11124312	11131068	740
6756

chain	255	NW_020190339.1	41585	+	26014	32381	chr01	171934863	+	158961735	158968102	741
6367

chain	255	NW_020190339.1	41585	+	26014	32381	chr01	171934863	+	158999180	159005547	742
6367

chain	255	NW_020190567.1	79256	+	28558	36471	chr01	171934863	-	2362138	2370051	743
7913

chain	255	NW_020192001.1	57009	+	9190	15842	chr01	171934863	-	11162064	11168716	744
6652

chain	255	NW_020190567.1	79256	+	14361	21806	chr01	171934863	-	3870664	3878109	745
7445

chain	255	NW_020190567.1	79256	+	14361	21806	chr01	171934863	-	5141534	5148979	746
7445

chain	255	NW_020190567.1	79256	+	66596	73633	chr01	171934863	-	12193169	12200206	747
7037

chain	255	NW_020190873.1	429127	+	74997	80972	chr01	171934863	+	159291227	159297202	748
5975

chain	255	NW_020192001.1	57009	+	35544	42381	chr01	171934863	+	167651662	167658499	749
6837

chain	255	NW_020190686.1	16888	+	4130	13964	chr01	171934863	-	8510121	8519955	750
9834

chain	255	NW_020190339.1	41585	+	26339	32863	chr01	171934863	+	170375812	170382336	751
6524

chain	255	NW_020190873.1	429127	+	74619	80765	chr01	171934863	+	170519849	170525995	752
6146

chain	255	NW_020191215.1	86487	+	10052	16863	chr01	171934863	+	165451865	165458676	753
6811

chain	255	NW_020192001.1	57009	+	22585	28723	chr01	171934863	+	161516462	161522600	754
6138

chain	255	NW_020191416.1	105657	+	52344	58863	chr01	171934863	-	12240909	12247428	755
6519

chain	255	NW_020191051.1	90902	+	35911	42408	chr01	171934863	+	171368375	171374872	756
6497

chain	255	NW_020191416.1	105657	+	52344	58816	chr01	171934863	-	9402976	9409448	757
6472

chain	255	NW_020191416.1	105657	+	52344	58930	chr01	171934863	-	10010943	10017529	758
6586

chain	255	NW_020190418.1	170077	+	164439	169818	chr01	171934863	+	157266846	157272225	759
5379

chain	255	NW_020190567.1	79256	+	42014	50775	chr01	171934863	-	5118325	5127086	760
8761

chain	255	NW_020192107.1	12404	+	2295	8310	chr01	171934863	-	9380224	9386239	761
6015

chain	255	NW_020191416.1	105657	+	7261	14919	chr01	171934863	-	11957338	11964996	762
7658

chain	255	NW_020190742.1	14360	+	8569	13782	chr01	171934863	-	14030144	14035357	763
5213

chain	255	NW_020190742.1	14360	+	8569	13782	chr01	171934863	-	14016156	14021369	764
5213

chain	255	NW_020190742.1	14360	+	8569	13782	chr01	171934863	-	14023150	14028363	765
5213

chain	255	NW_020190567.1	79256	+	424	6980	chr01	171934863	-	1905617	1912173	766
6556

chain	255	NW_020190567.1	79256	+	424	6981	chr01	171934863	-	5128422	5134979	767
6557

chain	255	NW_020190567.1	79256	+	4525	11452	chr01	171934863	-	5265249	5272176	768
6927

chain	255	NW_020190567.1	79256	+	6022	14066	chr01	171934863	-	2338539	2346583	769
8044

chain	255	NW_020190567.1	79256	+	424	6981	chr01	171934863	-	3857552	3864109	770
6557

chain	255	NW_020190136.1	36050	+	6126	11666	chr01	171934863	-	12633652	12639192	771
5540

chain	255	NW_020191545.1	64833	+	45387	53520	chr01	171934863	-	6270064	6278197	772
8133

chain	255	NW_020192001.1	57009	+	46976	52733	chr01	171934863	+	161576964	161582721	773
5757

chain	255	NW_020190873.1	429127	+	74996	80792	chr01	171934863	+	164852698	164858494	774
5796

chain	255	NW_020191545.1	64833	+	10472	17058	chr01	171934863	-	11867168	11873754	775
6586

chain	255	NW_020192001.1	57009	+	35041	40747	chr01	171934863	+	161617050	161622756	776
5706

chain	255	NW_020191051.1	90902	+	61529	67859	chr01	171934863	+	171388345	171394675	777
6330

chain	255	NW_020191545.1	64833	+	42875	50923	chr01	171934863	-	6267235	6275283	778
8048

chain	255	NW_020190567.1	79256	+	4525	11153	chr01	171934863	-	2646369	2652997	779
6628

chain	255	NW_020190567.1	79256	+	28759	36425	chr01	171934863	-	2672162	2679828	780
7666

chain	255	NW_020191416.1	105657	+	38466	44057	chr01	171934863	-	12451649	12457240	781
5591

chain	255	NW_020191950.1	22864	+	17248	22560	chr01	171934863	-	11974894	11980206	782
5312

chain	255	NW_020192107.1	12404	+	6416	11796	chr01	171934863	-	12238653	12244033	783
5380

chain	255	NW_020190339.1	41585	+	29237	34914	chr01	171934863	+	158529429	158535106	784
5677

chain	255	NW_020190136.1	36050	+	7456	13366	chr01	171934863	-	13189143	13195053	785
5910

chain	255	NW_020192001.1	57009	+	4937	10787	chr01	171934863	-	1710614	1716464	786
5850

chain	255	NW_020190567.1	79256	+	13033	19347	chr01	171934863	-	2528096	2534410	787
6314

chain	255	NW_020190131.1	12939	+	6356	12900	chr01	171934863	-	0	6544	788
6544

chain	255	NW_020191416.1	105657	+	33075	38269	chr01	171934863	-	12446098	12451292	789
5194

chain	255	NW_020190195.1	84718	+	72664	79311	chr01	171934863	+	160069125	160075772	790
6647

chain	255	NW_020191485.1	23328	+	212	12668	chr01	171934863	+	171325786	171338242	791
12456

chain	255	NW_020192001.1	57009	+	27878	33107	chr01	171934863	+	159900331	159905560	792
5229

chain	255	NW_020190396.1	35120	+	7723	14871	chr01	171934863	+	167747627	167754775	793
7148

chain	255	NW_020190873.1	429127	+	74996	80368	chr01	171934863	+	170462145	170467517	794
5372

chain	255	NW_020190567.1	79256	+	4525	11153	chr01	171934863	-	4024875	4031503	795
6628

chain	255	NW_020190737.1	51361	+	16253	22798	chr01	171934863	-	10420881	10427426	796
6545

chain	255	NW_020192001.1	57009	+	39693	44997	chr01	171934863	+	170930163	170935467	797
5304

chain	255	NW_020190136.1	36050	+	6059	11273	chr01	171934863	-	1436969	1442183	798
5214

chain	255	NW_020191518.1	175758	+	15878	20518	chr01	171934863	-	13773027	13777667	799
4640

chain	255	NW_020192001.1	57009	+	47886	53208	chr01	171934863	+	165783809	165789131	800
5322

chain	255	NW_020190567.1	79256	+	17084	24562	chr01	171934863	-	2761472	2768950	801
7478

chain	255	NW_020190339.1	41585	+	28246	33691	chr01	171934863	+	170872782	170878227	802
5445

chain	255	NW_020190136.1	36050	+	8896	14708	chr01	171934863	-	12265675	12271487	803
5812

chain	255	NW_020190339.1	41585	+	29430	34843	chr01	171934863	+	171002881	171008294	804
5413

chain	255	NW_020190713.1	68419	+	12221	17066	chr01	171934863	-	10877843	10882688	805
4845

chain	255	NW_020191934.1	22496	+	7003	14145	chr01	171934863	+	161350157	161357299	806
7142

chain	255	NW_020190873.1	429127	+	74619	79700	chr01	171934863	+	162469134	162474215	807
5081

chain	255	NW_020191545.1	64833	+	11612	18088	chr01	171934863	-	6235099	6241575	808
6476

chain	255	NW_020192001.1	57009	+	35544	41217	chr01	171934863	+	169715678	169721351	809
5673

chain	255	NW_020190339.1	41585	+	27875	32862	chr01	171934863	+	170226325	170231312	810
4987

chain	255	NW_020192001.1	57009	+	4943	9905	chr01	171934863	-	11203337	11208299	811
4962

chain	255	NW_020191545.1	64833	+	42705	49140	chr01	171934863	-	11931087	11937522	812
6435

chain	255	NW_020192001.1	57009	+	10915	16084	chr01	171934863	-	1455553	1460722	813
5169

chain	255	NW_020192001.1	57009	+	43761	48796	chr01	171934863	+	170251022	170256057	814
5035

chain	255	NW_020191950.1	22864	+	5479	10323	chr01	171934863	-	1764559	1769403	815
4844

chain	255	NW_020191545.1	64833	+	35579	42116	chr01	171934863	-	6225401	6231938	816
6537

chain	255	NW_020192001.1	57009	+	5812	10787	chr01	171934863	-	1717691	1722666	817
4975

chain	255	NW_020190512.1	19579	+	3203	8776	chr01	171934863	-	14302525	14308098	818
5573

chain	255	NW_020192001.1	57009	+	43744	48702	chr01	171934863	+	161842561	161847519	819
4958

chain	255	NW_020190136.1	36050	+	9568	15190	chr01	171934863	-	12847873	12853495	820
5622

chain	255	NW_020192001.1	57009	+	46131	51089	chr01	171934863	+	161825087	161830045	821
4958

chain	255	NW_020190873.1	429127	+	75812	80765	chr01	171934863	+	170538993	170543946	822
4953

chain	255	NW_020190512.1	19579	+	3214	8690	chr01	171934863	-	14336946	14342422	823
5476

chain	255	NW_020190287.1	40019	+	4091	9468	chr01	171934863	+	163021378	163026755	824
5377

chain	255	NW_020190677.1	79626	+	66806	71622	chr01	171934863	+	157893240	157898056	825
4816

chain	255	NW_020190567.1	79256	+	20891	26960	chr01	171934863	-	5096609	5102678	826
6069

chain	255	NW_020190567.1	79256	+	51817	57956	chr01	171934863	-	9920360	9926499	827
6139

chain	255	NW_020190339.1	41585	+	29362	34268	chr01	171934863	+	170191946	170196852	828
4906

chain	255	NW_020190794.1	37483	+	14660	19514	chr01	171934863	+	160876427	160881281	829
4854

chain	255	NW_020190512.1	19579	+	3203	8693	chr01	171934863	-	14297002	14302492	830
5490

chain	255	NW_020190931.1	15753	+	5445	10614	chr01	171934863	-	14241201	14246370	831
5169

chain	255	NW_020191545.1	64833	+	30538	35890	chr01	171934863	-	6663476	6668828	832
5352

chain	255	NW_020192001.1	57009	+	41705	46386	chr01	171934863	+	170417157	170421838	833
4681

chain	255	NW_020190287.1	40019	+	4281	10541	chr01	171934863	+	171080077	171086337	834
6260

chain	255	NW_020190339.1	41585	+	29578	34402	chr01	171934863	+	158955635	158960459	835
4824

chain	255	NW_020191416.1	105657	+	22557	28688	chr01	171934863	-	12395060	12401191	836
6131

chain	255	NW_020191545.1	64833	+	43173	49444	chr01	171934863	-	9128636	9134907	837
6271

chain	255	NW_020192001.1	57009	+	30961	35685	chr01	171934863	+	160428890	160433614	838
4724

chain	255	NW_020192001.1	57009	+	24768	29331	chr01	171934863	+	164856483	164861046	839
4563

chain	255	NW_020190567.1	79256	+	70449	77061	chr01	171934863	-	3840425	3847037	840
6612

chain	255	NW_020190686.1	16888	+	4130	11538	chr01	171934863	-	8457203	8464611	841
7408

chain	255	NW_020190567.1	79256	+	27425	33838	chr01	171934863	-	2772651	2779064	842
6413

chain	255	NW_020192001.1	57009	+	36826	41577	chr01	171934863	+	170412076	170416827	843
4751

chain	255	NW_020190567.1	79256	+	2559	8352	chr01	171934863	-	2408056	2413849	844
5793

chain	255	NW_020191518.1	175758	+	15878	21294	chr01	171934863	-	13428498	13433914	845
5416

chain	255	NW_020190567.1	79256	+	4525	10310	chr01	171934863	-	5286506	5292291	846
5785

chain	255	NW_020191950.1	22864	+	5902	10369	chr01	171934863	-	901654	906121	847
4467

chain	255	NC_037328.1	158534110	+	42337788	42343647	chr01	171934863	-	56979244	56985103	848
5859

chain	255	NW_020192001.1	57009	+	11735	16262	chr01	171934863	-	1498918	1503445	849
4527

chain	255	NW_020192001.1	57009	+	29995	34617	chr01	171934863	+	158754282	158758904	850
4622

chain	255	NW_020190512.1	19579	+	3223	8330	chr01	171934863	-	14284481	14289588	851
5107

chain	255	NW_020192001.1	57009	+	51158	55532	chr01	171934863	+	166152539	166156913	852
4374

chain	255	NW_020192001.1	57009	+	46854	51194	chr01	171934863	+	160114414	160118754	853
4340

chain	255	NW_020190567.1	79256	+	39320	45698	chr01	171934863	-	6811179	6817557	854
6378

chain	255	NW_020190567.1	79256	+	28501	34773	chr01	171934863	-	5104610	5110882	855
6272

chain	255	NW_020190567.1	79256	+	55426	61810	chr01	171934863	-	1888584	1894968	856
6384

chain	255	NW_020190512.1	19579	+	3339	8332	chr01	171934863	-	14324660	14329653	857
4993

chain	255	NW_020191416.1	105657	+	15509	19775	chr01	171934863	-	12382939	12387205	858
4266

chain	255	NW_020190136.1	36050	+	9606	14758	chr01	171934863	-	1379470	1384622	859
5152

chain	255	NW_020190339.1	41585	+	29451	34202	chr01	171934863	+	160320719	160325470	860
4751

chain	255	NW_020192001.1	57009	+	36836	41210	chr01	171934863	+	168664975	168669349	861
4374

chain	255	NW_020190873.1	429127	+	74996	79609	chr01	171934863	+	158571868	158576481	862
4613

chain	255	NW_020192001.1	57009	+	38932	43306	chr01	171934863	+	170246443	170250817	863
4374

chain	255	NW_020190287.1	40019	+	6742	11218	chr01	171934863	+	163047156	163051632	864
4476

chain	255	NW_020190567.1	79256	+	10316	15330	chr01	171934863	-	6413921	6418935	865
5014

chain	255	NW_020192001.1	57009	+	22585	27377	chr01	171934863	+	161752154	161756946	866
4792

chain	255	NW_020192001.1	57009	+	36836	41210	chr01	171934863	+	167397501	167401875	867
4374

chain	255	NW_020190339.1	41585	+	27961	32774	chr01	171934863	+	160699674	160704487	868
4813

chain	255	NW_020190136.1	36050	+	7709	11735	chr01	171934863	-	10288851	10292877	869
4026

chain	255	NW_020192001.1	57009	+	36836	41210	chr01	171934863	+	166157292	166161666	870
4374

chain	255	NW_020190136.1	36050	+	9559	14753	chr01	171934863	-	13273265	13278459	871
5194

chain	255	NW_020190873.1	429127	+	74619	79522	chr01	171934863	+	160776081	160780984	872
4903

chain	255	NW_020190567.1	79256	+	42014	48381	chr01	171934863	-	1895387	1901754	873
6367

chain	255	NW_020190512.1	19579	+	3223	8311	chr01	171934863	-	14319093	14324181	874
5088

chain	255	NW_020191305.1	43073	+	21427	25981	chr01	171934863	+	160909128	160913682	875
4554

chain	255	NW_020192001.1	57009	+	29531	34307	chr01	171934863	+	168303403	168308179	876
4776

chain	255	NW_020192001.1	57009	+	29531	34307	chr01	171934863	+	167039402	167044178	877
4776

chain	255	NW_020190567.1	79256	+	30143	36437	chr01	171934863	-	5336489	5342783	878
6294

chain	255	NW_020190567.1	79256	+	30143	36437	chr01	171934863	-	4053103	4059397	879
6294

chain	255	NW_020192001.1	57009	+	9650	13984	chr01	171934863	-	5565909	5570243	880
4334

chain	255	NW_020191416.1	105657	+	9992	14919	chr01	171934863	-	12388701	12393628	881
4927

chain	255	NW_020191416.1	105657	+	9992	14919	chr01	171934863	-	12376835	12381762	882
4927

chain	255	NW_020192001.1	57009	+	41610	45984	chr01	171934863	+	166162045	166166419	883
4374

chain	255	NW_020190434.1	191476	+	17438	23035	chr01	171934863	+	170315691	170321288	884
5597

chain	255	NW_020191805.1	60122	+	53331	59272	chr01	171934863	-	2910395	2916336	885
5941

chain	255	NW_020190434.1	191476	+	17438	23035	chr01	171934863	+	170350214	170355811	886
5597

chain	255	NW_020192001.1	57009	+	29531	34307	chr01	171934863	+	169710119	169714895	887
4776

chain	255	NW_020192001.1	57009	+	32062	36436	chr01	171934863	+	167402254	167406628	888
4374

chain	255	NW_020192158.1	33023	+	5365	9650	chr01	171934863	-	11083627	11087912	889
4285

chain	255	NW_020191805.1	60122	+	53331	59272	chr01	171934863	-	3539338	3545279	890
5941

chain	255	NW_020191805.1	60122	+	53331	59272	chr01	171934863	-	4803339	4809280	891
5941

chain	255	NW_020191805.1	60122	+	53331	59272	chr01	171934863	-	2119176	2125117	892
5941

chain	255	NW_020192001.1	57009	+	29531	34307	chr01	171934863	+	167646103	167650879	893
4776

chain	255	NW_020192001.1	57009	+	29531	34307	chr01	171934863	+	168910987	168915763	894
4776

chain	255	NW_020192001.1	57009	+	32062	36436	chr01	171934863	+	168669728	168674102	895
4374

chain	255	NW_020192001.1	57009	+	38270	42522	chr01	171934863	+	164764057	164768309	896
4252

chain	255	NW_020190970.1	24135	+	14667	18869	chr01	171934863	-	6202783	6206985	897
4202

chain	255	NW_020191950.1	22864	+	5932	10159	chr01	171934863	-	9448420	9452647	898
4227

chain	255	NW_020191618.1	29047	+	23224	28765	chr01	171934863	-	538578	544119	899
5541

chain	255	NW_020191051.1	90902	+	63312	67790	chr01	171934863	+	171280149	171284627	900
4478

chain	255	NW_020190873.1	429127	+	74619	78792	chr01	171934863	+	170646743	170650916	901
4173

chain	255	NW_020192001.1	57009	+	30145	34393	chr01	171934863	+	170404876	170409124	902
4248

chain	255	NW_020190567.1	79256	+	68630	74425	chr01	171934863	-	3838606	3844401	903
5795

chain	255	NW_020190567.1	79256	+	3513	8267	chr01	171934863	-	2467748	2472502	904
4754

chain	255	NW_020190136.1	36050	+	7596	11639	chr01	171934863	-	10151157	10155200	905
4043

chain	255	NW_020191416.1	105657	+	15509	19775	chr01	171934863	-	9153504	9157770	906
4266

chain	255	NW_020191416.1	105657	+	54987	59004	chr01	171934863	-	13195041	13199058	907
4017

chain	255	NW_020191518.1	175758	+	56817	61475	chr01	171934863	-	13441579	13446237	908
4658

chain	255	NW_020190136.1	36050	+	9595	13908	chr01	171934863	-	9017900	9022213	909
4313

chain	255	NW_020190136.1	36050	+	7596	11639	chr01	171934863	-	10132699	10136742	910
4043

chain	255	NW_020190567.1	79256	+	12899	18007	chr01	171934863	-	5067014	5072122	911
5108

chain	255	NW_020191821.1	14204	+	6726	13569	chr01	171934863	+	164743676	164750519	912
6843

chain	255	NW_020190339.1	41585	+	30850	34914	chr01	171934863	+	168506795	168510859	913
4064

chain	255	NW_020190339.1	41585	+	30850	34914	chr01	171934863	+	167244029	167248093	914
4064

chain	255	NW_020190136.1	36050	+	9568	13908	chr01	171934863	-	11738158	11742498	915
4340

chain	255	NW_020190136.1	36050	+	9345	13907	chr01	171934863	-	982249	986811	916
4562

chain	255	NW_020190136.1	36050	+	9568	13908	chr01	171934863	-	11684907	11689247	917
4340

chain	255	NW_020190136.1	36050	+	6126	9981	chr01	171934863	-	8917391	8921246	918
3855

chain	255	NW_020190873.1	429127	+	75110	79730	chr01	171934863	+	165858433	165863053	919
4620

chain	255	NW_020190339.1	41585	+	30933	35468	chr01	171934863	+	170321635	170326170	920
4535

chain	255	NW_020190136.1	36050	+	9568	13908	chr01	171934863	-	9559400	9563740	921
4340

chain	255	NC_037328.1	158534110	+	91492962	91499841	chr01	171934863	-	105879962	105886841	922
6879

chain	255	NW_020190567.1	79256	+	28765	33551	chr01	171934863	-	3899656	3904442	923
4786

chain	255	NW_020190339.1	41585	+	30850	34914	chr01	171934863	+	165972688	165976752	924
4064

chain	255	NW_020192001.1	57009	+	25310	29193	chr01	171934863	+	159160728	159164611	925
3883

chain	255	NW_020190794.1	37483	+	26137	30365	chr01	171934863	+	160885705	160889933	926
4228

chain	255	NW_020190136.1	36050	+	9095	14125	chr01	171934863	-	4851063	4856093	927
5030

chain	255	NW_020190136.1	36050	+	9095	14125	chr01	171934863	-	2979843	2984873	928
5030

chain	255	NW_020190136.1	36050	+	9095	14125	chr01	171934863	-	4244796	4249826	929
5030

chain	255	NW_020190136.1	36050	+	9095	14125	chr01	171934863	-	3587062	3592092	930
5030

chain	255	NW_020190136.1	36050	+	9095	14125	chr01	171934863	-	5503435	5508465	931
5030

chain	255	NW_020191416.1	105657	+	61161	65978	chr01	171934863	-	12248160	12252977	932
4817

chain	255	NW_020190136.1	36050	+	6126	9981	chr01	171934863	-	12629785	12633640	933
3855

chain	255	NW_020190136.1	36050	+	7181	11408	chr01	171934863	-	1657853	1662080	934
4227

chain	255	NW_020190567.1	79256	+	25917	31046	chr01	171934863	-	3896700	3901829	935
5129

chain	255	NW_020190567.1	79256	+	31163	36437	chr01	171934863	-	2625329	2630603	936
5274

chain	255	NW_020191518.1	175758	+	7225	12124	chr01	171934863	-	13418231	13423130	937
4899

chain	255	NW_020192001.1	57009	+	49241	53468	chr01	171934863	+	170256284	170260511	938
4227

chain	255	NW_020192001.1	57009	+	39693	44033	chr01	171934863	+	170290077	170294417	939
4340

chain	255	NW_020190567.1	79256	+	7681	12544	chr01	171934863	-	1964886	1969749	940
4863

chain	255	NW_020190701.1	15807	+	9765	14938	chr01	171934863	-	769780	774953	941
5173

chain	255	NW_020192001.1	57009	+	32532	36388	chr01	171934863	+	170922368	170926224	942
3856

chain	255	NW_020190701.1	15807	+	9888	14955	chr01	171934863	-	811622	816689	943
5067

chain	255	NW_020190136.1	36050	+	8451	12796	chr01	171934863	-	6817828	6822173	944
4345

chain	255	NW_020190701.1	15807	+	10116	14955	chr01	171934863	-	823118	827957	945
4839

chain	255	NW_020191416.1	105657	+	15509	19706	chr01	171934863	-	11965836	11970033	946
4197

chain	255	NW_020191416.1	105657	+	15509	19775	chr01	171934863	-	9747252	9751518	947
4266

chain	255	NW_020190136.1	36050	+	7532	11475	chr01	171934863	-	968162	972105	948
3943

chain	255	NW_020192001.1	57009	+	12570	16286	chr01	171934863	-	1210364	1214080	949
3716

chain	255	NW_020192207.1	25693	+	17426	21379	chr01	171934863	+	165863608	165867561	950
3953

chain	255	NW_020190567.1	79256	+	26057	31262	chr01	171934863	-	1983412	1988617	951
5205

chain	255	NW_020190686.1	16888	+	8367	13943	chr01	171934863	-	8521775	8527351	952
5576

chain	255	NW_020191518.1	175758	+	25741	31599	chr01	171934863	-	13436752	13442610	953
5858

chain	255	NW_020191671.1	196943	+	103905	107739	chr01	171934863	+	159473775	159477609	954
3834

chain	255	NW_020192001.1	57009	+	32532	36292	chr01	171934863	+	159167655	159171415	955
3760

chain	255	NW_020192001.1	57009	+	25486	29286	chr01	171934863	+	159387125	159390925	956
3800

chain	255	NW_020192001.1	57009	+	25479	29286	chr01	171934863	+	159333089	159336896	957
3807

chain	255	NW_020192001.1	57009	+	25479	29286	chr01	171934863	+	159354115	159357922	958
3807

chain	255	NW_020190945.1	10035	+	2671	7056	chr01	171934863	-	14534287	14538672	959
4385

chain	255	NW_020190434.1	191476	+	17438	22218	chr01	171934863	+	159258809	159263589	960
4780

chain	255	NW_020190506.1	64112	+	45578	51155	chr01	171934863	+	163356273	163361850	961
5577

chain	255	NW_020190136.1	36050	+	9568	13904	chr01	171934863	-	12865032	12869368	962
4336

chain	255	NW_020192001.1	57009	+	29320	33175	chr01	171934863	+	170836437	170840292	963
3855

chain	255	NW_020190136.1	36050	+	17274	21756	chr01	171934863	-	2095431	2099913	964
4482

chain	255	NW_020190503.1	83511	+	76616	81886	chr01	171934863	-	6495431	6500701	965
5270

chain	255	NW_020192001.1	57009	+	25463	29269	chr01	171934863	+	159261346	159265152	966
3806

chain	255	NW_020190506.1	64112	+	45486	51178	chr01	171934863	+	163282151	163287843	967
5692

chain	255	NW_020190136.1	36050	+	17274	21756	chr01	171934863	-	4219098	4223580	968
4482

chain	255	NW_020190339.1	41585	+	30950	34844	chr01	171934863	+	158577203	158581097	969
3894

chain	255	NW_020190136.1	36050	+	17274	21756	chr01	171934863	-	2954144	2958626	970
4482

chain	255	NW_020190434.1	191476	+	18123	23035	chr01	171934863	+	170327551	170332463	971
4912

chain	255	NW_020191545.1	64833	+	28514	33634	chr01	171934863	-	6318984	6324104	972
5120

chain	255	NW_020190339.1	41585	+	30950	34844	chr01	171934863	+	158602309	158606203	973
3894

chain	255	NW_020190434.1	191476	+	18123	23035	chr01	171934863	+	170308857	170313769	974
4912

chain	255	NW_020190567.1	79256	+	31388	36414	chr01	171934863	-	1988541	1993567	975
5026

chain	255	NW_020190931.1	15753	+	10795	14704	chr01	171934863	-	14270913	14274822	976
3909

chain	255	NW_020192207.1	25693	+	17120	21043	chr01	171934863	+	159435634	159439557	977
3923

chain	255	NW_020190567.1	79256	+	6057	11384	chr01	171934863	-	5062950	5068277	978
5327

chain	255	NW_020191950.1	22864	+	6133	10037	chr01	171934863	-	12034636	12038540	979
3904

chain	255	NW_020190434.1	191476	+	17644	22218	chr01	171934863	+	170402613	170407187	980
4574

chain	255	NW_020192001.1	57009	+	9076	12519	chr01	171934863	-	8878092	8881535	981
3443

chain	255	NW_020190931.1	15753	+	10883	14591	chr01	171934863	-	14279147	14282855	982
3708

chain	255	NW_020190567.1	79256	+	31159	36324	chr01	171934863	-	3800154	3805319	983
5165

chain	255	NW_020190512.1	19579	+	7000	11450	chr01	171934863	-	14306322	14310772	984
4450

chain	255	NW_020190931.1	15753	+	10643	14704	chr01	171934863	-	14340823	14344884	985
4061

chain	255	NW_020190339.1	41585	+	30933	34914	chr01	171934863	+	170298191	170302172	986
3981

chain	255	NW_020190701.1	15807	+	10183	14955	chr01	171934863	-	760561	765333	987
4772

chain	255	NW_020190136.1	36050	+	5896	9617	chr01	171934863	-	11592896	11596617	988
3721

chain	255	NW_020190567.1	79256	+	66596	71749	chr01	171934863	-	3836498	3841651	989
5153

chain	255	NW_020190339.1	41585	+	31013	34801	chr01	171934863	+	171091607	171095395	990
3788

chain	255	NW_020190195.1	84718	+	61781	66907	chr01	171934863	+	169315048	169320174	991
5126

chain	255	NW_020190339.1	41585	+	27875	31602	chr01	171934863	+	159606321	159610048	992
3727

chain	255	NW_020191671.1	196943	+	104398	108205	chr01	171934863	+	165075748	165079555	993
3807

chain	255	NW_020190567.1	79256	+	22090	26551	chr01	171934863	-	1944746	1949207	994
4461

chain	255	NW_020190567.1	79256	+	48720	53805	chr01	171934863	-	5208050	5213135	995
5085

chain	255	NW_020190701.1	15807	+	10183	14954	chr01	171934863	-	801348	806119	996
4771

chain	255	NW_020192001.1	57009	+	12028	15693	chr01	171934863	-	13285193	13288858	997
3665

chain	255	NW_020191545.1	64833	+	26287	31168	chr01	171934863	-	6215883	6220764	998
4881

chain	255	NW_020192001.1	57009	+	47747	51471	chr01	171934863	+	167011770	167015494	999
3724

chain	255	NW_020192001.1	57009	+	45360	49084	chr01	171934863	+	168275771	168279495	1000
3724

chain	255	NW_020192001.1	57009	+	31038	34762	chr01	171934863	+	169685259	169688983	1001
3724

chain	255	NW_020190150.1	54494	+	946	5078	chr01	171934863	+	161340908	161345040	1002
4132

chain	255	NW_020190136.1	36050	+	7172	10770	chr01	171934863	-	12461080	12464678	1003
3598

chain	255	NW_020190136.1	36050	+	7181	10649	chr01	171934863	-	12825721	12829189	1004
3468

chain	255	NW_020192001.1	57009	+	4937	8400	chr01	171934863	-	1398842	1402305	1005
3463

chain	255	NW_020191434.1	35589	+	6635	10814	chr01	171934863	-	5450048	5454227	1006
4179

chain	255	NW_020191434.1	35589	+	6635	10814	chr01	171934863	-	4170630	4174809	1007
4179

chain	255	NW_020192001.1	57009	+	31038	34762	chr01	171934863	+	167621243	167624967	1008
3724

chain	255	NW_020190434.1	191476	+	17858	22131	chr01	171934863	+	162952198	162956471	1009
4273

chain	255	NW_020192001.1	57009	+	31038	34762	chr01	171934863	+	168886123	168889847	1010
3724

chain	255	NW_020190434.1	191476	+	17859	22216	chr01	171934863	+	159184546	159188903	1011
4357

chain	255	NW_020191545.1	64833	+	12965	17085	chr01	171934863	-	10501416	10505536	1012
4120

chain	255	NW_020191416.1	105657	+	20040	23406	chr01	171934863	-	12412101	12415467	1013
3366

chain	255	NW_020192001.1	57009	+	32578	36101	chr01	171934863	+	170240451	170243974	1014
3523

chain	255	NW_020190931.1	15753	+	5314	9328	chr01	171934863	-	14273816	14277830	1015
4014

chain	255	NW_020190136.1	36050	+	17903	21667	chr01	171934863	-	11462475	11466239	1016
3764

chain	255	NW_020190880.1	37305	+	20585	24873	chr01	171934863	-	9745902	9750190	1017
4288

chain	255	NW_020190339.1	41585	+	26339	30253	chr01	171934863	+	170348604	170352518	1018
3914

chain	255	NW_020190931.1	15753	+	6555	10569	chr01	171934863	-	14464092	14468106	1019
4014

chain	255	NW_020190567.1	79256	+	3296	7333	chr01	171934863	-	1960789	1964826	1020
4037

chain	255	NW_020192001.1	57009	+	49241	52908	chr01	171934863	+	162675661	162679328	1021
3667

chain	255	NW_020190136.1	36050	+	17274	20911	chr01	171934863	-	989969	993606	1022
3637

chain	255	NW_020191731.1	60052	+	54837	58873	chr01	171934863	-	11458290	11462326	1023
4036

chain	255	NW_020191416.1	105657	+	20040	23472	chr01	171934863	-	12405391	12408823	1024
3432

chain	255	NW_020191545.1	64833	+	34160	38279	chr01	171934863	-	10561417	10565536	1025
4119

chain	255	NW_020192001.1	57009	+	52521	56314	chr01	171934863	+	167016068	167019861	1026
3793

chain	255	NW_020192001.1	57009	+	35812	39605	chr01	171934863	+	167625541	167629334	1027
3793

chain	255	NW_020192001.1	57009	+	50134	53927	chr01	171934863	+	168280069	168283862	1028
3793

chain	255	NW_020192001.1	57009	+	35812	39605	chr01	171934863	+	169689557	169693350	1029
3793

chain	255	NW_020192001.1	57009	+	35812	39605	chr01	171934863	+	168890421	168894214	1030
3793

chain	255	NW_020190564.1	147113	+	93167	96657	chr01	171934863	-	667505	670995	1031
3490

chain	255	NW_020190434.1	191476	+	17438	21592	chr01	171934863	+	170304540	170308694	1032
4154

chain	255	NW_020190136.1	36050	+	17274	20932	chr01	171934863	-	2932442	2936100	1033
3658

chain	255	NW_020190136.1	36050	+	17274	20932	chr01	171934863	-	4197396	4201054	1034
3658

chain	255	NW_020190434.1	191476	+	17438	21592	chr01	171934863	+	170323256	170327410	1035
4154

chain	255	NW_020191215.1	86487	+	6853	11039	chr01	171934863	+	159517126	159521312	1036
4186

chain	255	NW_020190931.1	15753	+	10840	14640	chr01	171934863	-	14246680	14250480	1037
3800

chain	255	NW_020190287.1	40019	+	8552	12141	chr01	171934863	+	170266444	170270033	1038
3589

chain	255	NW_020190136.1	36050	+	5896	9134	chr01	171934863	-	12844408	12847646	1039
3238

chain	255	NW_020191215.1	86487	+	3821	7629	chr01	171934863	+	165444533	165448341	1040
3808

chain	255	NW_020190434.1	191476	+	18128	22148	chr01	171934863	+	159178959	159182979	1041
4020

chain	255	NW_020191545.1	64833	+	37100	41311	chr01	171934863	-	10466095	10470306	1042
4211

chain	255	NW_020190738.1	178426	+	160564	164809	chr01	171934863	-	714587	718832	1043
4245

chain	255	NW_020190567.1	79256	+	26510	31046	chr01	171934863	-	5102668	5107204	1044
4536

chain	255	NW_020192001.1	57009	+	27895	31372	chr01	171934863	+	170236018	170239495	1045
3477

chain	255	NW_020190880.1	37305	+	33446	37025	chr01	171934863	-	9250894	9254473	1046
3579

chain	255	NW_020191305.1	43073	+	6884	10152	chr01	171934863	+	160890836	160894104	1047
3268

chain	255	NW_020190701.1	15807	+	4592	8314	chr01	171934863	-	765973	769695	1048
3722

chain	255	NW_020190136.1	36050	+	10014	13912	chr01	171934863	-	6861738	6865636	1049
3898

chain	255	NW_020191618.1	29047	+	18032	22466	chr01	171934863	-	573171	577605	1050
4434

chain	255	NW_020190434.1	191476	+	18128	22148	chr01	171934863	+	159173282	159177302	1051
4020

chain	255	NW_020191545.1	64833	+	58038	63042	chr01	171934863	-	9125492	9130496	1052
5004

chain	255	NW_020192001.1	57009	+	4937	8392	chr01	171934863	-	1401593	1405048	1053
3455

chain	255	NW_020191518.1	175758	+	46814	50519	chr01	171934863	-	13451303	13455008	1054
3705

chain	255	NW_020190538.1	27460	+	10788	15489	chr01	171934863	+	165477955	165482656	1055
4701

chain	255	NW_020192190.1	84946	+	75972	81567	chr01	171934863	-	8645607	8651202	1056
5595

chain	255	NW_020191545.1	64833	+	14351	18703	chr01	171934863	-	10640479	10644831	1057
4352

chain	255	NW_020190854.1	45733	+	33262	38177	chr01	171934863	-	2067965	2072880	1058
4915

chain	255	NW_020190434.1	191476	+	18760	23045	chr01	171934863	+	162381521	162385806	1059
4285

chain	255	NW_020190136.1	36050	+	5898	9089	chr01	171934863	-	11622313	11625504	1060
3191

chain	255	NW_020190567.1	79256	+	21873	25884	chr01	171934863	-	5233927	5237938	1061
4011

chain	255	NW_020190567.1	79256	+	8837	12787	chr01	171934863	-	6419993	6423943	1062
3950

chain	255	NW_020192001.1	57009	+	5125	8400	chr01	171934863	-	1348137	1351412	1063
3275

chain	255	NW_020190738.1	178426	+	16363	19778	chr01	171934863	-	687848	691263	1064
3415

chain	255	NW_020191642.1	12709	+	2464	6217	chr01	171934863	-	11066747	11070500	1065
3753

chain	255	NW_020190931.1	15753	+	1074	4926	chr01	171934863	-	14331412	14335264	1066
3852

chain	255	NW_020191950.1	22864	+	7164	10301	chr01	171934863	-	12835732	12838869	1067
3137

chain	255	NW_020190567.1	79256	+	527	4870	chr01	171934863	-	2332967	2337310	1068
4343

chain	255	NW_020192000.1	31864	+	15703	19017	chr01	171934863	-	13717003	13720317	1069
3314

chain	255	NW_020190512.1	19579	+	12085	15818	chr01	171934863	-	14292760	14296493	1070
3733

chain	255	NW_020190567.1	79256	+	34000	38752	chr01	171934863	-	3904871	3909623	1071
4752

chain	255	NW_020190880.1	37305	+	33446	36934	chr01	171934863	-	12744618	12748106	1072
3488

chain	255	NW_020191545.1	64833	+	35682	39664	chr01	171934863	-	10649663	10653645	1073
3982

chain	255	NW_020190567.1	79256	+	20902	24377	chr01	171934863	-	1977918	1981393	1074
3475

chain	255	NW_020190873.1	429127	+	77383	81018	chr01	171934863	+	170314070	170317705	1075
3635

chain	255	NW_020190136.1	36050	+	17742	21687	chr01	171934863	-	12510386	12514331	1076
3945

chain	255	NW_020190339.1	41585	+	35485	38854	chr01	171934863	+	170506409	170509778	1077
3369

chain	255	NW_020191305.1	43073	+	12945	16382	chr01	171934863	+	160900281	160903718	1078
3437

chain	255	NW_020190567.1	79256	+	20902	24377	chr01	171934863	-	2500860	2504335	1079
3475

chain	255	NW_020191950.1	22864	+	7003	10159	chr01	171934863	-	9481429	9484585	1080
3156

chain	255	NW_020190136.1	36050	+	5896	9134	chr01	171934863	-	6866303	6869541	1081
3238

chain	255	NC_037328.1	158534110	+	48451737	48456661	chr01	171934863	-	63118767	63123691	1082
4924

chain	255	NW_020190339.1	41585	+	24135	27814	chr01	171934863	+	170362666	170366345	1083
3679

chain	255	NW_020190701.1	15807	+	4592	8061	chr01	171934863	-	803923	807392	1084
3469

chain	255	NW_020190567.1	79256	+	22006	25884	chr01	171934863	-	2463784	2467662	1085
3878

chain	255	NW_020190434.1	191476	+	18128	22125	chr01	171934863	+	162948678	162952675	1086
3997

chain	255	NW_020190970.1	24135	+	10763	13962	chr01	171934863	-	12465136	12468335	1087
3199

chain	255	NW_020190567.1	79256	+	23413	27252	chr01	171934863	-	2768480	2772319	1088
3839

chain	255	NW_020190396.1	35120	+	10770	15030	chr01	171934863	+	169807473	169811733	1089
4260

chain	255	NW_020190396.1	35120	+	10770	15030	chr01	171934863	+	169016254	169020514	1090
4260

chain	255	NW_020190396.1	35120	+	10770	15030	chr01	171934863	+	169853265	169857525	1091
4260

chain	255	NW_020191524.1	188516	+	126811	130953	chr01	171934863	+	171203270	171207412	1092
4142

chain	255	NW_020190794.1	37483	+	31408	34877	chr01	171934863	+	160892022	160895491	1093
3469

chain	255	NW_020190396.1	35120	+	10770	15030	chr01	171934863	+	168387311	168391571	1094
4260

chain	255	NW_020190396.1	35120	+	10770	15030	chr01	171934863	+	167123310	167127570	1095
4260

chain	255	NW_020190339.1	41585	+	30933	33985	chr01	171934863	+	160532448	160535500	1096
3052

chain	255	NW_020190396.1	35120	+	10770	15030	chr01	171934863	+	166471097	166475357	1097
4260

chain	255	NW_020190567.1	79256	+	26057	29745	chr01	171934863	-	4048932	4052620	1098
3688

chain	255	NW_020190567.1	79256	+	24547	28532	chr01	171934863	-	2667864	2671849	1099
3985

chain	255	NW_020190567.1	79256	+	13033	16877	chr01	171934863	-	2476467	2480311	1100
3844

chain	255	NW_020190339.1	41585	+	35802	38835	chr01	171934863	+	170868558	170871591	1101
3033

chain	255	NW_020190195.1	84718	+	57509	61480	chr01	171934863	+	169310883	169314854	1102
3971

chain	255	NW_020190794.1	37483	+	4403	7769	chr01	171934863	+	160868095	160871461	1103
3366

chain	255	NW_020190880.1	37305	+	33446	36713	chr01	171934863	-	13269938	13273205	1104
3267

chain	255	NW_020190567.1	79256	+	10466	13990	chr01	171934863	-	5137704	5141228	1105
3524

chain	255	NW_020190567.1	79256	+	10466	13990	chr01	171934863	-	1914898	1918422	1106
3524

chain	255	NW_020190136.1	36050	+	11206	15117	chr01	171934863	-	12886696	12890607	1107
3911

chain	255	NW_020190737.1	51361	+	36128	40266	chr01	171934863	-	5405991	5410129	1108
4138

chain	255	NW_020190737.1	51361	+	36128	40266	chr01	171934863	-	2849896	2854034	1109
4138

chain	255	NW_020192001.1	57009	+	38338	41201	chr01	171934863	+	170888688	170891551	1110
2863

chain	255	NW_020192001.1	57009	+	5276	8139	chr01	171934863	-	1052202	1055065	1111
2863

chain	255	NW_020190506.1	64112	+	49462	53748	chr01	171934863	+	163368702	163372988	1112
4286

chain	255	NW_020190567.1	79256	+	10466	13990	chr01	171934863	-	3866834	3870358	1113
3524

chain	255	NW_020190567.1	79256	+	26057	29745	chr01	171934863	-	5332318	5336006	1114
3688

chain	255	NW_020191204.1	21816	+	5131	7983	chr01	171934863	+	163061789	163064641	1115
2852

chain	255	NW_020192157.1	32672	+	24400	28096	chr01	171934863	+	159920228	159923924	1116
3696

chain	255	NW_020192001.1	57009	+	4937	7745	chr01	171934863	-	8873882	8876690	1117
2808

chain	255	NW_020190512.1	19579	+	12085	15818	chr01	171934863	-	14310980	14314713	1118
3733

chain	255	NW_020191545.1	64833	+	25688	29773	chr01	171934863	-	6316047	6320132	1119
4085

chain	255	NW_020190503.1	83511	+	79298	83267	chr01	171934863	-	6207199	6211168	1120
3969

chain	255	NW_020190339.1	41585	+	30933	33805	chr01	171934863	+	170339900	170342772	1121
2872

chain	255	NW_020190567.1	79256	+	34862	39118	chr01	171934863	-	2368558	2372814	1122
4256

chain	255	NW_020190136.1	36050	+	17274	20742	chr01	171934863	-	11618187	11621655	1123
3468

chain	255	NW_020190567.1	79256	+	13173	16774	chr01	171934863	-	1969885	1973486	1124
3601

chain	255	NW_020191545.1	64833	+	31517	35427	chr01	171934863	-	6221227	6225137	1125
3910

chain	255	NW_020192011.1	50075	+	24220	28262	chr01	171934863	+	162876206	162880248	1126
4042

chain	255	NW_020192001.1	57009	+	43112	45985	chr01	171934863	+	170893802	170896675	1127
2873

chain	255	NW_020190567.1	79256	+	13173	16877	chr01	171934863	-	1935795	1939499	1128
3704

chain	255	NW_020190567.1	79256	+	13173	16774	chr01	171934863	-	2492827	2496428	1129
3601

chain	255	NW_020190195.1	84718	+	47617	51534	chr01	171934863	+	166724260	166728177	1130
3917

chain	255	NW_020192011.1	50075	+	24220	28262	chr01	171934863	+	162864178	162868220	1131
4042

chain	255	NW_020191419.1	52332	+	37962	44055	chr01	171934863	+	165119922	165126015	1132
6093

chain	255	NW_020191651.1	46381	+	23095	26534	chr01	171934863	-	1751004	1754443	1133
3439

chain	255	NW_020190567.1	79256	+	34862	39118	chr01	171934863	-	3803593	3807849	1134
4256

chain	255	NW_020190905.1	30898	+	8338	11548	chr01	171934863	+	157300585	157303795	1135
3210

chain	255	NW_020190701.1	15807	+	4592	8061	chr01	171934863	-	754220	757689	1136
3469

chain	255	NW_020190339.1	41585	+	35588	38474	chr01	171934863	+	165977422	165980308	1137
2886

chain	255	NW_020190214.1	27527	+	18075	21355	chr01	171934863	-	9484645	9487925	1138
3280

chain	255	NW_020190214.1	27527	+	18075	21355	chr01	171934863	-	9452638	9455918	1139
3280

chain	255	NW_020190136.1	36050	+	5896	8963	chr01	171934863	-	1628797	1631864	1140
3067

chain	255	NW_020190567.1	79256	+	58061	61894	chr01	171934863	-	2575005	2578838	1141
3833

chain	255	NW_020191110.1	136963	+	66306	70282	chr01	171934863	-	12789551	12793527	1142
3976

chain	255	NW_020192011.1	50075	+	24220	28262	chr01	171934863	+	162337768	162341810	1143
4042

chain	255	NW_020190567.1	79256	+	3296	6821	chr01	171934863	-	6367384	6370909	1144
3525

chain	255	NW_020190339.1	41585	+	35588	38474	chr01	171934863	+	167248763	167251649	1145
2886

chain	255	NW_020190339.1	41585	+	35739	38761	chr01	171934863	+	160720783	160723805	1146
3022

chain	255	NW_020190567.1	79256	+	28409	32316	chr01	171934863	-	1881585	1885492	1147
3907

chain	255	NW_020192011.1	50075	+	24220	28262	chr01	171934863	+	162870192	162874234	1148
4042

chain	255	NW_020190339.1	41585	+	35588	38474	chr01	171934863	+	168511529	168514415	1149
2886

chain	255	NW_020190195.1	84718	+	47617	51534	chr01	171934863	+	167996588	168000505	1150
3917

chain	255	NW_020190686.1	16888	+	9779	13943	chr01	171934863	-	8615034	8619198	1151
4164

chain	255	NW_020192001.1	57009	+	53099	55945	chr01	171934863	+	160120453	160123299	1152
2846

chain	255	NW_020190434.1	191476	+	18123	21589	chr01	171934863	+	170307064	170310530	1153
3466

chain	255	NW_020190287.1	40019	+	7494	10573	chr01	171934863	+	170294885	170297964	1154
3079

chain	255	NW_020190943.1	36715	+	2323	5552	chr01	171934863	+	159652493	159655722	1155
3229

chain	255	NW_020190434.1	191476	+	18123	21567	chr01	171934863	+	170325780	170329224	1156
3444

chain	255	NW_020190873.1	429127	+	75005	77675	chr01	171934863	+	159023658	159026328	1157
2670

chain	255	NW_020191204.1	21816	+	4654	7890	chr01	171934863	+	170902088	170905324	1158
3236

chain	255	NW_020191934.1	22496	+	14172	18091	chr01	171934863	+	162331754	162335673	1159
3919

chain	255	NW_020191434.1	35589	+	4035	7463	chr01	171934863	-	4778842	4782270	1160
3428

chain	255	NW_020191434.1	35589	+	4035	7463	chr01	171934863	-	2885898	2889326	1161
3428

chain	255	NW_020191434.1	35589	+	4035	7463	chr01	171934863	-	3514841	3518269	1162
3428

chain	255	NW_020191416.1	105657	+	11440	14848	chr01	171934863	-	9148962	9152370	1163
3408

chain	255	NW_020191259.1	50947	+	23084	27112	chr01	171934863	+	171291951	171295979	1164
4028

chain	255	NW_020191204.1	21816	+	4654	7698	chr01	171934863	+	165758000	165761044	1165
3044

chain	255	NW_020190737.1	51361	+	32230	35792	chr01	171934863	-	5402071	5405633	1166
3562

chain	255	NW_020190339.1	41585	+	28591	31463	chr01	171934863	+	170367084	170369956	1167
2872

chain	255	NW_020191499.1	32236	+	2597	5521	chr01	171934863	-	7082157	7085081	1168
2924

chain	255	NW_020191416.1	105657	+	11440	14848	chr01	171934863	-	9742710	9746118	1169
3408

chain	255	NW_020190564.1	147113	+	102102	104749	chr01	171934863	-	677622	680269	1170
2647

chain	255	NW_020190564.1	147113	+	97216	99863	chr01	171934863	-	673348	675995	1171
2647

chain	255	NW_020190567.1	79256	+	40587	44465	chr01	171934863	-	2556800	2560678	1172
3878

chain	255	NW_020192011.1	50075	+	24220	27973	chr01	171934863	+	162882220	162885973	1173
3753

chain	255	NW_020190339.1	41585	+	26014	29142	chr01	171934863	+	165794763	165797891	1174
3128

chain	255	NW_020190943.1	36715	+	2323	5529	chr01	171934863	+	158935788	158938994	1175
3206

chain	255	NW_020190287.1	40019	+	4515	7583	chr01	171934863	+	158952683	158955751	1176
3068

chain	255	NW_020191620.1	110771	+	76060	79191	chr01	171934863	-	547650	550781	1177
3131

chain	255	NW_020190567.1	79256	+	3513	6957	chr01	171934863	-	2445726	2449170	1178
3444

chain	255	NW_020190564.1	147113	+	108164	110811	chr01	171934863	-	682735	685382	1179
2647

chain	255	NW_020190873.1	429127	+	71699	74575	chr01	171934863	+	170771041	170773917	1180
2876

chain	255	NW_020190538.1	27460	+	2759	7840	chr01	171934863	+	160495869	160500950	1181
5081

chain	255	NW_020190873.1	429127	+	75076	77937	chr01	171934863	+	171099380	171102241	1182
2861

chain	255	NW_020190434.1	191476	+	185851	190897	chr01	171934863	+	171322996	171328042	1183
5046

chain	255	NW_020190339.1	41585	+	2677	5277	chr01	171934863	+	170515472	170518072	1184
2600

chain	255	NW_020190267.1	89778	+	982	4093	chr01	171934863	+	171037657	171040768	1185
3111

chain	255	NW_020192028.1	14820	+	4177	7261	chr01	171934863	+	169072388	169075472	1186
3084

chain	255	NW_020190567.1	79256	+	9004	12722	chr01	171934863	-	2472747	2476465	1187
3718

chain	255	NW_020190535.1	39021	+	24896	28363	chr01	171934863	+	167725339	167728806	1188
3467

chain	255	NW_020191416.1	105657	+	84625	87150	chr01	171934863	-	13223313	13225838	1189
2525

chain	255	NW_020190535.1	39021	+	24896	28363	chr01	171934863	+	168990293	168993760	1190
3467

chain	255	NW_020190136.1	36050	+	17274	20190	chr01	171934863	-	891872	894788	1191
2916

chain	255	NW_020192028.1	14820	+	4177	7261	chr01	171934863	+	168452501	168455585	1192
3084

chain	255	NW_020192028.1	14820	+	4177	7261	chr01	171934863	+	167795711	167798795	1193
3084

chain	255	NW_020192028.1	14820	+	4177	7261	chr01	171934863	+	167188500	167191584	1194
3084

chain	255	NW_020192028.1	14820	+	4177	7261	chr01	171934863	+	169903586	169906670	1195
3084

chain	255	NW_020190567.1	79256	+	55594	59134	chr01	171934863	-	3864215	3867755	1196
3540

chain	255	NW_020191259.1	50947	+	18004	21434	chr01	171934863	+	171287868	171291298	1197
3430

chain	255	NW_020190287.1	40019	+	8063	11172	chr01	171934863	+	166377763	166380872	1198
3109

chain	255	NW_020190434.1	191476	+	19937	23273	chr01	171934863	+	158883169	158886505	1199
3336

chain	255	NW_020192028.1	14820	+	4177	7261	chr01	171934863	+	167785679	167788763	1200
3084

chain	255	NW_020192028.1	14820	+	4177	7261	chr01	171934863	+	169062356	169065440	1201
3084

chain	255	NW_020192028.1	14820	+	4177	7261	chr01	171934863	+	166516293	166519377	1202
3084

chain	255	NW_020192028.1	14820	+	4177	7261	chr01	171934863	+	167178468	167181552	1203
3084

chain	255	NW_020192028.1	14820	+	4177	7261	chr01	171934863	+	168442469	168445553	1204
3084

chain	255	NW_020192028.1	14820	+	4177	7261	chr01	171934863	+	169893554	169896638	1205
3084

chain	255	NW_020192028.1	14820	+	4177	7261	chr01	171934863	+	166506261	166509345	1206
3084

chain	255	NW_020190880.1	37305	+	33446	36580	chr01	171934863	-	1345526	1348660	1207
3134

chain	255	NW_020191935.1	40795	+	8099	12482	chr01	171934863	-	8580189	8584572	1208
4383

chain	255	NW_020190339.1	41585	+	31949	34847	chr01	171934863	+	160717020	160719918	1209
2898

chain	255	NW_020192001.1	57009	+	29451	32051	chr01	171934863	+	170919131	170921731	1210
2600

chain	255	NW_020190195.1	84718	+	40511	44041	chr01	171934863	+	169295065	169298595	1211
3530

chain	255	NW_020190686.1	16888	+	1508	5472	chr01	171934863	-	8590436	8594400	1212
3964

chain	255	NW_020191545.1	64833	+	24329	27623	chr01	171934863	-	6248307	6251601	1213
3294

chain	255	NW_020191204.1	21816	+	1851	4528	chr01	171934863	+	160425861	160428538	1214
2677

chain	255	NW_020190339.1	41585	+	32201	34858	chr01	171934863	+	158885774	158888431	1215
2657

chain	255	NW_020192001.1	57009	+	26827	29654	chr01	171934863	+	171056147	171058974	1216
2827

chain	255	NW_020192001.1	57009	+	30145	32574	chr01	171934863	+	160225518	160227947	1217
2429

chain	255	NW_020190136.1	36050	+	9092	11521	chr01	171934863	-	11651505	11653934	1218
2429

chain	255	NW_020191545.1	64833	+	20392	24066	chr01	171934863	-	2779450	2783124	1219
3674

chain	255	NW_020190287.1	40019	+	4986	7922	chr01	171934863	+	159453253	159456189	1220
2936

chain	255	NW_020192207.1	25693	+	17120	19643	chr01	171934863	+	161655050	161657573	1221
2523

chain	255	NW_020190567.1	79256	+	17295	20526	chr01	171934863	-	2496933	2500164	1222
3231

chain	255	NW_020192000.1	31864	+	7264	9744	chr01	171934863	-	9004362	9006842	1223
2480

chain	255	NW_020190873.1	429127	+	71705	74625	chr01	171934863	+	167629313	167632233	1224
2920

chain	255	NW_020190873.1	429127	+	71705	74625	chr01	171934863	+	168894193	168897113	1225
2920

chain	255	NW_020191250.1	27440	+	12976	15517	chr01	171934863	-	11636308	11638849	1226
2541

chain	255	NW_020190567.1	79256	+	32781	36238	chr01	171934863	-	5191782	5195239	1227
3457

chain	255	NW_020191416.1	105657	+	100576	103375	chr01	171934863	-	9422812	9425611	1228
2799

chain	255	NW_020190684.1	21991	+	12690	15636	chr01	171934863	-	12236428	12239374	1229
2946

chain	255	NW_020190873.1	429127	+	71705	74637	chr01	171934863	+	169693329	169696261	1230
2932

chain	255	NW_020192000.1	31864	+	7264	9744	chr01	171934863	-	9000637	9003117	1231
2480

chain	255	NW_020190873.1	429127	+	71705	74625	chr01	171934863	+	166380872	166383792	1232
2920

chain	255	NW_020190506.1	64112	+	47055	51018	chr01	171934863	+	163300958	163304921	1233
3963

chain	255	NW_020190564.1	147113	+	117579	120158	chr01	171934863	-	692686	695265	1234
2579

chain	255	NW_020190506.1	64112	+	47055	51018	chr01	171934863	+	163344544	163348507	1235
3963

chain	255	NW_020190567.1	79256	+	17050	20396	chr01	171934863	-	1939676	1943022	1236
3346

chain	255	NW_020190339.1	41585	+	30933	33549	chr01	171934863	+	170501435	170504051	1237
2616

chain	255	NW_020190136.1	36050	+	11632	14758	chr01	171934863	-	4213823	4216949	1238
3126

chain	255	NW_020190136.1	36050	+	11632	14758	chr01	171934863	-	2090156	2093282	1239
3126

chain	255	NW_020190136.1	36050	+	11632	14758	chr01	171934863	-	2948869	2951995	1240
3126

chain	255	NW_020192011.1	50075	+	24220	27972	chr01	171934863	+	162343782	162347534	1241
3752

chain	255	NW_020190567.1	79256	+	48764	52404	chr01	171934863	-	2565500	2569140	1242
3640

chain	255	NW_020192001.1	57009	+	30145	32574	chr01	171934863	+	160212134	160214563	1243
2429

chain	255	NW_020191831.1	33525	+	20873	23805	chr01	171934863	+	160827932	160830864	1244
2932

chain	255	NW_020190339.1	41585	+	29237	32210	chr01	171934863	+	166398743	166401716	1245
2973

chain	255	NW_020191805.1	60122	+	31424	34677	chr01	171934863	-	2062774	2066027	1246
3253

chain	255	NW_020192001.1	57009	+	41357	43995	chr01	171934863	+	161839855	161842493	1247
2638

chain	255	NW_020190873.1	429127	+	71803	74625	chr01	171934863	+	165855378	165858200	1248
2822

chain	255	NW_020190339.1	41585	+	26212	29187	chr01	171934863	+	162688217	162691192	1249
2975

chain	255	NW_020190136.1	36050	+	11632	14758	chr01	171934863	-	2927167	2930293	1250
3126

chain	255	NW_020190136.1	36050	+	11632	14758	chr01	171934863	-	4192121	4195247	1251
3126

chain	255	NW_020190434.1	191476	+	141162	144701	chr01	171934863	+	171376561	171380100	1252
3539

chain	255	NW_020190931.1	15753	+	8068	10613	chr01	171934863	-	14281814	14284359	1253
2545

chain	255	NW_020191805.1	60122	+	31575	34744	chr01	171934863	-	2108650	2111819	1254
3169

chain	255	NW_020191731.1	60052	+	55839	58832	chr01	171934863	-	12331824	12334817	1255
2993

chain	255	NW_020191204.1	21816	+	5284	7897	chr01	171934863	+	171086921	171089534	1256
2613

chain	255	NW_020192190.1	84946	+	72018	75901	chr01	171934863	-	8641516	8645399	1257
3883

chain	255	NW_020190136.1	36050	+	17903	20840	chr01	171934863	-	11280856	11283793	1258
2937

chain	255	NW_020190287.1	40019	+	6742	9492	chr01	171934863	+	163026988	163029738	1259
2750

chain	255	NW_020191934.1	22496	+	1783	5419	chr01	171934863	+	170146228	170149864	1260
3636

chain	255	NW_020190339.1	41585	+	35699	38330	chr01	171934863	+	171096627	171099258	1261
2631

chain	255	NW_020192001.1	57009	+	34919	37404	chr01	171934863	+	160217087	160219572	1262
2485

chain	255	NW_020190339.1	41585	+	24699	27700	chr01	171934863	+	170223105	170226106	1263
3001

chain	255	NW_020191145.1	73580	+	24168	27711	chr01	171934863	+	171276514	171280057	1264
3543

chain	255	NC_037328.1	158534110	+	46391064	46397629	chr01	171934863	-	61053929	61060494	1265
6565

chain	255	NW_020191935.1	40795	+	3611	7825	chr01	171934863	-	8575725	8579939	1266
4214

chain	255	NW_020191518.1	175758	+	25011	27710	chr01	171934863	-	13413319	13416018	1267
2699

chain	255	NW_020191250.1	27440	+	7423	9938	chr01	171934863	-	11630926	11633441	1268
2515

chain	255	NW_020191416.1	105657	+	25907	29689	chr01	171934863	-	2021753	2025535	1269
3782

chain	255	NW_020191416.1	105657	+	25907	29689	chr01	171934863	-	4736861	4740643	1270
3782

chain	255	NW_020191416.1	105657	+	25907	29689	chr01	171934863	-	2852951	2856733	1271
3782

chain	255	NW_020191416.1	105657	+	25907	29689	chr01	171934863	-	3472860	3476642	1272
3782

chain	255	NW_020191416.1	105657	+	25907	29689	chr01	171934863	-	4129628	4133410	1273
3782

chain	255	NW_020191416.1	105657	+	25907	29689	chr01	171934863	-	5409046	5412828	1274
3782

chain	255	NW_020190339.1	41585	+	36462	38875	chr01	171934863	+	160273883	160276296	1275
2413

chain	255	NW_020192001.1	57009	+	42080	44565	chr01	171934863	+	160156367	160158852	1276
2485

chain	255	NW_020191204.1	21816	+	5131	7515	chr01	171934863	+	170864938	170867322	1277
2384

chain	255	NW_020190512.1	19579	+	332	2816	chr01	171934863	-	14316540	14319024	1278
2484

chain	255	NW_020191805.1	60122	+	31569	34767	chr01	171934863	-	5456026	5459224	1279
3198

chain	255	NW_020191805.1	60122	+	31569	34767	chr01	171934863	-	4176608	4179806	1280
3198

chain	255	NW_020190136.1	36050	+	17903	20794	chr01	171934863	-	11286990	11289881	1281
2891

chain	255	NW_020191935.1	40795	+	15026	18426	chr01	171934863	-	3469939	3473339	1282
3400

chain	255	NW_020190873.1	429127	+	75666	78071	chr01	171934863	+	160131538	160133943	1283
2405

chain	255	NW_020191935.1	40795	+	33274	36673	chr01	171934863	-	2018832	2022231	1284
3399

chain	255	NW_020190567.1	79256	+	35557	39118	chr01	171934863	-	2413199	2416760	1285
3561

chain	255	NW_020190538.1	27460	+	15916	19608	chr01	171934863	+	165484271	165487963	1286
3692

chain	255	NW_020190567.1	79256	+	11884	15330	chr01	171934863	-	2756042	2759488	1287
3446

chain	255	NW_020190686.1	16888	+	4243	8296	chr01	171934863	-	7898250	7902303	1288
4053

chain	255	NW_020192028.1	14820	+	4158	7170	chr01	171934863	+	167168530	167171542	1289
3012

chain	255	NW_020192028.1	14820	+	4158	7170	chr01	171934863	+	168432531	168435543	1290
3012

chain	255	NW_020191671.1	196943	+	105609	108071	chr01	171934863	+	160163045	160165507	1291
2462

chain	255	NW_020191935.1	40795	+	15026	18426	chr01	171934863	-	4733940	4737340	1292
3400

chain	255	NW_020192000.1	31864	+	7264	9557	chr01	171934863	-	8992753	8995046	1293
2293

chain	255	NW_020190287.1	40019	+	8404	11079	chr01	171934863	+	169762866	169765541	1294
2675

chain	255	NW_020191619.1	20754	+	3099	5944	chr01	171934863	-	829720	832565	1295
2845

chain	255	NW_020190287.1	40019	+	4095	6616	chr01	171934863	+	166373411	166375932	1296
2521

chain	255	NW_020192001.1	57009	+	5290	7624	chr01	171934863	-	11693436	11695770	1297
2334

chain	255	NW_020190339.1	41585	+	36462	38875	chr01	171934863	+	162354190	162356603	1298
2413

chain	255	NW_020192001.1	57009	+	45938	48387	chr01	171934863	+	162672337	162674786	1299
2449

chain	255	NW_020191250.1	27440	+	13165	15500	chr01	171934863	-	1364460	1366795	1300
2335

chain	255	NW_020191434.1	35589	+	7840	10368	chr01	171934863	-	10603002	10605530	1301
2528

chain	255	NW_020190339.1	41585	+	28591	30975	chr01	171934863	+	160265385	160267769	1302
2384

chain	255	NW_020190943.1	36715	+	2791	5552	chr01	171934863	+	158945592	158948353	1303
2761

chain	255	NW_020190567.1	79256	+	457	2938	chr01	171934863	-	6262548	6265029	1304
2481

chain	255	NW_020192001.1	57009	+	24739	27167	chr01	171934863	+	170608810	170611238	1305
2428

chain	255	NW_020192000.1	31864	+	7431	9744	chr01	171934863	-	8989195	8991508	1306
2313

chain	255	NW_020190567.1	79256	+	52595	56001	chr01	171934863	-	3923416	3926822	1307
3406

chain	255	NW_020190567.1	79256	+	27059	29764	chr01	171934863	-	6311888	6314593	1308
2705

chain	255	NW_020191693.1	32894	+	21686	24510	chr01	171934863	+	171154634	171157458	1309
2824

chain	255	NW_020192001.1	57009	+	23961	26742	chr01	171934863	+	170598439	170601220	1310
2781

chain	255	NW_020190567.1	79256	+	3155	6185	chr01	171934863	-	5303744	5306774	1311
3030

chain	255	NW_020190257.1	56911	+	30083	33318	chr01	171934863	+	166467001	166470236	1312
3235

chain	255	NW_020190339.1	41585	+	24033	26971	chr01	171934863	+	160327339	160330277	1313
2938

chain	255	NW_020190136.1	36050	+	11778	14711	chr01	171934863	-	972677	975610	1314
2933

chain	255	NW_020191110.1	136963	+	60219	63188	chr01	171934863	-	12782784	12785753	1315
2969

chain	255	NW_020192001.1	57009	+	34544	36815	chr01	171934863	+	170409454	170411725	1316
2271

chain	255	NW_020190136.1	36050	+	17574	20255	chr01	171934863	-	1729010	1731691	1317
2681

chain	255	NW_020192001.1	57009	+	2354	4673	chr01	171934863	-	1149092	1151411	1318
2319

chain	255	NW_020192001.1	57009	+	2354	4673	chr01	171934863	-	9023579	9025898	1319
2319

chain	255	NW_020191377.1	27397	+	7790	12512	chr01	171934863	-	7697396	7702118	1320
4722

chain	255	NW_020190287.1	40019	+	8079	10967	chr01	171934863	+	169737525	169740413	1321
2888

chain	255	NW_020192000.1	31864	+	7264	9744	chr01	171934863	-	11255876	11258356	1322
2480

chain	255	NW_020190287.1	40019	+	4091	6617	chr01	171934863	+	158666062	158668588	1323
2526

chain	255	NW_020190880.1	37305	+	34146	37120	chr01	171934863	-	11253570	11256544	1324
2974

chain	255	NW_020190257.1	56911	+	30083	33318	chr01	171934863	+	167119214	167122449	1325
3235

chain	255	NW_020190257.1	56911	+	30083	33318	chr01	171934863	+	168383215	168386450	1326
3235

chain	255	NW_020190257.1	56911	+	30083	33318	chr01	171934863	+	169849169	169852404	1327
3235

chain	255	NW_020190257.1	56911	+	30083	33318	chr01	171934863	+	169803377	169806612	1328
3235

chain	255	NW_020190257.1	56911	+	30083	33318	chr01	171934863	+	169012158	169015393	1329
3235

chain	255	NW_020190567.1	79256	+	8645	11316	chr01	171934863	-	5136039	5138710	1330
2671

chain	255	NW_020190567.1	79256	+	27425	30767	chr01	171934863	-	3883735	3887077	1331
3342

chain	255	NW_020190567.1	79256	+	27425	30767	chr01	171934863	-	5154605	5157947	1332
3342

chain	255	NW_020192001.1	57009	+	2354	4673	chr01	171934863	-	11690613	11692932	1333
2319

chain	255	NW_020192001.1	57009	+	2354	4673	chr01	171934863	-	11743864	11746183	1334
2319

chain	255	NW_020191416.1	105657	+	82325	84475	chr01	171934863	-	13220968	13223118	1335
2150

chain	255	NW_020190873.1	429127	+	71699	74121	chr01	171934863	+	170535016	170537438	1336
2422

chain	255	NW_020190567.1	79256	+	8645	11316	chr01	171934863	-	1913233	1915904	1337
2671

chain	255	NW_020191518.1	175758	+	43924	46485	chr01	171934863	-	13448391	13450952	1338
2561

chain	255	NW_020192001.1	57009	+	9677	12082	chr01	171934863	-	1540401	1542806	1339
2405

chain	255	NW_020190873.1	429127	+	15660	18006	chr01	171934863	+	158151499	158153845	1340
2346

chain	255	NW_020190512.1	19579	+	9216	11698	chr01	171934863	-	14330132	14332614	1341
2482

chain	255	NW_020190339.1	41585	+	32807	34914	chr01	171934863	+	170969545	170971652	1342
2107

chain	255	NW_020190512.1	19579	+	12085	14842	chr01	171934863	-	14345236	14347993	1343
2757

chain	255	NW_020190287.1	40019	+	5807	8700	chr01	171934863	+	159072634	159075527	1344
2893

chain	255	NW_020190977.1	17917	+	2581	4920	chr01	171934863	-	12798376	12800715	1345
2339

chain	255	NW_020192001.1	57009	+	7297	9525	chr01	171934863	-	1485788	1488016	1346
2228

chain	255	NW_020191250.1	27440	+	12976	15517	chr01	171934863	-	1727792	1730333	1347
2541

chain	255	NW_020190567.1	79256	+	527	2977	chr01	171934863	-	2572148	2574598	1348
2450

chain	255	NW_020191934.1	22496	+	5863	8347	chr01	171934863	+	169916523	169919007	1349
2484

chain	255	NW_020191434.1	35589	+	13636	16260	chr01	171934863	-	10608748	10611372	1350
2624

chain	255	NW_020190195.1	84718	+	36164	38778	chr01	171934863	+	158525987	158528601	1351
2614

chain	255	NW_020192207.1	25693	+	17120	19311	chr01	171934863	+	160423399	160425590	1352
2191

chain	255	NW_020190931.1	15753	+	5314	8204	chr01	171934863	-	14335519	14338409	1353
2890

chain	255	NW_020191416.1	105657	+	32462	35179	chr01	171934863	-	2858074	2860791	1354
2717

chain	255	NW_020190512.1	19579	+	469	2816	chr01	171934863	-	14334377	14336724	1355
2347

chain	255	NW_020190434.1	191476	+	18365	20734	chr01	171934863	+	159215065	159217434	1356
2369

chain	255	NW_020190512.1	19579	+	9216	11698	chr01	171934863	-	14290067	14292549	1357
2482

chain	255	NW_020192001.1	57009	+	5318	7608	chr01	171934863	-	13057797	13060087	1358
2290

chain	255	NW_020191416.1	105657	+	32462	35179	chr01	171934863	-	4134751	4137468	1359
2717

chain	255	NW_020190506.1	64112	+	507	2805	chr01	171934863	+	159583146	159585444	1360
2298

chain	255	NW_020190567.1	79256	+	56614	59323	chr01	171934863	-	3927215	3929924	1361
2709

chain	255	NW_020191896.1	36716	+	7614	10548	chr01	171934863	+	160708226	160711160	1362
2934

chain	255	NW_020191545.1	64833	+	11552	14276	chr01	171934863	-	10654221	10656945	1363
2724

chain	255	NW_020190287.1	40019	+	4091	6495	chr01	171934863	+	167020445	167022849	1364
2404

chain	255	NW_020190287.1	40019	+	4091	6495	chr01	171934863	+	168284446	168286850	1365
2404

chain	255	NW_020190873.1	429127	+	71776	74091	chr01	171934863	+	164759942	164762257	1366
2315

chain	255	NW_020191416.1	105657	+	32462	35179	chr01	171934863	-	2026876	2029593	1367
2717

chain	255	NW_020191416.1	105657	+	32462	35179	chr01	171934863	-	5414169	5416886	1368
2717

chain	255	NW_020192207.1	25693	+	17231	19650	chr01	171934863	+	169826716	169829135	1369
2419

chain	255	NW_020190195.1	84718	+	56096	58804	chr01	171934863	+	166732542	166735250	1370
2708

chain	255	NW_020191434.1	35589	+	2901	5319	chr01	171934863	-	5446489	5448907	1371
2418

chain	255	NW_020191434.1	35589	+	2901	5319	chr01	171934863	-	4167071	4169489	1372
2418

chain	255	NW_020190506.1	64112	+	49880	52633	chr01	171934863	+	163374860	163377613	1373
2753

chain	255	NW_020190854.1	45733	+	24473	27266	chr01	171934863	-	2058751	2061544	1374
2793

chain	255	NW_020190686.1	16888	+	7842	11120	chr01	171934863	-	8435532	8438810	1375
3278

chain	255	NW_020191416.1	105657	+	32462	35179	chr01	171934863	-	4741984	4744701	1376
2717

chain	255	NW_020191416.1	105657	+	32462	35179	chr01	171934863	-	3477983	3480700	1377
2717

chain	255	NW_020191545.1	64833	+	34160	37071	chr01	171934863	-	10498006	10500917	1378
2911

chain	255	NW_020190195.1	84718	+	40612	43224	chr01	171934863	+	166872224	166874836	1379
2612

chain	255	NW_020190339.1	41585	+	36462	38841	chr01	171934863	+	159127927	159130306	1380
2379

chain	255	NW_020190880.1	37305	+	34390	36963	chr01	171934863	-	996506	999079	1381
2573

chain	255	NW_020190195.1	84718	+	27104	30038	chr01	171934863	+	167919346	167922280	1382
2934

chain	255	NW_020190136.1	36050	+	17274	19314	chr01	171934863	-	10119487	10121527	1383
2040

chain	255	NW_020192207.1	25693	+	17120	19197	chr01	171934863	+	158915501	158917578	1384
2077

chain	255	NW_020191416.1	105657	+	22557	25754	chr01	171934863	-	11972091	11975288	1385
3197

chain	255	NW_020191896.1	36716	+	6480	10548	chr01	171934863	+	165799130	165803198	1386
4068

chain	255	NW_020190701.1	15807	+	5663	8061	chr01	171934863	-	796077	798475	1387
2398

chain	255	NW_020190873.1	429127	+	71699	73865	chr01	171934863	+	160127458	160129624	1388
2166

chain	255	NW_020190136.1	36050	+	11423	13908	chr01	171934863	-	9039771	9042256	1389
2485

chain	255	NW_020191805.1	60122	+	42173	45919	chr01	171934863	-	2073384	2077130	1390
3746

chain	255	NW_020192207.1	25693	+	46	2687	chr01	171934863	+	158950056	158952697	1391
2641

chain	255	NW_020190567.1	79256	+	4912	7323	chr01	171934863	-	5309988	5312399	1392
2411

chain	255	NW_020190195.1	84718	+	27104	30038	chr01	171934863	+	166647064	166649998	1393
2934

chain	255	NW_020190195.1	84718	+	27104	30034	chr01	171934863	+	166703367	166706297	1394
2930

chain	255	NW_020191441.1	35344	+	9023	11261	chr01	171934863	-	1559210	1561448	1395
2238

chain	255	NW_020190195.1	84718	+	28613	31215	chr01	171934863	+	161359583	161362185	1396
2602

chain	255	NW_020190873.1	429127	+	71699	73865	chr01	171934863	+	160254160	160256326	1397
2166

chain	255	NW_020190873.1	429127	+	71699	73865	chr01	171934863	+	160200909	160203075	1398
2166

chain	255	NW_020190136.1	36050	+	17274	19576	chr01	171934863	-	12506995	12509297	1399
2302

chain	255	NW_020190567.1	79256	+	417	2977	chr01	171934863	-	2641447	2644007	1400
2560

chain	255	NW_020190873.1	429127	+	72283	74600	chr01	171934863	+	159305090	159307407	1401
2317

chain	255	NW_020191204.1	21816	+	1851	4495	chr01	171934863	+	171000128	171002772	1402
2644

chain	255	NW_020190339.1	41585	+	36462	38740	chr01	171934863	+	170913958	170916236	1403
2278

chain	255	NW_020190195.1	84718	+	27104	30034	chr01	171934863	+	167975649	167978579	1404
2930

chain	255	NW_020190880.1	37305	+	34430	37121	chr01	171934863	-	11445035	11447726	1405
2691

chain	255	NW_020190567.1	79256	+	52586	55188	chr01	171934863	-	2533619	2536221	1406
2602

chain	255	NW_020190195.1	84718	+	51858	54565	chr01	171934863	+	166728413	166731120	1407
2707

chain	255	NW_020192001.1	57009	+	2468	4627	chr01	171934863	-	1532968	1535127	1408
2159

chain	255	NW_020192001.1	57009	+	12037	14482	chr01	171934863	-	1493220	1495665	1409
2445

chain	255	NW_020190136.1	36050	+	11996	14151	chr01	171934863	-	10137233	10139388	1410
2155

chain	255	NW_020190136.1	36050	+	11996	14151	chr01	171934863	-	10155691	10157846	1411
2155

chain	255	NW_020190136.1	36050	+	17903	20282	chr01	171934863	-	11290011	11292390	1412
2379

chain	255	NW_020190567.1	79256	+	14361	16877	chr01	171934863	-	2753002	2755518	1413
2516

chain	255	NW_020190892.1	19858	+	14582	18531	chr01	171934863	-	590493	594442	1414
3949

chain	255	NW_020191441.1	35344	+	9084	11261	chr01	171934863	-	1586456	1588633	1415
2177

chain	255	NW_020190905.1	30898	+	17587	20087	chr01	171934863	+	157309437	157311937	1416
2500

chain	255	NW_020190512.1	19579	+	9080	11654	chr01	171934863	-	14461459	14464033	1417
2574

chain	255	NW_020190567.1	79256	+	22079	24382	chr01	171934863	-	2665366	2667669	1418
2303

chain	255	NW_020190567.1	79256	+	34000	36261	chr01	171934863	-	6410851	6413112	1419
2261

chain	255	NW_020190567.1	79256	+	34000	36437	chr01	171934863	-	2550230	2552667	1420
2437

chain	255	NW_020190686.1	16888	+	5543	8296	chr01	171934863	-	8553009	8555762	1421
2753

chain	255	NW_020192001.1	57009	+	27849	30013	chr01	171934863	+	160230471	160232635	1422
2164

chain	255	NW_020192001.1	57009	+	27849	30013	chr01	171934863	+	160285882	160288046	1423
2164

chain	255	NW_020190195.1	84718	+	27104	30038	chr01	171934863	+	169199374	169202308	1424
2934

chain	255	NW_020190195.1	84718	+	27104	30038	chr01	171934863	+	167915916	167918850	1425
2934

chain	255	NW_020190195.1	84718	+	27104	30038	chr01	171934863	+	167933585	167936519	1426
2934

chain	255	NW_020190567.1	79256	+	5123	7508	chr01	171934863	-	5305984	5308369	1427
2385

chain	255	NW_020190418.1	170077	+	157281	159312	chr01	171934863	+	157243541	157245572	1428
2031

chain	255	NW_020191644.1	62747	+	60210	62549	chr01	171934863	+	170956607	170958946	1429
2339

chain	255	NW_020190339.1	41585	+	30933	32829	chr01	171934863	+	160268181	160270077	1430
1896

chain	255	NW_020190567.1	79256	+	60853	63560	chr01	171934863	-	3931342	3934049	1431
2707

chain	255	NW_020190195.1	84718	+	27104	30069	chr01	171934863	+	169202804	169205769	1432
2965

chain	255	NW_020190195.1	84718	+	27104	30069	chr01	171934863	+	167937015	167939980	1433
2965

chain	255	NW_020192207.1	25693	+	4785	7316	chr01	171934863	+	159917875	159920406	1434
2531

chain	255	NW_020191434.1	35589	+	24277	26713	chr01	171934863	-	2906083	2908519	1435
2436

chain	255	NW_020190287.1	40019	+	754	2897	chr01	171934863	+	169757796	169759939	1436
2143

chain	255	NW_020190567.1	79256	+	34000	36437	chr01	171934863	-	2514052	2516489	1437
2437

chain	255	NW_020190339.1	41585	+	2923	5290	chr01	171934863	+	159017229	159019596	1438
2367

chain	255	NW_020192001.1	57009	+	2354	4477	chr01	171934863	-	1490792	1492915	1439
2123

chain	255	NW_020192001.1	57009	+	37306	39359	chr01	171934863	+	170927505	170929558	1440
2053

chain	255	NW_020190339.1	41585	+	23708	26365	chr01	171934863	+	160713602	160716259	1441
2657

chain	255	NW_020190136.1	36050	+	12395	14601	chr01	171934863	-	11261006	11263212	1442
2206

chain	255	NW_020190567.1	79256	+	16910	19342	chr01	171934863	-	1973605	1976037	1443
2432

chain	255	NW_020192001.1	57009	+	32532	34428	chr01	171934863	+	160228314	160230210	1444
1896

chain	255	NW_020192001.1	57009	+	32532	34428	chr01	171934863	+	160283725	160285621	1445
1896

chain	255	NW_020192001.1	57009	+	32532	34428	chr01	171934863	+	160214930	160216826	1446
1896

chain	255	NW_020192001.1	57009	+	39693	41589	chr01	171934863	+	160154210	160156106	1447
1896

chain	255	NW_020190339.1	41585	+	6653	8808	chr01	171934863	+	159021122	159023277	1448
2155

chain	255	NW_020191434.1	35589	+	24277	26713	chr01	171934863	-	4799027	4801463	1449
2436

chain	255	NW_020191434.1	35589	+	24277	26713	chr01	171934863	-	3535026	3537462	1450
2436

chain	255	NW_020191416.1	105657	+	82286	84416	chr01	171934863	-	5882210	5884340	1451
2130

chain	255	NW_020191934.1	22496	+	2736	5508	chr01	171934863	+	166948162	166950934	1452
2772

chain	255	NW_020191934.1	22496	+	2736	5508	chr01	171934863	+	168212163	168214935	1453
2772

chain	255	NW_020191805.1	60122	+	13500	16025	chr01	171934863	-	12380310	12382835	1454
2525

chain	255	NW_020192028.1	14820	+	1602	3934	chr01	171934863	+	170130079	170132411	1455
2332

chain	255	NW_020192028.1	14820	+	1602	3934	chr01	171934863	+	169608092	169610424	1456
2332

chain	255	NW_020190794.1	37483	+	21300	23360	chr01	171934863	+	160881387	160883447	1457
2060

chain	255	NW_020192001.1	57009	+	35177	37344	chr01	171934863	+	167099534	167101701	1458
2167

chain	255	NW_020192001.1	57009	+	35177	37344	chr01	171934863	+	168363535	168365702	1459
2167

chain	255	NW_020191562.1	95577	+	329	2187	chr01	171934863	+	161809567	161811425	1460
1858

chain	255	NW_020190287.1	40019	+	4282	6474	chr01	171934863	+	164754119	164756311	1461
2192

chain	255	NW_020191545.1	64833	+	22862	25275	chr01	171934863	-	6313380	6315793	1462
2413

chain	255	NW_020190713.1	68419	+	58022	60218	chr01	171934863	-	11025822	11028018	1463
2196

chain	255	NW_020191957.1	37856	+	34938	36821	chr01	171934863	-	11389806	11391689	1464
1883

chain	255	NW_020191957.1	37856	+	34938	36821	chr01	171934863	-	11364056	11365939	1465
1883

chain	255	NW_020191416.1	105657	+	45311	47883	chr01	171934863	-	12403705	12406277	1466
2572

chain	255	NW_020191204.1	21816	+	2542	4375	chr01	171934863	+	162393891	162395724	1467
1833

chain	255	NW_020192001.1	57009	+	22632	24821	chr01	171934863	+	168660245	168662434	1468
2189

chain	255	NW_020190567.1	79256	+	21922	24377	chr01	171934863	-	6755466	6757921	1469
2455

chain	255	NW_020190506.1	64112	+	48468	51221	chr01	171934863	+	163361921	163364674	1470
2753

chain	255	NW_020192028.1	14820	+	1602	3934	chr01	171934863	+	168196384	168198716	1471
2332

chain	255	NW_020192028.1	14820	+	1602	3934	chr01	171934863	+	166932383	166934715	1472
2332

chain	255	NW_020192207.1	25693	+	19915	22082	chr01	171934863	+	169829489	169831656	1473
2167

chain	255	NW_020192001.1	57009	+	35177	37344	chr01	171934863	+	166447184	166449351	1474
2167

chain	255	NW_020192001.1	57009	+	30403	32570	chr01	171934863	+	169783697	169785864	1475
2167

chain	255	NW_020190905.1	30898	+	18429	20532	chr01	171934863	+	157318471	157320574	1476
2103

chain	255	NW_020190686.1	16888	+	1397	4059	chr01	171934863	-	8470542	8473204	1477
2662

chain	255	NW_020190567.1	79256	+	20885	23194	chr01	171934863	-	3877122	3879431	1478
2309

chain	255	NW_020190567.1	79256	+	20885	23194	chr01	171934863	-	5147992	5150301	1479
2309

chain	255	NW_020190434.1	191476	+	2332	4268	chr01	171934863	-	12950871	12952807	1480
1936

chain	255	NW_020190150.1	54494	+	5314	8138	chr01	171934863	+	170136780	170139604	1481
2824

chain	255	NW_020190686.1	16888	+	1305	4059	chr01	171934863	-	8603351	8606105	1482
2754

chain	255	NW_020192001.1	57009	+	22632	24821	chr01	171934863	+	167392771	167394960	1483
2189

chain	255	NW_020190195.1	84718	+	37689	40100	chr01	171934863	+	166715319	166717730	1484
2411

chain	255	NW_020191664.1	52505	+	34994	38297	chr01	171934863	+	163747469	163750772	1485
3303

chain	255	NW_020191250.1	27440	+	13038	14869	chr01	171934863	-	9010428	9012259	1486
1831

chain	255	NW_020192001.1	57009	+	31702	33549	chr01	171934863	+	170976823	170978670	1487
1847

chain	255	NW_020192001.1	57009	+	42338	44505	chr01	171934863	+	167705822	167707989	1488
2167

chain	255	NW_020192001.1	57009	+	54273	56440	chr01	171934863	+	168970776	168972943	1489
2167

chain	255	NW_020190150.1	54494	+	5314	8138	chr01	171934863	+	166939084	166941908	1490
2824

chain	255	NW_020190150.1	54494	+	5314	8138	chr01	171934863	+	168203085	168205909	1491
2824

chain	255	NW_020190339.1	41585	+	3320	5268	chr01	171934863	+	159603081	159605029	1492
1948

chain	255	NW_020190686.1	16888	+	9779	12532	chr01	171934863	-	8612074	8614827	1493
2753

chain	255	NW_020190567.1	79256	+	34039	36437	chr01	171934863	-	6805602	6808000	1494
2398

chain	255	NW_020190257.1	56911	+	26444	29120	chr01	171934863	+	167116321	167118997	1495
2676

chain	255	NW_020190257.1	56911	+	26444	29120	chr01	171934863	+	168380322	168382998	1496
2676

chain	255	NW_020190257.1	56911	+	26444	29120	chr01	171934863	+	169846276	169848952	1497
2676

chain	255	NW_020190257.1	56911	+	26444	29120	chr01	171934863	+	169800484	169803160	1498
2676

chain	255	NW_020190257.1	56911	+	26444	29120	chr01	171934863	+	169009265	169011941	1499
2676

chain	255	NW_020190257.1	56911	+	26444	29120	chr01	171934863	+	167744311	167746987	1500
2676

chain	255	NW_020191250.1	27440	+	7749	9608	chr01	171934863	-	13218427	13220286	1501
1859

chain	255	NW_020191204.1	21816	+	2197	4012	chr01	171934863	+	170899929	170901744	1502
1815

chain	255	NW_020191573.1	13625	+	4976	7126	chr01	171934863	-	10875701	10877851	1503
2150

chain	255	NW_020190873.1	429127	+	75666	77481	chr01	171934863	+	160135835	160137650	1504
1815

chain	255	NW_020190873.1	429127	+	75666	77481	chr01	171934863	+	160258240	160260055	1505
1815

chain	255	NW_020190873.1	429127	+	75666	77481	chr01	171934863	+	160204989	160206804	1506
1815

chain	255	NW_020190905.1	30898	+	12835	15342	chr01	171934863	+	157313032	157315539	1507
2507

chain	255	NW_020190567.1	79256	+	660	2977	chr01	171934863	-	3977905	3980222	1508
2317

chain	255	NW_020191664.1	52505	+	34994	38297	chr01	171934863	+	164377420	164380723	1509
3303

chain	255	NW_020190567.1	79256	+	36647	38862	chr01	171934863	-	2631203	2633418	1510
2215

chain	255	NW_020192001.1	57009	+	44473	46420	chr01	171934863	+	167008155	167010102	1511
1947

chain	255	NW_020192001.1	57009	+	42086	44033	chr01	171934863	+	168272156	168274103	1512
1947

chain	255	NW_020192001.1	57009	+	42086	44033	chr01	171934863	+	166362440	166364387	1513
1947

chain	255	NW_020191305.1	43073	+	17223	19636	chr01	171934863	+	160905446	160907859	1514
2413

chain	255	NW_020190195.1	84718	+	37689	40230	chr01	171934863	+	169292182	169294723	1515
2541

chain	255	NW_020191416.1	105657	+	88166	90636	chr01	171934863	-	12775776	12778246	1516
2470

chain	255	NW_020190339.1	41585	+	28591	30722	chr01	171934863	+	170498797	170500928	1517
2131

chain	255	NW_020191934.1	22496	+	5897	8304	chr01	171934863	+	169624232	169626639	1518
2407

chain	255	NW_020190686.1	16888	+	11237	13900	chr01	171934863	-	7891188	7893851	1519
2663

chain	255	NW_020190150.1	54494	+	5314	8138	chr01	171934863	+	169614793	169617617	1520
2824

chain	255	NW_020192001.1	57009	+	27849	29677	chr01	171934863	+	160551236	160553064	1521
1828

chain	255	NW_020192001.1	57009	+	27849	29677	chr01	171934863	+	160576986	160578814	1522
1828

chain	255	NW_020191518.1	175758	+	1170	5166	chr01	171934863	-	13775232	13779228	1523
3996

chain	255	NW_020192001.1	57009	+	7263	9210	chr01	171934863	-	5563729	5565676	1524
1947

chain	255	NW_020190339.1	41585	+	35739	37479	chr01	171934863	+	170198249	170199989	1525
1740

chain	255	NW_020191524.1	188516	+	99385	102201	chr01	171934863	+	171133401	171136217	1526
2816

chain	255	NW_020191524.1	188516	+	99385	102201	chr01	171934863	+	171174188	171177004	1527
2816

chain	255	NW_020190873.1	429127	+	74996	76925	chr01	171934863	+	170270627	170272556	1528
1929

chain	255	NW_020190257.1	56911	+	26444	29006	chr01	171934863	+	166463971	166466533	1529
2562

chain	255	NW_020190434.1	191476	+	19609	21923	chr01	171934863	+	162958100	162960414	1530
2314

chain	255	NW_020191664.1	52505	+	35051	38297	chr01	171934863	+	164406793	164410039	1531
3246

chain	255	NW_020190506.1	64112	+	47055	49809	chr01	171934863	+	163271881	163274635	1532
2754

chain	255	NW_020192001.1	57009	+	26969	28801	chr01	171934863	+	170972360	170974192	1533
1832

chain	255	NW_020192028.1	14820	+	7655	10114	chr01	171934863	+	167174294	167176753	1534
2459

chain	255	NW_020192028.1	14820	+	7655	10114	chr01	171934863	+	168438295	168440754	1535
2459

chain	255	NW_020190538.1	27460	+	5299	7751	chr01	171934863	+	165488685	165491137	1536
2452

chain	255	NW_020191853.1	20251	+	2429	5136	chr01	171934863	+	162077249	162079956	1537
2707

chain	255	NW_020192001.1	57009	+	4937	6823	chr01	171934863	-	2251333	2253219	1538
1886

chain	255	NW_020190275.1	42097	+	32457	34577	chr01	171934863	+	162538119	162540239	1539
2120

chain	255	NW_020191545.1	64833	+	24238	26588	chr01	171934863	-	6214305	6216655	1540
2350

chain	255	NW_020190136.1	36050	+	16873	19073	chr01	171934863	-	1441573	1443773	1541
2200

chain	255	NW_020191870.1	176052	+	59617	61949	chr01	171934863	-	587773	590105	1542
2332

chain	255	NW_020190686.1	16888	+	9779	12532	chr01	171934863	-	7903878	7906631	1543
2753

chain	255	NW_020192028.1	14820	+	7655	10114	chr01	171934863	+	167791515	167793974	1544
2459

chain	255	NW_020192028.1	14820	+	7655	10114	chr01	171934863	+	169068192	169070651	1545
2459

chain	255	NW_020192028.1	14820	+	7655	10114	chr01	171934863	+	167184304	167186763	1546
2459

chain	255	NW_020192028.1	14820	+	7655	10114	chr01	171934863	+	168448305	168450764	1547
2459

chain	255	NW_020192028.1	14820	+	7655	10114	chr01	171934863	+	169899390	169901849	1548
2459

chain	255	NW_020192028.1	14820	+	7655	10114	chr01	171934863	+	166512097	166514556	1549
2459

chain	255	NW_020191321.1	31294	+	12977	15448	chr01	171934863	-	6165994	6168465	1550
2471

chain	255	NW_020190567.1	79256	+	24979	27252	chr01	171934863	-	3881290	3883563	1551
2273

chain	255	NW_020190686.1	16888	+	11191	13943	chr01	171934863	-	8480317	8483069	1552
2752

chain	255	NW_020192001.1	57009	+	4937	6823	chr01	171934863	-	4315349	4317235	1553
1886

chain	255	NW_020192001.1	57009	+	4937	6823	chr01	171934863	-	3050469	3052355	1554
1886

chain	255	NW_020190538.1	27460	+	295	2595	chr01	171934863	+	165500110	165502410	1555
2300

chain	255	NW_020190434.1	191476	+	19609	21715	chr01	171934863	+	170484569	170486675	1556
2106

chain	255	NW_020190567.1	79256	+	39211	41576	chr01	171934863	-	3848620	3850985	1557
2365

chain	255	NW_020190339.1	41585	+	26015	28068	chr01	171934863	+	166395728	166397781	1558
2053

chain	255	NW_020190581.1	8537	+	6111	8499	chr01	171934863	-	4022762	4025150	1559
2388

chain	255	NW_020191204.1	21816	+	1851	3829	chr01	171934863	+	165755634	165757612	1560
1978

chain	255	NW_020190567.1	79256	+	51367	53851	chr01	171934863	-	1884453	1886937	1561
2484

chain	255	NW_020190943.1	36715	+	10683	12861	chr01	171934863	+	158944762	158946940	1562
2178

chain	255	NW_020192242.1	16052	+	2	1863	chr01	171934863	+	170452966	170454827	1563
1861

chain	255	NW_020190686.1	16888	+	1305	4059	chr01	171934863	-	8490207	8492961	1564
2754

chain	255	NW_020190567.1	79256	+	19393	21871	chr01	171934863	-	6752842	6755320	1565
2478

chain	255	NW_020190538.1	27460	+	295	2621	chr01	171934863	+	165491875	165494201	1566
2326

chain	255	NW_020191562.1	95577	+	21128	23184	chr01	171934863	+	160491354	160493410	1567
2056

chain	255	NW_020190567.1	79256	+	24979	27252	chr01	171934863	-	5152160	5154433	1568
2273

chain	255	NW_020190686.1	16888	+	9779	12532	chr01	171934863	-	8498684	8501437	1569
2753

chain	255	NW_020190136.1	36050	+	3902	5608	chr01	171934863	-	10285146	10286852	1570
1706

chain	255	NW_020190567.1	79256	+	38075	40405	chr01	171934863	-	3894096	3896426	1571
2330

chain	255	NW_020190195.1	84718	+	34858	37349	chr01	171934863	+	166860133	166862624	1572
2491

chain	255	NW_020190731.1	9396	+	3088	5717	chr01	171934863	+	166633017	166635646	1573
2629

chain	255	NW_020190136.1	36050	+	17274	19015	chr01	171934863	-	4859466	4861207	1574
1741

chain	255	NW_020190136.1	36050	+	17274	19015	chr01	171934863	-	2988246	2989987	1575
1741

chain	255	NW_020190136.1	36050	+	17274	19015	chr01	171934863	-	4253199	4254940	1576
1741

chain	255	NW_020190931.1	15753	+	8530	10454	chr01	171934863	-	14277101	14279025	1577
1924

chain	255	NW_020190136.1	36050	+	17274	19015	chr01	171934863	-	3595465	3597206	1578
1741

chain	255	NW_020190136.1	36050	+	17274	19015	chr01	171934863	-	5511838	5513579	1579
1741

chain	255	NW_020190567.1	79256	+	36801	39084	chr01	171934863	-	5343445	5345728	1580
2283

chain	255	NW_020190567.1	79256	+	36801	39084	chr01	171934863	-	4060059	4062342	1581
2283

chain	255	NW_020190506.1	64112	+	51292	53791	chr01	171934863	+	163464461	163466960	1582
2499

chain	255	NW_020190686.1	16888	+	5457	8296	chr01	171934863	-	8450054	8452893	1583
2839

chain	255	NW_020190686.1	16888	+	1305	4059	chr01	171934863	-	7906749	7909503	1584
2754

chain	255	NW_020190737.1	51361	+	18867	21533	chr01	171934863	-	3429134	3431800	1585
2666

chain	255	NW_020190195.1	84718	+	33386	35899	chr01	171934863	+	166858884	166861397	1586
2513

chain	255	NW_020192001.1	57009	+	5915	7635	chr01	171934863	-	9569303	9571023	1587
1720

chain	255	NW_020191545.1	64833	+	28474	31152	chr01	171934863	-	4691887	4694565	1588
2678

chain	255	NW_020192203.1	16954	+	11557	13874	chr01	171934863	+	3901	6218	1589
2317

chain	255	NW_020190686.1	16888	+	1305	4059	chr01	171934863	-	8667268	8670022	1590
2754

chain	255	NW_020190567.1	79256	+	20902	23060	chr01	171934863	-	2462678	2464836	1591
2158

chain	255	NW_020191957.1	37856	+	35292	37128	chr01	171934863	-	11746697	11748533	1592
1836

chain	255	NW_020191950.1	22864	+	15115	17267	chr01	171934863	-	12998775	13000927	1593
2152

chain	255	NW_020190434.1	191476	+	19886	21717	chr01	171934863	+	161749967	161751798	1594
1831

chain	255	NW_020190278.1	69109	+	33047	35161	chr01	171934863	+	170589371	170591485	1595
2114

chain	255	NW_020190506.1	64112	+	48506	51218	chr01	171934863	+	163398716	163401428	1596
2712

chain	255	NW_020191930.1	10341	+	7501	9456	chr01	171934863	+	168322356	168324311	1597
1955

chain	255	NW_020191250.1	27440	+	18935	20620	chr01	171934863	-	11198351	11200036	1598
1685

chain	255	NW_020191930.1	10341	+	7501	9456	chr01	171934863	+	167058355	167060310	1599
1955

chain	255	NW_020190434.1	191476	+	19609	21715	chr01	171934863	+	170481867	170483973	1600
2106

chain	255	NW_020190434.1	191476	+	19735	21717	chr01	171934863	+	158880992	158882974	1601
1982

chain	255	NW_020190434.1	191476	+	19609	21715	chr01	171934863	+	170487271	170489377	1602
2106

chain	255	NW_020191950.1	22864	+	6938	8658	chr01	171934863	-	9027117	9028837	1603
1720

chain	255	NW_020191204.1	21816	+	2582	4280	chr01	171934863	+	162347596	162349294	1604
1698

chain	255	NW_020191671.1	196943	+	103392	105141	chr01	171934863	+	160161013	160162762	1605
1749

chain	255	NW_020192011.1	50075	+	24251	26857	chr01	171934863	+	159728363	159730969	1606
2606

chain	255	NW_020191190.1	167163	+	153644	155241	chr01	171934863	-	13972145	13973742	1607
1597

chain	255	NW_020191250.1	27440	+	7423	9289	chr01	171934863	-	12602945	12604811	1608
1866

chain	255	NW_020191190.1	167163	+	153644	155241	chr01	171934863	-	13976467	13978064	1609
1597

chain	255	NW_020192284.1	37378	+	7190	9047	chr01	171934863	-	12320787	12322644	1610
1857

chain	255	NW_020191250.1	27440	+	24873	26589	chr01	171934863	-	1376299	1378015	1611
1716

chain	255	NW_020191716.1	11515	+	1043	2678	chr01	171934863	+	162411609	162413244	1612
1635

chain	255	NW_020190567.1	79256	+	36633	38890	chr01	171934863	-	1993768	1996025	1613
2257

chain	255	NW_020190538.1	27460	+	8116	10439	chr01	171934863	+	165508002	165510325	1614
2323

chain	255	NW_020190287.1	40019	+	4149	6406	chr01	171934863	+	169733988	169736245	1615
2257

chain	255	NW_020191092.1	64423	+	50149	52117	chr01	171934863	-	11440656	11442624	1616
1968

chain	255	NW_020190434.1	191476	+	17438	19537	chr01	171934863	+	161807086	161809185	1617
2099

chain	255	NW_020190567.1	79256	+	39364	41852	chr01	171934863	-	2373070	2375558	1618
2488

chain	255	NW_020190686.1	16888	+	4130	6777	chr01	171934863	-	8485969	8488616	1619
2647

chain	255	NW_020191664.1	52505	+	34994	38085	chr01	171934863	+	164304490	164307581	1620
3091

chain	255	NW_020190506.1	64112	+	51292	53791	chr01	171934863	+	163393026	163395525	1621
2499

chain	255	NW_020190880.1	37305	+	33446	35078	chr01	171934863	-	11762325	11763957	1622
1632

chain	255	NW_020190506.1	64112	+	45643	48397	chr01	171934863	+	163364747	163367501	1623
2754

chain	255	NW_020191416.1	105657	+	82413	84397	chr01	171934863	-	5526679	5528663	1624
1984

chain	255	NW_020190267.1	89778	+	13725	15555	chr01	171934863	+	162686174	162688004	1625
1830

chain	255	NC_037328.1	158534110	+	41614783	41617554	chr01	171934863	-	56246069	56248840	1626
2771

chain	255	NW_020192284.1	37378	+	18825	20701	chr01	171934863	-	12504071	12505947	1627
1876

chain	255	NW_020190418.1	170077	+	141711	144772	chr01	171934863	+	157918878	157921939	1628
3061

chain	255	NW_020191250.1	27440	+	8272	9937	chr01	171934863	-	1723555	1725220	1629
1665

chain	255	NW_020192001.1	57009	+	5321	6881	chr01	171934863	-	12955951	12957511	1630
1560

chain	255	NW_020190686.1	16888	+	6955	9601	chr01	171934863	-	8495859	8498505	1631
2646

chain	255	NW_020190731.1	9396	+	3088	5717	chr01	171934863	+	166654116	166656745	1632
2629

chain	255	NW_020192001.1	57009	+	22838	24592	chr01	171934863	+	170606949	170608703	1633
1754

chain	255	NW_020190731.1	9396	+	3088	5717	chr01	171934863	+	169192187	169194816	1634
2629

chain	255	NW_020190506.1	64112	+	51292	53791	chr01	171934863	+	163305308	163307807	1635
2499

chain	255	NW_020190905.1	30898	+	21550	23535	chr01	171934863	+	157332520	157334505	1636
1985

chain	255	NW_020191664.1	52505	+	35051	38163	chr01	171934863	+	163783396	163786508	1637
3112

chain	255	NW_020192284.1	37378	+	7209	9311	chr01	171934863	-	3003208	3005310	1638
2102

chain	255	NW_020190195.1	84718	+	30220	32896	chr01	171934863	+	166701800	166704476	1639
2676

chain	255	NW_020192284.1	37378	+	18825	20667	chr01	171934863	-	4614292	4616134	1640
1842

chain	255	NW_020192284.1	37378	+	18825	20667	chr01	171934863	-	3346774	3348616	1641
1842

chain	255	NW_020190195.1	84718	+	30220	32896	chr01	171934863	+	167974082	167976758	1642
2676

chain	255	NW_020190195.1	84718	+	30220	32896	chr01	171934863	+	166707182	166709858	1643
2676

chain	255	NW_020190375.1	42316	+	39311	40994	chr01	171934863	+	160648235	160649918	1644
1683

chain	255	NW_020190434.1	191476	+	19609	21715	chr01	171934863	+	170470074	170472180	1645
2106

chain	255	NW_020190686.1	16888	+	9779	12486	chr01	171934863	-	8448773	8451480	1646
2707

chain	255	NW_020192001.1	57009	+	2523	4384	chr01	171934863	-	1049337	1051198	1647
1861

chain	255	NC_037328.1	158534110	+	144512886	144515816	chr01	171934863	-	158828208	158831138	1648
2930

chain	255	NW_020191562.1	95577	+	21064	22995	chr01	171934863	+	170332764	170334695	1649
1931

chain	255	NW_020190506.1	64112	+	47055	49696	chr01	171934863	+	163267666	163270307	1650
2641

chain	255	NW_020191664.1	52505	+	35051	38163	chr01	171934863	+	164339031	164342143	1651
3112

chain	255	NW_020192001.1	57009	+	18530	20079	chr01	171934863	-	12948651	12950200	1652
1549

chain	255	NW_020192284.1	37378	+	7209	9311	chr01	171934863	-	4268161	4270263	1653
2102

chain	255	NW_020190195.1	84718	+	30220	32896	chr01	171934863	+	167979464	167982140	1654
2676

chain	255	NW_020191805.1	60122	+	1752	3862	chr01	171934863	-	11073141	11075251	1655
2110

chain	255	NW_020191416.1	105657	+	82341	84036	chr01	171934863	-	13036349	13038044	1656
1695

chain	255	NW_020191662.1	182694	+	165839	167975	chr01	171934863	-	12735131	12737267	1657
2136

chain	255	NW_020191071.1	32205	+	1350	3050	chr01	171934863	-	11137135	11138835	1658
1700

chain	255	NW_020191562.1	95577	+	21104	23036	chr01	171934863	+	162443869	162445801	1659
1932

chain	255	NW_020191619.1	20754	+	15574	17446	chr01	171934863	-	4223036	4224908	1660
1872

chain	255	NW_020191619.1	20754	+	15574	17446	chr01	171934863	-	2958082	2959954	1661
1872

chain	255	NW_020191562.1	95577	+	21104	23036	chr01	171934863	+	162475876	162477808	1662
1932

chain	255	NW_020191619.1	20754	+	15574	17446	chr01	171934863	-	2099369	2101241	1663
1872

chain	255	NW_020190686.1	16888	+	2718	5365	chr01	171934863	-	8441709	8444356	1664
2647

chain	255	NW_020191950.1	22864	+	8622	10369	chr01	171934863	-	12742477	12744224	1665
1747

chain	255	NW_020191664.1	52505	+	35051	38163	chr01	171934863	+	164330463	164333575	1666
3112

chain	255	NW_020190742.1	14360	+	2358	4412	chr01	171934863	-	13986950	13989004	1667
2054

chain	255	NW_020190136.1	36050	+	3896	5563	chr01	171934863	-	4502359	4504026	1668
1667

chain	255	NW_020190136.1	36050	+	3896	5563	chr01	171934863	-	3234885	3236552	1669
1667

chain	255	NW_020191662.1	182694	+	171099	172821	chr01	171934863	-	6875637	6877359	1670
1722

chain	255	NW_020192284.1	37378	+	29841	31539	chr01	171934863	-	13279880	13281578	1671
1698

chain	255	NW_020191562.1	95577	+	21155	22995	chr01	171934863	+	170356227	170358067	1672
1840

chain	255	NW_020190434.1	191476	+	19931	21717	chr01	171934863	+	159122885	159124671	1673
1786

chain	255	NW_020190287.1	40019	+	4622	6482	chr01	171934863	+	165778559	165780419	1674
1860

chain	255	NW_020192001.1	57009	+	18530	20093	chr01	171934863	-	11209531	11211094	1675
1563

chain	255	NW_020190195.1	84718	+	30220	32896	chr01	171934863	+	166699849	166702525	1676
2676

chain	255	NW_020190339.1	41585	+	33297	34837	chr01	171934863	+	159326961	159328501	1677
1540

chain	255	NW_020190195.1	84718	+	30220	32896	chr01	171934863	+	167972131	167974807	1678
2676

chain	255	NW_020190434.1	191476	+	19727	21704	chr01	171934863	+	166993925	166995902	1679
1977

chain	255	NW_020190434.1	191476	+	19727	21704	chr01	171934863	+	168257926	168259903	1680
1977

chain	255	NW_020190434.1	191476	+	19886	21623	chr01	171934863	+	162885974	162887711	1681
1737

chain	255	NW_020190339.1	41585	+	28591	30479	chr01	171934863	+	160529791	160531679	1682
1888

chain	255	NW_020191664.1	52505	+	35051	38163	chr01	171934863	+	164356167	164359279	1683
3112

chain	255	NW_020192001.1	57009	+	2354	3947	chr01	171934863	-	13054882	13056475	1684
1593

chain	255	NW_020190742.1	14360	+	6868	9705	chr01	171934863	-	14691092	14693929	1685
2837

chain	255	NW_020190195.1	84718	+	30220	32896	chr01	171934863	+	167923160	167925836	1686
2676

chain	255	NW_020190611.1	20884	+	2258	4359	chr01	171934863	+	170370219	170372320	1687
2101

chain	255	NW_020190567.1	79256	+	39263	41600	chr01	171934863	-	2682519	2684856	1688
2337

chain	255	NW_020190506.1	64112	+	47055	49676	chr01	171934863	+	163388921	163391542	1689
2621

chain	255	NW_020191821.1	14204	+	9827	12462	chr01	171934863	+	165968936	165971571	1690
2635

chain	255	NW_020190567.1	79256	+	42182	44265	chr01	171934863	-	2454894	2456977	1691
2083

chain	255	NW_020190339.1	41585	+	23811	25584	chr01	171934863	+	166393477	166395250	1692
1773

chain	255	NC_037345.1	65820629	+	63019774	63022340	chr01	171934863	+	69042116	69044682	1693
2566

chain	255	NW_020190195.1	84718	+	30220	32896	chr01	171934863	+	166650878	166653554	1694
2676

chain	255	NW_020192001.1	57009	+	5436	6881	chr01	171934863	-	12918621	12920066	1695
1445

chain	255	NW_020191896.1	36716	+	4356	6143	chr01	171934863	+	160484583	160486370	1696
1787

chain	255	NW_020190339.1	41585	+	6971	8713	chr01	171934863	+	159182458	159184200	1697
1742

chain	255	NW_020190339.1	41585	+	35594	37157	chr01	171934863	+	163032943	163034506	1698
1563

chain	255	NW_020190195.1	84718	+	30220	32896	chr01	171934863	+	167968544	167971220	1699
2676

chain	255	NW_020190339.1	41585	+	33297	34914	chr01	171934863	+	160270338	160271955	1700
1617

chain	255	NW_020190506.1	64112	+	51292	53791	chr01	171934863	+	163348894	163351393	1701
2499

chain	255	NW_020191664.1	52505	+	34994	37409	chr01	171934863	+	164238534	164240949	1702
2415

chain	255	NW_020190339.1	41585	+	30933	32473	chr01	171934863	+	159887013	159888553	1703
1540

chain	255	NW_020190195.1	84718	+	30220	32896	chr01	171934863	+	166690725	166693401	1704
2676

chain	255	NW_020190567.1	79256	+	36801	38861	chr01	171934863	-	2553011	2555071	1705
2060

chain	255	NW_020190873.1	429127	+	72303	73969	chr01	171934863	+	159880483	159882149	1706
1666

chain	255	NW_020190567.1	79256	+	48720	50852	chr01	171934863	-	3919474	3921606	1707
2132

chain	255	NW_020190195.1	84718	+	30220	32896	chr01	171934863	+	166634846	166637522	1708
2676

chain	255	NW_020190535.1	39021	+	24968	27227	chr01	171934863	+	160816665	160818924	1709
2259

chain	255	NW_020190742.1	14360	+	8492	10463	chr01	171934863	-	14677064	14679035	1710
1971

chain	255	NW_020190339.1	41585	+	21439	23417	chr01	171934863	+	162929161	162931139	1711
1978

chain	255	NW_020190339.1	41585	+	37278	38852	chr01	171934863	+	170580382	170581956	1712
1574

chain	255	NW_020190339.1	41585	+	36479	38072	chr01	171934863	+	158582543	158584136	1713
1593

chain	255	NW_020190339.1	41585	+	36479	38072	chr01	171934863	+	158607649	158609242	1714
1593

chain	255	NW_020190287.1	40019	+	1237	2716	chr01	171934863	+	162933430	162934909	1715
1479

chain	255	NW_020190195.1	84718	+	30220	32896	chr01	171934863	+	169236129	169238805	1716
2676

chain	255	NW_020190434.1	191476	+	2356	3835	chr01	171934863	-	8992070	8993549	1717
1479

chain	255	NW_020190434.1	191476	+	19937	21591	chr01	171934863	+	159588754	159590408	1718
1654

chain	255	NW_020191896.1	36716	+	4356	6018	chr01	171934863	+	160705070	160706732	1719
1662

chain	255	NW_020191377.1	27397	+	11160	14855	chr01	171934863	-	8221200	8224895	1720
3695

chain	255	NW_020191664.1	52505	+	34994	37384	chr01	171934863	+	163677386	163679776	1721
2390

chain	255	NW_020192001.1	57009	+	5319	6828	chr01	171934863	-	1483539	1485048	1722
1509

chain	255	NW_020190136.1	36050	+	7533	9111	chr01	171934863	-	12050135	12051713	1723
1578

chain	255	NC_037328.1	158534110	+	676607	678701	chr01	171934863	-	15331220	15333314	1724
2094

chain	255	NC_037328.1	158534110	+	37736264	37738906	chr01	171934863	-	52359516	52362158	1725
2642

chain	255	NW_020190882.1	32569	+	27998	31081	chr01	171934863	-	7630698	7633781	1726
3083

chain	255	NW_020190686.1	16888	+	668	2647	chr01	171934863	-	8428424	8430403	1727
1979

chain	255	NW_020191420.1	34508	+	19091	21050	chr01	171934863	+	165877325	165879284	1728
1959

chain	255	NW_020192284.1	37378	+	21169	23049	chr01	171934863	-	1476622	1478502	1729
1880

chain	255	NW_020190136.1	36050	+	15162	16846	chr01	171934863	-	2930534	2932218	1730
1684

chain	255	NW_020190136.1	36050	+	15162	16846	chr01	171934863	-	4217190	4218874	1731
1684

chain	255	NW_020190136.1	36050	+	15162	16846	chr01	171934863	-	2093523	2095207	1732
1684

chain	255	NW_020190136.1	36050	+	15162	16846	chr01	171934863	-	4195488	4197172	1733
1684

chain	255	NW_020190136.1	36050	+	15162	16846	chr01	171934863	-	2952236	2953920	1734
1684

chain	255	NW_020192207.1	25693	+	4779	6625	chr01	171934863	+	170184958	170186804	1735
1846

chain	255	NW_020191562.1	95577	+	36382	38064	chr01	171934863	+	159657031	159658713	1736
1682

chain	255	NW_020190567.1	79256	+	28558	30637	chr01	171934863	-	1950720	1952799	1737
2079

chain	255	NW_020192284.1	37378	+	29828	31666	chr01	171934863	-	13003166	13005004	1738
1838

chain	255	NW_020190873.1	429127	+	75428	77297	chr01	171934863	+	167030835	167032704	1739
1869

chain	255	NW_020190873.1	429127	+	75428	77297	chr01	171934863	+	168902416	168904285	1740
1869

chain	255	NW_020190873.1	429127	+	75428	77297	chr01	171934863	+	168294836	168296705	1741
1869

chain	255	NW_020190873.1	429127	+	75428	77297	chr01	171934863	+	167637536	167639405	1742
1869

chain	255	NW_020190873.1	429127	+	75428	77297	chr01	171934863	+	166389095	166390964	1743
1869

chain	255	NW_020192001.1	57009	+	35569	37203	chr01	171934863	+	170610092	170611726	1744
1634

chain	255	NW_020190136.1	36050	+	6766	8241	chr01	171934863	-	11841287	11842762	1745
1475

chain	255	NW_020192001.1	57009	+	18663	20096	chr01	171934863	-	1234452	1235885	1746
1433

chain	255	NW_020190136.1	36050	+	3896	5327	chr01	171934863	-	12822427	12823858	1747
1431

chain	255	NW_020190339.1	41585	+	31826	33395	chr01	171934863	+	162349744	162351313	1748
1569

chain	255	NW_020191950.1	22864	+	8748	10369	chr01	171934863	-	8977083	8978704	1749
1621

chain	255	NW_020190742.1	14360	+	8479	10442	chr01	171934863	-	14680551	14682514	1750
1963

chain	255	NW_020190742.1	14360	+	8479	10442	chr01	171934863	-	14684821	14686784	1751
1963

chain	255	NW_020192001.1	57009	+	27849	29318	chr01	171934863	+	170917573	170919042	1752
1469

chain	255	NW_020191416.1	105657	+	77977	80019	chr01	171934863	-	12262956	12264998	1753
2042

chain	255	NW_020190742.1	14360	+	4882	6884	chr01	171934863	-	13989472	13991474	1754
2002

chain	255	NW_020190434.1	191476	+	19886	21694	chr01	171934863	+	161802421	161804229	1755
1808

chain	255	NW_020190873.1	429127	+	75428	77297	chr01	171934863	+	169701552	169703421	1756
1869

chain	255	NW_020190506.1	64112	+	51732	53941	chr01	171934863	+	163376713	163378922	1757
2209

chain	255	NW_020192001.1	57009	+	18663	20096	chr01	171934863	-	1216437	1217870	1758
1433

chain	255	NW_020192001.1	57009	+	18568	19961	chr01	171934863	-	11170983	11172376	1759
1393

chain	255	NW_020191420.1	34508	+	13795	16137	chr01	171934863	+	165101619	165103961	1760
2342

chain	255	NW_020190339.1	41585	+	21976	23710	chr01	171934863	+	170360480	170362214	1761
1734

chain	255	NW_020191664.1	52505	+	34994	37408	chr01	171934863	+	163104484	163106898	1762
2414

chain	255	NW_020190873.1	429127	+	75428	77301	chr01	171934863	+	166384547	166386420	1763
1873

chain	255	NW_020190873.1	429127	+	75428	77301	chr01	171934863	+	167632988	167634861	1764
1873

chain	255	NW_020190136.1	36050	+	16873	18591	chr01	171934863	-	11773163	11774881	1765
1718

chain	255	NW_020190873.1	429127	+	75428	77301	chr01	171934863	+	168897868	168899741	1766
1873

chain	255	NW_020191483.1	23656	+	3228	5247	chr01	171934863	+	167722201	167724220	1767
2019

chain	255	NW_020191896.1	36716	+	4356	6018	chr01	171934863	+	165796947	165798609	1768
1662

chain	255	NW_020190677.1	79626	+	68734	71482	chr01	171934863	+	157290988	157293736	1769
2748

chain	255	NW_020192207.1	25693	+	4776	6618	chr01	171934863	+	159660003	159661845	1770
1842

chain	255	NW_020191518.1	175758	+	22192	23880	chr01	171934863	-	13410738	13412426	1771
1688

chain	255	NW_020191716.1	11515	+	1234	2777	chr01	171934863	+	165873376	165874919	1772
1543

chain	255	NW_020190452.1	36630	+	6331	9092	chr01	171934863	+	163693041	163695802	1773
2761

chain	255	NW_020190506.1	64112	+	50874	52633	chr01	171934863	+	163428768	163430527	1774
1759

chain	255	NW_020191305.1	43073	+	15965	18021	chr01	171934863	+	160904187	160906243	1775
2056

chain	255	NW_020190339.1	41585	+	37278	38807	chr01	171934863	+	170569515	170571044	1776
1529

chain	255	NW_020190873.1	429127	+	75428	77301	chr01	171934863	+	169697004	169698877	1777
1873

chain	255	NW_020190434.1	191476	+	144060	146073	chr01	171934863	+	171379481	171381494	1778
2013

chain	255	NW_020192284.1	37378	+	18856	20369	chr01	171934863	-	1474288	1475801	1779
1513

chain	255	NW_020191483.1	23656	+	3228	5247	chr01	171934863	+	168987155	168989174	1780
2019

chain	255	NW_020190677.1	79626	+	74408	76946	chr01	171934863	+	157283233	157285771	1781
2538

chain	255	NW_020190497.1	29851	+	16941	18410	chr01	171934863	-	994906	996375	1782
1469

chain	255	NW_020190506.1	64112	+	50874	52633	chr01	171934863	+	163275970	163277729	1783
1759

chain	255	NW_020191416.1	105657	+	80747	82283	chr01	171934863	-	13219684	13221220	1784
1536

chain	255	NW_020191038.1	42633	+	6844	8272	chr01	171934863	-	3631582	3633010	1785
1428

chain	255	NW_020191038.1	42633	+	6844	8272	chr01	171934863	-	4895583	4897011	1786
1428

chain	255	NW_020190677.1	79626	+	68734	71482	chr01	171934863	+	157275972	157278720	1787
2748

chain	255	NW_020191250.1	27440	+	8594	9937	chr01	171934863	-	8889436	8890779	1788
1343

chain	255	NW_020192284.1	37378	+	34726	36506	chr01	171934863	-	2226898	2228678	1789
1780

chain	255	NW_020191664.1	52505	+	35076	37420	chr01	171934863	+	163705178	163707522	1790
2344

chain	255	NW_020191416.1	105657	+	77287	78634	chr01	171934863	-	13174055	13175402	1791
1347

chain	255	NW_020191662.1	182694	+	171305	172730	chr01	171934863	-	12740558	12741983	1792
1425

chain	255	NW_020190287.1	40019	+	5209	6616	chr01	171934863	+	162964011	162965418	1793
1407

chain	255	NW_020190581.1	8537	+	6076	7776	chr01	171934863	-	2693884	2695584	1794
1700

chain	255	NW_020192284.1	37378	+	34726	36506	chr01	171934863	-	4911251	4913031	1795
1780

chain	255	NW_020192284.1	37378	+	34726	36506	chr01	171934863	-	3647250	3649030	1796
1780

chain	255	NW_020191110.1	136963	+	96413	98107	chr01	171934863	-	4156530	4158224	1797
1694

chain	255	NW_020190873.1	429127	+	72461	74015	chr01	171934863	+	160773967	160775521	1798
1554

chain	255	NW_020191420.1	34508	+	19149	21491	chr01	171934863	+	165106634	165108976	1799
2342

chain	255	NW_020190506.1	64112	+	46637	48397	chr01	171934863	+	163326792	163328552	1800
1760

chain	255	NW_020190497.1	29851	+	7497	9043	chr01	171934863	-	11478315	11479861	1801
1546

chain	255	NW_020191110.1	136963	+	96413	98107	chr01	171934863	-	5435948	5437642	1802
1694

chain	255	NW_020191887.1	9726	+	6621	8668	chr01	171934863	+	163161764	163163811	1803
2047

chain	255	NW_020192068.1	42078	+	40625	41982	chr01	171934863	-	12550921	12552278	1804
1357

chain	255	NW_020192284.1	37378	+	29828	31645	chr01	171934863	-	5538793	5540610	1805
1817

chain	255	NW_020191950.1	22864	+	15665	17267	chr01	171934863	-	12843787	12845389	1806
1602

chain	255	NW_020190506.1	64112	+	46637	48396	chr01	171934863	+	163402767	163404526	1807
1759

chain	255	NW_020190195.1	84718	+	30220	32623	chr01	171934863	+	169196282	169198685	1808
2403

chain	255	NW_020190506.1	64112	+	51727	53791	chr01	171934863	+	163276823	163278887	1809
2064

chain	255	NW_020190506.1	64112	+	49462	51221	chr01	171934863	+	163278930	163280689	1810
1759

chain	255	NW_020190171.1	48136	+	23546	25315	chr01	171934863	+	157411210	157412979	1811
1769

chain	255	NW_020191420.1	34508	+	22893	24790	chr01	171934863	+	165110265	165112162	1812
1897

chain	255	NW_020191664.1	52505	+	35092	37432	chr01	171934863	+	164411332	164413672	1813
2340

chain	255	NW_020191204.1	21816	+	1828	3163	chr01	171934863	+	163029978	163031313	1814
1335

chain	255	NW_020190438.1	166525	+	54972	56778	chr01	171934863	-	5443689	5445495	1815
1806

chain	255	NW_020190438.1	166525	+	54972	56778	chr01	171934863	-	4164271	4166077	1816
1806

chain	255	NW_020190150.1	54494	+	3516	5299	chr01	171934863	+	166937219	166939002	1817
1783

chain	255	NW_020190150.1	54494	+	3516	5299	chr01	171934863	+	170134915	170136698	1818
1783

chain	255	NW_020190150.1	54494	+	3516	5299	chr01	171934863	+	168201220	168203003	1819
1783

chain	255	NW_020190506.1	64112	+	54365	56763	chr01	171934863	+	163373670	163376068	1820
2398

chain	255	NW_020190506.1	64112	+	32337	34073	chr01	171934863	+	165868209	165869945	1821
1736

chain	255	NW_020190171.1	48136	+	7347	9116	chr01	171934863	+	157459255	157461024	1822
1769

chain	255	NW_020190195.1	84718	+	48739	50207	chr01	171934863	+	160045322	160046790	1823
1468

chain	255	NW_020190742.1	14360	+	2797	4412	chr01	171934863	-	13981527	13983142	1824
1615

chain	255	NW_020190195.1	84718	+	28319	30034	chr01	171934863	+	167966103	167967818	1825
1715

chain	255	NW_020190195.1	84718	+	28319	30034	chr01	171934863	+	169233688	169235403	1826
1715

chain	255	NW_020190195.1	84718	+	28216	30069	chr01	171934863	+	166637997	166639850	1827
1853

chain	255	NW_020190150.1	54494	+	3516	5299	chr01	171934863	+	169612928	169614711	1828
1783

chain	255	NW_020190677.1	79626	+	65348	67668	chr01	171934863	+	157286101	157288421	1829
2320

chain	255	NW_020190136.1	36050	+	15162	16440	chr01	171934863	-	10149629	10150907	1830
1278

chain	255	NW_020190136.1	36050	+	3896	5295	chr01	171934863	-	4329876	4331275	1831
1399

chain	255	NW_020190506.1	64112	+	51732	53791	chr01	171934863	+	163339355	163341414	1832
2059

chain	255	NW_020191150.1	25190	+	9199	10968	chr01	171934863	-	14506849	14508618	1833
1769

chain	255	NW_020192207.1	25693	+	4776	6170	chr01	171934863	+	170189980	170191374	1834
1394

chain	255	NW_020191416.1	105657	+	41351	42679	chr01	171934863	-	1363223	1364551	1835
1328

chain	255	NW_020191562.1	95577	+	38044	39332	chr01	171934863	+	160395048	160396336	1836
1288

chain	255	NW_020190339.1	41585	+	26472	27855	chr01	171934863	+	168909437	168910820	1837
1383

chain	255	NW_020190287.1	40019	+	4091	5555	chr01	171934863	+	163031419	163032883	1838
1464

chain	255	NW_020191416.1	105657	+	36059	37237	chr01	171934863	-	8895031	8896209	1839
1178

chain	255	NW_020190452.1	36630	+	5564	7487	chr01	171934863	+	163676668	163678591	1840
1923

chain	255	NW_020192207.1	25693	+	4776	6170	chr01	171934863	+	170596831	170598225	1841
1394

chain	255	NW_020191321.1	31294	+	5790	7811	chr01	171934863	-	6158827	6160848	1842
2021

chain	255	NW_020190195.1	84718	+	28216	30069	chr01	171934863	+	167927791	167929644	1843
1853

chain	255	NW_020190567.1	79256	+	28562	30396	chr01	171934863	-	3797490	3799324	1844
1834

chain	255	NW_020191545.1	64833	+	21288	23143	chr01	171934863	-	6211175	6213030	1845
1855

chain	255	NW_020190535.1	39021	+	36818	38876	chr01	171934863	+	160815247	160817305	1846
2058

chain	255	NW_020191957.1	37856	+	6864	8313	chr01	171934863	-	11443548	11444997	1847
1449

chain	255	NW_020191051.1	90902	+	69912	71066	chr01	171934863	+	171284998	171286152	1848
1154

chain	255	NW_020190567.1	79256	+	24433	25808	chr01	171934863	-	1981900	1983275	1849
1375

chain	255	NW_020191973.1	22312	+	19201	21167	chr01	171934863	-	4986931	4988897	1850
1966

chain	255	NW_020191973.1	22312	+	19201	21167	chr01	171934863	-	3722930	3724896	1851
1966

chain	255	NW_020191973.1	22312	+	19201	21167	chr01	171934863	-	1789235	1791201	1852
1966

chain	255	NW_020191973.1	22312	+	19201	21167	chr01	171934863	-	2311222	2313188	1853
1966

chain	255	NW_020191034.1	30644	+	16500	18707	chr01	171934863	+	165426452	165428659	1854
2207

chain	255	NW_020190438.1	166525	+	61920	63364	chr01	171934863	-	2891100	2892544	1855
1444

chain	255	NW_020190506.1	64112	+	54365	56762	chr01	171934863	+	163404820	163407217	1856
2397

chain	255	NW_020192242.1	16052	+	3410	4784	chr01	171934863	+	159586767	159588141	1857
1374

chain	255	NW_020192028.1	14820	+	1527	3144	chr01	171934863	+	167166080	167167697	1858
1617

chain	255	NW_020192028.1	14820	+	1527	3144	chr01	171934863	+	168430081	168431698	1859
1617

chain	255	NW_020191644.1	62747	+	59543	61058	chr01	171934863	+	160096254	160097769	1860
1515

chain	255	NW_020190195.1	84718	+	28319	30034	chr01	171934863	+	166688283	166689998	1861
1715

chain	255	NW_020192158.1	33023	+	22615	24264	chr01	171934863	-	11100467	11102116	1862
1649

chain	255	NW_020191377.1	27397	+	5419	7095	chr01	171934863	-	8794257	8795933	1863
1676

chain	255	NW_020191377.1	27397	+	5419	7095	chr01	171934863	-	8844338	8846014	1864
1676

chain	255	NW_020192011.1	50075	+	20248	21652	chr01	171934863	+	161514149	161515553	1865
1404

chain	255	NW_020190677.1	79626	+	65348	67668	chr01	171934863	+	157293842	157296162	1866
2320

chain	255	NW_020192001.1	57009	+	5877	7111	chr01	171934863	-	1536603	1537837	1867
1234

chain	255	NW_020190506.1	64112	+	54365	56763	chr01	171934863	+	163396075	163398473	1868
2398

chain	255	NW_020190905.1	30898	+	10490	11856	chr01	171934863	+	157404754	157406120	1869
1366

chain	255	NW_020190567.1	79256	+	20550	21871	chr01	171934863	-	1943184	1944505	1870
1321

chain	255	NW_020190611.1	20884	+	2258	3449	chr01	171934863	+	170578085	170579276	1871
1191

chain	255	NW_020190611.1	20884	+	2258	3449	chr01	171934863	+	170575357	170576548	1872
1191

chain	255	NW_020191950.1	22864	+	15665	17137	chr01	171934863	-	9036284	9037756	1873
1472

chain	255	NW_020190434.1	191476	+	19699	20950	chr01	171934863	+	162389455	162390706	1874
1251

chain	255	NW_020191377.1	27397	+	18463	20661	chr01	171934863	-	8159501	8161699	1875
2198

chain	255	NW_020191377.1	27397	+	5419	7095	chr01	171934863	-	8789383	8791059	1876
1676

chain	255	NW_020190195.1	84718	+	36226	37587	chr01	171934863	+	161367913	161369274	1877
1361

chain	255	NW_020190738.1	178426	+	30296	32072	chr01	171934863	-	700807	702583	1878
1776

chain	255	NW_020190611.1	20884	+	2258	3449	chr01	171934863	+	170572629	170573820	1879
1191

chain	255	NW_020191562.1	95577	+	21880	23183	chr01	171934863	+	170572198	170573501	1880
1303

chain	255	NW_020191545.1	64833	+	31340	32890	chr01	171934863	-	10495970	10497520	1881
1550

chain	255	NW_020190506.1	64112	+	52286	53782	chr01	171934863	+	163332712	163334208	1882
1496

chain	255	NW_020190287.1	40019	+	8712	9785	chr01	171934863	+	164758773	164759846	1883
1073

chain	255	NW_020190686.1	16888	+	5543	6884	chr01	171934863	-	8474666	8476007	1884
1341

chain	255	NW_020191416.1	105657	+	41351	42522	chr01	171934863	-	1355039	1356210	1885
1171

chain	255	NW_020191562.1	95577	+	21880	23183	chr01	171934863	+	170577654	170578957	1886
1303

chain	255	NW_020191562.1	95577	+	21880	23183	chr01	171934863	+	170574926	170576229	1887
1303

chain	255	NW_020192190.1	84946	+	75885	77278	chr01	171934863	-	7505983	7507376	1888
1393

chain	255	NW_020191887.1	9726	+	1791	3163	chr01	171934863	+	163157423	163158795	1889
1372

chain	255	NW_020190737.1	51361	+	11749	13101	chr01	171934863	-	5239199	5240551	1890
1352

chain	255	NW_020190438.1	166525	+	39065	40606	chr01	171934863	-	5428761	5430302	1891
1541

chain	255	NW_020190438.1	166525	+	39065	40606	chr01	171934863	-	4149343	4150884	1892
1541

chain	255	NW_020190418.1	170077	+	164960	166304	chr01	171934863	+	157258903	157260247	1893
1344

chain	255	NW_020190503.1	83511	+	74452	76134	chr01	171934863	-	6492245	6493927	1894
1682

chain	255	NW_020191896.1	36716	+	8610	9857	chr01	171934863	+	158617090	158618337	1895
1247

chain	255	NW_020191416.1	105657	+	41351	42522	chr01	171934863	-	1357767	1358938	1896
1171

chain	255	NW_020191416.1	105657	+	41351	42522	chr01	171934863	-	1352311	1353482	1897
1171

chain	255	NW_020190434.1	191476	+	19782	20999	chr01	171934863	+	160261033	160262250	1898
1217

chain	255	NW_020190535.1	39021	+	22918	24736	chr01	171934863	+	160814592	160816410	1899
1818

chain	255	NW_020192284.1	37378	+	30547	31689	chr01	171934863	-	4898253	4899395	1900
1142

chain	255	NW_020192284.1	37378	+	30547	31689	chr01	171934863	-	3634252	3635394	1901
1142

chain	255	NW_020190438.1	166525	+	39065	40606	chr01	171934863	-	2872666	2874207	1902
1541

chain	255	NW_020191416.1	105657	+	77977	79375	chr01	171934863	-	1422810	1424208	1903
1398

chain	255	NW_020192207.1	25693	+	3372	4494	chr01	171934863	+	159658778	159659900	1904
1122

chain	255	NW_020190686.1	16888	+	2718	4059	chr01	171934863	-	7896725	7898066	1905
1341

chain	255	NW_020190434.1	191476	+	19739	20919	chr01	171934863	+	160099944	160101124	1906
1180

chain	255	NW_020190434.1	191476	+	19739	20919	chr01	171934863	+	160179623	160180803	1907
1180

chain	255	NW_020190686.1	16888	+	9779	11120	chr01	171934863	-	8423432	8424773	1908
1341

chain	255	NW_020190686.1	16888	+	11191	12532	chr01	171934863	-	8133385	8134726	1909
1341

chain	255	NW_020191416.1	105657	+	41351	42522	chr01	171934863	-	1360495	1361666	1910
1171

chain	255	NW_020190506.1	64112	+	54365	57070	chr01	171934863	+	163432235	163434940	1911
2705

chain	255	NW_020190438.1	166525	+	66578	67754	chr01	171934863	-	2896401	2897577	1912
1176

chain	255	NW_020190686.1	16888	+	2718	4055	chr01	171934863	-	8430474	8431811	1913
1337

chain	255	NW_020191944.1	88548	+	49803	50968	chr01	171934863	-	11172260	11173425	1914
1165

chain	255	NW_020190195.1	84718	+	34851	36118	chr01	171934863	+	161366381	161367648	1915
1267

chain	255	NW_020190434.1	191476	+	20317	21460	chr01	171934863	+	167642080	167643223	1916
1143

chain	255	NW_020190434.1	191476	+	19739	20919	chr01	171934863	+	160181351	160182531	1917
1180

chain	255	NW_020190686.1	16888	+	2718	4059	chr01	171934863	-	8476078	8477419	1918
1341

chain	255	NW_020192203.1	16954	+	10177	11494	chr01	171934863	+	2547	3864	1919
1317

chain	255	NW_020191545.1	64833	+	17177	18515	chr01	171934863	-	10505768	10507106	1920
1338

chain	255	NW_020190434.1	191476	+	19739	20950	chr01	171934863	+	160291374	160292585	1921
1211

chain	255	NW_020192284.1	37378	+	30547	31647	chr01	171934863	-	4907341	4908441	1922
1100

chain	255	NW_020192207.1	25693	+	17534	18921	chr01	171934863	+	169756167	169757554	1923
1387

chain	255	NW_020192284.1	37378	+	30547	31647	chr01	171934863	-	3643340	3644440	1924
1100

chain	255	NW_020191545.1	64833	+	21549	22677	chr01	171934863	-	6245260	6246388	1925
1128

chain	255	NW_020191934.1	22496	+	14234	15476	chr01	171934863	+	161358151	161359393	1926
1242

chain	255	NW_020191545.1	64833	+	32753	34058	chr01	171934863	-	10462710	10464015	1927
1305

chain	255	NW_020190905.1	30898	+	23764	24927	chr01	171934863	+	157346628	157347791	1928
1163

chain	255	NW_020190434.1	191476	+	19739	20919	chr01	171934863	+	160289646	160290826	1929
1180

chain	255	NW_020191664.1	52505	+	35678	37454	chr01	171934863	+	164256467	164258243	1930
1776

chain	255	NW_020190434.1	191476	+	19739	20919	chr01	171934863	+	160234235	160235415	1931
1180

chain	255	NW_020190686.1	16888	+	11191	12532	chr01	171934863	-	8551596	8552937	1932
1341

chain	255	NW_020190686.1	16888	+	9779	11120	chr01	171934863	-	8478904	8480245	1933
1341

chain	255	NW_020191416.1	105657	+	64594	65826	chr01	171934863	-	2327933	2329165	1934
1232

chain	255	NW_020191416.1	105657	+	64594	65826	chr01	171934863	-	5003642	5004874	1935
1232

chain	255	NW_020191416.1	105657	+	64594	65826	chr01	171934863	-	1805946	1807178	1936
1232

chain	255	NW_020191562.1	95577	+	44140	45197	chr01	171934863	+	169765985	169767042	1937
1057

chain	255	NW_020191426.1	24111	+	1740	2775	chr01	171934863	+	170748062	170749097	1938
1035

chain	255	NW_020190686.1	16888	+	7043	8296	chr01	171934863	-	8547468	8548721	1939
1253

chain	255	NW_020190567.1	79256	+	17050	18200	chr01	171934863	-	2480780	2481930	1940
1150

chain	255	NW_020191190.1	167163	+	155542	156550	chr01	171934863	-	13974479	13975487	1941
1008

chain	255	NW_020190195.1	84718	+	34892	36118	chr01	171934863	+	166712250	166713476	1942
1226

chain	255	NW_020190905.1	30898	+	17139	18287	chr01	171934863	+	157434185	157435333	1943
1148

chain	255	NW_020190905.1	30898	+	17139	18287	chr01	171934863	+	157450326	157451474	1944
1148

chain	255	NW_020191514.1	22236	+	16835	17978	chr01	171934863	-	9043464	9044607	1945
1143

chain	255	NW_020190567.1	79256	+	49908	51171	chr01	171934863	-	1953215	1954478	1946
1263

chain	255	NW_020190686.1	16888	+	1305	2647	chr01	171934863	-	8548793	8550135	1947
1342

chain	255	NW_020190438.1	166525	+	52842	54380	chr01	171934863	-	5441993	5443531	1948
1538

chain	255	NW_020190438.1	166525	+	52842	54380	chr01	171934863	-	4162575	4164113	1949
1538

chain	255	NW_020190686.1	16888	+	11191	12532	chr01	171934863	-	8424845	8426186	1950
1341

chain	255	NW_020190686.1	16888	+	2718	4059	chr01	171934863	-	8484556	8485897	1951
1341

chain	255	NW_020190438.1	166525	+	46688	48242	chr01	171934863	-	2880065	2881619	1952
1554

chain	255	NW_020191416.1	105657	+	64594	65826	chr01	171934863	-	3739641	3740873	1953
1232

chain	255	NW_020190686.1	16888	+	2718	4059	chr01	171934863	-	7902465	7903806	1954
1341

chain	255	NW_020190686.1	16888	+	6955	8296	chr01	171934863	-	8609271	8610612	1955
1341

chain	255	NW_020190567.1	79256	+	9004	10310	chr01	171934863	-	5273830	5275136	1956
1306

chain	255	NW_020192082.1	50099	+	35554	37087	chr01	171934863	+	169601980	169603513	1957
1533

chain	255	NW_020190567.1	79256	+	36607	37986	chr01	171934863	-	5195903	5197282	1958
1379

chain	255	NW_020190434.1	191476	+	19739	20950	chr01	171934863	+	162359360	162360571	1959
1211

chain	255	NW_020191950.1	22864	+	20845	21868	chr01	171934863	-	12494060	12495083	1960
1023

chain	255	NW_020192207.1	25693	+	17314	18304	chr01	171934863	+	160178085	160179075	1961
990

chain	255	NW_020190195.1	84718	+	34892	36118	chr01	171934863	+	169289065	169290291	1962
1226

chain	255	NW_020190686.1	16888	+	2811	4059	chr01	171934863	-	8550276	8551524	1963
1248

chain	255	NW_020190434.1	191476	+	19609	20734	chr01	171934863	+	162984076	162985201	1964
1125

chain	255	NW_020190738.1	178426	+	26504	27681	chr01	171934863	-	828555	829732	1965
1177

chain	255	NW_020192082.1	50099	+	37531	38874	chr01	171934863	+	168192148	168193491	1966
1343

chain	255	NW_020192082.1	50099	+	37531	38874	chr01	171934863	+	166928147	166929490	1967
1343

chain	255	NW_020190882.1	32569	+	27998	29758	chr01	171934863	-	7620297	7622057	1968
1760

chain	255	NW_020190882.1	32569	+	27998	29758	chr01	171934863	-	7557768	7559528	1969
1760

chain	255	NW_020190686.1	16888	+	6955	8296	chr01	171934863	-	8596019	8597360	1970
1341

chain	255	NW_020190686.1	16888	+	2718	4059	chr01	171934863	-	8508708	8510049	1971
1341

chain	255	NW_020190686.1	16888	+	8367	9708	chr01	171934863	-	8477491	8478832	1972
1341

chain	255	NW_020190438.1	166525	+	46688	48242	chr01	171934863	-	4773009	4774563	1973
1554

chain	255	NW_020190506.1	64112	+	49880	51221	chr01	171934863	+	163270468	163271809	1974
1341

chain	255	NW_020190438.1	166525	+	46688	48242	chr01	171934863	-	3509008	3510562	1975
1554

chain	255	NW_020192082.1	50099	+	35554	37087	chr01	171934863	+	168190272	168191805	1976
1533

chain	255	NW_020192082.1	50099	+	35554	37087	chr01	171934863	+	170123967	170125500	1977
1533

chain	255	NW_020192082.1	50099	+	35554	37087	chr01	171934863	+	166926271	166927804	1978
1533

chain	255	NW_020190686.1	16888	+	1305	2647	chr01	171934863	-	8507295	8508637	1979
1342

chain	255	NW_020192082.1	50099	+	37531	38874	chr01	171934863	+	169603856	169605199	1980
1343

chain	255	NW_020191545.1	64833	+	19999	21242	chr01	171934863	-	6243486	6244729	1981
1243

chain	255	NW_020190287.1	40019	+	3139	4101	chr01	171934863	+	161667597	161668559	1982
962

chain	255	NW_020190686.1	16888	+	2718	4059	chr01	171934863	-	8455790	8457131	1983
1341

chain	255	NW_020190686.1	16888	+	5543	6884	chr01	171934863	-	8494446	8495787	1984
1341

chain	255	NW_020190686.1	16888	+	6955	8296	chr01	171934863	-	8445947	8447288	1985
1341

chain	255	NW_020190686.1	16888	+	2718	4059	chr01	171934863	-	8447360	8448701	1986
1341

chain	255	NW_020190686.1	16888	+	9779	11120	chr01	171934863	-	8454377	8455718	1987
1341

chain	255	NW_020190506.1	64112	+	51292	52633	chr01	171934863	+	163338915	163340256	1988
1341

chain	255	NC_037328.1	158534110	+	121541617	121544505	chr01	171934863	-	135907140	135910028	1989
2888

chain	255	NC_037328.1	158534110	+	41618823	41620433	chr01	171934863	-	56248911	56250521	1990
1610

chain	255	NW_020190506.1	64112	+	49880	51195	chr01	171934863	+	163391613	163392928	1991
1315

chain	255	NW_020191377.1	27397	+	2320	3833	chr01	171934863	-	8152048	8153561	1992
1513

chain	255	NW_020190412.1	55007	+	7376	8561	chr01	171934863	+	165872440	165873625	1993
1185

chain	255	NW_020191664.1	52505	+	35076	36342	chr01	171934863	+	164333761	164335027	1994
1266

chain	255	NW_020190686.1	16888	+	1305	2647	chr01	171934863	-	8440296	8441638	1995
1342

chain	255	NW_020190882.1	32569	+	27998	29758	chr01	171934863	-	8177071	8178831	1996
1760

chain	255	NW_020190434.1	191476	+	18123	19124	chr01	171934863	+	162357811	162358812	1997
1001

chain	255	NW_020190882.1	32569	+	27998	29758	chr01	171934863	-	8169899	8171659	1998
1760

chain	255	NW_020190840.1	2535	+	1086	2327	chr01	171934863	+	163153004	163154245	1999
1241

chain	255	NW_020191545.1	64833	+	22882	24087	chr01	171934863	-	6246660	6247865	2000
1205

chain	255	NW_020190686.1	16888	+	5543	6884	chr01	171934863	-	8444534	8445875	2001
1341

chain	255	NW_020190686.1	16888	+	6955	8296	chr01	171934863	-	8434644	8435985	2002
1341

chain	255	NW_020190195.1	84718	+	39068	40086	chr01	171934863	+	161181919	161182937	2003
1018

chain	255	NW_020190567.1	79256	+	59645	60702	chr01	171934863	-	3930090	3931147	2004
1057

chain	255	NW_020190564.1	147113	+	105665	106519	chr01	171934863	-	681532	682386	2005
854

chain	255	NW_020191377.1	27397	+	2320	3833	chr01	171934863	-	7612276	7613789	2006
1513

chain	255	NW_020190742.1	14360	+	5492	6884	chr01	171934863	-	14667580	14668972	2007
1392

chain	255	NW_020192155.1	48034	+	27997	29368	chr01	171934863	-	14538058	14539429	2008
1371

chain	255	NW_020191934.1	22496	+	5873	7122	chr01	171934863	+	166951148	166952397	2009
1249

chain	255	NW_020191934.1	22496	+	5873	7122	chr01	171934863	+	168215149	168216398	2010
1249

chain	255	NW_020190686.1	16888	+	5636	6884	chr01	171934863	-	8546083	8547331	2011
1248

chain	255	NW_020192242.1	16052	+	8602	9785	chr01	171934863	+	158760115	158761298	2012
1183

chain	255	NW_020190567.1	79256	+	77518	78767	chr01	171934863	-	3847231	3848480	2013
1249

chain	255	NW_020190840.1	2535	+	1086	2327	chr01	171934863	+	163134441	163135682	2014
1241

chain	255	NW_020190840.1	2535	+	1086	2327	chr01	171934863	+	163084337	163085578	2015
1241

chain	255	NW_020191562.1	95577	+	21957	23183	chr01	171934863	+	162888161	162889387	2016
1226

chain	255	NW_020190231.1	101102	+	66268	67106	chr01	171934863	+	160091284	160092122	2017
838

chain	255	NW_020190582.1	37377	+	21829	23065	chr01	171934863	+	159131703	159132939	2018
1236

chain	255	NW_020191934.1	22496	+	8654	9909	chr01	171934863	+	169626858	169628113	2019
1255

chain	255	NW_020192001.1	57009	+	27849	28743	chr01	171934863	+	160223246	160224140	2020
894

chain	255	NW_020190136.1	36050	+	13018	13912	chr01	171934863	-	11655312	11656206	2021
894

chain	255	NW_020190564.1	147113	+	111727	112581	chr01	171934863	-	686645	687499	2022
854

chain	255	NW_020190195.1	84718	+	31472	32867	chr01	171934863	+	161362861	161364256	2023
1395

chain	255	NW_020192001.1	57009	+	19131	20073	chr01	171934863	-	1506154	1507096	2024
942

chain	255	NW_020192284.1	37378	+	30797	31701	chr01	171934863	-	10265877	10266781	2025
904

chain	255	NW_020192001.1	57009	+	4976	5859	chr01	171934863	-	1597654	1598537	2026
883

chain	255	NW_020191590.1	29155	+	4304	5327	chr01	171934863	-	11828798	11829821	2027
1023

chain	255	NW_020192082.1	50099	+	37531	38874	chr01	171934863	+	170125843	170127186	2028
1343

chain	255	NW_020190840.1	2535	+	1086	2327	chr01	171934863	+	163183900	163185141	2029
1241

chain	255	NW_020190686.1	16888	+	6955	8296	chr01	171934863	-	8488794	8490135	2030
1341

chain	255	NW_020190686.1	16888	+	8367	9708	chr01	171934863	-	8452964	8454305	2031
1341

chain	255	NW_020190686.1	16888	+	9779	11120	chr01	171934863	-	8483143	8484484	2032
1341

chain	255	NW_020190136.1	36050	+	19978	20958	chr01	171934863	-	12509439	12510419	2033
980

chain	255	NW_020190738.1	178426	+	154494	156193	chr01	171934863	-	709706	711405	2034
1699

chain	255	NW_020190742.1	14360	+	8557	9907	chr01	171934863	-	14669445	14670795	2035
1350

chain	255	NW_020190686.1	16888	+	1397	2647	chr01	171934863	-	7895404	7896654	2036
1250

chain	255	NW_020190267.1	89778	+	909	2036	chr01	171934863	+	170480399	170481526	2037
1127

chain	255	NW_020191518.1	175758	+	20724	21850	chr01	171934863	-	13409248	13410374	2038
1126

chain	255	NW_020191590.1	29155	+	4304	5327	chr01	171934863	-	11750847	11751870	2039
1023

chain	255	NW_020190287.1	40019	+	3139	4101	chr01	171934863	+	169760322	169761284	2040
962

chain	255	NW_020190686.1	16888	+	11191	12532	chr01	171934863	-	8493033	8494374	2041
1341

chain	255	NW_020190686.1	16888	+	11191	12532	chr01	171934863	-	8438883	8440224	2042
1341

chain	255	NW_020190506.1	64112	+	48468	49809	chr01	171934863	+	163336089	163337430	2043
1341

chain	255	NW_020192207.1	25693	+	8415	9487	chr01	171934863	+	159923904	159924976	2044
1072

chain	255	NW_020190287.1	40019	+	3211	4101	chr01	171934863	+	165777003	165777893	2045
890

chain	255	NW_020190742.1	14360	+	5145	6050	chr01	171934863	-	13984665	13985570	2046
905

chain	255	NW_020190840.1	2535	+	1086	2327	chr01	171934863	+	163215895	163217136	2047
1241

chain	255	NW_020190840.1	2535	+	1086	2327	chr01	171934863	+	163194933	163196174	2048
1241

chain	255	NW_020190506.1	64112	+	47055	48305	chr01	171934863	+	163460268	163461518	2049
1250

chain	255	NW_020190880.1	37305	+	34164	35032	chr01	171934863	-	12815312	12816180	2050
868

chain	255	NW_020191377.1	27397	+	2320	3816	chr01	171934863	-	7520487	7521983	2051
1496

chain	255	NW_020190882.1	32569	+	27998	29296	chr01	171934863	-	8167175	8168473	2052
1298

chain	255	NW_020190195.1	84718	+	25455	26703	chr01	171934863	+	162670775	162672023	2053
1248

chain	255	NW_020190195.1	84718	+	25672	26708	chr01	171934863	+	166672450	166673486	2054
1036

chain	255	NW_020190347.1	53682	+	5945	7519	chr01	171934863	-	3585371	3586945	2055
1574

chain	255	NW_020191896.1	36716	+	4529	5529	chr01	171934863	+	158587842	158588842	2056
1000

chain	255	NW_020190347.1	53682	+	5945	7519	chr01	171934863	-	4849372	4850946	2057
1574

chain	255	NW_020190195.1	84718	+	25672	26708	chr01	171934863	+	167943095	167944131	2058
1036

chain	255	NW_020191896.1	36716	+	4529	5529	chr01	171934863	+	158612948	158613948	2059
1000

chain	255	NW_020190195.1	84718	+	21567	23419	chr01	171934863	+	169206706	169208558	2060
1852

chain	255	NW_020190136.1	36050	+	5896	6741	chr01	171934863	-	5562651	5563496	2061
845

chain	255	NW_020190738.1	178426	+	34501	35679	chr01	171934863	-	703675	704853	2062
1178

chain	255	NW_020191518.1	175758	+	70166	71048	chr01	171934863	-	13457827	13458709	2063
882

chain	255	NW_020190195.1	84718	+	25672	26708	chr01	171934863	+	169210678	169211714	2064
1036

chain	255	NW_020190347.1	53682	+	5945	7519	chr01	171934863	-	4243105	4244679	2065
1574

chain	255	NW_020191950.1	22864	+	16223	17137	chr01	171934863	-	12044460	12045374	2066
914

chain	255	NW_020190347.1	53682	+	5945	7519	chr01	171934863	-	2978152	2979726	2067
1574

chain	255	NW_020190347.1	53682	+	5945	7519	chr01	171934863	-	5501744	5503318	2068
1574

chain	255	NW_020190509.1	48499	+	38717	40103	chr01	171934863	-	7674616	7676002	2069
1386

chain	255	NW_020191434.1	35589	+	27165	28992	chr01	171934863	-	4801526	4803353	2070
1827

chain	255	NW_020191434.1	35589	+	27165	28992	chr01	171934863	-	2908582	2910409	2071
1827

chain	255	NW_020191434.1	35589	+	27165	28992	chr01	171934863	-	3537525	3539352	2072
1827

chain	255	NW_020190567.1	79256	+	17050	18020	chr01	171934863	-	2458797	2459767	2073
970

chain	255	NW_020190905.1	30898	+	7173	8021	chr01	171934863	+	157417415	157418263	2074
848

chain	255	NW_020190882.1	32569	+	26525	27792	chr01	171934863	-	8245164	8246431	2075
1267

chain	255	NW_020191664.1	52505	+	35281	36550	chr01	171934863	+	163793508	163794777	2076
1269

chain	255	NW_020191664.1	52505	+	35281	36550	chr01	171934863	+	164420823	164422092	2077
1269

chain	255	NW_020191545.1	64833	+	44188	45236	chr01	171934863	-	6233609	6234657	2078
1048

chain	255	NW_020191950.1	22864	+	20891	21652	chr01	171934863	-	9515387	9516148	2079
761

chain	255	NW_020192001.1	57009	+	5980	6741	chr01	171934863	-	9518250	9519011	2080
761

chain	255	NW_020191514.1	22236	+	16835	17858	chr01	171934863	-	12741463	12742486	2081
1023

chain	255	NW_020191110.1	136963	+	35856	36831	chr01	171934863	-	12779406	12780381	2082
975

chain	255	NW_020190434.1	191476	+	18741	19510	chr01	171934863	+	170490353	170491122	2083
769

chain	255	NW_020190686.1	16888	+	5734	6884	chr01	171934863	-	8433422	8434572	2084
1150

chain	255	NW_020190882.1	32569	+	27998	29296	chr01	171934863	-	7604941	7606239	2085
1298

chain	255	NW_020190567.1	79256	+	46242	47123	chr01	171934863	-	1949746	1950627	2086
881

chain	255	NW_020190840.1	2535	+	1252	2327	chr01	171934863	+	163186005	163187080	2087
1075

chain	255	NW_020191693.1	32894	+	10377	11217	chr01	171934863	+	162889812	162890652	2088
840

chain	255	NW_020192269.1	19604	+	14041	15153	chr01	171934863	-	8249389	8250501	2089
1112

chain	255	NW_020191518.1	175758	+	42769	43672	chr01	171934863	-	13447465	13448368	2090
903

chain	255	NW_020190506.1	64112	+	27440	28549	chr01	171934863	+	165875560	165876669	2091
1109

chain	255	NW_020190136.1	36050	+	16481	17302	chr01	171934863	-	11723752	11724573	2092
821

chain	255	NW_020190136.1	36050	+	16481	17302	chr01	171934863	-	11670501	11671322	2093
821

chain	255	NW_020190962.1	48962	+	39055	40211	chr01	171934863	+	164242694	164243850	2094
1156

chain	255	NW_020190677.1	79626	+	76153	77292	chr01	171934863	+	157296526	157297665	2095
1139

chain	255	NW_020190203.1	218147	+	64238	65669	chr01	171934863	-	7625771	7627202	2096
1431

chain	255	NW_020190287.1	40019	+	11299	12040	chr01	171934863	+	162970111	162970852	2097
741

chain	255	NW_020190506.1	64112	+	5391	6270	chr01	171934863	+	162962410	162963289	2098
879

chain	255	NW_020190506.1	64112	+	47055	48233	chr01	171934863	+	163334543	163335721	2099
1178

chain	255	NW_020190203.1	218147	+	110923	111936	chr01	171934863	-	7574295	7575308	2100
1013

chain	255	NW_020190203.1	218147	+	110923	111936	chr01	171934863	-	7591431	7592444	2101
1013

chain	255	NW_020191377.1	27397	+	9558	10550	chr01	171934863	-	8143815	8144807	2102
992

chain	255	NW_020191416.1	105657	+	80495	81362	chr01	171934863	-	900499	901366	2103
867

chain	255	NW_020190136.1	36050	+	16481	17302	chr01	171934863	-	11764980	11765801	2104
821

chain	255	NW_020190962.1	48962	+	42881	44079	chr01	171934863	+	163718108	163719306	2105
1198

chain	255	NW_020190962.1	48962	+	42881	44079	chr01	171934863	+	163725201	163726399	2106
1198

chain	255	NW_020191524.1	188516	+	135811	137398	chr01	171934863	+	171212221	171213808	2107
1587

chain	255	NW_020190962.1	48962	+	42881	44079	chr01	171934863	+	163698364	163699562	2108
1198

chain	255	NW_020190962.1	48962	+	42881	44079	chr01	171934863	+	164246312	164247510	2109
1198

chain	255	NW_020191038.1	42633	+	11555	12401	chr01	171934863	-	3636181	3637027	2110
846

chain	255	NW_020191038.1	42633	+	11555	12401	chr01	171934863	-	4900182	4901028	2111
846

chain	255	NW_020190840.1	2535	+	1086	2123	chr01	171934863	+	163182134	163183171	2112
1037

chain	255	NW_020190962.1	48962	+	42881	44101	chr01	171934863	+	164274674	164275894	2113
1220

chain	255	NW_020190203.1	218147	+	110923	111936	chr01	171934863	-	7582863	7583876	2114
1013

chain	255	NW_020190306.1	12864	+	1477	2963	chr01	171934863	-	12402297	12403783	2115
1486

chain	255	NW_020190880.1	37305	+	34428	35078	chr01	171934863	-	8988391	8989041	2116
650

chain	255	NW_020191858.1	44318	+	6798	7546	chr01	171934863	+	166462383	166463131	2117
748

chain	255	NW_020191858.1	44318	+	6798	7546	chr01	171934863	+	167721021	167721769	2118
748

chain	255	NW_020191858.1	44318	+	6798	7546	chr01	171934863	+	168985975	168986723	2119
748

chain	255	NW_020192155.1	48034	+	31522	32569	chr01	171934863	-	14541038	14542085	2120
1047

chain	255	NW_020192155.1	48034	+	28535	29641	chr01	171934863	-	14518152	14519258	2121
1106

chain	255	NW_020190506.1	64112	+	52704	53791	chr01	171934863	+	163430599	163431686	2122
1087

chain	255	NW_020190308.1	54110	+	10462	11223	chr01	171934863	-	827770	828531	2123
761

chain	255	NW_020191038.1	42633	+	11424	12188	chr01	171934863	-	12834258	12835022	2124
764

chain	255	NW_020190677.1	79626	+	66954	68451	chr01	171934863	+	157246775	157248272	2125
1497

chain	255	NW_020190677.1	79626	+	66954	68451	chr01	171934863	+	157251045	157252542	2126
1497

chain	255	NW_020190962.1	48962	+	46931	48152	chr01	171934863	+	164266811	164268032	2127
1221

chain	255	NW_020190962.1	48962	+	39013	40209	chr01	171934863	+	164252178	164253374	2128
1196

chain	255	NW_020191483.1	23656	+	6857	7605	chr01	171934863	+	168378734	168379482	2129
748

chain	255	NW_020191483.1	23656	+	6857	7605	chr01	171934863	+	169798896	169799644	2130
748

chain	255	NW_020191483.1	23656	+	6857	7605	chr01	171934863	+	169844688	169845436	2131
748

chain	255	NW_020191483.1	23656	+	6857	7605	chr01	171934863	+	167114733	167115481	2132
748

chain	255	NW_020192001.1	57009	+	51628	52472	chr01	171934863	+	160118936	160119780	2133
844

chain	255	NW_020191695.1	37950	+	28182	29069	chr01	171934863	+	157422975	157423862	2134
887

chain	255	NW_020190611.1	20884	+	2258	2964	chr01	171934863	+	158879596	158880302	2135
706

chain	255	NW_020191434.1	35589	+	15636	16531	chr01	171934863	-	2897682	2898577	2136
895

chain	255	NW_020190962.1	48962	+	39013	40233	chr01	171934863	+	163700753	163701973	2137
1220

chain	255	NW_020190203.1	218147	+	102535	103548	chr01	171934863	-	7565750	7566763	2138
1013

chain	255	NW_020190677.1	79626	+	28350	29243	chr01	171934863	+	157939035	157939928	2139
893

chain	255	NW_020190768.1	39151	+	12066	13259	chr01	171934863	-	14635218	14636411	2140
1193

chain	255	NW_020190287.1	40019	+	3139	3791	chr01	171934863	+	162947858	162948510	2141
652

chain	255	NW_020190962.1	48962	+	39013	40188	chr01	171934863	+	164293242	164294417	2142
1175

chain	255	NW_020190136.1	36050	+	17903	18591	chr01	171934863	-	9563870	9564558	2143
688

chain	255	NW_020191950.1	22864	+	16288	17136	chr01	171934863	-	9510574	9511422	2144
848

chain	255	NW_020191695.1	37950	+	28182	29069	chr01	171934863	+	157455985	157456872	2145
887

chain	255	NW_020192083.1	15926	+	2821	3444	chr01	171934863	-	12762018	12762641	2146
623

chain	255	NW_020192083.1	15926	+	2821	3444	chr01	171934863	-	8996279	8996902	2147
623

chain	255	NW_020190438.1	166525	+	68777	69578	chr01	171934863	-	2898280	2899081	2148
801

chain	255	NW_020191434.1	35589	+	15636	16531	chr01	171934863	-	4790626	4791521	2149
895

chain	255	NW_020190742.1	14360	+	6039	6858	chr01	171934863	-	14670971	14671790	2150
819

chain	255	NW_020191434.1	35589	+	15636	16531	chr01	171934863	-	3526625	3527520	2151
895

chain	255	NW_020190538.1	27460	+	4341	5185	chr01	171934863	+	165496491	165497335	2152
844

chain	255	NW_020190538.1	27460	+	9305	10428	chr01	171934863	+	165476694	165477817	2153
1123

chain	255	NW_020190195.1	84718	+	40612	41529	chr01	171934863	+	167990186	167991103	2154
917

chain	255	NW_020191715.1	34216	+	5694	6428	chr01	171934863	+	169007677	169008411	2155
734

chain	255	NW_020190962.1	48962	+	39013	40233	chr01	171934863	+	163703120	163704340	2156
1220

chain	255	NW_020190677.1	79626	+	68734	70056	chr01	171934863	+	157253644	157254966	2157
1322

chain	255	NW_020191051.1	90902	+	72088	72700	chr01	171934863	+	171287082	171287694	2158
612

chain	255	NW_020190962.1	48962	+	39013	40188	chr01	171934863	+	163742132	163743307	2159
1175

chain	255	NW_020190962.1	48962	+	39013	40188	chr01	171934863	+	164271015	164272190	2160
1175

chain	255	NW_020190962.1	48962	+	46931	48152	chr01	171934863	+	164296901	164298122	2161
1221

chain	255	NW_020190962.1	48962	+	46931	48152	chr01	171934863	+	164289719	164290940	2162
1221

chain	255	NW_020190962.1	48962	+	39013	40188	chr01	171934863	+	164278878	164280053	2163
1175

chain	255	NW_020191426.1	24111	+	1886	2536	chr01	171934863	+	162936119	162936769	2164
650

chain	255	NW_020191514.1	22236	+	16835	17485	chr01	171934863	-	8987521	8988171	2165
650

chain	255	NW_020192207.1	25693	+	4876	5803	chr01	171934863	+	159176826	159177753	2166
927

chain	255	NW_020190418.1	170077	+	154465	155587	chr01	171934863	+	157936381	157937503	2167
1122

chain	255	NW_020190882.1	32569	+	29575	30613	chr01	171934863	-	7516248	7517286	2168
1038

chain	255	NW_020190840.1	2535	+	1086	2100	chr01	171934863	+	163127033	163128047	2169
1014

chain	255	NW_020190840.1	2535	+	1086	2100	chr01	171934863	+	163076929	163077943	2170
1014

chain	255	NW_020191038.1	42633	+	11424	12210	chr01	171934863	-	9553715	9554501	2171
786

chain	255	NW_020192207.1	25693	+	10380	11224	chr01	171934863	+	162457399	162458243	2172
844

chain	255	NW_020190962.1	48962	+	42881	44079	chr01	171934863	+	163735928	163737126	2173
1198

chain	255	NW_020190267.1	89778	+	941	1793	chr01	171934863	+	160260038	160260890	2174
852

chain	255	NW_020190267.1	89778	+	941	1793	chr01	171934863	+	160158835	160159687	2175
852

chain	255	NW_020190882.1	32569	+	4243	5758	chr01	171934863	+	163156427	163157942	2176
1515

chain	255	NW_020190962.1	48962	+	46931	48152	chr01	171934863	+	163721789	163723010	2177
1221

chain	255	NW_020190962.1	48962	+	46931	48152	chr01	171934863	+	163728882	163730103	2178
1221

chain	255	NW_020190943.1	36715	+	5818	6867	chr01	171934863	+	159656029	159657078	2179
1049

chain	255	NW_020190438.1	166525	+	65572	66401	chr01	171934863	-	2895531	2896360	2180
829

chain	255	NW_020190389.1	161376	+	57673	58724	chr01	171934863	-	14514217	14515268	2181
1051

chain	255	NW_020190389.1	161376	+	57673	58724	chr01	171934863	-	14497348	14498399	2182
1051

chain	255	NW_020190389.1	161376	+	57673	58724	chr01	171934863	-	14481207	14482258	2183
1051

chain	255	NW_020191260.1	25645	+	8640	9526	chr01	171934863	+	163101581	163102467	2184
886

chain	255	NW_020190817.1	21024	+	6837	7832	chr01	171934863	+	163774936	163775931	2185
995

chain	255	NW_020190854.1	45733	+	32185	33106	chr01	171934863	-	2066500	2067421	2186
921

chain	255	NW_020192207.1	25693	+	10380	11224	chr01	171934863	+	162979540	162980384	2187
844

chain	255	NW_020190882.1	32569	+	4243	5758	chr01	171934863	+	163161301	163162816	2188
1515

chain	255	NW_020191715.1	34216	+	13329	14063	chr01	171934863	+	167742723	167743457	2189
734

chain	255	NW_020190882.1	32569	+	4243	5758	chr01	171934863	+	163137864	163139379	2190
1515

chain	255	NW_020190962.1	48962	+	46931	48152	chr01	171934863	+	163732405	163733626	2191
1221

chain	255	NW_020190412.1	55007	+	36284	37591	chr01	171934863	+	164387848	164389155	2192
1307

chain	255	NW_020190962.1	48962	+	46931	48106	chr01	171934863	+	164286060	164287235	2193
1175

chain	255	NW_020191416.1	105657	+	25818	26461	chr01	171934863	-	12417834	12418477	2194
643

chain	255	NW_020191944.1	88548	+	19945	20668	chr01	171934863	-	11827152	11827875	2195
723

chain	255	NW_020190686.1	16888	+	32	1233	chr01	171934863	-	7894063	7895264	2196
1201

chain	255	NW_020191416.1	105657	+	15834	16712	chr01	171934863	-	12427014	12427892	2197
878

chain	255	NW_020190412.1	55007	+	10681	11400	chr01	171934863	+	165876722	165877441	2198
719

chain	255	NW_020190882.1	32569	+	4243	5758	chr01	171934863	+	163142738	163144253	2199
1515

chain	255	NW_020191768.1	21698	+	15025	15958	chr01	171934863	-	14486999	14487932	2200
933

chain	255	NW_020191768.1	21698	+	15025	15958	chr01	171934863	-	14470153	14471086	2201
933

chain	255	NW_020191768.1	21698	+	15025	15958	chr01	171934863	-	14503140	14504073	2202
933

chain	255	NW_020190195.1	84718	+	34892	35507	chr01	171934863	+	167984532	167985147	2203
615

chain	255	NW_020190943.1	36715	+	5818	6867	chr01	171934863	+	158948660	158949709	2204
1049

chain	255	NW_020190731.1	9396	+	133	1169	chr01	171934863	+	167930563	167931599	2205
1036

chain	255	NW_020190731.1	9396	+	133	1169	chr01	171934863	+	167912894	167913930	2206
1036

chain	255	NW_020190136.1	36050	+	16481	17146	chr01	171934863	-	12855417	12856082	2207
665

chain	255	NW_020191377.1	27397	+	3107	4315	chr01	171934863	-	13992465	13993673	2208
1208

chain	255	NW_020191416.1	105657	+	50617	51258	chr01	171934863	-	10009558	10010199	2209
641

chain	255	NW_020192211.1	53422	+	19435	20183	chr01	171934863	+	163241515	163242263	2210
748

chain	255	NW_020191150.1	25190	+	6021	7501	chr01	171934863	-	7615899	7617379	2211
1480

chain	255	NW_020190136.1	36050	+	14372	15034	chr01	171934863	-	9545452	9546114	2212
662

chain	255	NW_020190438.1	166525	+	58643	59366	chr01	171934863	-	4783449	4784172	2213
723

chain	255	NW_020190438.1	166525	+	58643	59366	chr01	171934863	-	3519448	3520171	2214
723

chain	255	NW_020190278.1	69109	+	23048	23671	chr01	171934863	+	167659611	167660234	2215
623

chain	255	NW_020192207.1	25693	+	5241	6002	chr01	171934863	+	159200075	159200836	2216
761

chain	255	NW_020191590.1	29155	+	8077	9499	chr01	171934863	-	12797677	12799099	2217
1422

chain	255	NW_020190136.1	36050	+	3896	4454	chr01	171934863	-	12017576	12018134	2218
558

chain	255	NW_020190882.1	32569	+	4243	5758	chr01	171934863	+	163087760	163089275	2219
1515

chain	255	NW_020192242.1	16052	+	2144	2758	chr01	171934863	+	171036878	171037492	2220
614

chain	255	NW_020190656.1	61446	+	19493	20471	chr01	171934863	-	8832743	8833721	2221
978

chain	255	NW_020190738.1	178426	+	33486	34518	chr01	171934863	-	702569	703601	2222
1032

chain	255	NW_020191162.1	31730	+	5361	6012	chr01	171934863	-	8621740	8622391	2223
651

chain	255	NW_020192207.1	25693	+	14979	15687	chr01	171934863	+	160421347	160422055	2224
708

chain	255	NW_020190925.1	21761	+	134	821	chr01	171934863	-	12743899	12744586	2225
687

chain	255	NW_020190677.1	79626	+	34151	35084	chr01	171934863	+	157960722	157961655	2226
933

chain	255	NW_020192075.1	197359	+	160630	161275	chr01	171934863	-	12756072	12756717	2227
645

chain	255	NW_020190347.1	53682	+	15059	15695	chr01	171934863	-	11697708	11698344	2228
636

chain	255	NW_020190677.1	79626	+	68734	69745	chr01	171934863	+	157249374	157250385	2229
1011

chain	255	NW_020190925.1	21761	+	134	810	chr01	171934863	-	12739927	12740603	2230
676

chain	255	NW_020190567.1	79256	+	44662	45499	chr01	171934863	-	3915344	3916181	2231
837

chain	255	NW_020190962.1	48962	+	46768	47681	chr01	171934863	+	163691284	163692197	2232
913

chain	255	NW_020190452.1	36630	+	6929	7803	chr01	171934863	+	164428947	164429821	2233
874

chain	255	NW_020190389.1	161376	+	54426	55200	chr01	171934863	-	14494241	14495015	2234
774

chain	255	NW_020192207.1	25693	+	10467	11224	chr01	171934863	+	159204799	159205556	2235
757

chain	255	NW_020191524.1	188516	+	132968	133975	chr01	171934863	+	171209311	171210318	2236
1007

chain	255	NW_020190738.1	178426	+	151655	152361	chr01	171934863	-	706778	707484	2237
706

chain	255	NW_020190962.1	48962	+	46931	48044	chr01	171934863	+	164399632	164400745	2238
1113

chain	255	NW_020190905.1	30898	+	8486	9407	chr01	171934863	+	157402479	157403400	2239
921

chain	255	NW_020192106.1	29438	+	14309	14831	chr01	171934863	-	10613524	10614046	2240
522

chain	255	NW_020190962.1	48962	+	47134	48045	chr01	171934863	+	164327501	164328412	2241
911

chain	255	NW_020190862.1	18344	+	10330	10879	chr01	171934863	+	161338334	161338883	2242
549

chain	255	NW_020192001.1	57009	+	3887	4455	chr01	171934863	-	11406376	11406944	2243
568

chain	255	NW_020191395.1	155796	+	106749	107565	chr01	171934863	+	169760968	169761784	2244
816

chain	255	NC_037328.1	158534110	+	19155157	19155614	chr01	171934863	+	138153150	138153607	2245
457

chain	255	NW_020190943.1	36715	+	30033	30688	chr01	171934863	+	160650285	160650940	2246
655

chain	255	NW_020190582.1	37377	+	15925	16632	chr01	171934863	+	161322530	161323237	2247
707

chain	255	NW_020191377.1	27397	+	12746	13728	chr01	171934863	-	8147141	8148123	2248
982

chain	255	NW_020190738.1	178426	+	150431	151017	chr01	171934863	-	706053	706639	2249
586

chain	255	NW_020191644.1	62747	+	42077	42870	chr01	171934863	+	157465687	157466480	2250
793

chain	255	NW_020191377.1	27397	+	3392	4676	chr01	171934863	-	8792105	8793389	2251
1284

chain	255	NW_020191377.1	27397	+	3392	4676	chr01	171934863	-	8842186	8843470	2252
1284

chain	255	NW_020191664.1	52505	+	49017	49800	chr01	171934863	+	163675395	163676178	2253
783

chain	255	NW_020191887.1	9726	+	5554	6392	chr01	171934863	+	163250280	163251118	2254
838

chain	255	NW_020190873.1	429127	+	74125	74625	chr01	171934863	+	159290402	159290902	2255
500

chain	255	NW_020192207.1	25693	+	13126	13842	chr01	171934863	+	162413697	162414413	2256
716

chain	255	NW_020191434.1	35589	+	13984	14656	chr01	171934863	-	4788951	4789623	2257
672

chain	255	NW_020191434.1	35589	+	13984	14656	chr01	171934863	-	2896007	2896679	2258
672

chain	255	NW_020192207.1	25693	+	13126	13842	chr01	171934863	+	162972590	162973306	2259
716

chain	255	NW_020191434.1	35589	+	13984	14656	chr01	171934863	-	3524950	3525622	2260
672

chain	255	NW_020190840.1	2535	+	1256	2100	chr01	171934863	+	163082763	163083607	2261
844

chain	255	NW_020190840.1	2535	+	1256	2100	chr01	171934863	+	163132867	163133711	2262
844

chain	255	NW_020190677.1	79626	+	34495	35085	chr01	171934863	+	162935336	162935926	2263
590

chain	255	NW_020192157.1	32672	+	18210	19002	chr01	171934863	+	163211580	163212372	2264
792

chain	255	NW_020190136.1	36050	+	16873	17302	chr01	171934863	-	11726166	11726595	2265
429

chain	255	NW_020191937.1	25771	+	7988	8757	chr01	171934863	-	2165388	2166157	2266
769

chain	255	NW_020190136.1	36050	+	16873	17302	chr01	171934863	-	11795275	11795704	2267
429

chain	255	NW_020190136.1	36050	+	16873	17302	chr01	171934863	-	11767395	11767824	2268
429

chain	255	NW_020190452.1	36630	+	3870	5036	chr01	171934863	+	163067112	163068278	2269
1166

chain	255	NW_020190925.1	21761	+	94	820	chr01	171934863	-	8947554	8948280	2270
726

chain	255	NW_020191377.1	27397	+	3019	3841	chr01	171934863	-	13997082	13997904	2271
822

chain	255	NW_020190418.1	170077	+	134624	135264	chr01	171934863	+	157912857	157913497	2272
640

chain	255	NW_020192157.1	32672	+	9105	9867	chr01	171934863	+	163167158	163167920	2273
762

chain	255	NW_020192157.1	32672	+	18210	18972	chr01	171934863	+	163175971	163176733	2274
762

chain	255	NW_020192207.1	25693	+	13126	13842	chr01	171934863	+	159202574	159203290	2275
716

chain	255	NW_020191034.1	30644	+	21904	22698	chr01	171934863	+	165431871	165432665	2276
794

chain	255	NW_020190386.1	15741	+	2293	2790	chr01	171934863	+	165510408	165510905	2277
497

chain	255	NW_020191950.1	22864	+	13830	14386	chr01	171934863	-	9508190	9508746	2278
556

chain	255	NW_020190686.1	16888	+	618	1234	chr01	171934863	-	8602664	8603280	2279
616

chain	255	NW_020190962.1	48962	+	36839	37491	chr01	171934863	+	164414439	164415091	2280
652

chain	255	NW_020190582.1	37377	+	15780	16572	chr01	171934863	+	163190101	163190893	2281
792

chain	255	NW_020190905.1	30898	+	21820	22267	chr01	171934863	+	157416969	157417416	2282
447

chain	255	NW_020191372.1	13340	+	1674	2228	chr01	171934863	+	162939004	162939558	2283
554

chain	255	NW_020192207.1	25693	+	7904	8463	chr01	171934863	+	162455262	162455821	2284
559

chain	255	NW_020191475.1	22462	+	15372	15870	chr01	171934863	-	12807099	12807597	2285
498

chain	255	NW_020191937.1	25771	+	16879	17570	chr01	171934863	-	5497755	5498446	2286
691

chain	255	NW_020190905.1	30898	+	16630	17077	chr01	171934863	+	157448146	157448593	2287
447

chain	255	NW_020190945.1	10035	+	6871	7318	chr01	171934863	-	14502411	14502858	2288
447

chain	255	NW_020190677.1	79626	+	52720	53201	chr01	171934863	+	157956308	157956789	2289
481

chain	255	NW_020191110.1	136963	+	83938	84376	chr01	171934863	-	2112286	2112724	2290
438

chain	255	NW_020190990.1	75790	+	61650	62371	chr01	171934863	-	8822435	8823156	2291
721

chain	255	NW_020190742.1	14360	+	3901	4474	chr01	171934863	-	13994149	13994722	2292
573

chain	255	NW_020191524.1	188516	+	118279	118815	chr01	171934863	+	171152652	171153188	2293
536

chain	255	NW_020191524.1	188516	+	115220	115933	chr01	171934863	+	171189455	171190168	2294
713

chain	255	NW_020191416.1	105657	+	50108	50626	chr01	171934863	-	10008866	10009384	2295
518

chain	255	NW_020190389.1	161376	+	74831	75521	chr01	171934863	-	7682430	7683120	2296
690

chain	255	NW_020190598.1	41304	+	7771	8462	chr01	171934863	+	167088789	167089480	2297
691

chain	255	NW_020191937.1	25771	+	8066	8757	chr01	171934863	-	4225462	4226153	2298
691

chain	255	NW_020191937.1	25771	+	8066	8757	chr01	171934863	-	2974163	2974854	2299
691

chain	255	NW_020190598.1	41304	+	7771	8462	chr01	171934863	+	167695056	167695747	2300
691

chain	255	NW_020190598.1	41304	+	7771	8462	chr01	171934863	+	169772929	169773620	2301
691

chain	255	NW_020190564.1	147113	+	124699	125269	chr01	171934863	-	14660889	14661459	2302
570

chain	255	NW_020191110.1	136963	+	69163	69750	chr01	171934863	-	8638114	8638701	2303
587

chain	255	NW_020191664.1	52505	+	44728	45214	chr01	171934863	+	163117191	163117677	2304
486

chain	255	NW_020190503.1	83511	+	74452	75115	chr01	171934863	-	10586492	10587155	2305
663

chain	255	NW_020190718.1	141053	+	88675	89158	chr01	171934863	+	171387660	171388143	2306
483

chain	255	NW_020190582.1	37377	+	14919	15622	chr01	171934863	+	163148618	163149321	2307
703

chain	255	NW_020191664.1	52505	+	41135	41896	chr01	171934863	+	163100567	163101328	2308
761

chain	255	NW_020192207.1	25693	+	7868	8620	chr01	171934863	+	162986993	162987745	2309
752

chain	255	NW_020190298.1	62980	+	17477	18112	chr01	171934863	+	167743903	167744538	2310
635

chain	255	NW_020191202.1	117767	+	66232	66906	chr01	171934863	-	8736002	8736676	2311
674

chain	255	NW_020190873.1	429127	+	18423	19511	chr01	171934863	+	158154228	158155316	2312
1088

chain	255	NW_020191110.1	136963	+	133313	133684	chr01	171934863	-	5886315	5886686	2313
371

chain	255	NW_020190962.1	48962	+	43084	43514	chr01	171934863	+	164323659	164324089	2314
430

chain	255	NW_020192082.1	50099	+	41752	42240	chr01	171934863	+	168195365	168195853	2315
488

chain	255	NW_020192082.1	50099	+	41752	42240	chr01	171934863	+	170129060	170129548	2316
488

chain	255	NW_020192082.1	50099	+	41752	42240	chr01	171934863	+	166931364	166931852	2317
488

chain	255	NW_020191377.1	27397	+	6384	7132	chr01	171934863	-	8625435	8626183	2318
748

chain	255	NW_020192082.1	50099	+	41752	42240	chr01	171934863	+	169607073	169607561	2319
488

chain	255	NW_020190905.1	30898	+	20326	20693	chr01	171934863	+	157437665	157438032	2320
367

chain	255	NW_020190905.1	30898	+	15136	15503	chr01	171934863	+	157456913	157457280	2321
367

chain	255	NW_020190905.1	30898	+	20326	20693	chr01	171934863	+	157453806	157454173	2322
367

chain	255	NC_037328.1	158534110	+	37739129	37742475	chr01	171934863	-	52362274	52365620	2323
3346

chain	255	NC_037328.1	158534110	+	157540988	157541570	chr01	171934863	-	171874384	171874966	2324
582

chain	255	NW_020192190.1	84946	+	66918	67693	chr01	171934863	-	8716330	8717105	2325
775

chain	255	NW_020190742.1	14360	+	1641	1982	chr01	171934863	-	13986641	13986982	2326
341

chain	255	NW_020190343.1	10089	+	1693	3038	chr01	171934863	+	164255861	164257206	2327
1345

chain	255	NW_020190905.1	30898	+	17587	18287	chr01	171934863	+	157318078	157318778	2328
700

chain	255	NW_020190882.1	32569	+	28126	28700	chr01	171934863	-	8827333	8827907	2329
574

chain	255	NW_020190880.1	37305	+	35097	35511	chr01	171934863	-	4290914	4291328	2330
414

chain	255	NW_020190945.1	10035	+	8445	8799	chr01	171934863	-	14525628	14525982	2331
354

chain	255	NW_020191803.1	62394	+	12135	12876	chr01	171934863	+	163124416	163125157	2332
741

chain	255	NW_020190905.1	30898	+	10622	10989	chr01	171934863	+	157420796	157421163	2333
367

chain	255	NW_020191937.1	25771	+	23648	24255	chr01	171934863	-	3581416	3582023	2334
607

chain	255	NW_020191937.1	25771	+	23648	24255	chr01	171934863	-	2101829	2102436	2335
607

chain	255	NW_020191937.1	25771	+	23648	24255	chr01	171934863	-	2960542	2961149	2336
607

chain	255	NW_020190341.1	36294	+	13573	14216	chr01	171934863	-	8820656	8821299	2337
643

chain	255	NW_020191562.1	95577	+	35762	36180	chr01	171934863	+	170514436	170514854	2338
418

chain	255	NW_020190882.1	32569	+	10695	11152	chr01	171934863	+	163240947	163241404	2339
457

chain	255	NW_020191416.1	105657	+	84894	85311	chr01	171934863	-	1588759	1589176	2340
417

chain	255	NW_020191416.1	105657	+	84894	85311	chr01	171934863	-	1561574	1561991	2341
417

chain	255	NW_020190412.1	55007	+	42144	42879	chr01	171934863	+	164393914	164394649	2342
735

chain	255	NW_020190533.1	35095	+	26334	27106	chr01	171934863	+	157458659	157459431	2343
772

chain	255	NW_020192197.1	31757	+	16406	17067	chr01	171934863	+	163251311	163251972	2344
661

chain	255	NW_020190203.1	218147	+	105905	106549	chr01	171934863	-	7569392	7570036	2345
644

chain	255	NW_020190506.1	64112	+	6425	6873	chr01	171934863	+	160813679	160814127	2346
448

chain	255	NW_020190203.1	218147	+	105905	106549	chr01	171934863	-	7586505	7587149	2347
644

chain	255	NW_020190347.1	53682	+	30235	30704	chr01	171934863	-	4870582	4871051	2348
469

chain	255	NW_020190347.1	53682	+	30235	30704	chr01	171934863	-	2186442	2186911	2349
469

chain	255	NW_020190347.1	53682	+	30235	30704	chr01	171934863	-	4264315	4264784	2350
469

chain	255	NW_020190347.1	53682	+	30235	30704	chr01	171934863	-	2999362	2999831	2351
469

chain	255	NW_020190347.1	53682	+	30235	30704	chr01	171934863	-	5522954	5523423	2352
469

chain	255	NW_020190347.1	53682	+	30235	30704	chr01	171934863	-	3606581	3607050	2353
469

chain	255	NW_020191685.1	56396	+	693	1433	chr01	171934863	+	168943732	168944472	2354
740

chain	255	NW_020191685.1	56396	+	693	1433	chr01	171934863	+	168336513	168337253	2355
740

chain	255	NW_020191685.1	56396	+	693	1433	chr01	171934863	+	166420140	166420880	2356
740

chain	255	NW_020191685.1	56396	+	693	1433	chr01	171934863	+	167072512	167073252	2357
740

chain	255	NW_020191685.1	56396	+	693	1433	chr01	171934863	+	167678779	167679519	2358
740

chain	255	NC_037328.1	158534110	+	89144743	89145250	chr01	171934863	+	68411039	68411546	2359
507

chain	255	NW_020190926.1	107786	+	34302	35147	chr01	171934863	-	14505896	14506741	2360
845

chain	255	NW_020190926.1	107786	+	34302	35147	chr01	171934863	-	14472886	14473731	2361
845

chain	255	NW_020190677.1	79626	+	73104	73875	chr01	171934863	+	164310404	164311175	2362
771

chain	255	NW_020191994.1	24003	+	8348	8770	chr01	171934863	-	8156661	8157083	2363
422

chain	255	NW_020190713.1	68419	+	17560	17879	chr01	171934863	-	10882658	10882977	2364
319

chain	255	NW_020190882.1	32569	+	4243	5161	chr01	171934863	+	163092657	163093575	2365
918

chain	255	NW_020191416.1	105657	+	84894	85311	chr01	171934863	-	1591122	1591539	2366
417

chain	255	NW_020191023.1	25380	+	11979	12414	chr01	171934863	-	14688425	14688860	2367
435

chain	255	NW_020190925.1	21761	+	94	819	chr01	171934863	-	12719771	12720496	2368
725

chain	255	NW_020190522.1	41618	+	35372	36113	chr01	171934863	+	163074312	163075053	2369
741

chain	255	NW_020190677.1	79626	+	73323	73869	chr01	171934863	+	157281524	157282070	2370
546

chain	255	NW_020191377.1	27397	+	14971	15498	chr01	171934863	-	8225226	8225753	2371
527

chain	255	NW_020190926.1	107786	+	34302	35147	chr01	171934863	-	14520931	14521776	2372
845

chain	255	NW_020190418.1	170077	+	144906	145365	chr01	171934863	+	157922394	157922853	2373
459

chain	255	NW_020191562.1	95577	+	32916	33471	chr01	171934863	+	159113614	159114169	2374
555

chain	255	NW_020190298.1	62980	+	34397	34791	chr01	171934863	+	167115913	167116307	2375
394

chain	255	NW_020190298.1	62980	+	34397	34791	chr01	171934863	+	169008857	169009251	2376
394

chain	255	NW_020190298.1	62980	+	34397	34791	chr01	171934863	+	168379914	168380308	2377
394

chain	255	NW_020191634.1	68872	+	23589	24262	chr01	171934863	-	8823870	8824543	2378
673

chain	255	NW_020190347.1	53682	+	34988	35363	chr01	171934863	-	2191322	2191697	2379
375

chain	255	NW_020190347.1	53682	+	22242	22711	chr01	171934863	-	4862569	4863038	2380
469

chain	255	NW_020190347.1	53682	+	22242	22711	chr01	171934863	-	2178429	2178898	2381
469

chain	255	NW_020190347.1	53682	+	22242	22711	chr01	171934863	-	4256302	4256771	2382
469

chain	255	NW_020190347.1	53682	+	22242	22711	chr01	171934863	-	2991349	2991818	2383
469

chain	255	NW_020190347.1	53682	+	22242	22711	chr01	171934863	-	5514941	5515410	2384
469

chain	255	NW_020190347.1	53682	+	22242	22711	chr01	171934863	-	3598568	3599037	2385
469

chain	255	NW_020190298.1	62980	+	56318	56684	chr01	171934863	+	169800113	169800479	2386
366

chain	255	NW_020190298.1	62980	+	56318	56684	chr01	171934863	+	169845905	169846271	2387
366

chain	255	NW_020190298.1	62980	+	56318	56684	chr01	171934863	+	166463600	166463966	2388
366

chain	255	NW_020190742.1	14360	+	1070	1488	chr01	171934863	-	13980046	13980464	2389
418

chain	255	NW_020190840.1	2535	+	74	501	chr01	171934863	+	163081626	163082053	2390
427

chain	255	NW_020190840.1	2535	+	74	501	chr01	171934863	+	163131730	163132157	2391
427

chain	255	NW_020190506.1	64112	+	20932	21609	chr01	171934863	+	165101296	165101973	2392
677

chain	255	NW_020191426.1	24111	+	2410	2775	chr01	171934863	+	171035263	171035628	2393
365

chain	255	NW_020190742.1	14360	+	1070	1488	chr01	171934863	-	13985795	13986213	2394
418

chain	255	NW_020190506.1	64112	+	35812	36234	chr01	171934863	+	165871767	165872189	2395
422

chain	255	NW_020190595.1	47047	+	651	1058	chr01	171934863	-	8672479	8672886	2396
407

chain	255	NW_020190389.1	161376	+	32039	32470	chr01	171934863	-	11222888	11223319	2397
431

chain	255	NW_020190389.1	161376	+	72052	72558	chr01	171934863	-	7679575	7680081	2398
506

chain	255	NW_020190742.1	14360	+	2358	2682	chr01	171934863	-	13981201	13981525	2399
324

chain	255	NW_020190962.1	48962	+	41173	41593	chr01	171934863	+	164291583	164292003	2400
420

chain	255	NW_020190962.1	48962	+	41173	41593	chr01	171934863	+	164284401	164284821	2401
420

chain	255	NW_020190962.1	48962	+	41173	41593	chr01	171934863	+	163727042	163727462	2402
420

chain	255	NW_020190738.1	178426	+	2644	3022	chr01	171934863	-	676226	676604	2403
378

chain	255	NW_020190962.1	48962	+	41173	41570	chr01	171934863	+	164261470	164261867	2404
397

chain	255	NW_020190656.1	61446	+	24307	24803	chr01	171934863	-	8257964	8258460	2405
496

chain	255	NW_020190882.1	32569	+	27287	27643	chr01	171934863	-	7692398	7692754	2406
356

chain	255	NW_020190595.1	47047	+	696	1058	chr01	171934863	-	8624696	8625058	2407
362

chain	255	NW_020192190.1	84946	+	63206	63900	chr01	171934863	-	8755602	8756296	2408
694

chain	255	NW_020192149.1	21057	+	4989	5620	chr01	171934863	+	160494179	160494810	2409
631

chain	255	NW_020191803.1	62394	+	12151	12518	chr01	171934863	+	163150345	163150712	2410
367

chain	255	NW_020191545.1	64833	+	35579	35843	chr01	171934863	-	10465853	10466117	2411
264

chain	255	NW_020191434.1	35589	+	12431	12694	chr01	171934863	-	4786897	4787160	2412
263

chain	255	NW_020191434.1	35589	+	12431	12694	chr01	171934863	-	2893953	2894216	2413
263

chain	255	NW_020190962.1	48962	+	45058	45461	chr01	171934863	+	164265169	164265572	2414
403

chain	255	NW_020191434.1	35589	+	12431	12694	chr01	171934863	-	3522896	3523159	2415
263

chain	255	NW_020190962.1	48962	+	45058	45461	chr01	171934863	+	163730763	163731166	2416
403

chain	255	NW_020192190.1	84946	+	23186	23488	chr01	171934863	-	8709739	8710041	2417
302

chain	255	NW_020190231.1	101102	+	14115	14411	chr01	171934863	+	165879481	165879777	2418
296

chain	255	NW_020190582.1	37377	+	31913	32288	chr01	171934863	+	167643354	167643729	2419
375

chain	255	NW_020190582.1	37377	+	31913	32288	chr01	171934863	+	167027565	167027940	2420
375

chain	255	NW_020190582.1	37377	+	31913	32288	chr01	171934863	+	168291566	168291941	2421
375

chain	255	NW_020190677.1	79626	+	68068	68564	chr01	171934863	+	157255522	157256018	2422
496

chain	255	NW_020191110.1	136963	+	38919	39777	chr01	171934863	-	4239336	4240194	2423
858

chain	255	NW_020191110.1	136963	+	38919	39777	chr01	171934863	-	2974383	2975241	2424
858

chain	255	NW_020191110.1	136963	+	38919	39777	chr01	171934863	-	4845603	4846461	2425
858

chain	255	NW_020191110.1	136963	+	38919	39777	chr01	171934863	-	3581602	3582460	2426
858

chain	255	NW_020191110.1	136963	+	38919	39777	chr01	171934863	-	5497975	5498833	2427
858

chain	255	NW_020191110.1	136963	+	38919	39777	chr01	171934863	-	2161463	2162321	2428
858

chain	255	NW_020190438.1	166525	+	43596	43842	chr01	171934863	-	2876821	2877067	2429
246

chain	255	NW_020190438.1	166525	+	43596	43842	chr01	171934863	-	4769765	4770011	2430
246

chain	255	NW_020190438.1	166525	+	43596	43842	chr01	171934863	-	5432916	5433162	2431
246

chain	255	NW_020191416.1	105657	+	29255	29541	chr01	171934863	-	12420910	12421196	2432
286

chain	255	NW_020190438.1	166525	+	43596	43842	chr01	171934863	-	4153498	4153744	2433
246

chain	255	NW_020190438.1	166525	+	43596	43842	chr01	171934863	-	3505764	3506010	2434
246

chain	255	NW_020190452.1	36630	+	7512	7756	chr01	171934863	+	163681229	163681473	2435
244

chain	255	NW_020190905.1	30898	+	12835	13137	chr01	171934863	+	157305008	157305310	2436
302

chain	255	NW_020191202.1	117767	+	83675	84234	chr01	171934863	-	8702079	8702638	2437
559

chain	255	NW_020191038.1	42633	+	959	1381	chr01	171934863	-	11395136	11395558	2438
422

chain	255	NC_037329.1	136231102	+	33351161	40923558	chr02	153109465	+	50053326	57625723	2439
7572397

chain	255	NC_037329.1	136231102	+	49437744	54285554	chr02	153109465	+	66135925	70983735	2440
4847810

chain	255	NC_037329.1	136231102	+	124003673	128327353	chr02	153109465	+	140450795	144774475	2441
4323680

chain	255	NC_037329.1	136231102	+	62123233	66489771	chr02	153109465	+	78815652	83182190	2442
4366538

chain	255	NC_037329.1	136231102	+	43611479	47882084	chr02	153109465	+	60324487	64595092	2443
4270605

chain	255	NC_037329.1	136231102	+	104708104	108876846	chr02	153109465	+	121419020	125587762	2444
4168742

chain	255	NC_037329.1	136231102	+	128330064	132048559	chr02	153109465	+	144777449	148495944	2445
3718495

chain	255	NC_037329.1	136231102	+	70385174	73721445	chr02	153109465	+	87068754	90405025	2446
3336271

chain	255	NC_037329.1	136231102	+	17802645	20833411	chr02	153109465	+	34503224	37533990	2447
3030766

chain	255	NC_037329.1	136231102	+	82254505	85278045	chr02	153109465	+	98948639	101972179	2448
3023540

chain	255	NC_037329.1	136231102	+	108887058	111562281	chr02	153109465	+	125589713	128264936	2449
2675223

chain	255	NC_037329.1	136231102	+	94243434	96760251	chr02	153109465	+	110929173	113445990	2450
2516817

chain	255	NC_037329.1	136231102	+	85278107	87632475	chr02	153109465	+	101974851	104329219	2451
2354368

chain	255	NC_037329.1	136231102	+	21935455	24258558	chr02	153109465	+	38634961	40958064	2452
2323103

chain	255	NC_037329.1	136231102	+	121738700	124002736	chr02	153109465	+	138186418	140450454	2453
2264036

chain	255	NC_037329.1	136231102	+	68154729	70378619	chr02	153109465	+	84844815	87068705	2454
2223890

chain	255	NC_037329.1	136231102	+	96776467	98913096	chr02	153109465	+	113464526	115601155	2455
2136629

chain	255	NC_037329.1	136231102	+	117268542	119419910	chr02	153109465	+	133962978	136114346	2456
2151368

chain	255	NC_037329.1	136231102	+	31284704	33344945	chr02	153109465	+	47993052	50053293	2457
2060241

chain	255	NC_037329.1	136231102	+	40923668	42943059	chr02	153109465	+	57631552	59650943	2458
2019391

chain	255	NC_037329.1	136231102	+	24260083	26239645	chr02	153109465	+	40960045	42939607	2459
1979562

chain	255	NC_037329.1	136231102	+	119430789	121335937	chr02	153109465	+	136121146	138026294	2460
1905148

chain	255	NC_037329.1	136231102	+	89329200	91201957	chr02	153109465	+	106022672	107895429	2461
1872757

chain	255	NC_037329.1	136231102	+	113729116	115538683	chr02	153109465	+	130429605	132239172	2462
1809567

chain	255	NC_037329.1	136231102	+	57671595	59523853	chr02	153109465	+	74350943	76203201	2463
1852258

chain	255	NC_037329.1	136231102	+	15989583	17778966	chr02	153109465	+	32713763	34503146	2464
1789383

chain	255	NC_037329.1	136231102	+	115539423	117262261	chr02	153109465	+	132239995	133962833	2465
1722838

chain	255	NC_037329.1	136231102	+	55919290	57670023	chr02	153109465	+	72600074	74350807	2466
1750733

chain	255	NC_037329.1	136231102	+	92507268	94225841	chr02	153109465	+	109200857	110919430	2467
1718573

chain	255	NC_037329.1	136231102	+	87635728	89253899	chr02	153109465	+	104329541	105947712	2468
1618171

chain	255	NC_037329.1	136231102	+	13321052	14901578	chr02	153109465	+	30051842	31632368	2469
1580526

chain	255	NC_037329.1	136231102	+	26305395	27761616	chr02	153109465	+	43011978	44468199	2470
1456221

chain	255	NC_037329.1	136231102	+	79453923	80865562	chr02	153109465	+	96147182	97558821	2471
1411639

chain	255	NC_037329.1	136231102	+	78018828	79431702	chr02	153109465	+	94733969	96146843	2472
1412874

chain	255	NC_037329.1	136231102	+	60687334	62118562	chr02	153109465	+	77380193	78811421	2473
1431228

chain	255	NC_037329.1	136231102	+	29865255	31264418	chr02	153109465	+	46574295	47973458	2474
1399163

chain	255	NC_037329.1	136231102	+	1420379	2819107	chr02	153109465	+	18065673	19464401	2475
1398728

chain	255	NC_037329.1	136231102	+	66775722	68154718	chr02	153109465	+	83465340	84844336	2476
1378996

chain	255	NC_037329.1	136231102	+	2837729	4143469	chr02	153109465	+	19464385	20770125	2477
1305740

chain	255	NC_037329.1	136231102	+	100112620	101322204	chr02	153109465	+	116809060	118018644	2478
1209584

chain	255	NC_037329.1	136231102	+	75809140	77050120	chr02	153109465	+	92517791	93758771	2479
1240980

chain	255	NC_037329.1	136231102	+	226189	1418634	chr02	153109465	+	16871995	18064440	2480
1192445

chain	255	NC_037329.1	136231102	+	54294544	55457946	chr02	153109465	+	70983792	72147194	2481
1163402

chain	255	NC_037329.1	136231102	+	4236509	5385098	chr02	153109465	+	20865522	22014111	2482
1148589

chain	255	NC_037329.1	136231102	+	7965408	9085489	chr02	153109465	+	24705491	25825572	2483
1120081

chain	255	NC_037329.1	136231102	+	111872486	112980200	chr02	153109465	+	128575598	129683312	2484
1107714

chain	255	NC_037329.1	136231102	+	20833473	21932333	chr02	153109465	+	37535812	38634672	2485
1098860

chain	255	NC_037329.1	136231102	+	9603447	10626604	chr02	153109465	+	26339652	27362809	2486
1023157

chain	255	NC_037329.1	136231102	+	14907253	15965358	chr02	153109465	+	31632481	32690586	2487
1058105

chain	255	NC_037329.1	136231102	+	101322303	102234825	chr02	153109465	+	118030033	118942555	2488
912522

chain	255	NC_037329.1	136231102	+	98994512	99830743	chr02	153109465	+	115690820	116527051	2489
836231

chain	255	NC_037329.1	136231102	+	135495619	136213617	chr02	153109465	+	151958885	152676883	2490
717998

chain	255	NC_037329.1	136231102	+	42943276	43611394	chr02	153109465	+	59654329	60322447	2491
668118

chain	255	NC_037329.1	136231102	+	48124555	48812349	chr02	153109465	+	64822260	65510054	2492
687794

chain	255	NC_037329.1	136231102	+	102942426	103654496	chr02	153109465	+	119651125	120363195	2493
712070

chain	255	NC_037329.1	136231102	+	7262040	7946679	chr02	153109465	+	23894538	24579177	2494
684639

chain	255	NC_037329.1	136231102	+	103654731	104335008	chr02	153109465	+	120364449	121044726	2495
680277

chain	255	NC_037329.1	136231102	+	10630936	11317338	chr02	153109465	+	27372533	28058935	2496
686402

chain	255	NC_037329.1	136231102	+	77155348	77839073	chr02	153109465	+	93858620	94542345	2497
683725

chain	255	NC_037329.1	136231102	+	91827199	92507238	chr02	153109465	+	108519736	109199775	2498
680039

chain	255	NC_037329.1	136231102	+	91203106	91827114	chr02	153109465	+	107895550	108519558	2499
624008

chain	255	NC_037329.1	136231102	+	48812349	49437722	chr02	153109465	+	65510128	66135501	2500
625373

chain	255	NC_037329.1	136231102	+	6202149	6810027	chr02	153109465	+	22837121	23444999	2501
607878

chain	255	NC_037329.1	136231102	+	12101073	12717373	chr02	153109465	+	28842626	29458926	2502
616300

chain	255	NC_037329.1	136231102	+	12717406	13309115	chr02	153109465	+	29459353	30051062	2503
591709

chain	255	NC_037329.1	136231102	+	74053349	74634164	chr02	153109465	+	90749028	91329843	2504
580815

chain	255	NC_037329.1	136231102	+	133256597	133801596	chr02	153109465	+	149719203	150264202	2505
544999

chain	255	NC_037329.1	136231102	+	74634374	75200648	chr02	153109465	+	91330197	91896471	2506
566274

chain	255	NC_037329.1	136231102	+	75202093	75727418	chr02	153109465	+	91900097	92425422	2507
525325

chain	255	NC_037329.1	136231102	+	134979568	135495577	chr02	153109465	+	151441881	151957890	2508
516009

chain	255	NC_037329.1	136231102	+	27761666	28241148	chr02	153109465	+	44470653	44950135	2509
479482

chain	255	NC_037329.1	136231102	+	81198558	81644053	chr02	153109465	+	97885381	98330876	2510
445495

chain	255	NC_037329.1	136231102	+	81769325	82254248	chr02	153109465	+	98457861	98942784	2511
484923

chain	255	NC_037329.1	136231102	+	60205678	60687292	chr02	153109465	+	76889272	77370886	2512
481614

chain	255	NC_037329.1	136231102	+	28636213	29137166	chr02	153109465	+	45348087	45849040	2513
500953

chain	255	NC_037329.1	136231102	+	55460499	55912868	chr02	153109465	+	72147313	72599682	2514
452369

chain	255	NC_037329.1	136231102	+	5774387	6201557	chr02	153109465	+	22409574	22836744	2515
427170

chain	255	NC_037329.1	136231102	+	6810655	7257616	chr02	153109465	+	23446769	23893730	2516
446961

chain	255	NC_037329.1	136231102	+	134347505	134769325	chr02	153109465	+	150809720	151231540	2517
421820

chain	255	NC_037329.1	136231102	+	113339098	113727646	chr02	153109465	+	130040930	130429478	2518
388548

chain	255	NC_037329.1	136231102	+	104335169	104707788	chr02	153109465	+	121046071	121418690	2519
372619

chain	255	NC_037329.1	136231102	+	9090193	9456265	chr02	153109465	+	25825667	26191739	2520
366072

chain	255	NC_037329.1	136231102	+	59523881	59891920	chr02	153109465	+	76204389	76572428	2521
368039

chain	255	NC_037329.1	136231102	+	112980524	113337432	chr02	153109465	+	129683726	130040634	2522
356908

chain	255	NC_037329.1	136231102	+	132061324	132399533	chr02	153109465	+	148496355	148834564	2523
338209

chain	255	NC_037329.1	136231102	+	73721690	74053180	chr02	153109465	+	90417487	90748977	2524
331490

chain	255	NC_037329.1	136231102	+	80871795	81198135	chr02	153109465	+	97558860	97885200	2525
326340

chain	255	NC_037329.1	136231102	+	29388271	29712043	chr02	153109465	+	46099663	46423435	2526
323772

chain	255	NC_037329.1	136231102	+	11448374	11768014	chr02	153109465	+	28190981	28510621	2527
319640

chain	255	NC_037329.1	136231102	+	59892381	60205368	chr02	153109465	+	76576079	76889066	2528
312987

chain	255	NC_037329.1	136231102	+	102333123	102683618	chr02	153109465	+	119042252	119392747	2529
350495

chain	255	NC_037329.1	136231102	+	66498426	66775640	chr02	153109465	+	83182225	83459439	2530
277214

chain	255	NC_037329.1	136231102	+	99831321	100111355	chr02	153109465	+	116528020	116808054	2531
280034

chain	255	NC_037329.1	136231102	+	132971915	133256215	chr02	153109465	+	149433373	149717673	2532
284300

chain	255	NC_037329.1	136231102	+	134097992	134343263	chr02	153109465	+	150560244	150805515	2533
245271

chain	255	NC_037329.1	136231102	+	5538605	5774216	chr02	153109465	+	22173762	22409373	2534
235611

chain	255	NC_037329.1	136231102	+	133859469	134096940	chr02	153109465	+	150321887	150559358	2535
237471

chain	255	NC_037329.1	136231102	+	29137239	29387641	chr02	153109465	+	45849253	46099655	2536
250402

chain	255	NC_037329.1	136231102	+	47899720	48124527	chr02	153109465	+	64596583	64821390	2537
224807

chain	255	NC_037329.1	136231102	+	134769682	134976567	chr02	153109465	+	151232189	151439074	2538
206885

chain	255	NC_037329.1	136231102	+	28241279	28468183	chr02	153109465	+	44953756	45180660	2539
226904

chain	255	NC_037329.1	136231102	+	11768794	11982550	chr02	153109465	+	28510734	28724490	2540
213756

chain	255	NC_037329.1	136231102	+	111693470	111872424	chr02	153109465	+	128396371	128575325	2541
178954

chain	255	NC_037329.1	136231102	+	77839129	78018803	chr02	153109465	+	94545360	94725034	2542
179674

chain	255	NC_037328.1	158534110	+	158209597	158368546	chr02	153109465	+	138012030	138170979	2543
158949

chain	255	NC_037329.1	136231102	+	63888	216284	chr02	153109465	+	16719127	16871523	2544
152396

chain	255	NC_037328.1	158534110	+	157810884	157954585	chr02	153109465	+	24571465	24715166	2545
143701

chain	255	NC_037329.1	136231102	+	28468680	28635651	chr02	153109465	+	45181020	45347991	2546
166971

chain	255	NC_037329.1	136231102	+	5385360	5525773	chr02	153109465	+	22022593	22163006	2547
140413

chain	255	NC_037329.1	136231102	+	111563623	111692089	chr02	153109465	+	128265040	128393506	2548
128466

chain	255	NC_037329.1	136231102	+	102793411	102934727	chr02	153109465	+	119504869	119646185	2549
141316

chain	255	NC_037329.1	136231102	+	11319450	11447381	chr02	153109465	+	28062020	28189951	2550
127931

chain	255	NC_037329.1	136231102	+	9456290	9570710	chr02	153109465	+	26192452	26306872	2551
114420

chain	255	NC_037329.1	136231102	+	81644126	81754204	chr02	153109465	+	98331297	98441375	2552
110078

chain	255	NC_037329.1	136231102	+	29751993	29864988	chr02	153109465	+	46460952	46573947	2553
112995

chain	255	NC_037329.1	136231102	+	77055271	77154960	chr02	153109465	+	93758805	93858494	2554
99689

chain	255	NC_037329.1	136231102	+	132399622	132505728	chr02	153109465	+	148834619	148940725	2555
106106

chain	255	NC_037329.1	136231102	+	132801620	132915409	chr02	153109465	+	149263458	149377247	2556
113789

chain	255	NC_037329.1	136231102	+	132694062	132801444	chr02	153109465	+	149132159	149239541	2557
107382

chain	255	NC_037329.1	136231102	+	132586792	132693735	chr02	153109465	+	149024894	149131837	2558
106943

chain	255	NC_037329.1	136231102	+	4143554	4235701	chr02	153109465	+	20771737	20863884	2559
92147

chain	255	NC_037329.1	136231102	+	102683839	102789635	chr02	153109465	+	119398964	119504760	2560
105796

chain	255	NC_037329.1	136231102	+	102237831	102332995	chr02	153109465	+	118943061	119038225	2561
95164

chain	255	NC_037329.1	136231102	+	26239910	26305289	chr02	153109465	+	42946570	43011949	2562
65379

chain	255	NC_037329.1	136231102	+	11983586	12064833	chr02	153109465	+	28725243	28806490	2563
81247

chain	255	NW_020190726.1	117740	+	45537	117160	chr02	153109465	-	136546739	136618362	2564
71623

chain	255	NC_037329.1	136231102	+	89257557	89328042	chr02	153109465	+	105951816	106022301	2565
70485

chain	255	NC_037329.1	136231102	+	132505867	132586733	chr02	153109465	+	148940894	149021760	2566
80866

chain	255	NC_037329.1	136231102	+	75730612	75783274	chr02	153109465	+	92439094	92491756	2567
52662

chain	255	NW_020190209.1	263909	+	205115	263895	chr02	153109465	+	152920434	152979214	2568
58780

chain	255	NW_020191830.1	63200	+	5129	63200	chr02	153109465	-	150692948	150751019	2569
58071

chain	255	NW_020191830.1	63200	+	5129	63193	chr02	153109465	-	150911388	150969452	2570
58064

chain	255	NW_020191830.1	63200	+	5129	63200	chr02	153109465	-	150712549	150770620	2571
58071

chain	255	NW_020191830.1	63200	+	5129	63195	chr02	153109465	-	150666351	150724417	2572
58066

chain	255	NW_020191830.1	63200	+	5142	63200	chr02	153109465	-	151170358	151228416	2573
58058

chain	255	NW_020191830.1	63200	+	5129	63193	chr02	153109465	-	150950588	151008652	2574
58064

chain	255	NW_020191830.1	63200	+	5129	63183	chr02	153109465	-	150725153	150783207	2575
58054

chain	255	NW_020191830.1	63200	+	5129	63174	chr02	153109465	-	150638350	150696395	2576
58045

chain	255	NW_020191830.1	63200	+	5096	63200	chr02	153109465	-	151191318	151249422	2577
58104

chain	255	NW_020191830.1	63200	+	5129	63193	chr02	153109465	-	150615950	150674014	2578
58064

chain	255	NW_020191830.1	63200	+	5129	63192	chr02	153109465	-	150562751	150620814	2579
58063

chain	255	NW_020191830.1	63200	+	5129	63200	chr02	153109465	-	150743356	150801427	2580
58071

chain	255	NW_020191830.1	63200	+	5092	63200	chr02	153109465	-	151841180	151899288	2581
58108

chain	255	NW_020191830.1	63200	+	5129	63190	chr02	153109465	-	150970188	151028249	2582
58061

chain	255	NW_020191830.1	63200	+	5129	63195	chr02	153109465	-	150870786	150928852	2583
58066

chain	255	NW_020191830.1	63200	+	5129	63189	chr02	153109465	-	150538953	150597013	2584
58060

chain	255	NW_020191830.1	63200	+	5129	63200	chr02	153109465	-	151150748	151208819	2585
58071

chain	255	NW_020191545.1	64833	+	9121	64413	chr02	153109465	-	138451150	138506442	2586
55292

chain	255	NW_020191545.1	64833	+	9121	64687	chr02	153109465	-	138498596	138554162	2587
55566

chain	255	NW_020191830.1	63200	+	5149	63188	chr02	153109465	-	150515174	150573213	2588
58039

chain	255	NC_037329.1	136231102	+	98951685	98994452	chr02	153109465	+	115647999	115690766	2589
42767

chain	255	NW_020191830.1	63200	+	5092	63188	chr02	153109465	-	151874802	151932898	2590
58096

chain	255	NW_020191545.1	64833	+	9147	64687	chr02	153109465	-	138559213	138614753	2591
55540

chain	255	NW_020191830.1	63200	+	6885	63188	chr02	153109465	-	150500112	150556415	2592
56303

chain	255	NW_020191830.1	63200	+	5129	63197	chr02	153109465	-	150772784	150830852	2593
58068

chain	255	NC_037329.1	136231102	+	132916505	132970214	chr02	153109465	+	149377339	149431048	2594
53709

chain	255	NW_020191545.1	64833	+	9121	62203	chr02	153109465	-	137491132	137544214	2595
53082

chain	255	NW_020191830.1	63200	+	5134	63195	chr02	153109465	-	150856791	150914852	2596
58061

chain	255	NW_020191545.1	64833	+	9121	62027	chr02	153109465	-	137468777	137521683	2597
52906

chain	255	NW_020191830.1	63200	+	5092	63200	chr02	153109465	-	151247328	151305436	2598
58108

chain	255	NW_020191830.1	63200	+	5092	63148	chr02	153109465	-	151087758	151145814	2599
58056

chain	255	NW_020191830.1	63200	+	5134	63170	chr02	153109465	-	151065390	151123426	2600
58036

chain	255	NW_020191830.1	63200	+	7265	63157	chr02	153109465	-	151822343	151878235	2601
55892

chain	255	NW_020191830.1	63200	+	5129	63191	chr02	153109465	-	150803588	150861650	2602
58062

chain	255	NW_020191830.1	63200	+	5092	63106	chr02	153109465	-	151374708	151432722	2603
58014

chain	255	NW_020191830.1	63200	+	5129	63178	chr02	153109465	-	151122762	151180811	2604
58049

chain	255	NW_020190209.1	263909	+	138946	191124	chr02	153109465	+	152699278	152751456	2605
52178

chain	255	NW_020191830.1	63200	+	5092	63200	chr02	153109465	-	151262738	151320846	2606
58108

chain	255	NW_020191830.1	63200	+	5129	63198	chr02	153109465	-	151045788	151103857	2607
58069

chain	255	NW_020191830.1	63200	+	5129	63191	chr02	153109465	-	151007988	151066050	2608
58062

chain	255	NW_020191545.1	64833	+	9129	62281	chr02	153109465	-	137565848	137619000	2609
53152

chain	255	NW_020191545.1	64833	+	11521	64687	chr02	153109465	-	138680859	138734025	2610
53166

chain	255	NW_020191545.1	64833	+	9121	58978	chr02	153109465	-	138473459	138523316	2611
49857

chain	255	NW_020191830.1	63200	+	5092	63154	chr02	153109465	-	151318748	151376810	2612
58062

chain	255	NW_020191830.1	63200	+	5129	63193	chr02	153109465	-	151299186	151357250	2613
58064

chain	255	NW_020191830.1	63200	+	5092	63191	chr02	153109465	-	150198351	150256450	2614
58099

chain	255	NW_020191830.1	63200	+	5092	63191	chr02	153109465	-	150171752	150229851	2615
58099

chain	255	NW_020191830.1	63200	+	5111	63182	chr02	153109465	-	150154978	150213049	2616
58071

chain	255	NW_020191830.1	63200	+	5092	63183	chr02	153109465	-	150136762	150194853	2617
58091

chain	255	NW_020191545.1	64833	+	14347	62345	chr02	153109465	-	137695955	137743953	2618
47998

chain	255	NW_020191545.1	64833	+	18615	64687	chr02	153109465	-	137515827	137561899	2619
46072

chain	255	NC_037329.1	136231102	+	98913481	98951583	chr02	153109465	+	115608721	115646823	2620
38102

chain	255	NW_020190726.1	117740	+	8288	44830	chr02	153109465	-	136533994	136570536	2621
36542

chain	255	NW_020191545.1	64833	+	9121	53665	chr02	153109465	-	137545936	137590480	2622
44544

chain	255	NW_020191545.1	64833	+	17214	62358	chr02	153109465	-	137331081	137376225	2623
45144

chain	255	NW_020191545.1	64833	+	9121	53025	chr02	153109465	-	138188454	138232358	2624
43904

chain	255	NW_020191545.1	64833	+	9121	53204	chr02	153109465	-	137176694	137220777	2625
44083

chain	255	NW_020192001.1	57009	+	22585	56784	chr02	153109465	+	13274702	13308901	2626
34199

chain	255	NW_020190195.1	84718	+	40612	84109	chr02	153109465	+	15453367	15496864	2627
43497

chain	255	NC_037329.1	136231102	+	9571280	9603266	chr02	153109465	+	26307467	26339453	2628
31986

chain	255	NC_037329.1	136231102	+	29714436	29751092	chr02	153109465	+	46423720	46460376	2629
36656

chain	255	NW_020192001.1	57009	+	22585	56671	chr02	153109465	+	13291296	13325382	2630
34086

chain	255	NW_020191637.1	76456	+	38868	76393	chr02	153109465	+	1129020	1166545	2631
37525

chain	255	NW_020191545.1	64833	+	9121	51749	chr02	153109465	-	138168977	138211605	2632
42628

chain	255	NW_020191545.1	64833	+	17173	62196	chr02	153109465	-	138779570	138824593	2633
45023

chain	255	NW_020191637.1	76456	+	38868	76393	chr02	153109465	+	1125206	1162731	2634
37525

chain	255	NW_020191637.1	76456	+	38868	76393	chr02	153109465	+	1117568	1155093	2635
37525

chain	255	NW_020191637.1	76456	+	38868	76393	chr02	153109465	+	1121392	1158917	2636
37525

chain	255	NW_020191637.1	76456	+	38868	76393	chr02	153109465	+	1098471	1135996	2637
37525

chain	255	NW_020192001.1	57009	+	22585	57009	chr02	153109465	+	13755405	13789829	2638
34424

chain	255	NW_020192001.1	57009	+	22585	57009	chr02	153109465	+	13764997	13799421	2639
34424

chain	255	NW_020191637.1	76456	+	38868	76403	chr02	153109465	+	1109931	1147466	2640
37535

chain	255	NC_037329.1	136231102	+	12065110	12100901	chr02	153109465	+	28806705	28842496	2641
35791

chain	255	NW_020191637.1	76456	+	38868	76403	chr02	153109465	+	1106116	1143651	2642
37535

chain	255	NW_020191637.1	76456	+	38868	76393	chr02	153109465	+	1132841	1170366	2643
37525

chain	255	NW_020191637.1	76456	+	38868	76393	chr02	153109465	+	1094648	1132173	2644
37525

chain	255	NW_020191637.1	76456	+	38868	76393	chr02	153109465	+	1113753	1151278	2645
37525

chain	255	NW_020191637.1	76456	+	38868	76403	chr02	153109465	+	1102302	1139837	2646
37535

chain	255	NW_020192001.1	57009	+	23751	56366	chr02	153109465	+	13213365	13245980	2647
32615

chain	255	NW_020191637.1	76456	+	38868	76401	chr02	153109465	+	1136635	1174168	2648
37533

chain	255	NW_020191637.1	76456	+	38868	76393	chr02	153109465	+	1090824	1128349	2649
37525

chain	255	NW_020192001.1	57009	+	24985	56233	chr02	153109465	+	13230688	13261936	2650
31248

chain	255	NW_020191545.1	64833	+	9121	48922	chr02	153109465	-	137161415	137201216	2651
39801

chain	255	NW_020192001.1	57009	+	22585	54703	chr02	153109465	+	13326622	13358740	2652
32118

chain	255	NW_020191637.1	76456	+	38868	76393	chr02	153109465	+	1086140	1123665	2653
37525

chain	255	NW_020192001.1	57009	+	27372	56871	chr02	153109465	+	13265285	13294784	2654
29499

chain	255	NW_020191545.1	64833	+	21292	61721	chr02	153109465	-	138326638	138367067	2655
40429

chain	255	NW_020190491.1	70521	+	14503	45030	chr02	153109465	-	149137284	149167811	2656
30527

chain	255	NW_020191545.1	64833	+	9121	45419	chr02	153109465	-	138430100	138466398	2657
36298

chain	255	NW_020192001.1	57009	+	24656	55576	chr02	153109465	-	149829186	149860106	2658
30920

chain	255	NW_020191637.1	76456	+	38868	72883	chr02	153109465	+	1140463	1174478	2659
34015

chain	255	NW_020192004.1	45330	+	9339	45171	chr02	153109465	+	2684701	2720533	2660
35832

chain	255	NW_020191545.1	64833	+	9121	44113	chr02	153109465	-	138604401	138639393	2661
34992

chain	255	NW_020191545.1	64833	+	9121	44123	chr02	153109465	-	137411341	137446343	2662
35002

chain	255	NW_020190726.1	117740	+	90140	117680	chr02	153109465	-	136634549	136662089	2663
27540

chain	255	NW_020190139.1	53653	+	19991	53487	chr02	153109465	-	150604589	150638085	2664
33496

chain	255	NW_020191542.1	64649	+	29518	58733	chr02	153109465	-	265096	294311	2665
29215

chain	255	NW_020191637.1	76456	+	41849	76403	chr02	153109465	+	1085313	1119867	2666
34554

chain	255	NW_020191545.1	64833	+	18811	53620	chr02	153109465	-	137397352	137432161	2667
34809

chain	255	NW_020192004.1	45330	+	9824	45134	chr02	153109465	+	2661298	2696608	2668
35310

chain	255	NW_020191419.1	52332	+	8267	44134	chr02	153109465	-	141937894	141973761	2669
35867

chain	255	NW_020190726.1	117740	+	89251	117682	chr02	153109465	-	136617974	136646405	2670
28431

chain	255	NW_020190726.1	117740	+	89251	117682	chr02	153109465	-	136605483	136633914	2671
28431

chain	255	NW_020190695.1	216996	+	32977	66433	chr02	153109465	+	3637098	3670554	2672
33456

chain	255	NW_020192001.1	57009	+	22585	49977	chr02	153109465	+	14981399	15008791	2673
27392

chain	255	NW_020190726.1	117740	+	90140	117625	chr02	153109465	-	136615813	136643298	2674
27485

chain	255	NW_020192001.1	57009	+	27849	57009	chr02	153109465	+	13985435	14014595	2675
29160

chain	255	NW_020191419.1	52332	+	8267	44134	chr02	153109465	-	140834669	140870536	2676
35867

chain	255	NW_020191419.1	52332	+	8471	44134	chr02	153109465	-	140879650	140915313	2677
35663

chain	255	NW_020192001.1	57009	+	29339	56428	chr02	153109465	-	149818845	149845934	2678
27089

chain	255	NC_037329.1	136231102	+	133801645	133825465	chr02	153109465	+	150264660	150288480	2679
23820

chain	255	NW_020191545.1	64833	+	18811	50995	chr02	153109465	-	138427165	138459349	2680
32184

chain	255	NW_020191830.1	63200	+	24917	63190	chr02	153109465	-	150121585	150159858	2681
38273

chain	255	NW_020191419.1	52332	+	8459	43280	chr02	153109465	-	141554204	141589025	2682
34821

chain	255	NC_037329.1	136231102	+	75784125	75808824	chr02	153109465	+	92492832	92517531	2683
24699

chain	255	NW_020191545.1	64833	+	17214	49036	chr02	153109465	-	138346183	138378005	2684
31822

chain	255	NW_020192089.1	116098	+	76424	104868	chr02	153109465	-	18922	47366	2685
28444

chain	255	NW_020191419.1	52332	+	8267	44134	chr02	153109465	-	141972197	142008064	2686
35867

chain	255	NW_020191326.1	54626	+	18607	45156	chr02	153109465	-	152022694	152049243	2687
26549

chain	255	NW_020192001.1	57009	+	29422	56338	chr02	153109465	+	15070129	15097045	2688
26916

chain	255	NW_020192001.1	57009	+	29422	56595	chr02	153109465	+	15116687	15143860	2689
27173

chain	255	NW_020191419.1	52332	+	8449	44134	chr02	153109465	-	140688029	140723714	2690
35685

chain	255	NW_020192001.1	57009	+	26317	52472	chr02	153109465	+	13405380	13431535	2691
26155

chain	255	NW_020192001.1	57009	+	29422	57009	chr02	153109465	+	15058075	15085662	2692
27587

chain	255	NW_020191545.1	64833	+	18586	49218	chr02	153109465	-	138361323	138391955	2693
30632

chain	255	NW_020192001.1	57009	+	30094	54623	chr02	153109465	+	13380856	13405385	2694
24529

chain	255	NW_020191419.1	52332	+	8438	44134	chr02	153109465	-	140748672	140784368	2695
35696

chain	255	NW_020191545.1	64833	+	20079	50818	chr02	153109465	-	137156898	137187637	2696
30739

chain	255	NW_020192001.1	57009	+	22585	47065	chr02	153109465	+	13251630	13276110	2697
24480

chain	255	NW_020190567.1	79256	+	421	33840	chr02	153109465	-	138917823	138951242	2698
33419

chain	255	NW_020191419.1	52332	+	8438	44134	chr02	153109465	-	142201516	142237212	2699
35696

chain	255	NW_020191187.1	30147	+	880	28410	chr02	153109465	+	1595023	1622553	2700
27530

chain	255	NW_020192001.1	57009	+	22585	47176	chr02	153109465	+	15964593	15989184	2701
24591

chain	255	NW_020192001.1	57009	+	32407	57009	chr02	153109465	+	13818622	13843224	2702
24602

chain	255	NW_020191545.1	64833	+	21292	53134	chr02	153109465	-	137311536	137343378	2703
31842

chain	255	NW_020191419.1	52332	+	8453	43049	chr02	153109465	-	141756020	141790616	2704
34596

chain	255	NW_020190477.1	55234	+	904	37730	chr02	153109465	+	1286794	1323620	2705
36826

chain	255	NW_020191187.1	30147	+	880	28410	chr02	153109465	+	1610516	1638046	2706
27530

chain	255	NW_020191419.1	52332	+	8441	41804	chr02	153109465	-	142180304	142213667	2707
33363

chain	255	NW_020191187.1	30147	+	998	28410	chr02	153109465	+	1581064	1608476	2708
27412

chain	255	NW_020191187.1	30147	+	880	28410	chr02	153109465	+	1618970	1646500	2709
27530

chain	255	NW_020190525.1	27543	+	379	27543	chr02	153109465	+	11871236	11898400	2710
27164

chain	255	NW_020191187.1	30147	+	880	28410	chr02	153109465	+	1503557	1531087	2711
27530

chain	255	NW_020191187.1	30147	+	880	28410	chr02	153109465	+	1516212	1543742	2712
27530

chain	255	NW_020191187.1	30147	+	880	28408	chr02	153109465	+	1475434	1502962	2713
27528

chain	255	NW_020191187.1	30147	+	880	28410	chr02	153109465	+	1562640	1590170	2714
27530

chain	255	NW_020191187.1	30147	+	880	28410	chr02	153109465	+	1493715	1521245	2715
27530

chain	255	NW_020191187.1	30147	+	998	28410	chr02	153109465	+	1630360	1657772	2716
27412

chain	255	NW_020191187.1	30147	+	880	28410	chr02	153109465	+	1552792	1580322	2717
27530

chain	255	NW_020191187.1	30147	+	880	28408	chr02	153109465	+	1483870	1511398	2718
27528

chain	255	NW_020190525.1	27543	+	379	27429	chr02	153109465	+	11673456	11700506	2719
27050

chain	255	NW_020191187.1	30147	+	880	28410	chr02	153109465	+	1509182	1536712	2720
27530

chain	255	NW_020191187.1	30147	+	880	28410	chr02	153109465	+	1544350	1571880	2721
27530

chain	255	NW_020190525.1	27543	+	379	27543	chr02	153109465	+	12569840	12597004	2722
27164

chain	255	NW_020190525.1	27543	+	379	27543	chr02	153109465	+	12667097	12694261	2723
27164

chain	255	NW_020191419.1	52332	+	8267	40228	chr02	153109465	-	140933679	140965640	2724
31961

chain	255	NW_020190525.1	27543	+	379	27380	chr02	153109465	+	12928646	12955647	2725
27001

chain	255	NW_020190525.1	27543	+	379	27423	chr02	153109465	+	12619751	12646795	2726
27044

chain	255	NW_020190525.1	27543	+	379	27543	chr02	153109465	+	11849126	11876290	2727
27164

chain	255	NW_020191187.1	30147	+	880	28410	chr02	153109465	+	1325035	1352565	2728
27530

chain	255	NW_020191187.1	30147	+	880	28410	chr02	153109465	+	1332067	1359597	2729
27530

chain	255	NW_020191187.1	30147	+	880	28410	chr02	153109465	+	1531685	1559215	2730
27530

chain	255	NW_020190525.1	27543	+	379	27429	chr02	153109465	+	12605715	12632765	2731
27050

chain	255	NW_020191187.1	30147	+	880	28408	chr02	153109465	+	1319409	1346937	2732
27528

chain	255	NW_020190525.1	27543	+	379	27543	chr02	153109465	+	12651786	12678950	2733
27164

chain	255	NW_020191419.1	52332	+	8438	38831	chr02	153109465	-	142108629	142139022	2734
30393

chain	255	NW_020191187.1	30147	+	880	28408	chr02	153109465	+	1312378	1339906	2735
27528

chain	255	NW_020190525.1	27543	+	379	27429	chr02	153109465	+	12579495	12606545	2736
27050

chain	255	NW_020190525.1	27543	+	379	27429	chr02	153109465	+	12678167	12705217	2737
27050

chain	255	NW_020190525.1	27543	+	381	27429	chr02	153109465	+	12635202	12662250	2738
27048

chain	255	NW_020190525.1	27543	+	379	27543	chr02	153109465	+	12745862	12773026	2739
27164

chain	255	NW_020191187.1	30147	+	1023	28410	chr02	153109465	+	1467141	1494528	2740
27387

chain	255	NW_020190525.1	27543	+	383	27537	chr02	153109465	+	12883986	12911140	2741
27154

chain	255	NW_020190525.1	27543	+	379	27423	chr02	153109465	+	12775696	12802740	2742
27044

chain	255	NC_037329.1	136231102	+	15966486	15989501	chr02	153109465	+	32690627	32713642	2743
23015

chain	255	NW_020192001.1	57009	+	31049	53547	chr02	153109465	+	14023320	14045818	2744
22498

chain	255	NW_020190525.1	27543	+	383	27429	chr02	153109465	+	11655258	11682304	2745
27046

chain	255	NW_020190525.1	27543	+	379	27449	chr02	153109465	+	11919704	11946774	2746
27070

chain	255	NW_020190525.1	27543	+	379	27411	chr02	153109465	+	11838089	11865121	2747
27032

chain	255	NW_020190525.1	27543	+	379	27449	chr02	153109465	+	12760119	12787189	2748
27070

chain	255	NW_020191187.1	30147	+	880	28410	chr02	153109465	+	1419191	1446721	2749
27530

chain	255	NW_020191187.1	30147	+	869	28212	chr02	153109465	+	1424805	1452148	2750
27343

chain	255	NW_020190525.1	27543	+	379	27429	chr02	153109465	+	12727239	12754289	2751
27050

chain	255	NW_020191187.1	30147	+	1023	28410	chr02	153109465	+	1306896	1334283	2752
27387

chain	255	NW_020190525.1	27543	+	379	27504	chr02	153109465	+	12851657	12878782	2753
27125

chain	255	NW_020190525.1	27543	+	412	27543	chr02	153109465	+	12460000	12487131	2754
27131

chain	255	NW_020190525.1	27543	+	1294	27543	chr02	153109465	+	12863746	12889995	2755
26249

chain	255	NW_020190525.1	27543	+	379	27543	chr02	153109465	+	11897535	11924699	2756
27164

chain	255	NW_020190525.1	27543	+	379	27429	chr02	153109465	+	12522146	12549196	2757
27050

chain	255	NW_020190525.1	27543	+	379	27506	chr02	153109465	+	11957234	11984361	2758
27127

chain	255	NW_020190477.1	55234	+	5339	37941	chr02	153109465	+	1439573	1472175	2759
32602

chain	255	NW_020191187.1	30147	+	998	28408	chr02	153109465	+	1460088	1487498	2760
27410

chain	255	NW_020190525.1	27543	+	1367	27543	chr02	153109465	+	12429140	12455316	2761
26176

chain	255	NW_020190525.1	27543	+	379	27536	chr02	153109465	+	11642634	11669791	2762
27157

chain	255	NW_020191187.1	30147	+	869	28408	chr02	153109465	+	1301120	1328659	2763
27539

chain	255	NW_020190525.1	27543	+	379	27328	chr02	153109465	+	12451583	12478532	2764
26949

chain	255	NW_020190525.1	27543	+	379	27429	chr02	153109465	+	12539202	12566252	2765
27050

chain	255	NW_020191187.1	30147	+	880	28408	chr02	153109465	+	1343318	1370846	2766
27528

chain	255	NW_020191419.1	52332	+	10572	44125	chr02	153109465	-	141721109	141754662	2767
33553

chain	255	NW_020191187.1	30147	+	869	28410	chr02	153109465	+	1410743	1438284	2768
27541

chain	255	NW_020190525.1	27543	+	379	27429	chr02	153109465	+	12687966	12715016	2769
27050

chain	255	NW_020190525.1	27543	+	379	27419	chr02	153109465	+	11741537	11768577	2770
27040

chain	255	NW_020192001.1	57009	+	29422	51713	chr02	153109465	+	15104017	15126308	2771
22291

chain	255	NW_020190525.1	27543	+	379	27429	chr02	153109465	+	12787080	12814130	2772
27050

chain	255	NW_020190525.1	27543	+	379	27429	chr02	153109465	+	12704778	12731828	2773
27050

chain	255	NW_020190525.1	27543	+	379	27534	chr02	153109465	+	11699723	11726878	2774
27155

chain	255	NW_020190525.1	27543	+	379	27429	chr02	153109465	+	12473862	12500912	2775
27050

chain	255	NW_020191545.1	64833	+	13295	41043	chr02	153109465	-	138268448	138296196	2776
27748

chain	255	NW_020190195.1	84718	+	43252	70954	chr02	153109465	+	15186168	15213870	2777
27702

chain	255	NW_020190525.1	27543	+	379	27543	chr02	153109465	+	11789138	11816302	2778
27164

chain	255	NW_020191419.1	52332	+	13851	44134	chr02	153109465	-	141995828	142026111	2779
30283

chain	255	NW_020190525.1	27543	+	417	27411	chr02	153109465	+	11779335	11806329	2780
26994

chain	255	NW_020191187.1	30147	+	869	28410	chr02	153109465	+	1405114	1432655	2781
27541

chain	255	NW_020190525.1	27543	+	1476	27429	chr02	153109465	+	12553056	12579009	2782
25953

chain	255	NW_020192001.1	57009	+	29422	50789	chr02	153109465	+	15129129	15150496	2783
21367

chain	255	NW_020191419.1	52332	+	13105	44134	chr02	153109465	-	142140148	142171177	2784
31029

chain	255	NW_020192194.1	55341	+	19848	42491	chr02	153109465	+	1151090	1173733	2785
22643

chain	255	NW_020191187.1	30147	+	3228	28408	chr02	153109465	+	1299267	1324447	2786
25180

chain	255	NW_020190525.1	27543	+	403	27429	chr02	153109465	+	11714776	11741802	2787
27026

chain	255	NW_020191952.1	46678	+	22710	42864	chr02	153109465	+	3350507	3370661	2788
20154

chain	255	NW_020190525.1	27543	+	3633	27429	chr02	153109465	+	12922014	12945810	2789
23796

chain	255	NW_020190525.1	27543	+	379	27543	chr02	153109465	+	13021598	13048762	2790
27164

chain	255	NC_037329.1	136231102	+	133838235	133857032	chr02	153109465	+	150302693	150321490	2791
18797

chain	255	NW_020192001.1	57009	+	29422	48915	chr02	153109465	+	15084412	15103905	2792
19493

chain	255	NW_020190525.1	27543	+	379	27543	chr02	153109465	+	13006262	13033426	2793
27164

chain	255	NW_020190726.1	117740	+	23674	44723	chr02	153109465	-	136619606	136640655	2794
21049

chain	255	NW_020191419.1	52332	+	8439	36322	chr02	153109465	-	141801899	141829782	2795
27883

chain	255	NW_020191419.1	52332	+	10572	36193	chr02	153109465	-	141682169	141707790	2796
25621

chain	255	NC_037329.1	136231102	+	31266318	31284374	chr02	153109465	+	47973610	47991666	2797
18056

chain	255	NW_020191618.1	29047	+	7575	26209	chr02	153109465	+	3221417	3240051	2798
18634

chain	255	NW_020190695.1	216996	+	114186	136111	chr02	153109465	+	3704000	3725925	2799
21925

chain	255	NW_020192001.1	57009	+	29800	49566	chr02	153109465	+	14133052	14152818	2800
19766

chain	255	NW_020192004.1	45330	+	9339	33307	chr02	153109465	+	2705782	2729750	2801
23968

chain	255	NW_020190525.1	27543	+	379	26192	chr02	153109465	+	11979135	12004948	2802
25813

chain	255	NW_020191419.1	52332	+	8438	33229	chr02	153109465	-	142470631	142495422	2803
24791

chain	255	NW_020191809.1	24138	+	32	22878	chr02	153109465	+	11821793	11844639	2804
22846

chain	255	NW_020190525.1	27543	+	5860	27463	chr02	153109465	+	11863053	11884656	2805
21603

chain	255	NW_020191542.1	64649	+	29191	58718	chr02	153109465	-	323361	352888	2806
29527

chain	255	NW_020190121.1	42294	+	22164	39545	chr02	153109465	+	16627945	16645326	2807
17381

chain	255	NW_020191187.1	30147	+	6617	28408	chr02	153109465	+	1460088	1481879	2808
21791

chain	255	NW_020190195.1	84718	+	40511	62398	chr02	153109465	+	15643837	15665724	2809
21887

chain	255	NW_020191187.1	30147	+	7509	28410	chr02	153109465	+	1366800	1387701	2810
20901

chain	255	NW_020190139.1	53653	+	19988	43698	chr02	153109465	-	150241624	150265334	2811
23710

chain	255	NW_020191419.1	52332	+	10571	34635	chr02	153109465	-	142340041	142364105	2812
24064

chain	255	NW_020191809.1	24138	+	32	22835	chr02	153109465	+	12895556	12918359	2813
22803

chain	255	NW_020191419.1	52332	+	8438	29331	chr02	153109465	-	142082961	142103854	2814
20893

chain	255	NW_020191419.1	52332	+	8438	29331	chr02	153109465	-	142055903	142076796	2815
20893

chain	255	NW_020192001.1	57009	+	34959	52542	chr02	153109465	+	13556626	13574209	2816
17583

chain	255	NW_020190525.1	27543	+	379	21923	chr02	153109465	+	12495979	12517523	2817
21544

chain	255	NW_020191419.1	52332	+	9194	29525	chr02	153109465	-	142243113	142263444	2818
20331

chain	255	NW_020191419.1	52332	+	8438	29325	chr02	153109465	-	141878307	141899194	2819
20887

chain	255	NW_020191419.1	52332	+	10572	33025	chr02	153109465	-	141618723	141641176	2820
22453

chain	255	NW_020190195.1	84718	+	40511	61024	chr02	153109465	+	14542139	14562652	2821
20513

chain	255	NW_020192001.1	57009	+	25462	43668	chr02	153109465	+	13682117	13700323	2822
18206

chain	255	NW_020191419.1	52332	+	8267	29624	chr02	153109465	-	142368951	142390308	2823
21357

chain	255	NW_020190726.1	117740	+	55835	72676	chr02	153109465	-	136650742	136667583	2824
16841

chain	255	NW_020190195.1	84718	+	43252	64187	chr02	153109465	+	14204808	14225743	2825
20935

chain	255	NW_020190726.1	117740	+	33387	49112	chr02	153109465	-	136512238	136527963	2826
15725

chain	255	NW_020191419.1	52332	+	8439	29074	chr02	153109465	-	140780338	140800973	2827
20635

chain	255	NW_020192038.1	19578	+	0	19576	chr02	153109465	-	152040268	152059844	2828
19576

chain	255	NW_020191419.1	52332	+	8456	29550	chr02	153109465	-	141462457	141483551	2829
21094

chain	255	NW_020191419.1	52332	+	8438	28438	chr02	153109465	-	141469388	141489388	2830
20000

chain	255	NW_020192001.1	57009	+	36284	53194	chr02	153109465	+	13449600	13466510	2831
16910

chain	255	NW_020190121.1	42294	+	465	16059	chr02	153109465	+	16595443	16611037	2832
15594

chain	255	NW_020191545.1	64833	+	31617	52620	chr02	153109465	-	137274834	137295837	2833
21003

chain	255	NW_020190955.1	52508	+	31517	47476	chr02	153109465	+	16369286	16385245	2834
15959

chain	255	NW_020190561.1	30255	+	1071	26314	chr02	153109465	+	3152096	3177339	2835
25243

chain	255	NW_020191809.1	24138	+	2222	22960	chr02	153109465	+	12812424	12833162	2836
20738

chain	255	NW_020190726.1	117740	+	46722	61750	chr02	153109465	-	136512254	136527282	2837
15028

chain	255	NW_020191419.1	52332	+	8449	27985	chr02	153109465	-	141516145	141535681	2838
19536

chain	255	NW_020190139.1	53653	+	20276	40327	chr02	153109465	-	150321715	150341766	2839
20051

chain	255	NW_020192001.1	57009	+	39693	55152	chr02	153109465	+	15989271	16004730	2840
15459

chain	255	NW_020190525.1	27543	+	3023	23310	chr02	153109465	+	12011950	12032237	2841
20287

chain	255	NW_020191419.1	52332	+	10572	29576	chr02	153109465	-	141009940	141028944	2842
19004

chain	255	NW_020191187.1	30147	+	880	20875	chr02	153109465	+	1371414	1391409	2843
19995

chain	255	NW_020191545.1	64833	+	33196	53666	chr02	153109465	-	137810341	137830811	2844
20470

chain	255	NW_020192001.1	57009	+	41362	56417	chr02	153109465	+	14956830	14971885	2845
15055

chain	255	NW_020190454.1	67984	+	28566	43826	chr02	153109465	-	149636769	149652029	2846
15260

chain	255	NW_020190525.1	27543	+	7125	27295	chr02	153109465	+	12979022	12999192	2847
20170

chain	255	NW_020192001.1	57009	+	26432	43332	chr02	153109465	+	13665131	13682031	2848
16900

chain	255	NW_020192001.1	57009	+	30097	45965	chr02	153109465	+	13519337	13535205	2849
15868

chain	255	NW_020191419.1	52332	+	10572	29416	chr02	153109465	-	141674147	141692991	2850
18844

chain	255	NW_020191419.1	52332	+	13069	33764	chr02	153109465	-	142358719	142379414	2851
20695

chain	255	NW_020190360.1	128359	+	10864	25856	chr02	153109465	+	3850627	3865619	2852
14992

chain	255	NW_020190121.1	42294	+	14258	28239	chr02	153109465	+	16641052	16655033	2853
13981

chain	255	NW_020190491.1	70521	+	54578	69312	chr02	153109465	-	149185248	149199982	2854
14734

chain	255	NW_020190525.1	27543	+	379	19127	chr02	153109465	+	11750008	11768756	2855
18748

chain	255	NW_020192001.1	57009	+	40359	55638	chr02	153109465	+	13879934	13895213	2856
15279

chain	255	NW_020191419.1	52332	+	8267	25451	chr02	153109465	-	141014559	141031743	2857
17184

chain	255	NW_020191419.1	52332	+	9149	25536	chr02	153109465	-	142277760	142294147	2858
16387

chain	255	NW_020191419.1	52332	+	8438	25446	chr02	153109465	-	142310462	142327470	2859
17008

chain	255	NW_020191419.1	52332	+	8447	26837	chr02	153109465	-	141792318	141810708	2860
18390

chain	255	NW_020191545.1	64833	+	14347	33205	chr02	153109465	-	137791375	137810233	2861
18858

chain	255	NW_020190121.1	42294	+	465	14078	chr02	153109465	+	16627438	16641051	2862
13613

chain	255	NW_020191326.1	54626	+	30329	45163	chr02	153109465	-	152345621	152360455	2863
14834

chain	255	NW_020191545.1	64833	+	29531	50109	chr02	153109465	-	137937375	137957953	2864
20578

chain	255	NW_020191326.1	54626	+	30329	45163	chr02	153109465	-	152336706	152351540	2865
14834

chain	255	NW_020191326.1	54626	+	30329	45163	chr02	153109465	-	152344249	152359083	2866
14834

chain	255	NW_020191326.1	54626	+	30329	45161	chr02	153109465	-	152220823	152235655	2867
14832

chain	255	NW_020191326.1	54626	+	30329	45161	chr02	153109465	-	152268828	152283660	2868
14832

chain	255	NW_020191326.1	54626	+	30329	45163	chr02	153109465	-	152266084	152280918	2869
14834

chain	255	NW_020191326.1	54626	+	30329	45161	chr02	153109465	-	152226995	152241827	2870
14832

chain	255	NW_020191326.1	54626	+	30329	45163	chr02	153109465	-	152350421	152365255	2871
14834

chain	255	NW_020191326.1	54626	+	30329	45161	chr02	153109465	-	152270199	152285031	2872
14832

chain	255	NW_020191326.1	54626	+	30329	45161	chr02	153109465	-	152269514	152284346	2873
14832

chain	255	NW_020191326.1	54626	+	30329	45158	chr02	153109465	-	152342878	152357707	2874
14829

chain	255	NW_020191326.1	54626	+	30329	45161	chr02	153109465	-	152233853	152248685	2875
14832

chain	255	NW_020191326.1	54626	+	30329	45163	chr02	153109465	-	152341507	152356341	2876
14834

chain	255	NW_020191326.1	54626	+	30329	45161	chr02	153109465	-	152270885	152285717	2877
14832

chain	255	NW_020191326.1	54626	+	30329	45159	chr02	153109465	-	152274314	152289144	2878
14830

chain	255	NW_020191326.1	54626	+	30329	45163	chr02	153109465	-	152230424	152245258	2879
14834

chain	255	NW_020191326.1	54626	+	30329	45159	chr02	153109465	-	152338078	152352908	2880
14830

chain	255	NW_020191326.1	54626	+	30329	45159	chr02	153109465	-	152329850	152344680	2881
14830

chain	255	NW_020191326.1	54626	+	30329	45163	chr02	153109465	-	152817268	152832102	2882
14834

chain	255	NW_020191419.1	52332	+	10572	27799	chr02	153109465	-	141648308	141665535	2883
17227

chain	255	NW_020191326.1	54626	+	30329	45161	chr02	153109465	-	152237967	152252799	2884
14832

chain	255	NW_020190525.1	27543	+	8970	27429	chr02	153109465	+	12951015	12969474	2885
18459

chain	255	NW_020191419.1	52332	+	8267	25588	chr02	153109465	-	141629794	141647115	2886
17321

chain	255	NW_020192001.1	57009	+	41454	55582	chr02	153109465	+	13541565	13555693	2887
14128

chain	255	NW_020191326.1	54626	+	30329	45163	chr02	153109465	-	152761734	152776568	2888
14834

chain	255	NW_020191545.1	64833	+	34005	52125	chr02	153109465	-	137661761	137679881	2889
18120

chain	255	NW_020191326.1	54626	+	30329	45163	chr02	153109465	-	152841958	152856792	2890
14834

chain	255	NW_020191326.1	54626	+	30329	45157	chr02	153109465	-	152769277	152784105	2891
14828

chain	255	NW_020191326.1	54626	+	30329	45162	chr02	153109465	-	152244825	152259658	2892
14833

chain	255	NW_020190525.1	27543	+	379	17770	chr02	153109465	+	11937886	11955277	2893
17391

chain	255	NW_020191326.1	54626	+	30329	45163	chr02	153109465	-	152416911	152431745	2894
14834

chain	255	NW_020191326.1	54626	+	30329	45163	chr02	153109465	-	153008590	153023424	2895
14834

chain	255	NW_020191326.1	54626	+	30329	45161	chr02	153109465	-	152252369	152267201	2896
14832

chain	255	NW_020191326.1	54626	+	30329	45163	chr02	153109465	-	152077613	152092447	2897
14834

chain	255	NW_020191326.1	54626	+	30329	45156	chr02	153109465	-	152786417	152801244	2898
14827

chain	255	NW_020191326.1	54626	+	30329	45158	chr02	153109465	-	152290085	152304914	2899
14829

chain	255	NW_020191326.1	54626	+	30329	45163	chr02	153109465	-	153049741	153064575	2900
14834

chain	255	NW_020192001.1	57009	+	34794	48802	chr02	153109465	+	13804324	13818332	2901
14008

chain	255	NW_020191326.1	54626	+	30329	45163	chr02	153109465	-	152530042	152544876	2902
14834

chain	255	NW_020191326.1	54626	+	30339	45163	chr02	153109465	-	152776830	152791654	2903
14824

chain	255	NW_020191326.1	54626	+	30329	45163	chr02	153109465	-	152873499	152888333	2904
14834

chain	255	NW_020191326.1	54626	+	30329	45163	chr02	153109465	-	152069384	152084218	2905
14834

chain	255	NW_020191326.1	54626	+	30329	45156	chr02	153109465	-	152490276	152505103	2906
14827

chain	255	NW_020191326.1	54626	+	30329	45163	chr02	153109465	-	153077861	153092695	2907
14834

chain	255	NW_020191326.1	54626	+	30339	45157	chr02	153109465	-	152857742	152872560	2908
14818

chain	255	NW_020191326.1	54626	+	30329	45163	chr02	153109465	-	152062524	152077358	2909
14834

chain	255	NW_020191326.1	54626	+	30329	45163	chr02	153109465	-	152213283	152228117	2910
14834

chain	255	NW_020191326.1	54626	+	30329	45158	chr02	153109465	-	152310653	152325482	2911
14829

chain	255	NW_020191326.1	54626	+	30329	45163	chr02	153109465	-	152450507	152465341	2912
14834

chain	255	NW_020190525.1	27543	+	9831	27379	chr02	153109465	+	12972138	12989686	2913
17548

chain	255	NW_020190195.1	84718	+	40627	57155	chr02	153109465	+	15632955	15649483	2914
16528

chain	255	NW_020191326.1	54626	+	30339	45158	chr02	153109465	-	152442289	152457108	2915
14819

chain	255	NW_020191545.1	64833	+	22466	39630	chr02	153109465	-	138310803	138327967	2916
17164

chain	255	NW_020191326.1	54626	+	30329	45161	chr02	153109465	-	152722647	152737479	2917
14832

chain	255	NW_020191326.1	54626	+	30329	45157	chr02	153109465	-	152798071	152812899	2918
14828

chain	255	NW_020191326.1	54626	+	30329	45161	chr02	153109465	-	152543757	152558589	2919
14832

chain	255	NW_020191326.1	54626	+	30329	45163	chr02	153109465	-	153065516	153080350	2920
14834

chain	255	NW_020191419.1	52332	+	8438	23673	chr02	153109465	-	142257641	142272876	2921
15235

chain	255	NW_020191545.1	64833	+	29531	46650	chr02	153109465	-	137295701	137312820	2922
17119

chain	255	NW_020191326.1	54626	+	30329	45163	chr02	153109465	-	152193405	152208239	2923
14834

chain	255	NW_020191326.1	54626	+	30329	45163	chr02	153109465	-	152582159	152596993	2924
14834

chain	255	NW_020191326.1	54626	+	30329	45159	chr02	153109465	-	152507414	152522244	2925
14830

chain	255	NW_020191419.1	52332	+	8981	25070	chr02	153109465	-	140983985	141000074	2926
16089

chain	255	NW_020191326.1	54626	+	30329	45163	chr02	153109465	-	152145423	152160257	2927
14834

chain	255	NW_020191326.1	54626	+	30329	45160	chr02	153109465	-	152567073	152581904	2928
14831

chain	255	NW_020191326.1	54626	+	30343	45163	chr02	153109465	-	152617758	152632578	2929
14820

chain	255	NW_020191326.1	54626	+	30329	45163	chr02	153109465	-	152477250	152492084	2930
14834

chain	255	NW_020191326.1	54626	+	30366	45163	chr02	153109465	-	152985996	153000793	2931
14797

chain	255	NW_020191326.1	54626	+	30329	45163	chr02	153109465	-	152403197	152418031	2932
14834

chain	255	NW_020191326.1	54626	+	30339	45160	chr02	153109465	-	152886538	152901359	2933
14821

chain	255	NW_020191326.1	54626	+	30329	45163	chr02	153109465	-	152712362	152727196	2934
14834

chain	255	NW_020191326.1	54626	+	30329	45163	chr02	153109465	-	152647227	152662061	2935
14834

chain	255	NW_020191326.1	54626	+	30329	45163	chr02	153109465	-	152131730	152146564	2936
14834

chain	255	NW_020191326.1	54626	+	30329	45160	chr02	153109465	-	152376452	152391283	2937
14831

chain	255	NW_020191326.1	54626	+	30329	45130	chr02	153109465	-	152091330	152106131	2938
14801

chain	255	NW_020191326.1	54626	+	30329	45131	chr02	153109465	-	152099554	152114356	2939
14802

chain	255	NW_020191326.1	54626	+	30329	45163	chr02	153109465	-	152939330	152954164	2940
14834

chain	255	NW_020191326.1	54626	+	30990	45163	chr02	153109465	-	152658175	152672348	2941
14173

chain	255	NW_020191326.1	54626	+	30329	45150	chr02	153109465	-	152974988	152989809	2942
14821

chain	255	NW_020190726.1	117740	+	75585	89247	chr02	153109465	-	136684252	136697914	2943
13662

chain	255	NW_020191326.1	54626	+	30329	45158	chr02	153109465	-	152916702	152931531	2944
14829

chain	255	NW_020191326.1	54626	+	30329	45160	chr02	153109465	-	152748019	152762850	2945
14831

chain	255	NW_020191326.1	54626	+	30329	45161	chr02	153109465	-	152905730	152920562	2946
14832

chain	255	NW_020191326.1	54626	+	30329	45163	chr02	153109465	-	153033281	153048115	2947
14834

chain	255	NW_020191326.1	54626	+	30329	45163	chr02	153109465	-	152171470	152186304	2948
14834

chain	255	NW_020191326.1	54626	+	30329	45161	chr02	153109465	-	152693162	152707994	2949
14832

chain	255	NW_020190561.1	30255	+	2891	26319	chr02	153109465	+	3139871	3163299	2950
23428

chain	255	NW_020190454.1	67984	+	12731	29111	chr02	153109465	-	149607498	149623878	2951
16380

chain	255	NW_020191870.1	176052	+	134096	150166	chr02	153109465	+	12052193	12068263	2952
16070

chain	255	NW_020191326.1	54626	+	30366	45157	chr02	153109465	-	152949655	152964446	2953
14791

chain	255	NW_020192001.1	57009	+	22585	36324	chr02	153109465	+	13835437	13849176	2954
13739

chain	255	NC_037329.1	136231102	+	96760283	96775922	chr02	153109465	+	113448373	113464012	2955
15639

chain	255	NW_020191326.1	54626	+	30329	45163	chr02	153109465	-	152676024	152690858	2956
14834

chain	255	NW_020191326.1	54626	+	30329	45141	chr02	153109465	-	152112554	152127366	2957
14812

chain	255	NW_020191419.1	52332	+	25125	44134	chr02	153109465	-	141926390	141945399	2958
19009

chain	255	NW_020190726.1	117740	+	50324	63900	chr02	153109465	-	137005094	137018670	2959
13576

chain	255	NW_020190695.1	216996	+	143871	156090	chr02	153109465	+	3749513	3761732	2960
12219

chain	255	NW_020191419.1	52332	+	25907	44134	chr02	153109465	-	142294419	142312646	2961
18227

chain	255	NW_020192001.1	57009	+	29514	41605	chr02	153109465	+	13364313	13376404	2962
12091

chain	255	NW_020191545.1	64833	+	34129	50921	chr02	153109465	-	137752958	137769750	2963
16792

chain	255	NW_020191419.1	52332	+	25125	44134	chr02	153109465	-	140865383	140884392	2964
19009

chain	255	NW_020191419.1	52332	+	11761	25601	chr02	153109465	-	140807861	140821701	2965
13840

chain	255	NW_020190477.1	55234	+	20326	37941	chr02	153109465	+	1399709	1417324	2966
17615

chain	255	NW_020191809.1	24138	+	7573	22921	chr02	153109465	+	13064359	13079707	2967
15348

chain	255	NW_020191419.1	52332	+	8267	22482	chr02	153109465	-	141495324	141509539	2968
14215

chain	255	NC_037329.1	136231102	+	133825560	133836917	chr02	153109465	+	150289272	150300629	2969
11357

chain	255	NW_020191545.1	64833	+	9121	24297	chr02	153109465	-	138898007	138913183	2970
15176

chain	255	NW_020191709.1	23852	+	684	22996	chr02	153109465	-	150064013	150086325	2971
22312

chain	255	NW_020191545.1	64833	+	9121	24297	chr02	153109465	-	137916647	137931823	2972
15176

chain	255	NW_020191419.1	52332	+	8438	22259	chr02	153109465	-	140738992	140752813	2973
13821

chain	255	NW_020191419.1	52332	+	8267	22041	chr02	153109465	-	142041895	142055669	2974
13774

chain	255	NW_020191419.1	52332	+	10348	22556	chr02	153109465	-	141911770	141923978	2975
12208

chain	255	NW_020191326.1	54626	+	6987	18484	chr02	153109465	-	152260208	152271705	2976
11497

chain	255	NW_020192001.1	57009	+	29514	41134	chr02	153109465	+	13200794	13212414	2977
11620

chain	255	NW_020190525.1	27543	+	12581	27429	chr02	153109465	+	11769437	11784285	2978
14848

chain	255	NW_020191419.1	52332	+	11657	25379	chr02	153109465	-	142326094	142339816	2979
13722

chain	255	NW_020191326.1	54626	+	6987	18486	chr02	153109465	-	153017802	153029301	2980
11499

chain	255	NW_020191326.1	54626	+	6987	18487	chr02	153109465	-	152825794	152837294	2981
11500

chain	255	NW_020191326.1	54626	+	6987	18483	chr02	153109465	-	152437088	152448584	2982
11496

chain	255	NW_020190726.1	117740	+	63901	74711	chr02	153109465	-	136672183	136682993	2983
10810

chain	255	NW_020191419.1	52332	+	8441	21513	chr02	153109465	-	140676925	140689997	2984
13072

chain	255	NW_020191326.1	54626	+	6987	18481	chr02	153109465	-	152326032	152337526	2985
11494

chain	255	NW_020191326.1	54626	+	6987	18487	chr02	153109465	-	152428861	152440361	2986
11500

chain	255	NW_020190533.1	35095	+	22320	35065	chr02	153109465	+	13156495	13169240	2987
12745

chain	255	NW_020191326.1	54626	+	6987	18485	chr02	153109465	-	152962939	152974437	2988
11498

chain	255	NW_020190454.1	67984	+	16787	29111	chr02	153109465	-	149595337	149607661	2989
12324

chain	255	NW_020190525.1	27543	+	13810	27543	chr02	153109465	+	13056118	13069851	2990
13733

chain	255	NW_020191326.1	54626	+	6987	18479	chr02	153109465	-	152181361	152192853	2991
11492

chain	255	NW_020191326.1	54626	+	6987	18487	chr02	153109465	-	152388404	152399904	2992
11500

chain	255	NW_020190726.1	117740	+	53594	63900	chr02	153109465	-	136528126	136538432	2993
10306

chain	255	NW_020191419.1	52332	+	8439	21003	chr02	153109465	-	140718287	140730851	2994
12564

chain	255	NW_020191326.1	54626	+	7002	18483	chr02	153109465	-	152553669	152565150	2995
11481

chain	255	NW_020192001.1	57009	+	44467	56167	chr02	153109465	+	13700483	13712183	2996
11700

chain	255	NW_020191326.1	54626	+	6987	18483	chr02	153109465	-	152516623	152528119	2997
11496

chain	255	NW_020191326.1	54626	+	6987	18487	chr02	153109465	-	152633125	152644625	2998
11500

chain	255	NW_020191326.1	54626	+	6987	18482	chr02	153109465	-	152927284	152938779	2999
11495

chain	255	NW_020191326.1	54626	+	6987	18487	chr02	153109465	-	152994482	153005982	3000
11500

chain	255	NW_020191326.1	54626	+	6987	18484	chr02	153109465	-	152463146	152474643	3001
11497

chain	255	NW_020191419.1	52332	+	11985	25498	chr02	153109465	-	142414304	142427817	3002
13513

chain	255	NW_020191545.1	64833	+	9121	22961	chr02	153109465	-	138297181	138311021	3003
13840

chain	255	NW_020191545.1	64833	+	44228	59232	chr02	153109465	-	137890130	137905134	3004
15004

chain	255	NW_020192004.1	45330	+	13674	33320	chr02	153109465	+	2823572	2843218	3005
19646

chain	255	NW_020191326.1	54626	+	6987	18487	chr02	153109465	-	152732543	152744043	3006
11500

chain	255	NW_020191326.1	54626	+	6987	18487	chr02	153109465	-	152057332	152068832	3007
11500

chain	255	NW_020190139.1	53653	+	36808	52077	chr02	153109465	-	151434720	151449989	3008
15269

chain	255	NW_020191326.1	54626	+	6987	18478	chr02	153109465	-	152208780	152220271	3009
11491

chain	255	NW_020191326.1	54626	+	6987	18382	chr02	153109465	-	152156688	152168083	3010
11395

chain	255	NW_020191419.1	52332	+	16649	29624	chr02	153109465	-	142514587	142527562	3011
12975

chain	255	NW_020190726.1	117740	+	46867	57391	chr02	153109465	-	136772731	136783255	3012
10524

chain	255	NW_020191419.1	52332	+	9149	21349	chr02	153109465	-	142399368	142411568	3013
12200

chain	255	NW_020191709.1	23852	+	499	23094	chr02	153109465	-	150004868	150027463	3014
22595

chain	255	NW_020191545.1	64833	+	48107	62401	chr02	153109465	-	138389947	138404241	3015
14294

chain	255	NW_020190726.1	117740	+	28685	40036	chr02	153109465	-	136833628	136844979	3016
11351

chain	255	NW_020190339.1	41585	+	23691	34698	chr02	153109465	+	14011562	14022569	3017
11007

chain	255	NW_020191419.1	52332	+	11643	23721	chr02	153109465	-	142458162	142470240	3018
12078

chain	255	NW_020191419.1	52332	+	8438	21052	chr02	153109465	-	141828055	141840669	3019
12614

chain	255	NW_020191326.1	54626	+	6987	18477	chr02	153109465	-	152360315	152371805	3020
11490

chain	255	NW_020191722.1	43251	+	18551	29404	chr02	153109465	+	3395049	3405902	3021
10853

chain	255	NW_020191419.1	52332	+	10572	22478	chr02	153109465	-	141589857	141601763	3022
11906

chain	255	NW_020191326.1	54626	+	7002	18360	chr02	153109465	-	152594813	152606171	3023
11358

chain	255	NW_020190726.1	117740	+	34200	45189	chr02	153109465	-	136733264	136744253	3024
10989

chain	255	NW_020192081.1	27031	+	13120	25415	chr02	153109465	+	12834739	12847034	3025
12295

chain	255	NW_020191326.1	54626	+	6987	18463	chr02	153109465	-	152119702	152131178	3026
11476

chain	255	NW_020191419.1	52332	+	8438	20716	chr02	153109465	-	141850647	141862925	3027
12278

chain	255	NW_020191545.1	64833	+	19999	32883	chr02	153109465	-	137262767	137275651	3028
12884

chain	255	NW_020191419.1	52332	+	25919	44134	chr02	153109465	-	142428101	142446316	3029
18215

chain	255	NW_020191419.1	52332	+	27730	44126	chr02	153109465	-	142034746	142051142	3030
16396

chain	255	NW_020191419.1	52332	+	10572	22033	chr02	153109465	-	140825949	140837410	3031
11461

chain	255	NW_020191545.1	64833	+	28514	41333	chr02	153109465	-	138745431	138758250	3032
12819

chain	255	NW_020191809.1	24138	+	2224	18340	chr02	153109465	-	138842558	138858674	3033
16116

chain	255	NW_020191419.1	52332	+	25688	41619	chr02	153109465	-	141604630	141620561	3034
15931

chain	255	NW_020191709.1	23852	+	1983	19059	chr02	153109465	-	150278190	150295266	3035
17076

chain	255	NW_020191419.1	52332	+	29668	44134	chr02	153109465	-	141915978	141930444	3036
14466

chain	255	NW_020191709.1	23852	+	806	20301	chr02	153109465	-	150086608	150106103	3037
19495

chain	255	NW_020190695.1	216996	+	98443	108639	chr02	153109465	+	3688793	3698989	3038
10196

chain	255	NW_020190726.1	117740	+	46867	55711	chr02	153109465	-	136982581	136991425	3039
8844

chain	255	NW_020191709.1	23852	+	2125	19058	chr02	153109465	-	150302130	150319063	3040
16933

chain	255	NW_020191952.1	46678	+	29098	39330	chr02	153109465	+	3332660	3342892	3041
10232

chain	255	NW_020191545.1	64833	+	39818	52426	chr02	153109465	-	138819037	138831645	3042
12608

chain	255	NC_037329.1	136231102	+	81755587	81769165	chr02	153109465	+	98442581	98456159	3043
13578

chain	255	NW_020190339.1	41585	+	24177	34445	chr02	153109465	+	14046782	14057050	3044
10268

chain	255	NW_020190743.1	64004	+	17675	37704	chr02	153109465	+	3119787	3139816	3045
20029

chain	255	NW_020190339.1	41585	+	24177	34106	chr02	153109465	+	14057056	14066985	3046
9929

chain	255	NW_020191419.1	52332	+	27967	44134	chr02	153109465	-	141488822	141504989	3047
16167

chain	255	NW_020190726.1	117740	+	84790	93780	chr02	153109465	-	136936756	136945746	3048
8990

chain	255	NW_020190726.1	117740	+	78261	87615	chr02	153109465	-	136855592	136864946	3049
9354

chain	255	NC_037329.1	136231102	+	5528045	5538367	chr02	153109465	+	22163164	22173486	3050
10322

chain	255	NW_020192001.1	57009	+	4937	13449	chr02	153109465	-	139660928	139669440	3051
8512

chain	255	NW_020191545.1	64833	+	28514	39630	chr02	153109465	-	138646742	138657858	3052
11116

chain	255	NW_020191419.1	52332	+	26518	41825	chr02	153109465	-	141868521	141883828	3053
15307

chain	255	NW_020191419.1	52332	+	28235	43165	chr02	153109465	-	141002696	141017626	3054
14930

chain	255	NW_020190726.1	117740	+	107012	116732	chr02	153109465	-	137072356	137082076	3055
9720

chain	255	NW_020191545.1	64833	+	13213	22615	chr02	153109465	-	138730124	138739526	3056
9402

chain	255	NW_020190525.1	27543	+	379	10340	chr02	153109465	+	12843450	12853411	3057
9961

chain	255	NW_020190726.1	117740	+	25054	35857	chr02	153109465	-	136923311	136934114	3058
10803

chain	255	NW_020191419.1	52332	+	30525	44134	chr02	153109465	-	140921370	140934979	3059
13609

chain	255	NW_020192001.1	57009	+	31247	39202	chr02	153109465	+	13869505	13877460	3060
7955

chain	255	NW_020190815.1	46037	+	24582	36235	chr02	153109465	+	2989506	3001159	3061
11653

chain	255	NW_020191419.1	52332	+	8981	18285	chr02	153109465	-	141895345	141904649	3062
9304

chain	255	NW_020192001.1	57009	+	40728	48792	chr02	153109465	+	13853338	13861402	3063
8064

chain	255	NW_020190726.1	117740	+	33387	41030	chr02	153109465	-	136494337	136501980	3064
7643

chain	255	NW_020190726.1	117740	+	12133	21439	chr02	153109465	-	136859588	136868894	3065
9306

chain	255	NW_020191419.1	52332	+	20914	29469	chr02	153109465	-	141907133	141915688	3066
8555

chain	255	NW_020190525.1	27543	+	16534	26090	chr02	153109465	+	13095137	13104693	3067
9556

chain	255	NW_020191708.1	57545	+	31363	40396	chr02	153109465	+	3383925	3392958	3068
9033

chain	255	NW_020190664.1	54484	+	12156	25957	chr02	153109465	-	149547448	149561249	3069
13801

chain	255	NW_020192004.1	45330	+	15442	23525	chr02	153109465	+	2651472	2659555	3070
8083

chain	255	NW_020191722.1	43251	+	6829	13938	chr02	153109465	+	3378859	3385968	3071
7109

chain	255	NC_037354.1	45612108	+	6219508	6226184	chr02	153109465	-	11956	18632	3072
6676

chain	255	NW_020191545.1	64833	+	53993	64479	chr02	153109465	-	137830974	137841460	3073
10486

chain	255	NW_020190726.1	117740	+	99257	107556	chr02	153109465	-	137037457	137045756	3074
8299

chain	255	NW_020190726.1	117740	+	94668	102226	chr02	153109465	-	136951767	136959325	3075
7558

chain	255	NW_020191830.1	63200	+	46247	58252	chr02	153109465	-	150368310	150380315	3076
12005

chain	255	NW_020191545.1	64833	+	53977	64522	chr02	153109465	-	138832876	138843421	3077
10545

chain	255	NW_020192001.1	57009	+	8568	15915	chr02	153109465	-	138973168	138980515	3078
7347

chain	255	NW_020192001.1	57009	+	5267	12317	chr02	153109465	-	139389120	139396170	3079
7050

chain	255	NW_020191067.1	80948	+	1016	10886	chr02	153109465	-	149479286	149489156	3080
9870

chain	255	NW_020190726.1	117740	+	72362	80316	chr02	153109465	-	136963313	136971267	3081
7954

chain	255	NW_020191419.1	52332	+	8981	17317	chr02	153109465	-	140965800	140974136	3082
8336

chain	255	NW_020190525.1	27543	+	9735	17797	chr02	153109465	+	13125780	13133842	3083
8062

chain	255	NW_020191419.1	52332	+	32480	44134	chr02	153109465	-	140803758	140815412	3084
11654

chain	255	NW_020190339.1	41585	+	28121	34877	chr02	153109465	+	13579663	13586419	3085
6756

chain	255	NW_020190136.1	36050	+	7619	14709	chr02	153109465	-	139507532	139514622	3086
7090

chain	255	NW_020191830.1	63200	+	31155	41872	chr02	153109465	-	151708584	151719301	3087
10717

chain	255	NW_020191545.1	64833	+	45387	53652	chr02	153109465	-	138641074	138649339	3088
8265

chain	255	NW_020190525.1	27543	+	4122	12331	chr02	153109465	+	13111708	13119917	3089
8209

chain	255	NW_020191067.1	80948	+	45550	52782	chr02	153109465	-	149533471	149540703	3090
7232

chain	255	NC_037355.1	45940150	+	510296	516222	chr02	153109465	+	6633	12559	3091
5926

chain	255	NW_020190195.1	84718	+	41968	50078	chr02	153109465	+	15720261	15728371	3092
8110

chain	255	NW_020192001.1	57009	+	22585	28863	chr02	153109465	+	14968397	14974675	3093
6278

chain	255	NW_020191545.1	64833	+	20635	28286	chr02	153109465	-	138737506	138745157	3094
7651

chain	255	NW_020190195.1	84718	+	41968	50078	chr02	153109465	+	14696994	14705104	3095
8110

chain	255	NW_020190525.1	27543	+	379	8229	chr02	153109465	+	13078745	13086595	3096
7850

chain	255	NW_020191545.1	64833	+	42628	51973	chr02	153109465	-	138661057	138670402	3097
9345

chain	255	NW_020191545.1	64833	+	42628	51972	chr02	153109465	-	138759746	138769090	3098
9344

chain	255	NW_020192001.1	57009	+	22585	28933	chr02	153109465	+	15051617	15057965	3099
6348

chain	255	NW_020190339.1	41585	+	27960	33985	chr02	153109465	+	13178879	13184904	3100
6025

chain	255	NW_020190399.1	12105	+	2454	10379	chr02	153109465	-	137154331	137162256	3101
7925

chain	255	NW_020190399.1	12105	+	2454	10379	chr02	153109465	-	138161893	138169818	3102
7925

chain	255	NW_020190664.1	54484	+	34913	41143	chr02	153109465	-	149565697	149571927	3103
6230

chain	255	NW_020190726.1	117740	+	43291	49198	chr02	153109465	-	136910107	136916014	3104
5907

chain	255	NW_020190954.1	26079	+	17148	25149	chr02	153109465	+	13104912	13112913	3105
8001

chain	255	NW_020190726.1	117740	+	108053	114480	chr02	153109465	-	137058803	137065230	3106
6427

chain	255	NW_020192001.1	57009	+	23102	29243	chr02	153109465	+	13194469	13200610	3107
6141

chain	255	NW_020190726.1	117740	+	36846	42418	chr02	153109465	-	136992359	136997931	3108
5572

chain	255	NW_020191545.1	64833	+	28514	35638	chr02	153109465	-	137747364	137754488	3109
7124

chain	255	NW_020190195.1	84718	+	33445	40208	chr02	153109465	+	15446283	15453046	3110
6763

chain	255	NC_037329.1	136231102	+	3539	9801	chr02	153109465	+	16674695	16680957	3111
6262

chain	255	NW_020191709.1	23852	+	9491	19088	chr02	153109465	-	150341664	150351261	3112
9597

chain	255	NW_020191419.1	52332	+	8438	15373	chr02	153109465	-	141535244	141542179	3113
6935

chain	255	NW_020190873.1	429127	+	74996	80974	chr02	153109465	+	13974912	13980890	3114
5978

chain	255	NW_020191067.1	80948	+	53850	60010	chr02	153109465	-	149543204	149549364	3115
6160

chain	255	NW_020191545.1	64833	+	44005	50877	chr02	153109465	-	138253517	138260389	3116
6872

chain	255	NW_020190136.1	36050	+	5903	11408	chr02	153109465	-	139621002	139626507	3117
5505

chain	255	NW_020190726.1	117740	+	43637	49105	chr02	153109465	-	136998874	137004342	3118
5468

chain	255	NW_020190360.1	128359	+	52795	58379	chr02	153109465	+	3886902	3892486	3119
5584

chain	255	NW_020190525.1	27543	+	12469	19164	chr02	153109465	+	12042417	12049112	3120
6695

chain	255	NW_020190561.1	30255	+	16394	26326	chr02	153109465	+	3180041	3189973	3121
9932

chain	255	NW_020191809.1	24138	+	2193	10137	chr02	153109465	-	137862508	137870452	3122
7944

chain	255	NW_020190491.1	70521	+	47782	53120	chr02	153109465	-	149177047	149182385	3123
5338

chain	255	NW_020191419.1	52332	+	16812	22564	chr02	153109465	-	140973833	140979585	3124
5752

chain	255	NW_020191545.1	64833	+	24598	31109	chr02	153109465	-	137932418	137938929	3125
6511

chain	255	NW_020191419.1	52332	+	29877	38970	chr02	153109465	-	141537289	141546382	3126
9093

chain	255	NW_020190136.1	36050	+	7427	12915	chr02	153109465	-	139383566	139389054	3127
5488

chain	255	NW_020190454.1	67984	+	57793	62811	chr02	153109465	-	149659909	149664927	3128
5018

chain	255	NW_020190525.1	27543	+	5608	12309	chr02	153109465	+	12003673	12010374	3129
6701

chain	255	NW_020192001.1	57009	+	24067	29282	chr02	153109465	+	13962888	13968103	3130
5215

chain	255	NW_020190726.1	117740	+	53615	58275	chr02	153109465	-	136821816	136826476	3131
4660

chain	255	NW_020190726.1	117740	+	82098	87328	chr02	153109465	-	136977134	136982364	3132
5230

chain	255	NW_020190873.1	429127	+	75662	80522	chr02	153109465	+	13478126	13482986	3133
4860

chain	255	NW_020191419.1	52332	+	35349	44134	chr02	153109465	-	142497713	142506498	3134
8785

chain	255	NW_020190339.1	41585	+	29237	34605	chr02	153109465	+	13957517	13962885	3135
5368

chain	255	NW_020191419.1	52332	+	36563	44134	chr02	153109465	-	142270849	142278420	3136
7571

chain	255	NW_020191840.1	51180	+	16109	20480	chr02	153109465	-	138060043	138064414	3137
4371

chain	255	NW_020190525.1	27543	+	21997	27429	chr02	153109465	+	12517577	12523009	3138
5432

chain	255	NW_020190873.1	429127	+	71741	76703	chr02	153109465	+	13641915	13646877	3139
4962

chain	255	NW_020191931.1	18306	+	704	5472	chr02	153109465	-	149664943	149669711	3140
4768

chain	255	NW_020190525.1	27543	+	17900	23308	chr02	153109465	+	13134105	13139513	3141
5408

chain	255	NW_020192001.1	57009	+	9896	14332	chr02	153109465	-	139201522	139205958	3142
4436

chain	255	NW_020190525.1	27543	+	17348	23310	chr02	153109465	+	12997244	13003206	3143
5962

chain	255	NW_020190195.1	84718	+	75833	81309	chr02	153109465	+	15875336	15880812	3144
5476

chain	255	NW_020191545.1	64833	+	28514	33953	chr02	153109465	-	138237508	138242947	3145
5439

chain	255	NW_020191419.1	52332	+	10110	15738	chr02	153109465	-	142507606	142513234	3146
5628

chain	255	NW_020190195.1	84718	+	41840	47460	chr02	153109465	+	15320908	15326528	3147
5620

chain	255	NW_020190525.1	27543	+	4267	9596	chr02	153109465	+	13120175	13125504	3148
5329

chain	255	NW_020190726.1	117740	+	66211	70649	chr02	153109465	-	136809785	136814223	3149
4438

chain	255	NW_020191358.1	8681	+	978	7136	chr02	153109465	+	3049117	3055275	3150
6158

chain	255	NW_020191358.1	8681	+	978	7136	chr02	153109465	+	3054733	3060891	3151
6158

chain	255	NW_020192001.1	57009	+	10915	15131	chr02	153109465	-	139600277	139604493	3152
4216

chain	255	NW_020190525.1	27543	+	8332	13697	chr02	153109465	+	13086800	13092165	3153
5365

chain	255	NW_020190195.1	84718	+	43253	48876	chr02	153109465	+	14427184	14432807	3154
5623

chain	255	NW_020192001.1	57009	+	10915	15131	chr02	153109465	-	139614101	139618317	3155
4216

chain	255	NW_020191358.1	8681	+	978	7136	chr02	153109465	+	3060350	3066508	3156
6158

chain	255	NW_020190454.1	67984	+	3721	8457	chr02	153109465	-	149576974	149581710	3157
4736

chain	255	NW_020190339.1	41585	+	28543	33041	chr02	153109465	+	13512947	13517445	3158
4498

chain	255	NW_020190695.1	216996	+	93776	98227	chr02	153109465	+	3685179	3689630	3159
4451

chain	255	NW_020190231.1	101102	+	11222	20465	chr02	153109465	+	15245656	15254899	3160
9243

chain	255	NW_020190695.1	216996	+	203967	207778	chr02	153109465	+	3824970	3828781	3161
3811

chain	255	NW_020191349.1	43571	+	14635	19632	chr02	153109465	+	3631775	3636772	3162
4997

chain	255	NW_020190434.1	191476	+	17438	22218	chr02	153109465	+	13965923	13970703	3163
4780

chain	255	NW_020190434.1	191476	+	17438	22218	chr02	153109465	+	13982943	13987723	3164
4780

chain	255	NW_020191358.1	8681	+	441	7144	chr02	153109465	+	3041560	3048263	3165
6703

chain	255	NC_037329.1	136231102	+	9871	14043	chr02	153109465	+	16681014	16685186	3166
4172

chain	255	NW_020191419.1	52332	+	36563	44134	chr02	153109465	-	141840054	141847625	3167
7571

chain	255	NW_020191870.1	176052	+	99079	104177	chr02	153109465	+	3240086	3245184	3168
5098

chain	255	NW_020192001.1	57009	+	10133	13944	chr02	153109465	-	139036613	139040424	3169
3811

chain	255	NW_020190339.1	41585	+	28591	33280	chr02	153109465	+	13647099	13651788	3170
4689

chain	255	NW_020191358.1	8681	+	441	7186	chr02	153109465	+	3064024	3070769	3171
6745

chain	255	NW_020190136.1	36050	+	17274	21334	chr02	153109465	-	139517417	139521477	3172
4060

chain	255	NW_020190454.1	67984	+	50877	54843	chr02	153109465	-	149652149	149656115	3173
3966

chain	255	NW_020190525.1	27543	+	18044	23245	chr02	153109465	+	13048023	13053224	3174
5201

chain	255	NW_020190525.1	27543	+	4915	9508	chr02	153109465	+	12034904	12039497	3175
4593

chain	255	NW_020190873.1	429127	+	74996	78933	chr02	153109465	+	13981367	13985304	3176
3937

chain	255	NW_020190726.1	117740	+	40274	44050	chr02	153109465	-	136799417	136803193	3177
3776

chain	255	NW_020190726.1	117740	+	29482	33658	chr02	153109465	-	136889021	136893197	3178
4176

chain	255	NW_020190726.1	117740	+	21245	24900	chr02	153109465	-	136480424	136484079	3179
3655

chain	255	NW_020190434.1	191476	+	17438	22218	chr02	153109465	+	13948860	13953640	3180
4780

chain	255	NW_020190454.1	67984	+	25197	28759	chr02	153109465	-	149632033	149635595	3181
3562

chain	255	NW_020190434.1	191476	+	17438	22218	chr02	153109465	+	13940862	13945642	3182
4780

chain	255	NW_020190434.1	191476	+	17438	22218	chr02	153109465	+	13944861	13949641	3183
4780

chain	255	NW_020190364.1	38056	+	4112	8505	chr02	153109465	-	355333	359726	3184
4393

chain	255	NW_020192004.1	45330	+	12365	17819	chr02	153109465	+	2614748	2620202	3185
5454

chain	255	NW_020190726.1	117740	+	36637	40281	chr02	153109465	-	136899564	136903208	3186
3644

chain	255	NW_020190533.1	35095	+	17891	21878	chr02	153109465	+	13151738	13155725	3187
3987

chain	255	NW_020190434.1	191476	+	17438	21712	chr02	153109465	+	13723403	13727677	3188
4274

chain	255	NW_020190880.1	37305	+	33446	37209	chr02	153109465	-	139638962	139642725	3189
3763

chain	255	NW_020191840.1	51180	+	36443	39995	chr02	153109465	-	138077446	138080998	3190
3552

chain	255	NW_020191545.1	64833	+	14347	18435	chr02	153109465	-	137257048	137261136	3191
4088

chain	255	NW_020190434.1	191476	+	17438	22218	chr02	153109465	+	13919054	13923834	3192
4780

chain	255	NW_020191358.1	8681	+	448	7186	chr02	153109465	+	3066840	3073578	3193
6738

chain	255	NW_020191358.1	8681	+	978	7186	chr02	153109465	+	3071582	3077790	3194
6208

chain	255	NW_020191840.1	51180	+	40020	43716	chr02	153109465	-	138082301	138085997	3195
3696

chain	255	NW_020191545.1	64833	+	32807	38107	chr02	153109465	-	137682856	137688156	3196
5300

chain	255	NC_037329.1	136231102	+	40515	44461	chr02	153109465	+	16702237	16706183	3197
3946

chain	255	NC_037329.1	136231102	+	58752	62133	chr02	153109465	+	16713587	16716968	3198
3381

chain	255	NW_020191931.1	18306	+	422	3779	chr02	153109465	-	149669316	149672673	3199
3357

chain	255	NW_020190695.1	216996	+	198795	202220	chr02	153109465	+	3816073	3819498	3200
3425

chain	255	NW_020191545.1	64833	+	35568	39664	chr02	153109465	-	138244585	138248681	3201
4096

chain	255	NW_020191920.1	36266	+	5635	9173	chr02	153109465	+	3292135	3295673	3202
3538

chain	255	NW_020190695.1	216996	+	136314	139853	chr02	153109465	+	3745283	3748822	3203
3539

chain	255	NW_020190195.1	84718	+	39102	44402	chr02	153109465	+	15327369	15332669	3204
5300

chain	255	NW_020192001.1	57009	+	5915	9216	chr02	153109465	-	139032423	139035724	3205
3301

chain	255	NW_020190726.1	117740	+	82098	85482	chr02	153109465	-	136829401	136832785	3206
3384

chain	255	NW_020190434.1	191476	+	17438	21393	chr02	153109465	+	13909515	13913470	3207
3955

chain	255	NW_020190136.1	36050	+	5896	9043	chr02	153109465	-	139029303	139032450	3208
3147

chain	255	NW_020190360.1	128359	+	46749	50061	chr02	153109465	+	3881883	3885195	3209
3312

chain	255	NW_020190538.1	27460	+	6684	12799	chr02	153109465	+	15952607	15958722	3210
6115

chain	255	NW_020190538.1	27460	+	6684	12799	chr02	153109465	+	14945045	14951160	3211
6115

chain	255	NW_020190434.1	191476	+	17438	21569	chr02	153109465	+	14108037	14112168	3212
4131

chain	255	NC_037329.1	136231102	+	89253812	89257468	chr02	153109465	+	105948097	105951753	3213
3656

chain	255	NW_020191419.1	52332	+	25688	29579	chr02	153109465	-	141031842	141035733	3214
3891

chain	255	NW_020190434.1	191476	+	17438	21712	chr02	153109465	+	13744069	13748343	3215
4274

chain	255	NW_020191358.1	8681	+	448	7145	chr02	153109465	+	3044375	3051072	3216
6697

chain	255	NW_020190739.1	47458	+	18206	21141	chr02	153109465	-	136439838	136442773	3217
2935

chain	255	NW_020190339.1	41585	+	26339	30017	chr02	153109465	+	13617593	13621271	3218
3678

chain	255	NW_020190434.1	191476	+	17438	21401	chr02	153109465	+	13905538	13909501	3219
3963

chain	255	NW_020190525.1	27543	+	23413	27339	chr02	153109465	+	13003357	13007283	3220
3926

chain	255	NW_020190533.1	35095	+	18537	21878	chr02	153109465	+	13148505	13151846	3221
3341

chain	255	NW_020190434.1	191476	+	18132	22218	chr02	153109465	+	13955256	13959342	3222
4086

chain	255	NW_020190434.1	191476	+	17438	21393	chr02	153109465	+	13923052	13927007	3223
3955

chain	255	NW_020191545.1	64833	+	39781	43646	chr02	153109465	-	138248866	138252731	3224
3865

chain	255	NW_020192001.1	57009	+	27349	30702	chr02	153109465	+	14973164	14976517	3225
3353

chain	255	NW_020190231.1	101102	+	11533	18304	chr02	153109465	+	15230720	15237491	3226
6771

chain	255	NW_020190136.1	36050	+	9814	13726	chr02	153109465	-	139176738	139180650	3227
3912

chain	255	NW_020191545.1	64833	+	9121	12783	chr02	153109465	-	138264273	138267935	3228
3662

chain	255	NW_020191545.1	64833	+	44005	48097	chr02	153109465	-	137234381	137238473	3229
4092

chain	255	NW_020190209.1	263909	+	129360	138831	chr02	153109465	+	152689683	152699154	3230
9471

chain	255	NW_020190136.1	36050	+	9595	12904	chr02	153109465	-	137099434	137102743	3231
3309

chain	255	NC_037329.1	136231102	+	62119056	62123210	chr02	153109465	+	78811448	78815602	3232
4154

chain	255	NW_020190360.1	128359	+	37410	40638	chr02	153109465	+	3872307	3875535	3233
3228

chain	255	NW_020190339.1	41585	+	30933	34188	chr02	153109465	+	14081603	14084858	3234
3255

chain	255	NW_020191041.1	16089	+	235	14234	chr02	153109465	+	3109374	3123373	3235
13999

chain	255	NW_020190231.1	101102	+	11222	18199	chr02	153109465	+	14240933	14247910	3236
6977

chain	255	NW_020190136.1	36050	+	9858	13681	chr02	153109465	-	139010317	139014140	3237
3823

chain	255	NW_020191419.1	52332	+	28867	34776	chr02	153109465	-	141034975	141040884	3238
5909

chain	255	NW_020190664.1	54484	+	837	10098	chr02	153109465	-	149537666	149546927	3239
9261

chain	255	NW_020191545.1	64833	+	55144	59346	chr02	153109465	-	137774038	137778240	3240
4202

chain	255	NW_020191419.1	52332	+	36563	41596	chr02	153109465	-	141708897	141713930	3241
5033

chain	255	NW_020190360.1	128359	+	29722	32568	chr02	153109465	+	3867474	3870320	3242
2846

chain	255	NW_020191840.1	51180	+	26761	29862	chr02	153109465	-	138068809	138071910	3243
3101

chain	255	NW_020190339.1	41585	+	27875	30918	chr02	153109465	+	13740821	13743864	3244
3043

chain	255	NW_020190726.1	117740	+	85889	88890	chr02	153109465	-	137067764	137070765	3245
3001

chain	255	NW_020190695.1	216996	+	167724	170636	chr02	153109465	+	3767901	3770813	3246
2912

chain	255	NW_020190231.1	101102	+	1374	6645	chr02	153109465	+	14231067	14236338	3247
5271

chain	255	NC_037329.1	136231102	+	121569703	121576275	chr02	153109465	-	2401	8973	3248
6572

chain	255	NW_020190726.1	117740	+	108006	110864	chr02	153109465	-	136881754	136884612	3249
2858

chain	255	NW_020190567.1	79256	+	6190	10310	chr02	153109465	-	138770599	138774719	3250
4120

chain	255	NW_020190434.1	191476	+	18123	21500	chr02	153109465	+	13913539	13916916	3251
3377

chain	255	NW_020190136.1	36050	+	6196	8995	chr02	153109465	-	137096378	137099177	3252
2799

chain	255	NW_020190136.1	36050	+	6196	8995	chr02	153109465	-	138097618	138100417	3253
2799

chain	255	NW_020191545.1	64833	+	41074	45268	chr02	153109465	-	138659393	138663587	3254
4194

chain	255	NW_020191204.1	21816	+	4654	7529	chr02	153109465	+	13376496	13379371	3255
2875

chain	255	NW_020191545.1	64833	+	41074	45268	chr02	153109465	-	138758082	138762276	3256
4194

chain	255	NW_020191545.1	64833	+	53971	57814	chr02	153109465	-	137220910	137224753	3257
3843

chain	255	NW_020191716.1	11515	+	2860	6419	chr02	153109465	+	13861952	13865511	3258
3559

chain	255	NW_020190664.1	54484	+	28283	31467	chr02	153109465	-	149561803	149564987	3259
3184

chain	255	NW_020191419.1	52332	+	25738	29599	chr02	153109465	-	141000223	141004084	3260
3861

chain	255	NW_020190360.1	128359	+	40745	43454	chr02	153109465	+	3875914	3878623	3261
2709

chain	255	NW_020190136.1	36050	+	10638	13816	chr02	153109465	-	139502304	139505482	3262
3178

chain	255	NW_020190339.1	41585	+	24699	27785	chr02	153109465	+	13737671	13740757	3263
3086

chain	255	NW_020190267.1	89778	+	909	3810	chr02	153109465	+	14115716	14118617	3264
2901

chain	255	NW_020191419.1	52332	+	25648	29600	chr02	153109465	-	141845573	141849525	3265
3952

chain	255	NW_020190287.1	40019	+	4974	7736	chr02	153109465	+	16014133	16016895	3266
2762

chain	255	NW_020191255.1	20851	+	4874	11206	chr02	153109465	+	14692885	14699217	3267
6332

chain	255	NW_020191067.1	80948	+	34175	39491	chr02	153109465	-	149515188	149520504	3268
5316

chain	255	NW_020191419.1	52332	+	25844	29621	chr02	153109465	-	142395125	142398902	3269
3777

chain	255	NW_020191485.1	23328	+	10468	16436	chr02	153109465	-	149914927	149920895	3270
5968

chain	255	NW_020192001.1	57009	+	46156	48792	chr02	153109465	+	13849855	13852491	3271
2636

chain	255	NW_020190525.1	27543	+	23449	26089	chr02	153109465	+	12032844	12035484	3272
2640

chain	255	NW_020191419.1	52332	+	26828	30476	chr02	153109465	-	140736488	140740136	3273
3648

chain	255	NW_020191545.1	64833	+	38368	41417	chr02	153109465	-	137688530	137691579	3274
3049

chain	255	NW_020190873.1	429127	+	71699	74489	chr02	153109465	+	13433009	13435799	3275
2790

chain	255	NW_020191618.1	29047	+	1552	5474	chr02	153109465	+	3215693	3219615	3276
3922

chain	255	NW_020191545.1	64833	+	11521	14184	chr02	153109465	-	137253931	137256594	3277
2663

chain	255	NW_020191255.1	20851	+	8955	15276	chr02	153109465	+	15716152	15722473	3278
6321

chain	255	NW_020191952.1	46678	+	22888	25777	chr02	153109465	+	3329022	3331911	3279
2889

chain	255	NW_020191419.1	52332	+	27960	32215	chr02	153109465	-	140799332	140803587	3280
4255

chain	255	NW_020190873.1	429127	+	72046	74625	chr02	153109465	+	13474672	13477251	3281
2579

chain	255	NW_020191920.1	36266	+	14647	17253	chr02	153109465	+	3301934	3304540	3282
2606

chain	255	NW_020190339.1	41585	+	35721	38146	chr02	153109465	+	13654469	13656894	3283
2425

chain	255	NW_020190195.1	84718	+	28613	31414	chr02	153109465	+	14190171	14192972	3284
2801

chain	255	NW_020191830.1	63200	+	37850	41808	chr02	153109465	-	150359909	150363867	3285
3958

chain	255	NC_037329.1	136231102	+	75727538	75730140	chr02	153109465	+	92435839	92438441	3286
2602

chain	255	NW_020190525.1	27543	+	9735	12330	chr02	153109465	+	12039637	12042232	3287
2595

chain	255	NW_020191419.1	52332	+	26518	29602	chr02	153109465	-	140917116	140920200	3288
3084

chain	255	NW_020190231.1	101102	+	14696	18802	chr02	153109465	+	15259705	15263811	3289
4106

chain	255	NC_037355.1	45940150	+	505686	507841	chr02	153109465	+	2040	4195	3290
2155

chain	255	NW_020191545.1	64833	+	25688	28340	chr02	153109465	-	138233831	138236483	3291
2652

chain	255	NW_020191485.1	23328	+	1997	5656	chr02	153109465	-	149902245	149905904	3292
3659

chain	255	NW_020190287.1	40019	+	8823	11531	chr02	153109465	+	13502259	13504967	3293
2708

chain	255	NW_020191545.1	64833	+	34160	36818	chr02	153109465	-	138243199	138245857	3294
2658

chain	255	NW_020191419.1	52332	+	28687	32452	chr02	153109465	-	140919263	140923028	3295
3765

chain	255	NW_020190525.1	27543	+	19461	21943	chr02	153109465	+	12049547	12052029	3296
2482

chain	255	NW_020190525.1	27543	+	379	2993	chr02	153109465	+	12917480	12920094	3297
2614

chain	255	NW_020191545.1	64833	+	35579	38231	chr02	153109465	-	137225013	137227665	3298
2652

chain	255	NW_020190267.1	89778	+	1616	3734	chr02	153109465	+	13362038	13364156	3299
2118

chain	255	NW_020192262.1	49374	+	43524	48431	chr02	153109465	+	3000894	3005801	3300
4907

chain	255	NW_020191419.1	52332	+	32480	36193	chr02	153109465	-	141669958	141673671	3301
3713

chain	255	NW_020190195.1	84718	+	40511	43204	chr02	153109465	+	15319600	15322293	3302
2693

chain	255	NW_020191545.1	64833	+	39674	42577	chr02	153109465	-	138230954	138233857	3303
2903

chain	255	NW_020192001.1	57009	+	38997	41191	chr02	153109465	+	13539038	13541232	3304
2194

chain	255	NW_020190695.1	216996	+	210665	213567	chr02	153109465	+	3836503	3839405	3305
2902

chain	255	NW_020190525.1	27543	+	13800	16431	chr02	153109465	+	13092335	13094966	3306
2631

chain	255	NW_020191485.1	23328	+	6204	9863	chr02	153109465	-	149910664	149914323	3307
3659

chain	255	NC_037329.1	136231102	+	56940	59060	chr02	153109465	+	16712868	16714988	3308
2120

chain	255	NW_020191041.1	16089	+	235	9203	chr02	153109465	+	3077090	3086058	3309
8968

chain	255	NW_020190525.1	27543	+	23413	26089	chr02	153109465	+	13053328	13056004	3310
2676

chain	255	NC_037329.1	136231102	+	102938101	102942311	chr02	153109465	+	119646788	119650998	3311
4210

chain	255	NW_020190873.1	429127	+	71816	73795	chr02	153109465	+	16004742	16006721	3312
1979

chain	255	NW_020191419.1	52332	+	23285	25770	chr02	153109465	-	140979700	140982185	3313
2485

chain	255	NW_020191830.1	63200	+	42047	46008	chr02	153109465	-	150364108	150368069	3314
3961

chain	255	NW_020191041.1	16089	+	235	9992	chr02	153109465	+	3105163	3114920	3315
9757

chain	255	NW_020191854.1	25081	+	3112	7009	chr02	153109465	+	2613595	2617492	3316
3897

chain	255	NW_020190695.1	216996	+	207656	209958	chr02	153109465	+	3832746	3835048	3317
2302

chain	255	NW_020190873.1	429127	+	77429	79664	chr02	153109465	+	13610575	13612810	3318
2235

chain	255	NW_020192029.1	42803	+	35073	37247	chr02	153109465	+	13972491	13974665	3319
2174

chain	255	NW_020190873.1	429127	+	74996	77228	chr02	153109465	+	13621865	13624097	3320
2232

chain	255	NW_020190339.1	41585	+	6653	8808	chr02	153109465	+	13658659	13660814	3321
2155

chain	255	NW_020190695.1	216996	+	158462	160641	chr02	153109465	+	3761541	3763720	3322
2179

chain	255	NW_020191957.1	37856	+	27548	29688	chr02	153109465	-	138982734	138984874	3323
2140

chain	255	NW_020190726.1	117740	+	86979	88883	chr02	153109465	-	137054634	137056538	3324
1904

chain	255	NW_020190267.1	89778	+	1675	4092	chr02	153109465	+	14103117	14105534	3325
2417

chain	255	NW_020190267.1	89778	+	1675	4092	chr02	153109465	+	14114276	14116693	3326
2417

chain	255	NW_020190209.1	263909	+	134684	139217	chr02	153109465	+	152804006	152808539	3327
4533

chain	255	NW_020190526.1	4735	+	1026	3085	chr02	153109465	-	137148571	137150630	3328
2059

chain	255	NW_020190857.1	79331	+	75532	77924	chr02	153109465	+	14104249	14106641	3329
2392

chain	255	NW_020190454.1	67984	+	14343	16600	chr02	153109465	-	149591617	149593874	3330
2257

chain	255	NW_020190526.1	4735	+	1026	3085	chr02	153109465	-	138156133	138158192	3331
2059

chain	255	NW_020190287.1	40019	+	8889	10824	chr02	153109465	+	15016928	15018863	3332
1935

chain	255	NW_020190287.1	40019	+	8889	10824	chr02	153109465	+	16018168	16020103	3333
1935

chain	255	NW_020190360.1	128359	+	44994	46977	chr02	153109465	+	3880139	3882122	3334
1983

chain	255	NW_020191920.1	36266	+	11649	13761	chr02	153109465	+	3298398	3300510	3335
2112

chain	255	NW_020190231.1	101102	+	61915	63937	chr02	153109465	+	14105595	14107617	3336
2022

chain	255	NW_020190434.1	191476	+	19886	22093	chr02	153109465	+	13510453	13512660	3337
2207

chain	255	NW_020191731.1	60052	+	54590	56885	chr02	153109465	-	139240829	139243124	3338
2295

chain	255	NW_020190159.1	33409	+	28450	31890	chr02	153109465	+	2809513	2812953	3339
3440

chain	255	NW_020190552.1	18032	+	13063	14892	chr02	153109465	-	144178893	144180722	3340
1829

chain	255	NW_020190857.1	79331	+	76665	78570	chr02	153109465	+	14955532	14957437	3341
1905

chain	255	NW_020191255.1	20851	+	4821	8473	chr02	153109465	+	15255394	15259046	3342
3652

chain	255	NW_020190339.1	41585	+	3314	5269	chr02	153109465	+	13471959	13473914	3343
1955

chain	255	NW_020191419.1	52332	+	23875	26320	chr02	153109465	-	141549934	141552379	3344
2445

chain	255	NW_020191545.1	64833	+	9121	11270	chr02	153109465	-	137251599	137253748	3345
2149

chain	255	NW_020191255.1	20851	+	11806	15421	chr02	153109465	+	14225753	14229368	3346
3615

chain	255	NW_020191419.1	52332	+	27911	30289	chr02	153109465	-	141716298	141718676	3347
2378

chain	255	NW_020190726.1	117740	+	73703	75598	chr02	153109465	-	136818706	136820601	3348
1895

chain	255	NW_020190339.1	41585	+	23691	25944	chr02	153109465	+	13615153	13617406	3349
2253

chain	255	NW_020191419.1	52332	+	40798	44134	chr02	153109465	-	141547955	141551291	3350
3336

chain	255	NW_020190892.1	19858	+	2058	5895	chr02	153109465	+	3197569	3201406	3351
3837

chain	255	NW_020191914.1	51553	+	11987	13778	chr02	153109465	+	3839126	3840917	3352
1791

chain	255	NW_020190364.1	38056	+	29	3984	chr02	153109465	-	351276	355231	3353
3955

chain	255	NW_020190538.1	27460	+	1484	4009	chr02	153109465	+	15960228	15962753	3354
2525

chain	255	NW_020191914.1	51553	+	22662	24632	chr02	153109465	+	3845418	3847388	3355
1970

chain	255	NW_020190726.1	117740	+	11942	13776	chr02	153109465	-	136921256	136923090	3356
1834

chain	255	NW_020190538.1	27460	+	1484	4009	chr02	153109465	+	14952666	14955191	3357
2525

chain	255	NW_020191419.1	52332	+	27098	29557	chr02	153109465	-	140823173	140825632	3358
2459

chain	255	NW_020191067.1	80948	+	27657	30093	chr02	153109465	-	149507500	149509936	3359
2436

chain	255	NW_020190955.1	52508	+	8029	10137	chr02	153109465	+	16336871	16338979	3360
2108

chain	255	NW_020191505.1	8656	+	1131	6120	chr02	153109465	-	139962773	139967762	3361
4989

chain	255	NW_020191419.1	52332	+	29877	33572	chr02	153109465	-	142104173	142107868	3362
3695

chain	255	NW_020191419.1	52332	+	29877	33572	chr02	153109465	-	142077115	142080810	3363
3695

chain	255	NC_037329.1	136231102	+	121567559	121569596	chr02	153109465	-	0	2037	3364
2037

chain	255	NW_020190339.1	41585	+	35485	37150	chr02	153109465	+	13186466	13188131	3365
1665

chain	255	NW_020192004.1	45330	+	15442	17822	chr02	153109465	+	2644459	2646839	3366
2380

chain	255	NW_020190552.1	18032	+	13026	14938	chr02	153109465	-	142612212	142614124	3367
1912

chain	255	NC_037329.1	136231102	+	1654	3192	chr02	153109465	+	16672797	16674335	3368
1538

chain	255	NW_020191419.1	52332	+	25729	27895	chr02	153109465	-	141512555	141514721	3369
2166

chain	255	NW_020191204.1	21816	+	1851	3456	chr02	153109465	+	14067304	14068909	3370
1605

chain	255	NW_020190726.1	117740	+	17958	19440	chr02	153109465	-	136767020	136768502	3371
1482

chain	255	NW_020190726.1	117740	+	115476	117314	chr02	153109465	-	137065759	137067597	3372
1838

chain	255	NW_020192004.1	45330	+	21062	23442	chr02	153109465	+	2626233	2628613	3373
2380

chain	255	NW_020190287.1	40019	+	4974	6474	chr02	153109465	+	15012893	15014393	3374
1500

chain	255	NW_020191067.1	80948	+	16836	19194	chr02	153109465	-	149494143	149496501	3375
2358

chain	255	NW_020192004.1	45330	+	9824	12203	chr02	153109465	+	2637450	2639829	3376
2379

chain	255	NW_020191067.1	80948	+	11075	14690	chr02	153109465	-	149489773	149493388	3377
3615

chain	255	NW_020190497.1	29851	+	7497	9032	chr02	153109465	-	139017583	139019118	3378
1535

chain	255	NW_020191834.1	48887	+	19547	21765	chr02	153109465	-	149792278	149794496	3379
2218

chain	255	NW_020190632.1	33603	+	28902	30582	chr02	153109465	+	13640223	13641903	3380
1680

chain	255	NW_020190491.1	70521	+	14652	16778	chr02	153109465	-	142762305	142764431	3381
2126

chain	255	NW_020190491.1	70521	+	14652	16778	chr02	153109465	-	144326188	144328314	3382
2126

chain	255	NW_020190491.1	70521	+	14652	16778	chr02	153109465	-	143547280	143549406	3383
2126

chain	255	NW_020190278.1	69109	+	28679	30502	chr02	153109465	+	13626708	13628531	3384
1823

chain	255	NW_020190278.1	69109	+	33677	35500	chr02	153109465	+	13631551	13633374	3385
1823

chain	255	NC_037340.1	83472345	+	713	2245	chr02	153109465	+	13174578	13176110	3386
1532

chain	255	NW_020190491.1	70521	+	13537	16987	chr02	153109465	-	143548900	143552350	3387
3450

chain	255	NW_020191419.1	52332	+	38106	40436	chr02	153109465	-	141545355	141547685	3388
2330

chain	255	NW_020190491.1	70521	+	13813	16443	chr02	153109465	-	143450269	143452899	3389
2630

chain	255	NW_020191419.1	52332	+	22299	23698	chr02	153109465	-	140731849	140733248	3390
1399

chain	255	NW_020191255.1	20851	+	13416	15559	chr02	153109465	+	14690445	14692588	3391
2143

chain	255	NW_020191255.1	20851	+	2351	4462	chr02	153109465	+	15220906	15223017	3392
2111

chain	255	NC_037355.1	45940150	+	507906	509219	chr02	153109465	+	4259	5572	3393
1313

chain	255	NC_037329.1	136231102	+	134343483	134346629	chr02	153109465	+	150805903	150809049	3394
3146

chain	255	NW_020190491.1	70521	+	12314	17372	chr02	153109465	-	144440406	144445464	3395
5058

chain	255	NW_020190533.1	35095	+	28360	30281	chr02	153109465	+	13171657	13173578	3396
1921

chain	255	NW_020191419.1	52332	+	27321	28853	chr02	153109465	-	141715708	141717240	3397
1532

chain	255	NW_020190716.1	22386	+	2818	5055	chr02	153109465	-	150357460	150359697	3398
2237

chain	255	NW_020191419.1	52332	+	23712	25111	chr02	153109465	-	141510403	141511802	3399
1399

chain	255	NW_020190491.1	70521	+	14868	16987	chr02	153109465	-	143545196	143547315	3400
2119

chain	255	NW_020190491.1	70521	+	12780	16409	chr02	153109465	-	144263194	144266823	3401
3629

chain	255	NW_020191840.1	51180	+	20930	22586	chr02	153109465	-	138064814	138066470	3402
1656

chain	255	NW_020190892.1	19858	+	8126	11155	chr02	153109465	+	3205033	3208062	3403
3029

chain	255	NW_020191255.1	20851	+	2297	4460	chr02	153109465	+	14247968	14250131	3404
2163

chain	255	NW_020190339.1	41585	+	21964	23570	chr02	153109465	+	14099319	14100925	3405
1606

chain	255	NW_020191419.1	52332	+	24350	25747	chr02	153109465	-	142393565	142394962	3406
1397

chain	255	NW_020190434.1	191476	+	19115	20437	chr02	153109465	+	13898532	13899854	3407
1322

chain	255	NW_020190434.1	191476	+	19115	20437	chr02	153109465	+	13902214	13903536	3408
1322

chain	255	NW_020190873.1	429127	+	74720	75879	chr02	153109465	+	13607707	13608866	3409
1159

chain	255	NW_020191545.1	64833	+	39837	41333	chr02	153109465	-	138658155	138659651	3410
1496

chain	255	NW_020190491.1	70521	+	14699	16612	chr02	153109465	-	144293671	144295584	3411
1913

chain	255	NW_020190360.1	128359	+	60188	62387	chr02	153109465	+	3895190	3897389	3412
2199

chain	255	NW_020191834.1	48887	+	15553	17762	chr02	153109465	-	149789130	149791339	3413
2209

chain	255	NW_020191834.1	48887	+	12664	14845	chr02	153109465	-	149786129	149788310	3414
2181

chain	255	NW_020192004.1	45330	+	18265	20631	chr02	153109465	+	2622041	2624407	3415
2366

chain	255	NW_020191944.1	88548	+	9388	10805	chr02	153109465	-	139175234	139176651	3416
1417

chain	255	NW_020191255.1	20851	+	6515	8692	chr02	153109465	+	15713712	15715889	3417
2177

chain	255	NW_020191255.1	20851	+	2386	4304	chr02	153109465	+	15218295	15220213	3418
1918

chain	255	NW_020190491.1	70521	+	13848	16421	chr02	153109465	-	144344885	144347458	3419
2573

chain	255	NW_020191562.1	95577	+	44140	45197	chr02	153109465	+	13488907	13489964	3420
1057

chain	255	NW_020190726.1	117740	+	70253	71270	chr02	153109465	-	136975001	136976018	3421
1017

chain	255	NW_020191255.1	20851	+	6515	8702	chr02	153109465	+	14683899	14686086	3422
2187

chain	255	NW_020192004.1	45330	+	12385	15010	chr02	153109465	+	2647021	2649646	3423
2625

chain	255	NW_020191545.1	64833	+	5186	6511	chr02	153109465	-	138260814	138262139	3424
1325

chain	255	NW_020192004.1	45330	+	26415	27657	chr02	153109465	+	2631579	2632821	3425
1242

chain	255	NW_020191562.1	95577	+	21533	22579	chr02	153109465	+	13748940	13749986	3426
1046

chain	255	NW_020190726.1	117740	+	79920	80918	chr02	153109465	-	136827268	136828266	3427
998

chain	255	NW_020191419.1	52332	+	23712	24818	chr02	153109465	-	142177279	142178385	3428
1106

chain	255	NW_020191067.1	80948	+	24832	27338	chr02	153109465	-	149503510	149506016	3429
2506

chain	255	NW_020190491.1	70521	+	13905	16375	chr02	153109465	-	144335512	144337982	3430
2470

chain	255	NW_020190491.1	70521	+	12314	15200	chr02	153109465	-	143764996	143767882	3431
2886

chain	255	NC_037329.1	136231102	+	54911	55988	chr02	153109465	+	16710957	16712034	3432
1077

chain	255	NW_020192004.1	45330	+	12385	14910	chr02	153109465	+	2640012	2642537	3433
2525

chain	255	NW_020190491.1	70521	+	14868	16612	chr02	153109465	-	143512953	143514697	3434
1744

chain	255	NW_020190491.1	70521	+	14868	16612	chr02	153109465	-	142729819	142731563	3435
1744

chain	255	NW_020190491.1	70521	+	14868	16612	chr02	153109465	-	146360674	146362418	3436
1744

chain	255	NW_020190491.1	70521	+	14606	16973	chr02	153109465	-	144350703	144353070	3437
2367

chain	255	NW_020191545.1	64833	+	52453	53715	chr02	153109465	-	137680098	137681360	3438
1262

chain	255	NW_020190491.1	70521	+	14814	16973	chr02	153109465	-	142778513	142780672	3439
2159

chain	255	NW_020190491.1	70521	+	14680	16318	chr02	153109465	-	142866783	142868421	3440
1638

chain	255	NW_020190491.1	70521	+	14680	16318	chr02	153109465	-	143631845	143633483	3441
1638

chain	255	NC_037355.1	45940150	+	509400	510271	chr02	153109465	+	5738	6609	3442
871

chain	255	NW_020190726.1	117740	+	63901	64871	chr02	153109465	-	137033453	137034423	3443
970

chain	255	NW_020191944.1	88548	+	9050	10449	chr02	153109465	-	139190164	139191563	3444
1399

chain	255	NW_020190491.1	70521	+	14868	16630	chr02	153109465	-	143488859	143490621	3445
1762

chain	255	NW_020191419.1	52332	+	21872	22997	chr02	153109465	-	142411726	142412851	3446
1125

chain	255	NW_020190491.1	70521	+	12314	15200	chr02	153109465	-	146511569	146514455	3447
2886

chain	255	NW_020190491.1	70521	+	12314	15199	chr02	153109465	-	144498181	144501066	3448
2885

chain	255	NW_020192004.1	45330	+	27839	30330	chr02	153109465	+	2633003	2635494	3449
2491

chain	255	NW_020190491.1	70521	+	14680	16318	chr02	153109465	-	144420460	144422098	3450
1638

chain	255	NW_020191419.1	52332	+	25648	26799	chr02	153109465	-	140821836	140822987	3451
1151

chain	255	NW_020190491.1	70521	+	14868	16630	chr02	153109465	-	142736902	142738664	3452
1762

chain	255	NW_020190491.1	70521	+	15151	16416	chr02	153109465	-	142813348	142814613	3453
1265

chain	255	NW_020192004.1	45330	+	23625	26150	chr02	153109465	+	2628795	2631320	3454
2525

chain	255	NW_020190695.1	216996	+	187478	188819	chr02	153109465	+	3792834	3794175	3455
1341

chain	255	NW_020190491.1	70521	+	12314	15338	chr02	153109465	-	142944604	142947628	3456
3024

chain	255	NW_020190434.1	191476	+	20910	22128	chr02	153109465	+	13509433	13510651	3457
1218

chain	255	NW_020190491.1	70521	+	13848	17191	chr02	153109465	-	143578165	143581508	3458
3343

chain	255	NW_020191255.1	20851	+	9156	11356	chr02	153109465	+	14686540	14688740	3459
2200

chain	255	NW_020191416.1	105657	+	36043	37114	chr02	153109465	-	139637700	139638771	3460
1071

chain	255	NW_020191326.1	54626	+	5760	6985	chr02	153109465	+	15286	16511	3461
1225

chain	255	NW_020190491.1	70521	+	14868	16987	chr02	153109465	-	143510839	143512958	3462
2119

chain	255	NW_020190491.1	70521	+	13817	16245	chr02	153109465	-	143389693	143392121	3463
2428

chain	255	NW_020190491.1	70521	+	13945	16269	chr02	153109465	-	144192691	144195015	3464
2324

chain	255	NW_020190491.1	70521	+	13905	16191	chr02	153109465	-	142773004	142775290	3465
2286

chain	255	NW_020190726.1	117740	+	103825	104664	chr02	153109465	-	136876781	136877620	3466
839

chain	255	NW_020190491.1	70521	+	13296	15120	chr02	153109465	-	144313424	144315248	3467
1824

chain	255	NW_020190491.1	70521	+	14674	16545	chr02	153109465	-	144152031	144153902	3468
1871

chain	255	NC_037329.1	136231102	+	62441	63518	chr02	153109465	+	16717545	16718622	3469
1077

chain	255	NW_020190491.1	70521	+	13013	15901	chr02	153109465	-	143403471	143406359	3470
2888

chain	255	NW_020190491.1	70521	+	13905	16191	chr02	153109465	-	143556603	143558889	3471
2286

chain	255	NW_020190739.1	47458	+	16199	17696	chr02	153109465	-	136438058	136439555	3472
1497

chain	255	NW_020190491.1	70521	+	15114	17166	chr02	153109465	-	149073568	149075620	3473
2052

chain	255	NW_020190491.1	70521	+	13296	15028	chr02	153109465	-	142749633	142751365	3474
1732

chain	255	NW_020190491.1	70521	+	13013	15855	chr02	153109465	-	142625165	142628007	3475
2842

chain	255	NW_020190491.1	70521	+	14146	16640	chr02	153109465	-	144415602	144418096	3476
2494

chain	255	NW_020190139.1	53653	+	10156	11341	chr02	153109465	+	1658060	1659245	3477
1185

chain	255	NW_020191931.1	18306	+	5039	5988	chr02	153109465	-	149674272	149675221	3478
949

chain	255	NC_037355.1	45940150	+	522566	523650	chr02	153109465	+	13956	15040	3479
1084

chain	255	NW_020190491.1	70521	+	15565	16828	chr02	153109465	-	142804792	142806055	3480
1263

chain	255	NW_020190491.1	70521	+	15565	16828	chr02	153109465	-	142790073	142791336	3481
1263

chain	255	NW_020190491.1	70521	+	15565	16828	chr02	153109465	-	143573856	143575119	3482
1263

chain	255	NW_020190491.1	70521	+	15565	16828	chr02	153109465	-	144362425	144363688	3483
1263

chain	255	NW_020190491.1	70521	+	14606	16444	chr02	153109465	-	146449782	146451620	3484
1838

chain	255	NW_020191914.1	51553	+	26454	27808	chr02	153109465	+	3848799	3850153	3485
1354

chain	255	NW_020190726.1	117740	+	98435	99263	chr02	153109465	-	136854511	136855339	3486
828

chain	255	NW_020190491.1	70521	+	14146	16435	chr02	153109465	-	142861833	142864122	3487
2289

chain	255	NW_020190491.1	70521	+	12811	16915	chr02	153109465	-	142682138	142686242	3488
4104

chain	255	NW_020190892.1	19858	+	11213	13126	chr02	153109465	+	3209525	3211438	3489
1913

chain	255	NW_020190491.1	70521	+	15550	16554	chr02	153109465	-	144379660	144380664	3490
1004

chain	255	NW_020190491.1	70521	+	15550	16554	chr02	153109465	-	143590815	143591819	3491
1004

chain	255	NW_020190491.1	70521	+	13296	16444	chr02	153109465	-	143651023	143654171	3492
3148

chain	255	NW_020190347.1	53682	+	15059	16067	chr02	153109465	-	139358181	139359189	3493
1008

chain	255	NW_020190491.1	70521	+	14652	15961	chr02	153109465	-	143429582	143430891	3494
1309

chain	255	NW_020190726.1	117740	+	27863	28691	chr02	153109465	-	136884743	136885571	3495
828

chain	255	NW_020190491.1	70521	+	14146	16640	chr02	153109465	-	143626895	143629389	3496
2494

chain	255	NW_020190491.1	70521	+	15550	16554	chr02	153109465	-	144371196	144372200	3497
1004

chain	255	NW_020190491.1	70521	+	15550	16554	chr02	153109465	-	142822487	142823491	3498
1004

chain	255	NW_020190491.1	70521	+	14864	16226	chr02	153109465	-	142877777	142879139	3499
1362

chain	255	NW_020190491.1	70521	+	14691	16226	chr02	153109465	-	146519648	146521183	3500
1535

chain	255	NW_020190491.1	70521	+	14653	16279	chr02	153109465	-	144164839	144166465	3501
1626

chain	255	NW_020190491.1	70521	+	14653	16279	chr02	153109465	-	143386669	143388295	3502
1626

chain	255	NW_020190491.1	70521	+	14905	16987	chr02	153109465	-	146237980	146240062	3503
2082

chain	255	NW_020190491.1	70521	+	14738	16306	chr02	153109465	-	146436390	146437958	3504
1568

chain	255	NW_020190491.1	70521	+	14586	16874	chr02	153109465	-	142796914	142799202	3505
2288

chain	255	NW_020190491.1	70521	+	15566	16828	chr02	153109465	-	142784325	142785587	3506
1262

chain	255	NW_020190491.1	70521	+	15566	16828	chr02	153109465	-	144356677	144357939	3507
1262

chain	255	NW_020190491.1	70521	+	15566	16828	chr02	153109465	-	143568108	143569370	3508
1262

chain	255	NW_020190491.1	70521	+	14586	16581	chr02	153109465	-	143347557	143349552	3509
1995

chain	255	NW_020190491.1	70521	+	14652	15626	chr02	153109465	-	143533250	143534224	3510
974

chain	255	NC_037329.1	136231102	+	119427996	119429273	chr02	153109465	+	136119256	136120533	3511
1277

chain	255	NW_020190491.1	70521	+	14830	17102	chr02	153109465	-	146232247	146234519	3512
2272

chain	255	NC_037329.1	136231102	+	53950	54671	chr02	153109465	+	16709659	16710380	3513
721

chain	255	NW_020190491.1	70521	+	14997	17102	chr02	153109465	-	149027268	149029373	3514
2105

chain	255	NW_020190491.1	70521	+	15550	17364	chr02	153109465	-	146245065	146246879	3515
1814

chain	255	NW_020190726.1	117740	+	75722	76373	chr02	153109465	-	136853844	136854495	3516
651

chain	255	NW_020190491.1	70521	+	14830	16099	chr02	153109465	-	146538735	146540004	3517
1269

chain	255	NW_020191514.1	22236	+	16847	17631	chr02	153109465	-	139191954	139192738	3518
784

chain	255	NW_020190491.1	70521	+	14687	16272	chr02	153109465	-	144435601	144437186	3519
1585

chain	255	NW_020190491.1	70521	+	14914	16711	chr02	153109465	-	142707425	142709222	3520
1797

chain	255	NW_020190491.1	70521	+	14914	16711	chr02	153109465	-	144271492	144273289	3521
1797

chain	255	NW_020190491.1	70521	+	14674	16729	chr02	153109465	-	142540712	142542767	3522
2055

chain	255	NW_020190491.1	70521	+	14674	16729	chr02	153109465	-	143325436	143327491	3523
2055

chain	255	NW_020190491.1	70521	+	15321	17191	chr02	153109465	-	143837908	143839778	3524
1870

chain	255	NW_020190491.1	70521	+	14674	16729	chr02	153109465	-	144095967	144098022	3525
2055

chain	255	NW_020190491.1	70521	+	14691	15908	chr02	153109465	-	146442277	146443494	3526
1217

chain	255	NC_037329.1	136231102	+	136217142	136218093	chr02	153109465	+	152680350	152681301	3527
951

chain	255	NW_020190491.1	70521	+	13296	16364	chr02	153109465	-	144489410	144492478	3528
3068

chain	255	NW_020190491.1	70521	+	13311	16364	chr02	153109465	-	146502813	146505866	3529
3053

chain	255	NW_020190491.1	70521	+	13618	15233	chr02	153109465	-	145165434	145167049	3530
1615

chain	255	NC_037329.1	136231102	+	10626980	10628373	chr02	153109465	+	27363043	27364436	3531
1393

chain	255	NW_020190491.1	70521	+	15321	17191	chr02	153109465	-	144565991	144567861	3532
1870

chain	255	NW_020190491.1	70521	+	14652	15626	chr02	153109465	-	143537160	143538134	3533
974

chain	255	NW_020190491.1	70521	+	13311	16364	chr02	153109465	-	143756240	143759293	3534
3053

chain	255	NW_020190491.1	70521	+	13311	16364	chr02	153109465	-	143712678	143715731	3535
3053

chain	255	NW_020190491.1	70521	+	15996	16941	chr02	153109465	-	144331255	144332200	3536
945

chain	255	NW_020190533.1	35095	+	15204	15870	chr02	153109465	+	13361358	13362024	3537
666

chain	255	NW_020190491.1	70521	+	14914	15964	chr02	153109465	-	149134706	149135756	3538
1050

chain	255	NW_020191419.1	52332	+	20251	20872	chr02	153109465	-	141906470	141907091	3539
621

chain	255	NW_020190491.1	70521	+	13813	15913	chr02	153109465	-	146423873	146425973	3540
2100

chain	255	NW_020190491.1	70521	+	15321	16444	chr02	153109465	-	143017886	143019009	3541
1123

chain	255	NW_020191255.1	20851	+	7726	8619	chr02	153109465	+	15226372	15227265	3542
893

chain	255	NW_020190491.1	70521	+	13852	14643	chr02	153109465	-	144240022	144240813	3543
791

chain	255	NC_037329.1	136231102	+	47899156	47899720	chr02	153109465	-	88513796	88514360	3544
564

chain	255	NW_020190491.1	70521	+	15554	16912	chr02	153109465	-	143013152	143014510	3545
1358

chain	255	NW_020190491.1	70521	+	15554	16912	chr02	153109465	-	144559601	144560959	3546
1358

chain	255	NW_020190491.1	70521	+	15554	17004	chr02	153109465	-	143832714	143834164	3547
1450

chain	255	NW_020190491.1	70521	+	15554	17004	chr02	153109465	-	146577770	146579220	3548
1450

chain	255	NW_020191255.1	20851	+	10388	11478	chr02	153109465	+	15264997	15266087	3549
1090

chain	255	NW_020190491.1	70521	+	14589	15961	chr02	153109465	-	146312120	146313492	3550
1372

chain	255	NW_020190491.1	70521	+	15737	16987	chr02	153109465	-	149067613	149068863	3551
1250

chain	255	NW_020190491.1	70521	+	15737	16987	chr02	153109465	-	146268389	146269639	3552
1250

chain	255	NW_020190491.1	70521	+	10682	11533	chr02	153109465	-	146485096	146485947	3553
851

chain	255	NW_020190491.1	70521	+	14606	15417	chr02	153109465	-	148838457	148839268	3554
811

chain	255	NW_020190491.1	70521	+	10682	11533	chr02	153109465	-	144476446	144477297	3555
851

chain	255	NW_020190491.1	70521	+	10682	11533	chr02	153109465	-	143689441	143690292	3556
851

chain	255	NW_020190491.1	70521	+	10682	11533	chr02	153109465	-	142923367	142924218	3557
851

chain	255	NW_020190491.1	70521	+	10682	11533	chr02	153109465	-	143742893	143743744	3558
851

chain	255	NW_020190491.1	70521	+	14606	15417	chr02	153109465	-	146043931	146044742	3559
811

chain	255	NW_020190491.1	70521	+	15554	16444	chr02	153109465	-	143638699	143639589	3560
890

chain	255	NW_020190491.1	70521	+	14589	15317	chr02	153109465	-	146299981	146300709	3561
728

chain	255	NW_020190491.1	70521	+	14589	15317	chr02	153109465	-	146318417	146319145	3562
728

chain	255	NW_020190491.1	70521	+	14589	15317	chr02	153109465	-	149098424	149099152	3563
728

chain	255	NW_020190491.1	70521	+	15554	16443	chr02	153109465	-	143804568	143805457	3564
889

chain	255	NW_020190491.1	70521	+	15554	16443	chr02	153109465	-	144535546	144536435	3565
889

chain	255	NW_020190491.1	70521	+	15554	16443	chr02	153109465	-	143809672	143810561	3566
889

chain	255	NW_020190491.1	70521	+	15554	16443	chr02	153109465	-	146553671	146554560	3567
889

chain	255	NW_020190491.1	70521	+	15554	16443	chr02	153109465	-	142989052	142989941	3568
889

chain	255	NW_020190910.1	11388	+	2094	3065	chr02	153109465	-	138089598	138090569	3569
971

chain	255	NW_020190491.1	70521	+	14863	15626	chr02	153109465	-	142725172	142725935	3570
763

chain	255	NW_020190491.1	70521	+	14863	15626	chr02	153109465	-	144289193	144289956	3571
763

chain	255	NW_020190491.1	70521	+	14863	15626	chr02	153109465	-	143508306	143509069	3572
763

chain	255	NW_020190491.1	70521	+	15810	16665	chr02	153109465	-	146377712	146378567	3573
855

chain	255	NW_020190491.1	70521	+	15515	17191	chr02	153109465	-	142896000	142897676	3574
1676

chain	255	NW_020190491.1	70521	+	15550	16957	chr02	153109465	-	146368623	146370030	3575
1407

chain	255	NW_020190491.1	70521	+	14589	16975	chr02	153109465	-	147364081	147366467	3576
2386

chain	255	NW_020192284.1	37378	+	34723	35373	chr02	153109465	-	139086291	139086941	3577
650

chain	255	NW_020190491.1	70521	+	12780	14983	chr02	153109465	-	142950128	142952331	3578
2203

chain	255	NW_020190491.1	70521	+	15550	16665	chr02	153109465	-	144276175	144277290	3579
1115

chain	255	NW_020190491.1	70521	+	15550	16665	chr02	153109465	-	142712108	142713223	3580
1115

chain	255	NW_020191542.1	64649	+	8784	9803	chr02	153109465	-	251236	252255	3581
1019

chain	255	NW_020190491.1	70521	+	10682	11533	chr02	153109465	-	143676929	143677780	3582
851

chain	255	NW_020190491.1	70521	+	14652	16144	chr02	153109465	-	143877625	143879117	3583
1492

chain	255	NW_020190491.1	70521	+	10682	11533	chr02	153109465	-	144459380	144460231	3584
851

chain	255	NW_020190491.1	70521	+	10682	11533	chr02	153109465	-	142906531	142907382	3585
851

chain	255	NW_020190491.1	70521	+	10682	11533	chr02	153109465	-	143668511	143669362	3586
851

chain	255	NW_020190491.1	70521	+	10682	11533	chr02	153109465	-	146476402	146477253	3587
851

chain	255	NW_020190491.1	70521	+	10682	11533	chr02	153109465	-	143734199	143735050	3588
851

chain	255	NW_020190491.1	70521	+	14652	15363	chr02	153109465	-	144142948	144143659	3589
711

chain	255	NW_020190491.1	70521	+	10682	11533	chr02	153109465	-	143680747	143681598	3590
851

chain	255	NW_020190491.1	70521	+	14652	16144	chr02	153109465	-	144649269	144650761	3591
1492

chain	255	NW_020190491.1	70521	+	10682	11533	chr02	153109465	-	144467752	144468603	3592
851

chain	255	NW_020190491.1	70521	+	10682	11533	chr02	153109465	-	146468030	146468881	3593
851

chain	255	NW_020190491.1	70521	+	15554	16444	chr02	153109465	-	143641919	143642809	3594
890

chain	255	NW_020190491.1	70521	+	15554	16444	chr02	153109465	-	144430534	144431424	3595
890

chain	255	NW_020190491.1	70521	+	15554	16443	chr02	153109465	-	142966424	142967313	3596
889

chain	255	NW_020190491.1	70521	+	15554	16443	chr02	153109465	-	143782170	143783059	3597
889

chain	255	NW_020190491.1	70521	+	15321	17372	chr02	153109465	-	143786029	143788080	3598
2051

chain	255	NW_020190491.1	70521	+	15321	17372	chr02	153109465	-	144517008	144519059	3599
2051

chain	255	NW_020190491.1	70521	+	14586	15409	chr02	153109465	-	143370601	143371424	3600
823

chain	255	NW_020190491.1	70521	+	15321	17372	chr02	153109465	-	142970283	142972334	3601
2051

chain	255	NW_020191255.1	20851	+	16170	16852	chr02	153109465	+	14230074	14230756	3602
682

chain	255	NW_020190491.1	70521	+	14586	16419	chr02	153109465	-	146215903	146217736	3603
1833

chain	255	NW_020190491.1	70521	+	14872	15770	chr02	153109465	-	148641943	148642841	3604
898

chain	255	NW_020190491.1	70521	+	16071	16849	chr02	153109465	-	143495029	143495807	3605
778

chain	255	NW_020190491.1	70521	+	15512	17364	chr02	153109465	-	149039099	149040951	3606
1852

chain	255	NW_020190491.1	70521	+	13455	15309	chr02	153109465	-	146290298	146292152	3607
1854

chain	255	NW_020190491.1	70521	+	12780	14983	chr02	153109465	-	144503566	144505769	3608
2203

chain	255	NW_020190491.1	70521	+	14914	16710	chr02	153109465	-	142716946	142718742	3609
1796

chain	255	NW_020190491.1	70521	+	14914	16710	chr02	153109465	-	143496724	143498520	3610
1796

chain	255	NW_020190491.1	70521	+	14914	16710	chr02	153109465	-	144281013	144282809	3611
1796

chain	255	NW_020190491.1	70521	+	13813	15020	chr02	153109465	-	142594532	142595739	3612
1207

chain	255	NW_020190491.1	70521	+	14652	16144	chr02	153109465	-	146678065	146679557	3613
1492

chain	255	NW_020190491.1	70521	+	14652	16144	chr02	153109465	-	146659114	146660606	3614
1492

chain	255	NW_020190491.1	70521	+	14868	15915	chr02	153109465	-	143500861	143501908	3615
1047

chain	255	NW_020190491.1	70521	+	10682	11533	chr02	153109465	-	142914719	142915570	3616
851

chain	255	NW_020190491.1	70521	+	15554	16444	chr02	153109465	-	146455836	146456726	3617
890

chain	255	NW_020190491.1	70521	+	15554	16444	chr02	153109465	-	143658985	143659875	3618
890

chain	255	NW_020190491.1	70521	+	15554	16444	chr02	153109465	-	144449854	144450744	3619
890

chain	255	NW_020190491.1	70521	+	10682	11470	chr02	153109465	-	142800692	142801480	3620
788

chain	255	NW_020190491.1	70521	+	14589	15417	chr02	153109465	-	148861671	148862499	3621
828

chain	255	NW_020190491.1	70521	+	10682	11470	chr02	153109465	-	142785927	142786715	3622
788

chain	255	NW_020190491.1	70521	+	10682	11470	chr02	153109465	-	143569710	143570498	3623
788

chain	255	NW_020190491.1	70521	+	10682	11470	chr02	153109465	-	144358279	144359067	3624
788

chain	255	NW_020190491.1	70521	+	15554	16443	chr02	153109465	-	146531273	146532162	3625
889

chain	255	NW_020190491.1	70521	+	15564	16729	chr02	153109465	-	143371671	143372836	3626
1165

chain	255	NW_020190491.1	70521	+	15321	17372	chr02	153109465	-	144539450	144541501	3627
2051

chain	255	NW_020190491.1	70521	+	15321	17372	chr02	153109465	-	142992956	142995007	3628
2051

chain	255	NW_020190491.1	70521	+	15321	17372	chr02	153109465	-	146557575	146559626	3629
2051

chain	255	NW_020190491.1	70521	+	14586	15409	chr02	153109465	-	142583028	142583851	3630
823

chain	255	NW_020190491.1	70521	+	10714	11441	chr02	153109465	-	144387243	144387970	3631
727

chain	255	NW_020190491.1	70521	+	10714	11441	chr02	153109465	-	142830070	142830797	3632
727

chain	255	NW_020190491.1	70521	+	10714	11441	chr02	153109465	-	142824689	142825416	3633
727

chain	255	NW_020190491.1	70521	+	10714	11441	chr02	153109465	-	143598398	143599125	3634
727

chain	255	NW_020190491.1	70521	+	10714	11441	chr02	153109465	-	144381862	144382589	3635
727

chain	255	NW_020191255.1	20851	+	2297	3482	chr02	153109465	+	14679796	14680981	3636
1185

chain	255	NW_020190491.1	70521	+	15664	16987	chr02	153109465	-	146250514	146251837	3637
1323

chain	255	NW_020190491.1	70521	+	12665	13326	chr02	153109465	-	143376132	143376793	3638
661

chain	255	NW_020190491.1	70521	+	10895	11714	chr02	153109465	-	142838254	142839073	3639
819

chain	255	NW_020190491.1	70521	+	10895	11714	chr02	153109465	-	144395289	144396108	3640
819

chain	255	NW_020190491.1	70521	+	10895	11714	chr02	153109465	-	143606582	143607401	3641
819

chain	255	NW_020190491.1	70521	+	14872	15770	chr02	153109465	-	145820458	145821356	3642
898

chain	255	NW_020190491.1	70521	+	13710	15640	chr02	153109465	-	143259209	143261139	3643
1930

chain	255	NW_020190491.1	70521	+	15968	17372	chr02	153109465	-	146641203	146642607	3644
1404

chain	255	NW_020190491.1	70521	+	15968	17372	chr02	153109465	-	143072489	143073893	3645
1404

chain	255	NW_020190491.1	70521	+	14691	15581	chr02	153109465	-	144699903	144700793	3646
890

chain	255	NW_020190491.1	70521	+	15550	16581	chr02	153109465	-	144301743	144302774	3647
1031

chain	255	NW_020190491.1	70521	+	10682	11470	chr02	153109465	-	142791676	142792464	3648
788

chain	255	NW_020190491.1	70521	+	14652	15536	chr02	153109465	-	143176319	143177203	3649
884

chain	255	NW_020190491.1	70521	+	14589	15417	chr02	153109465	-	146064523	146065351	3650
828

chain	255	NW_020190491.1	70521	+	10682	11470	chr02	153109465	-	142806395	142807183	3651
788

chain	255	NW_020190491.1	70521	+	14652	15536	chr02	153109465	-	147399836	147400720	3652
884

chain	255	NW_020190287.1	40019	+	3572	4101	chr02	153109465	+	13730225	13730754	3653
529

chain	255	NW_020190287.1	40019	+	3572	4101	chr02	153109465	+	13728340	13728869	3654
529

chain	255	NW_020190287.1	40019	+	3572	4101	chr02	153109465	+	13733901	13734430	3655
529

chain	255	NW_020190287.1	40019	+	3572	4101	chr02	153109465	+	13735624	13736153	3656
529

chain	255	NW_020190287.1	40019	+	3572	4101	chr02	153109465	+	13732063	13732592	3657
529

chain	255	NW_020190491.1	70521	+	15582	16557	chr02	153109465	-	146205261	146206236	3658
975

chain	255	NW_020190491.1	70521	+	15582	16557	chr02	153109465	-	148999793	149000768	3659
975

chain	255	NW_020190491.1	70521	+	15321	17372	chr02	153109465	-	143813576	143815627	3660
2051

chain	255	NW_020190491.1	70521	+	16343	16987	chr02	153109465	-	146372725	146373369	3661
644

chain	255	NW_020190491.1	70521	+	16343	16987	chr02	153109465	-	142741870	142742514	3662
644

chain	255	NW_020190491.1	70521	+	10714	11441	chr02	153109465	-	143593017	143593744	3663
727

chain	255	NW_020190491.1	70521	+	16343	16987	chr02	153109465	-	143524590	143525234	3664
644

chain	255	NW_020190491.1	70521	+	16343	16987	chr02	153109465	-	144305845	144306489	3665
644

chain	255	NW_020190491.1	70521	+	10682	11424	chr02	153109465	-	143575459	143576201	3666
742

chain	255	NW_020190491.1	70521	+	16385	16987	chr02	153109465	-	142747616	142748218	3667
602

chain	255	NW_020190491.1	70521	+	16385	16987	chr02	153109465	-	143530382	143530984	3668
602

chain	255	NW_020190491.1	70521	+	15664	16987	chr02	153109465	-	149045414	149046737	3669
1323

chain	255	NW_020190491.1	70521	+	12665	13326	chr02	153109465	-	144157198	144157859	3670
661

chain	255	NW_020190491.1	70521	+	10838	11533	chr02	153109465	-	144361608	144362303	3671
695

chain	255	NW_020190491.1	70521	+	12665	13326	chr02	153109465	-	142588513	142589174	3672
661

chain	255	NW_020190491.1	70521	+	16010	16711	chr02	153109465	-	143538472	143539173	3673
701

chain	255	NW_020190695.1	216996	+	194175	195012	chr02	153109465	+	3801158	3801995	3674
837

chain	255	NW_020190491.1	70521	+	14606	15626	chr02	153109465	-	143539874	143540894	3675
1020

chain	255	NW_020190491.1	70521	+	10352	11366	chr02	153109465	-	142978102	142979116	3676
1014

chain	255	NC_037329.1	136231102	+	27963	28477	chr02	153109465	+	16692351	16692865	3677
514

chain	255	NW_020191255.1	20851	+	10710	11384	chr02	153109465	+	15229472	15230146	3678
674

chain	255	NW_020190491.1	70521	+	14606	15411	chr02	153109465	-	146432716	146433521	3679
805

chain	255	NW_020191834.1	48887	+	38642	39214	chr02	153109465	-	149813316	149813888	3680
572

chain	255	NW_020190491.1	70521	+	12360	14029	chr02	153109465	-	144508530	144510199	3681
1669

chain	255	NW_020190491.1	70521	+	12587	13198	chr02	153109465	-	142955271	142955882	3682
611

chain	255	NW_020190491.1	70521	+	14691	15581	chr02	153109465	-	143919200	143920090	3683
890

chain	255	NW_020190491.1	70521	+	10692	11421	chr02	153109465	-	142921859	142922588	3684
729

chain	255	NW_020190491.1	70521	+	16478	17167	chr02	153109465	-	149078152	149078841	3685
689

chain	255	NW_020190491.1	70521	+	10720	11487	chr02	153109465	-	146394931	146395698	3686
767

chain	255	NW_020190491.1	70521	+	10985	11533	chr02	153109465	-	146514838	146515386	3687
548

chain	255	NW_020190491.1	70521	+	10985	11533	chr02	153109465	-	144501449	144501997	3688
548

chain	255	NW_020190491.1	70521	+	10985	11533	chr02	153109465	-	142948011	142948559	3689
548

chain	255	NW_020190491.1	70521	+	10869	11487	chr02	153109465	-	144434957	144435575	3690
618

chain	255	NW_020190491.1	70521	+	13710	15686	chr02	153109465	-	147480102	147482078	3691
1976

chain	255	NW_020190491.1	70521	+	13633	15359	chr02	153109465	-	149089470	149091196	3692
1726

chain	255	NW_020190491.1	70521	+	14709	15915	chr02	153109465	-	147807765	147808971	3693
1206

chain	255	NW_020190491.1	70521	+	10682	11487	chr02	153109465	-	144367018	144367823	3694
805

chain	255	NW_020190491.1	70521	+	10682	11487	chr02	153109465	-	142817067	142817872	3695
805

chain	255	NW_020191067.1	80948	+	20712	21919	chr02	153109465	-	149498133	149499340	3696
1207

chain	255	NW_020190664.1	54484	+	34036	34802	chr02	153109465	-	149564775	149565541	3697
766

chain	255	NW_020190491.1	70521	+	15022	15626	chr02	153109465	-	148985568	148986172	3698
604

chain	255	NW_020190491.1	70521	+	15975	16639	chr02	153109465	-	144343516	144344180	3699
664

chain	255	NC_037329.1	136231102	+	119423816	119424484	chr02	153109465	+	136115115	136115783	3700
668

chain	255	NW_020190491.1	70521	+	10682	11424	chr02	153109465	-	144374240	144374982	3701
742

chain	255	NW_020190491.1	70521	+	15975	17061	chr02	153109465	-	143564423	143565509	3702
1086

chain	255	NW_020190491.1	70521	+	10371	11366	chr02	153109465	-	144210875	144211870	3703
995

chain	255	NW_020190491.1	70521	+	10371	11366	chr02	153109465	-	142643867	142644862	3704
995

chain	255	NW_020190491.1	70521	+	15643	16364	chr02	153109465	-	142874186	142874907	3705
721

chain	255	NW_020191419.1	52332	+	27098	27733	chr02	153109465	-	142453821	142454456	3706
635

chain	255	NW_020190491.1	70521	+	10352	11366	chr02	153109465	-	146542951	146543965	3707
1014

chain	255	NW_020190209.1	263909	+	139540	141409	chr02	153109465	+	152808865	152810734	3708
1869

chain	255	NW_020190491.1	70521	+	14691	15581	chr02	153109465	-	143148902	143149792	3709
890

chain	255	NW_020190491.1	70521	+	14586	16738	chr02	153109465	-	147261643	147263795	3710
2152

chain	255	NW_020190491.1	70521	+	14937	15626	chr02	153109465	-	142701652	142702341	3711
689

chain	255	NW_020190491.1	70521	+	10985	11533	chr02	153109465	-	146439951	146440499	3712
548

chain	255	NW_020190491.1	70521	+	14652	15222	chr02	153109465	-	144630226	144630796	3713
570

chain	255	NW_020190491.1	70521	+	10926	11533	chr02	153109465	-	142876829	142877436	3714
607

chain	255	NW_020190491.1	70521	+	10985	11533	chr02	153109465	-	144431807	144432355	3715
548

chain	255	NW_020190491.1	70521	+	10985	11533	chr02	153109465	-	146457109	146457657	3716
548

chain	255	NW_020190491.1	70521	+	14652	15222	chr02	153109465	-	143090354	143090924	3717
570

chain	255	NW_020190491.1	70521	+	10985	11533	chr02	153109465	-	143660258	143660806	3718
548

chain	255	NW_020190491.1	70521	+	14652	15222	chr02	153109465	-	146685839	146686409	3719
570

chain	255	NW_020190491.1	70521	+	10869	11533	chr02	153109465	-	143585490	143586154	3720
664

chain	255	NW_020190491.1	70521	+	16026	16646	chr02	153109465	-	143602743	143603363	3721
620

chain	255	NW_020190491.1	70521	+	16385	16987	chr02	153109465	-	146358145	146358747	3722
602

chain	255	NW_020190491.1	70521	+	10682	11532	chr02	153109465	-	146405104	146405954	3723
850

chain	255	NW_020190491.1	70521	+	10682	11532	chr02	153109465	-	146419546	146420396	3724
850

chain	255	NW_020190805.1	14459	+	686	1587	chr02	153109465	+	9291159	9292060	3725
901

chain	255	NW_020190491.1	70521	+	12360	13138	chr02	153109465	-	143704415	143705193	3726
778

chain	255	NW_020190491.1	70521	+	16071	16849	chr02	153109465	-	142703338	142704116	3727
778

chain	255	NW_020190491.1	70521	+	10996	11533	chr02	153109465	-	144451138	144451675	3728
537

chain	255	NW_020191914.1	51553	+	21987	22524	chr02	153109465	+	3844903	3845440	3729
537

chain	255	NW_020190491.1	70521	+	10972	11544	chr02	153109465	-	143666961	143667533	3730
572

chain	255	NW_020190491.1	70521	+	10972	11544	chr02	153109465	-	143741343	143741915	3731
572

chain	255	NW_020190491.1	70521	+	10972	11544	chr02	153109465	-	143721379	143721951	3732
572

chain	255	NW_020190491.1	70521	+	10972	11544	chr02	153109465	-	146466480	146467052	3733
572

chain	255	NW_020190491.1	70521	+	10972	11544	chr02	153109465	-	146483546	146484118	3734
572

chain	255	NW_020190491.1	70521	+	10972	11544	chr02	153109465	-	144457830	144458402	3735
572

chain	255	NW_020190491.1	70521	+	10972	11544	chr02	153109465	-	144466110	144466682	3736
572

chain	255	NW_020190491.1	70521	+	10972	11544	chr02	153109465	-	143687891	143688463	3737
572

chain	255	NW_020190491.1	70521	+	10972	11544	chr02	153109465	-	143732557	143733129	3738
572

chain	255	NW_020190491.1	70521	+	10972	11544	chr02	153109465	-	146474760	146475332	3739
572

chain	255	NW_020190491.1	70521	+	10972	11544	chr02	153109465	-	144474896	144475468	3740
572

chain	255	NW_020190491.1	70521	+	10352	11366	chr02	153109465	-	143052430	143053444	3741
1014

chain	255	NW_020190491.1	70521	+	10352	11366	chr02	153109465	-	146621235	146622249	3742
1014

chain	255	NW_020191542.1	64649	+	4356	6936	chr02	153109465	-	244860	247440	3743
2580

chain	255	NW_020190491.1	70521	+	10972	11544	chr02	153109465	-	142904981	142905553	3744
572

chain	255	NW_020190491.1	70521	+	14591	15318	chr02	153109465	-	146879240	146879967	3745
727

chain	255	NW_020190491.1	70521	+	12587	13198	chr02	153109465	-	144388794	144389405	3746
611

chain	255	NW_020190491.1	70521	+	12587	13198	chr02	153109465	-	143594522	143595133	3747
611

chain	255	NW_020190491.1	70521	+	12587	13198	chr02	153109465	-	146452731	146453342	3748
611

chain	255	NW_020190491.1	70521	+	12587	13198	chr02	153109465	-	142831621	142832232	3749
611

chain	255	NW_020190491.1	70521	+	12587	13198	chr02	153109465	-	143655880	143656491	3750
611

chain	255	NW_020190491.1	70521	+	12587	13198	chr02	153109465	-	143599949	143600560	3751
611

chain	255	NW_020190491.1	70521	+	12587	13198	chr02	153109465	-	144383367	144383978	3752
611

chain	255	NW_020190491.1	70521	+	12587	13198	chr02	153109465	-	144427429	144428040	3753
611

chain	255	NW_020190739.1	47458	+	9365	9895	chr02	153109465	-	136443667	136444197	3754
530

chain	255	NW_020190491.1	70521	+	14691	15581	chr02	153109465	-	146739650	146740540	3755
890

chain	255	NW_020190491.1	70521	+	14937	15626	chr02	153109465	-	144260751	144261440	3756
689

chain	255	NW_020190491.1	70521	+	9567	10704	chr02	153109465	-	142581872	142583009	3757
1137

chain	255	NW_020190491.1	70521	+	14589	15417	chr02	153109465	-	148019404	148020232	3758
828

chain	255	NW_020190491.1	70521	+	9567	10704	chr02	153109465	-	144150511	144151648	3759
1137

chain	255	NW_020190491.1	70521	+	10985	11533	chr02	153109465	-	143643192	143643740	3760
548

chain	255	NW_020190491.1	70521	+	9567	10704	chr02	153109465	-	143369445	143370582	3761
1137

chain	255	NW_020191542.1	64649	+	14132	14912	chr02	153109465	-	255127	255907	3762
780

chain	255	NW_020190491.1	70521	+	10682	11302	chr02	153109465	-	142849308	142849928	3763
620

chain	255	NW_020190491.1	70521	+	10682	11302	chr02	153109465	-	142845996	142846616	3764
620

chain	255	NW_020190491.1	70521	+	10951	11533	chr02	153109465	-	143753926	143754508	3765
582

chain	255	NW_020190491.1	70521	+	15645	16640	chr02	153109465	-	144614522	144615517	3766
995

chain	255	NW_020190491.1	70521	+	10682	11302	chr02	153109465	-	146384406	146385026	3767
620

chain	255	NW_020190491.1	70521	+	10682	11302	chr02	153109465	-	143614370	143614990	3768
620

chain	255	NW_020190491.1	70521	+	10951	11533	chr02	153109465	-	146509515	146510097	3769
582

chain	255	NW_020190491.1	70521	+	10682	11302	chr02	153109465	-	144403077	144403697	3770
620

chain	255	NW_020190491.1	70521	+	10951	11533	chr02	153109465	-	142942550	142943132	3771
582

chain	255	NW_020190491.1	70521	+	10951	11533	chr02	153109465	-	144496127	144496709	3772
582

chain	255	NW_020190491.1	70521	+	10951	11533	chr02	153109465	-	146500499	146501081	3773
582

chain	255	NW_020190491.1	70521	+	10951	11533	chr02	153109465	-	143762942	143763524	3774
582

chain	255	NW_020190491.1	70521	+	10951	11533	chr02	153109465	-	144487111	144487693	3775
582

chain	255	NW_020190491.1	70521	+	13618	15317	chr02	153109465	-	145294497	145296196	3776
1699

chain	255	NW_020190491.1	70521	+	16026	16812	chr02	153109465	-	142603597	142604383	3777
786

chain	255	NW_020190491.1	70521	+	15564	16683	chr02	153109465	-	142584098	142585217	3778
1119

chain	255	NW_020190491.1	70521	+	14940	15961	chr02	153109465	-	146210737	146211758	3779
1021

chain	255	NW_020190491.1	70521	+	14940	15961	chr02	153109465	-	149005269	149006290	3780
1021

chain	255	NW_020190491.1	70521	+	15550	16364	chr02	153109465	-	142882787	142883601	3781
814

chain	255	NW_020190491.1	70521	+	12587	13185	chr02	153109465	-	142826194	142826792	3782
598

chain	255	NW_020190491.1	70521	+	14917	16193	chr02	153109465	-	149127077	149128353	3783
1276

chain	255	NW_020191709.1	23852	+	19656	22958	chr02	153109465	-	150351814	150355116	3784
3302

chain	255	NW_020190491.1	70521	+	10972	11544	chr02	153109465	-	142913077	142913649	3785
572

chain	255	NW_020190491.1	70521	+	15696	16444	chr02	153109465	-	143902495	143903243	3786
748

chain	255	NW_020190491.1	70521	+	15696	16444	chr02	153109465	-	146716321	146717069	3787
748

chain	255	NC_037355.1	45940150	+	521344	521740	chr02	153109465	+	12734	13130	3788
396

chain	255	NW_020190491.1	70521	+	15562	16444	chr02	153109465	-	143707615	143708497	3789
882

chain	255	NW_020190491.1	70521	+	10352	11366	chr02	153109465	-	146590186	146591200	3790
1014

chain	255	NW_020190491.1	70521	+	10352	11366	chr02	153109465	-	144569486	144570500	3791
1014

chain	255	NW_020190491.1	70521	+	10352	11366	chr02	153109465	-	143021381	143022395	3792
1014

chain	255	NW_020190491.1	70521	+	14065	15956	chr02	153109465	-	144390225	144392116	3793
1891

chain	255	NW_020190491.1	70521	+	14065	16094	chr02	153109465	-	142833052	142835081	3794
2029

chain	255	NW_020190491.1	70521	+	14726	16245	chr02	153109465	-	143773616	143775135	3795
1519

chain	255	NW_020190491.1	70521	+	10279	11278	chr02	153109465	-	144197167	144198166	3796
999

chain	255	NW_020190491.1	70521	+	14606	15304	chr02	153109465	-	143232149	143232847	3797
698

chain	255	NW_020190491.1	70521	+	14591	15417	chr02	153109465	-	146335939	146336765	3798
826

chain	255	NW_020190491.1	70521	+	10682	11302	chr02	153109465	-	144406987	144407607	3799
620

chain	255	NW_020190491.1	70521	+	10682	11302	chr02	153109465	-	143618280	143618900	3800
620

chain	255	NW_020190491.1	70521	+	10398	11320	chr02	153109465	-	142529445	142530367	3801
922

chain	255	NW_020190491.1	70521	+	10682	11302	chr02	153109465	-	142853218	142853838	3802
620

chain	255	NW_020190491.1	70521	+	13456	14342	chr02	153109465	-	142611759	142612645	3803
886

chain	255	NW_020190491.1	70521	+	10682	11302	chr02	153109465	-	146388316	146388936	3804
620

chain	255	NW_020190491.1	70521	+	10951	11533	chr02	153109465	-	143710364	143710946	3805
582

chain	255	NC_037329.1	136231102	+	56381	56786	chr02	153109465	+	16712539	16712944	3806
405

chain	255	NW_020190491.1	70521	+	10972	11533	chr02	153109465	-	146490032	146490593	3807
561

chain	255	NW_020190491.1	70521	+	15550	16640	chr02	153109465	-	146480534	146481624	3808
1090

chain	255	NW_020190491.1	70521	+	15550	16640	chr02	153109465	-	143738331	143739421	3809
1090

chain	255	NW_020191419.1	52332	+	24356	24841	chr02	153109465	-	142450968	142451453	3810
485

chain	255	NW_020190491.1	70521	+	15550	16640	chr02	153109465	-	143684879	143685969	3811
1090

chain	255	NW_020190491.1	70521	+	15550	16640	chr02	153109465	-	142919035	142920125	3812
1090

chain	255	NW_020190491.1	70521	+	15550	16640	chr02	153109465	-	144471884	144472974	3813
1090

chain	255	NW_020190491.1	70521	+	14710	15500	chr02	153109465	-	147461285	147462075	3814
790

chain	255	NW_020190491.1	70521	+	14710	15500	chr02	153109465	-	143236299	143237089	3815
790

chain	255	NW_020190491.1	70521	+	14710	15500	chr02	153109465	-	144005817	144006607	3816
790

chain	255	NW_020190491.1	70521	+	16010	17004	chr02	153109465	-	144606055	144607049	3817
994

chain	255	NW_020190491.1	70521	+	10869	11533	chr02	153109465	-	143694872	143695536	3818
664

chain	255	NW_020190491.1	70521	+	16010	17004	chr02	153109465	-	143827375	143828369	3819
994

chain	255	NW_020190491.1	70521	+	16010	17004	chr02	153109465	-	143066045	143067039	3820
994

chain	255	NW_020190491.1	70521	+	16010	17004	chr02	153109465	-	146572432	146573426	3821
994

chain	255	NW_020190491.1	70521	+	10869	11533	chr02	153109465	-	146494897	146495561	3822
664

chain	255	NW_020190491.1	70521	+	10869	11533	chr02	153109465	-	144481509	144482173	3823
664

chain	255	NW_020190491.1	70521	+	16010	17004	chr02	153109465	-	144554261	144555255	3824
994

chain	255	NW_020190491.1	70521	+	16010	17004	chr02	153109465	-	143007813	143008807	3825
994

chain	255	NW_020190491.1	70521	+	10869	11533	chr02	153109465	-	142928108	142928772	3826
664

chain	255	NW_020190491.1	70521	+	10869	11533	chr02	153109465	-	143748324	143748988	3827
664

chain	255	NW_020190491.1	70521	+	14964	15823	chr02	153109465	-	148775343	148776202	3828
859

chain	255	NW_020190491.1	70521	+	16343	17180	chr02	153109465	-	142674309	142675146	3829
837

chain	255	NW_020190491.1	70521	+	16385	17179	chr02	153109465	-	144241822	144242616	3830
794

chain	255	NW_020190491.1	70521	+	12780	13198	chr02	153109465	-	142899935	142900353	3831
418

chain	255	NW_020190491.1	70521	+	12780	13198	chr02	153109465	-	143772314	143772732	3832
418

chain	255	NW_020190491.1	70521	+	12780	13198	chr02	153109465	-	144433418	144433836	3833
418

chain	255	NW_020190491.1	70521	+	12780	13198	chr02	153109465	-	143661915	143662333	3834
418

chain	255	NW_020190491.1	70521	+	12780	13198	chr02	153109465	-	144452784	144453202	3835
418

chain	255	NW_020190491.1	70521	+	12314	14439	chr02	153109465	-	143644339	143646464	3836
2125

chain	255	NW_020190231.1	101102	+	79023	79680	chr02	153109465	+	13661920	13662577	3837
657

chain	255	NW_020190491.1	70521	+	14652	15838	chr02	153109465	-	144245516	144246702	3838
1186

chain	255	NW_020190491.1	70521	+	15761	16640	chr02	153109465	-	143745028	143745907	3839
879

chain	255	NW_020190491.1	70521	+	15761	16640	chr02	153109465	-	146487231	146488110	3840
879

chain	255	NW_020190491.1	70521	+	15761	16640	chr02	153109465	-	143691576	143692455	3841
879

chain	255	NW_020190491.1	70521	+	10682	11274	chr02	153109465	-	146397423	146398015	3842
592

chain	255	NW_020190491.1	70521	+	14606	15399	chr02	153109465	-	147091020	147091813	3843
793

chain	255	NW_020190491.1	70521	+	10682	11274	chr02	153109465	-	146411865	146412457	3844
592

chain	255	NW_020190491.1	70521	+	12314	13198	chr02	153109465	-	146458256	146459140	3845
884

chain	255	NW_020190491.1	70521	+	14591	15318	chr02	153109465	-	144813760	144814487	3846
727

chain	255	NW_020190491.1	70521	+	14591	15318	chr02	153109465	-	144036225	144036952	3847
727

chain	255	NW_020190491.1	70521	+	14591	15318	chr02	153109465	-	143269972	143270699	3848
727

chain	255	NW_020190491.1	70521	+	12587	13198	chr02	153109465	-	143788631	143789242	3849
611

chain	255	NW_020190491.1	70521	+	12587	13198	chr02	153109465	-	142972885	142973496	3850
611

chain	255	NW_020190491.1	70521	+	16340	16987	chr02	153109465	-	145464869	145465516	3851
647

chain	255	NW_020190231.1	101102	+	79029	79680	chr02	153109465	+	13901045	13901696	3852
651

chain	255	NW_020190491.1	70521	+	16340	16987	chr02	153109465	-	145457461	145458108	3853
647

chain	255	NW_020190491.1	70521	+	10279	11278	chr02	153109465	-	143408511	143409510	3854
999

chain	255	NW_020190231.1	101102	+	79029	79680	chr02	153109465	+	13897363	13898014	3855
651

chain	255	NW_020190491.1	70521	+	10279	11278	chr02	153109465	-	142630159	142631158	3856
999

chain	255	NW_020190209.1	263909	+	169182	169757	chr02	153109465	+	152848383	152848958	3857
575

chain	255	NW_020190756.1	60406	+	41081	41864	chr02	153109465	+	13169014	13169797	3858
783

chain	255	NW_020190491.1	70521	+	15795	16364	chr02	153109465	-	146434227	146434796	3859
569

chain	255	NW_020190491.1	70521	+	16010	17096	chr02	153109465	-	146596626	146597712	3860
1086

chain	255	NW_020190491.1	70521	+	14606	15600	chr02	153109465	-	143199903	143200897	3861
994

chain	255	NW_020190491.1	70521	+	14606	15600	chr02	153109465	-	146791245	146792239	3862
994

chain	255	NW_020190491.1	70521	+	16010	16949	chr02	153109465	-	143023267	143024206	3863
939

chain	255	NW_020190491.1	70521	+	16010	16949	chr02	153109465	-	146584252	146585191	3864
939

chain	255	NW_020190491.1	70521	+	16010	16594	chr02	153109465	-	143062411	143062995	3865
584

chain	255	NW_020190491.1	70521	+	16010	16594	chr02	153109465	-	144602421	144603005	3866
584

chain	255	NW_020190491.1	70521	+	16010	17096	chr02	153109465	-	144575926	144577012	3867
1086

chain	255	NW_020190491.1	70521	+	16010	16594	chr02	153109465	-	146623121	146623705	3868
584

chain	255	NW_020190491.1	70521	+	16010	16594	chr02	153109465	-	146631217	146631801	3869
584

chain	255	NW_020190491.1	70521	+	14606	15600	chr02	153109465	-	144750076	144751070	3870
994

chain	255	NW_020190491.1	70521	+	14606	15600	chr02	153109465	-	143971489	143972483	3871
994

chain	255	NW_020190491.1	70521	+	16010	16949	chr02	153109465	-	146592072	146593011	3872
939

chain	255	NW_020190491.1	70521	+	16102	16812	chr02	153109465	-	142605926	142606636	3873
710

chain	255	NW_020190491.1	70521	+	15013	16099	chr02	153109465	-	146410078	146411164	3874
1086

chain	255	NW_020190209.1	263909	+	122549	129140	chr02	153109465	+	152682974	152689565	3875
6591

chain	255	NW_020190491.1	70521	+	14683	15751	chr02	153109465	-	143962969	143964037	3876
1068

chain	255	NW_020190491.1	70521	+	12587	13196	chr02	153109465	-	142839670	142840279	3877
609

chain	255	NW_020190491.1	70521	+	12587	13196	chr02	153109465	-	144396751	144397360	3878
609

chain	255	NW_020190491.1	70521	+	12587	13196	chr02	153109465	-	143608044	143608653	3879
609

chain	255	NW_020190491.1	70521	+	15550	16435	chr02	153109465	-	146460800	146461685	3880
885

chain	255	NW_020190491.1	70521	+	15550	16640	chr02	153109465	-	143663949	143665039	3881
1090

chain	255	NW_020190491.1	70521	+	15550	16640	chr02	153109465	-	144454818	144455908	3882
1090

chain	255	NW_020190139.1	53653	+	35316	35880	chr02	153109465	-	150496710	150497274	3883
564

chain	255	NW_020191621.1	26543	+	6144	6585	chr02	153109465	-	149683195	149683636	3884
441

chain	255	NW_020190491.1	70521	+	14606	15397	chr02	153109465	-	146664404	146665195	3885
791

chain	255	NW_020190491.1	70521	+	14606	15397	chr02	153109465	-	143095644	143096435	3886
791

chain	255	NW_020190491.1	70521	+	14606	15297	chr02	153109465	-	145171803	145172494	3887
691

chain	255	NW_020190491.1	70521	+	14606	15397	chr02	153109465	-	143114687	143115478	3888
791

chain	255	NW_020190491.1	70521	+	14606	15397	chr02	153109465	-	144654513	144655304	3889
791

chain	255	NW_020190360.1	128359	+	67701	68141	chr02	153109465	+	3900957	3901397	3890
440

chain	255	NW_020190491.1	70521	+	10954	11533	chr02	153109465	-	142857676	142858255	3891
579

chain	255	NW_020190491.1	70521	+	10954	11533	chr02	153109465	-	143622738	143623317	3892
579

chain	255	NW_020190491.1	70521	+	10954	11533	chr02	153109465	-	144411445	144412024	3893
579

chain	255	NW_020190491.1	70521	+	9693	10695	chr02	153109465	-	142673916	142674918	3894
1002

chain	255	NW_020190360.1	128359	+	52337	52734	chr02	153109465	+	3886455	3886852	3895
397

chain	255	NW_020191621.1	26543	+	17830	18486	chr02	153109465	-	149700977	149701633	3896
656

chain	255	NW_020190491.1	70521	+	14652	15870	chr02	153109465	-	143461549	143462767	3897
1218

chain	255	NW_020190491.1	70521	+	16010	16444	chr02	153109465	-	144530392	144530826	3898
434

chain	255	NW_020190491.1	70521	+	16010	16444	chr02	153109465	-	143799413	143799847	3899
434

chain	255	NW_020190491.1	70521	+	16010	16444	chr02	153109465	-	143027821	143028255	3900
434

chain	255	NW_020190491.1	70521	+	15761	16640	chr02	153109465	-	144478213	144479092	3901
879

chain	255	NW_020190491.1	70521	+	16010	16444	chr02	153109465	-	146548516	146548950	3902
434

chain	255	NW_020190491.1	70521	+	15653	16958	chr02	153109465	-	146634448	146635753	3903
1305

chain	255	NW_020190491.1	70521	+	16010	16444	chr02	153109465	-	142983897	142984331	3904
434

chain	255	NW_020190491.1	70521	+	12314	13198	chr02	153109465	-	142887833	142888717	3905
884

chain	255	NW_020190491.1	70521	+	12780	13198	chr02	153109465	-	146516955	146517373	3906
418

chain	255	NW_020190491.1	70521	+	12780	13198	chr02	153109465	-	142871599	142872017	3907
418

chain	255	NW_020190552.1	18032	+	10190	10819	chr02	153109465	-	146075502	146076131	3908
629

chain	255	NW_020190491.1	70521	+	15795	16364	chr02	153109465	-	142892738	142893307	3909
569

chain	255	NW_020190209.1	263909	+	197912	198481	chr02	153109465	+	152869478	152870047	3910
569

chain	255	NW_020190491.1	70521	+	16010	16594	chr02	153109465	-	143054315	143054899	3911
584

chain	255	NW_020190491.1	70521	+	16010	16594	chr02	153109465	-	143004087	143004671	3912
584

chain	255	NW_020190491.1	70521	+	16010	16594	chr02	153109465	-	144610609	144611193	3913
584

chain	255	NW_020190491.1	70521	+	16010	17096	chr02	153109465	-	144598097	144599183	3914
1086

chain	255	NW_020190491.1	70521	+	16010	17096	chr02	153109465	-	143058087	143059173	3915
1086

chain	255	NW_020190491.1	70521	+	14606	15600	chr02	153109465	-	147423419	147424413	3916
994

chain	255	NW_020190491.1	70521	+	16010	16594	chr02	153109465	-	142979942	142980526	3917
584

chain	255	NW_020190491.1	70521	+	14606	15536	chr02	153109465	-	144724330	144725260	3918
930

chain	255	NW_020190491.1	70521	+	16010	17096	chr02	153109465	-	143050038	143051124	3919
1086

chain	255	NW_020190491.1	70521	+	16010	16594	chr02	153109465	-	143038309	143038893	3920
584

chain	255	NW_020190491.1	70521	+	16010	17096	chr02	153109465	-	146626893	146627979	3921
1086

chain	255	NW_020190491.1	70521	+	16010	16949	chr02	153109465	-	144571372	144572311	3922
939

chain	255	NW_020190491.1	70521	+	16010	16594	chr02	153109465	-	144526667	144527251	3923
584

chain	255	NW_020190491.1	70521	+	16010	16594	chr02	153109465	-	146600904	146601488	3924
584

chain	255	NW_020190491.1	70521	+	16010	16594	chr02	153109465	-	146544791	146545375	3925
584

chain	255	NW_020190491.1	70521	+	14606	15536	chr02	153109465	-	143946019	143946949	3926
930

chain	255	NW_020190491.1	70521	+	16010	16594	chr02	153109465	-	144584666	144585250	3927
584

chain	255	NW_020190491.1	70521	+	16010	17096	chr02	153109465	-	146618843	146619929	3928
1086

chain	255	NW_020190491.1	70521	+	16010	16594	chr02	153109465	-	146607114	146607698	3929
584

chain	255	NW_020190491.1	70521	+	16010	16594	chr02	153109465	-	143032099	143032683	3930
584

chain	255	NW_020190491.1	70521	+	16010	16594	chr02	153109465	-	143795688	143796272	3931
584

chain	255	NW_020190491.1	70521	+	12812	13198	chr02	153109465	-	143849337	143849723	3932
386

chain	255	NW_020190491.1	70521	+	12703	13198	chr02	153109465	-	146656613	146657108	3933
495

chain	255	NW_020190491.1	70521	+	12812	13327	chr02	153109465	-	146652353	146652868	3934
515

chain	255	NW_020190491.1	70521	+	12812	13327	chr02	153109465	-	143083547	143084062	3935
515

chain	255	NW_020190491.1	70521	+	12812	13557	chr02	153109465	-	144623557	144624302	3936
745

chain	255	NW_020190491.1	70521	+	15550	16640	chr02	153109465	-	142901969	142903059	3937
1090

chain	255	NW_020190491.1	70521	+	13564	14767	chr02	153109465	-	148654342	148655545	3938
1203

chain	255	NW_020190491.1	70521	+	14917	16099	chr02	153109465	-	143419129	143420311	3939
1182

chain	255	NW_020190491.1	70521	+	15731	16640	chr02	153109465	-	142908452	142909361	3940
909

chain	255	NC_037332.1	120089316	+	26564686	26565029	chr02	153109465	+	0	343	3941
343

chain	255	NW_020190491.1	70521	+	14606	15397	chr02	153109465	-	146691129	146691920	3942
791

chain	255	NW_020190491.1	70521	+	16010	16949	chr02	153109465	-	146568706	146569645	3943
939

chain	255	NW_020190231.1	101102	+	79158	79659	chr02	153109465	+	13936955	13937456	3944
501

chain	255	NW_020190491.1	70521	+	11062	11521	chr02	153109465	-	143038789	143039248	3945
459

chain	255	NW_020190491.1	70521	+	11062	11521	chr02	153109465	-	143799893	143800352	3946
459

chain	255	NW_020190491.1	70521	+	11062	11521	chr02	153109465	-	144530872	144531331	3947
459

chain	255	NW_020190491.1	70521	+	11062	11521	chr02	153109465	-	146548996	146549455	3948
459

chain	255	NW_020190491.1	70521	+	11062	11521	chr02	153109465	-	144585146	144585605	3949
459

chain	255	NW_020190491.1	70521	+	12679	13198	chr02	153109465	-	146491601	146492120	3950
519

chain	255	NW_020190491.1	70521	+	11062	11521	chr02	153109465	-	146607594	146608053	3951
459

chain	255	NW_020190491.1	70521	+	11062	11521	chr02	153109465	-	142984377	142984836	3952
459

chain	255	NW_020190491.1	70521	+	16340	16974	chr02	153109465	-	147772363	147772997	3953
634

chain	255	NW_020190491.1	70521	+	16340	16974	chr02	153109465	-	147114142	147114776	3954
634

chain	255	NW_020190491.1	70521	+	13813	14626	chr02	153109465	-	146489101	146489914	3955
813

chain	255	NW_020190491.1	70521	+	16340	16974	chr02	153109465	-	145071472	145072106	3956
634

chain	255	NW_020190491.1	70521	+	12780	14155	chr02	153109465	-	144424310	144425685	3957
1375

chain	255	NC_037329.1	136231102	+	133837492	133838146	chr02	153109465	+	150301468	150302122	3958
654

chain	255	NW_020190491.1	70521	+	16470	17191	chr02	153109465	-	143793848	143794569	3959
721

chain	255	NW_020190491.1	70521	+	14928	15794	chr02	153109465	-	144151733	144152599	3960
866

chain	255	NW_020190491.1	70521	+	9693	10695	chr02	153109465	-	144241295	144242297	3961
1002

chain	255	NW_020190491.1	70521	+	15419	16444	chr02	153109465	-	143851715	143852740	3962
1025

chain	255	NW_020190491.1	70521	+	14726	16145	chr02	153109465	-	146498294	146499713	3963
1419

chain	255	NW_020190491.1	70521	+	16493	16987	chr02	153109465	-	143502118	143502612	3964
494

chain	255	NW_020190491.1	70521	+	14726	16145	chr02	153109465	-	143751721	143753140	3965
1419

chain	255	NW_020190491.1	70521	+	14606	16245	chr02	153109465	-	146522461	146524100	3966
1639

chain	255	NW_020190491.1	70521	+	16010	16594	chr02	153109465	-	144550535	144551119	3967
584

chain	255	NW_020190491.1	70521	+	16010	16553	chr02	153109465	-	144547453	144547996	3968
543

chain	255	NW_020190491.1	70521	+	10682	11274	chr02	153109465	-	143822277	143822869	3969
592

chain	255	NW_020190491.1	70521	+	10682	11274	chr02	153109465	-	144525341	144525933	3970
592

chain	255	NW_020190491.1	70521	+	10682	11274	chr02	153109465	-	146567334	146567926	3971
592

chain	255	NW_020190491.1	70521	+	10682	11274	chr02	153109465	-	143794362	143794954	3972
592

chain	255	NW_020190491.1	70521	+	16340	16953	chr02	153109465	-	145090427	145091040	3973
613

chain	255	NW_020190491.1	70521	+	12360	13150	chr02	153109465	-	146463408	146464198	3974
790

chain	255	NW_020190491.1	70521	+	16292	16987	chr02	153109465	-	149034911	149035606	3975
695

chain	255	NW_020190491.1	70521	+	16010	16594	chr02	153109465	-	143823649	143824233	3976
584

chain	255	NW_020190491.1	70521	+	12812	13198	chr02	153109465	-	143040125	143040511	3977
386

chain	255	NW_020190491.1	70521	+	12812	13198	chr02	153109465	-	144586482	144586868	3978
386

chain	255	NW_020190491.1	70521	+	12812	13198	chr02	153109465	-	146608930	146609316	3979
386

chain	255	NW_020190491.1	70521	+	14917	16099	chr02	153109465	-	144209073	144210255	3980
1182

chain	255	NW_020190491.1	70521	+	13618	14339	chr02	153109465	-	147211372	147212093	3981
721

chain	255	NW_020190491.1	70521	+	14917	16099	chr02	153109465	-	142642065	142643247	3982
1182

chain	255	NW_020190491.1	70521	+	9965	11302	chr02	153109465	-	142712365	142713702	3983
1337

chain	255	NW_020190491.1	70521	+	10279	10743	chr02	153109465	-	142734889	142735353	3984
464

chain	255	NW_020190491.1	70521	+	10279	10743	chr02	153109465	-	143517609	143518073	3985
464

chain	255	NW_020190491.1	70521	+	9965	11302	chr02	153109465	-	143492143	143493480	3986
1337

chain	255	NW_020190491.1	70521	+	10279	10743	chr02	153109465	-	144298864	144299328	3987
464

chain	255	NW_020190491.1	70521	+	9965	11302	chr02	153109465	-	144276432	144277769	3988
1337

chain	255	NW_020190491.1	70521	+	10279	10743	chr02	153109465	-	143488456	143488920	3989
464

chain	255	NW_020190491.1	70521	+	15918	16867	chr02	153109465	-	144159620	144160569	3990
949

chain	255	NW_020190491.1	70521	+	16425	17191	chr02	153109465	-	143468750	143469516	3991
766

chain	255	NW_020190491.1	70521	+	16425	17191	chr02	153109465	-	144252993	144253759	3992
766

chain	255	NW_020190491.1	70521	+	15918	16867	chr02	153109465	-	143378554	143379503	3993
949

chain	255	NW_020190491.1	70521	+	15918	16867	chr02	153109465	-	142590935	142591884	3994
949

chain	255	NW_020190491.1	70521	+	15791	16332	chr02	153109465	-	144519916	144520457	3995
541

chain	255	NW_020190491.1	70521	+	15791	16444	chr02	153109465	-	143816484	143817137	3996
653

chain	255	NW_020190491.1	70521	+	13641	14382	chr02	153109465	-	144328096	144328837	3997
741

chain	255	NW_020190491.1	70521	+	14589	15089	chr02	153109465	-	145286224	145286724	3998
500

chain	255	NW_020190491.1	70521	+	14589	15089	chr02	153109465	-	145273069	145273569	3999
500

chain	255	NW_020190491.1	70521	+	14589	15089	chr02	153109465	-	148026533	148027033	4000
500

chain	255	NW_020190491.1	70521	+	14589	15089	chr02	153109465	-	148030166	148030666	4001
500

chain	255	NW_020190491.1	70521	+	14589	15089	chr02	153109465	-	147352121	147352621	4002
500

chain	255	NW_020191067.1	80948	+	0	636	chr02	153109465	-	149478277	149478913	4003
636

chain	255	NW_020190491.1	70521	+	11062	11521	chr02	153109465	-	144611089	144611548	4004
459

chain	255	NW_020190491.1	70521	+	16340	16975	chr02	153109465	-	148733291	148733926	4005
635

chain	255	NW_020190491.1	70521	+	16340	16975	chr02	153109465	-	148728875	148729510	4006
635

chain	255	NW_020190491.1	70521	+	11062	11521	chr02	153109465	-	143034235	143034694	4007
459

chain	255	NW_020190491.1	70521	+	16340	16975	chr02	153109465	-	145920182	145920817	4008
635

chain	255	NW_020190491.1	70521	+	16340	16975	chr02	153109465	-	145897409	145898044	4009
635

chain	255	NW_020190491.1	70521	+	16340	16975	chr02	153109465	-	145924598	145925233	4010
635

chain	255	NW_020190491.1	70521	+	10714	11237	chr02	153109465	-	144393314	144393837	4011
523

chain	255	NW_020190491.1	70521	+	16489	17140	chr02	153109465	-	143431511	143432162	4012
651

chain	255	NW_020190491.1	70521	+	14630	15355	chr02	153109465	-	144028773	144029498	4013
725

chain	255	NW_020190491.1	70521	+	10569	11366	chr02	153109465	-	143044597	143045394	4014
797

chain	255	NW_020191717.1	16192	+	5562	6460	chr02	153109465	-	145782103	145783001	4015
898

chain	255	NW_020190491.1	70521	+	14630	15355	chr02	153109465	-	143262520	143263245	4016
725

chain	255	NW_020190491.1	70521	+	12820	13198	chr02	153109465	-	143132541	143132919	4017
378

chain	255	NW_020190491.1	70521	+	10714	11237	chr02	153109465	-	143604607	143605130	4018
523

chain	255	NW_020190491.1	70521	+	14630	15355	chr02	153109465	-	144806308	144807033	4019
725

chain	255	NW_020190491.1	70521	+	12820	13198	chr02	153109465	-	144674390	144674768	4020
378

chain	255	NW_020190491.1	70521	+	16489	17180	chr02	153109465	-	143420931	143421622	4021
691

chain	255	NW_020190491.1	70521	+	10714	11237	chr02	153109465	-	142836279	142836802	4022
523

chain	255	NW_020190491.1	70521	+	13817	15475	chr02	153109465	-	142839198	142840856	4023
1658

chain	255	NW_020190491.1	70521	+	12820	13198	chr02	153109465	-	144683496	144683874	4024
378

chain	255	NW_020190491.1	70521	+	13445	14377	chr02	153109465	-	143427685	143428617	4025
932

chain	255	NW_020190491.1	70521	+	12821	13198	chr02	153109465	-	144612434	144612811	4026
377

chain	255	NW_020190491.1	70521	+	16470	17191	chr02	153109465	-	146540053	146540774	4027
721

chain	255	NW_020190491.1	70521	+	14652	15188	chr02	153109465	-	142678505	142679041	4028
536

chain	255	NW_020191621.1	26543	+	1042	2511	chr02	153109465	-	149676168	149677637	4029
1469

chain	255	NW_020190491.1	70521	+	10352	11366	chr02	153109465	-	143048198	143049212	4030
1014

chain	255	NW_020190491.1	70521	+	14301	15404	chr02	153109465	-	145138335	145139438	4031
1103

chain	255	NW_020190491.1	70521	+	14726	16145	chr02	153109465	-	144484906	144486325	4032
1419

chain	255	NW_020190491.1	70521	+	14301	15404	chr02	153109465	-	147857214	147858317	4033
1103

chain	255	NW_020190491.1	70521	+	16364	16975	chr02	153109465	-	146067310	146067921	4034
611

chain	255	NW_020190491.1	70521	+	14301	15404	chr02	153109465	-	147184319	147185422	4035
1103

chain	255	NW_020190491.1	70521	+	15761	16640	chr02	153109465	-	143670646	143671525	4036
879

chain	255	NW_020190491.1	70521	+	15761	16640	chr02	153109465	-	143725248	143726127	4037
879

chain	255	NW_020190491.1	70521	+	10352	11265	chr02	153109465	-	142959982	142960895	4038
913

chain	255	NW_020190491.1	70521	+	15761	16640	chr02	153109465	-	146470165	146471044	4039
879

chain	255	NW_020190491.1	70521	+	15761	16640	chr02	153109465	-	144461515	144462394	4040
879

chain	255	NW_020190491.1	70521	+	14589	15043	chr02	153109465	-	148702281	148702735	4041
454

chain	255	NW_020190491.1	70521	+	15691	16444	chr02	153109465	-	143863991	143864744	4042
753

chain	255	NC_037329.1	136231102	+	30184	30664	chr02	153109465	+	16693730	16694210	4043
480

chain	255	NW_020190491.1	70521	+	10682	11274	chr02	153109465	-	143002715	143003307	4044
592

chain	255	NW_020190491.1	70521	+	14586	15417	chr02	153109465	-	147227148	147227979	4045
831

chain	255	NW_020190491.1	70521	+	14586	15417	chr02	153109465	-	147896225	147897056	4046
831

chain	255	NW_020190491.1	70521	+	14586	15417	chr02	153109465	-	146204173	146205004	4047
831

chain	255	NW_020190491.1	70521	+	10279	10749	chr02	153109465	-	143382756	143383226	4048
470

chain	255	NW_020190491.1	70521	+	12587	13017	chr02	153109465	-	144144517	144144947	4049
430

chain	255	NW_020190491.1	70521	+	14606	15135	chr02	153109465	-	148151436	148151965	4050
529

chain	255	NW_020190491.1	70521	+	14606	15135	chr02	153109465	-	145377317	145377846	4051
529

chain	255	NW_020191419.1	52332	+	25752	26320	chr02	153109465	-	142032746	142033314	4052
568

chain	255	NW_020190491.1	70521	+	14586	15411	chr02	153109465	-	145566121	145566946	4053
825

chain	255	NW_020191709.1	23852	+	19656	21930	chr02	153109465	-	150319616	150321890	4054
2274

chain	255	NW_020190491.1	70521	+	14586	15411	chr02	153109465	-	145556093	145556918	4055
825

chain	255	NW_020190491.1	70521	+	14586	15411	chr02	153109465	-	148363515	148364340	4056
825

chain	255	NW_020190491.1	70521	+	10682	11366	chr02	153109465	-	143421334	143422018	4057
684

chain	255	NW_020190491.1	70521	+	10175	10799	chr02	153109465	-	142768952	142769576	4058
624

chain	255	NW_020190491.1	70521	+	10175	10799	chr02	153109465	-	144325621	144326245	4059
624

chain	255	NW_020190491.1	70521	+	14586	14989	chr02	153109465	-	144715111	144715514	4060
403

chain	255	NW_020190491.1	70521	+	14586	14989	chr02	153109465	-	143934408	143934811	4061
403

chain	255	NW_020190491.1	70521	+	15066	15758	chr02	153109465	-	146400933	146401625	4062
692

chain	255	NW_020190491.1	70521	+	10845	11366	chr02	153109465	-	144601120	144601641	4063
521

chain	255	NW_020190491.1	70521	+	10845	11366	chr02	153109465	-	143061110	143061631	4064
521

chain	255	NW_020190491.1	70521	+	10845	11366	chr02	153109465	-	146629916	146630437	4065
521

chain	255	NW_020190491.1	70521	+	15914	16444	chr02	153109465	-	146402148	146402678	4066
530

chain	255	NW_020190491.1	70521	+	15914	16444	chr02	153109465	-	144413184	144413714	4067
530

chain	255	NW_020190491.1	70521	+	14589	15089	chr02	153109465	-	146150960	146151460	4068
500

chain	255	NW_020190491.1	70521	+	12812	13192	chr02	153109465	-	146703180	146703560	4069
380

chain	255	NW_020190491.1	70521	+	12812	13192	chr02	153109465	-	143875877	143876257	4070
380

chain	255	NW_020190491.1	70521	+	12812	13192	chr02	153109465	-	146676317	146676697	4071
380

chain	255	NW_020190491.1	70521	+	15914	16444	chr02	153109465	-	146416590	146417120	4072
530

chain	255	NW_020190491.1	70521	+	12812	13192	chr02	153109465	-	146708746	146709126	4073
380

chain	255	NW_020190491.1	70521	+	12812	13192	chr02	153109465	-	143107649	143108029	4074
380

chain	255	NW_020190491.1	70521	+	15914	16444	chr02	153109465	-	143624477	143625007	4075
530

chain	255	NW_020190491.1	70521	+	12812	13192	chr02	153109465	-	144666518	144666898	4076
380

chain	255	NW_020190491.1	70521	+	15914	16444	chr02	153109465	-	142859415	142859945	4077
530

chain	255	NW_020190491.1	70521	+	12812	13192	chr02	153109465	-	143894920	143895300	4078
380

chain	255	NW_020190491.1	70521	+	15914	16444	chr02	153109465	-	146394467	146394997	4079
530

chain	255	NW_020190491.1	70521	+	12812	13192	chr02	153109465	-	146684091	146684471	4080
380

chain	255	NW_020190491.1	70521	+	14589	15089	chr02	153109465	-	148950867	148951367	4081
500

chain	255	NW_020190491.1	70521	+	9567	10119	chr02	153109465	-	144373446	144373998	4082
552

chain	255	NW_020190491.1	70521	+	12812	13192	chr02	153109465	-	144647521	144647901	4083
380

chain	255	NW_020190491.1	70521	+	16340	16975	chr02	153109465	-	148870875	148871510	4084
635

chain	255	NW_020190491.1	70521	+	16340	16975	chr02	153109465	-	144804246	144804881	4085
635

chain	255	NW_020190491.1	70521	+	16340	16975	chr02	153109465	-	145932281	145932916	4086
635

chain	255	NW_020190491.1	70521	+	16340	16975	chr02	153109465	-	144026665	144027300	4087
635

chain	255	NW_020190491.1	70521	+	16340	16975	chr02	153109465	-	148706148	148706783	4088
635

chain	255	NW_020190491.1	70521	+	16340	16975	chr02	153109465	-	148740928	148741563	4089
635

chain	255	NW_020190491.1	70521	+	11062	11521	chr02	153109465	-	146603040	146603499	4090
459

chain	255	NW_020190491.1	70521	+	11062	11521	chr02	153109465	-	146585560	146586019	4091
459

chain	255	NW_020190491.1	70521	+	13817	15475	chr02	153109465	-	144396279	144397937	4092
1658

chain	255	NW_020190491.1	70521	+	13817	15475	chr02	153109465	-	143607572	143609230	4093
1658

chain	255	NW_020190491.1	70521	+	10569	11366	chr02	153109465	-	146613402	146614199	4094
797

chain	255	NW_020190491.1	70521	+	16376	17180	chr02	153109465	-	145173986	145174790	4095
804

chain	255	NW_020190491.1	70521	+	16470	17191	chr02	153109465	-	146524831	146525552	4096
721

chain	255	NW_020190491.1	70521	+	16376	17237	chr02	153109465	-	147891622	147892483	4097
861

chain	255	NW_020190491.1	70521	+	16364	16975	chr02	153109465	-	148864458	148865069	4098
611

chain	255	NW_020190491.1	70521	+	10279	10633	chr02	153109465	-	142757610	142757964	4099
354

chain	255	NW_020190491.1	70521	+	10279	10633	chr02	153109465	-	144321493	144321847	4100
354

chain	255	NW_020190726.1	117740	+	17640	17974	chr02	153109465	-	136765038	136765372	4101
334

chain	255	NW_020190491.1	70521	+	10352	11265	chr02	153109465	-	143775728	143776641	4102
913

chain	255	NW_020190209.1	263909	+	113973	114693	chr02	153109465	+	152789883	152790603	4103
720

chain	255	NW_020190491.1	70521	+	14726	16145	chr02	153109465	-	142931505	142932924	4104
1419

chain	255	NW_020190491.1	70521	+	10279	10633	chr02	153109465	-	143543183	143543537	4105
354

chain	255	NW_020190491.1	70521	+	10682	11274	chr02	153109465	-	144614067	144614659	4106
592

chain	255	NW_020190491.1	70521	+	12780	13158	chr02	153109465	-	146496854	146497232	4107
378

chain	255	NW_020190491.1	70521	+	12780	13158	chr02	153109465	-	144483466	144483844	4108
378

chain	255	NW_020190491.1	70521	+	10682	11274	chr02	153109465	-	142659725	142660317	4109
592

chain	255	NW_020190491.1	70521	+	10682	11274	chr02	153109465	-	143436375	143436967	4110
592

chain	255	NW_020190491.1	70521	+	12780	13158	chr02	153109465	-	142930065	142930443	4111
378

chain	255	NW_020190491.1	70521	+	12780	13158	chr02	153109465	-	143750281	143750659	4112
378

chain	255	NW_020190491.1	70521	+	16425	17098	chr02	153109465	-	147424823	147425496	4113
673

chain	255	NW_020190491.1	70521	+	16425	17098	chr02	153109465	-	146792649	146793322	4114
673

chain	255	NW_020190491.1	70521	+	16425	17098	chr02	153109465	-	144751480	144752153	4115
673

chain	255	NW_020190491.1	70521	+	16425	17098	chr02	153109465	-	143972893	143973566	4116
673

chain	255	NW_020190491.1	70521	+	13940	14896	chr02	153109465	-	147477297	147478253	4117
956

chain	255	NW_020190491.1	70521	+	12587	13198	chr02	153109465	-	144334194	144334805	4118
611

chain	255	NW_020190491.1	70521	+	13940	14896	chr02	153109465	-	143252311	143253267	4119
956

chain	255	NW_020190491.1	70521	+	12587	13198	chr02	153109465	-	142771686	142772297	4120
611

chain	255	NW_020190491.1	70521	+	12587	13198	chr02	153109465	-	143555285	143555896	4121
611

chain	255	NW_020190491.1	70521	+	14866	15536	chr02	153109465	-	144720404	144721074	4122
670

chain	255	NW_020190491.1	70521	+	14866	15536	chr02	153109465	-	143939701	143940371	4123
670

chain	255	NW_020190491.1	70521	+	14866	15536	chr02	153109465	-	146760151	146760821	4124
670

chain	255	NW_020190491.1	70521	+	14737	15553	chr02	153109465	-	146833732	146834548	4125
816

chain	255	NW_020190491.1	70521	+	14737	15553	chr02	153109465	-	143241152	143241968	4126
816

chain	255	NW_020191621.1	26543	+	4998	5308	chr02	153109465	-	149681753	149682063	4127
310

chain	255	NW_020190491.1	70521	+	14737	15553	chr02	153109465	-	147466138	147466954	4128
816

chain	255	NW_020190491.1	70521	+	14737	15553	chr02	153109465	-	144010670	144011486	4129
816

chain	255	NW_020190491.1	70521	+	15572	15961	chr02	153109465	-	147667412	147667801	4130
389

chain	255	NW_020190491.1	70521	+	10682	11130	chr02	153109465	-	142699053	142699501	4131
448

chain	255	NW_020190491.1	70521	+	14387	15386	chr02	153109465	-	144184669	144185668	4132
999

chain	255	NW_020190491.1	70521	+	14387	15386	chr02	153109465	-	143396381	143397380	4133
999

chain	255	NW_020190209.1	263909	+	201025	201579	chr02	153109465	+	152872469	152873023	4134
554

chain	255	NW_020190491.1	70521	+	12587	13096	chr02	153109465	-	143520607	143521116	4135
509

chain	255	NW_020190491.1	70521	+	16233	16981	chr02	153109465	-	142726496	142727244	4136
748

chain	255	NW_020190491.1	70521	+	16340	16987	chr02	153109465	-	148289510	148290157	4137
647

chain	255	NW_020190491.1	70521	+	10371	11277	chr02	153109465	-	144148234	144149140	4138
906

chain	255	NW_020190491.1	70521	+	16233	16981	chr02	153109465	-	143509630	143510378	4139
748

chain	255	NW_020190491.1	70521	+	13813	14439	chr02	153109465	-	146369827	146370453	4140
626

chain	255	NW_020190491.1	70521	+	12812	13198	chr02	153109465	-	144532438	144532824	4141
386

chain	255	NW_020190491.1	70521	+	16340	16881	chr02	153109465	-	144941065	144941606	4142
541

chain	255	NW_020190491.1	70521	+	14586	15411	chr02	153109465	-	145584613	145585438	4143
825

chain	255	NW_020190491.1	70521	+	16340	17147	chr02	153109465	-	144945987	144946794	4144
807

chain	255	NW_020190491.1	70521	+	10279	10743	chr02	153109465	-	144271089	144271553	4145
464

chain	255	NW_020190491.1	70521	+	15076	15659	chr02	153109465	-	147458938	147459521	4146
583

chain	255	NW_020190491.1	70521	+	15076	15659	chr02	153109465	-	146826532	146827115	4147
583

chain	255	NW_020190491.1	70521	+	10279	10743	chr02	153109465	-	142707022	142707486	4148
464

chain	255	NW_020190491.1	70521	+	15076	15659	chr02	153109465	-	143233952	143234535	4149
583

chain	255	NW_020190491.1	70521	+	15076	15659	chr02	153109465	-	144003470	144004053	4150
583

chain	255	NW_020190491.1	70521	+	14586	15411	chr02	153109465	-	146697273	146698098	4151
825

chain	255	NW_020190491.1	70521	+	14586	14989	chr02	153109465	-	143164110	143164513	4152
403

chain	255	NW_020190491.1	70521	+	14586	14989	chr02	153109465	-	146754858	146755261	4153
403

chain	255	NW_020190491.1	70521	+	12679	13142	chr02	153109465	-	142925502	142925965	4154
463

chain	255	NW_020190491.1	70521	+	10969	11532	chr02	153109465	-	146688044	146688607	4155
563

chain	255	NW_020190360.1	128359	+	67379	67720	chr02	153109465	+	3900522	3900863	4156
341

chain	255	NW_020190491.1	70521	+	14591	15226	chr02	153109465	-	145811766	145812401	4157
635

chain	255	NW_020190491.1	70521	+	14589	15043	chr02	153109465	-	148007467	148007921	4158
454

chain	255	NC_037329.1	136231102	+	75200774	75201797	chr02	153109465	+	91898281	91899304	4159
1023

chain	255	NW_020190491.1	70521	+	11062	11521	chr02	153109465	-	143847771	143848230	4160
459

chain	255	NW_020190491.1	70521	+	16340	16975	chr02	153109465	-	146869727	146870362	4161
635

chain	255	NW_020190491.1	70521	+	11062	11521	chr02	153109465	-	146650787	146651246	4162
459

chain	255	NW_020190491.1	70521	+	11062	11521	chr02	153109465	-	143081981	143082440	4163
459

chain	255	NW_020190491.1	70521	+	16340	16975	chr02	153109465	-	146849635	146850270	4164
635

chain	255	NW_020190491.1	70521	+	16340	16975	chr02	153109465	-	146074785	146075420	4165
635

chain	255	NW_020190491.1	70521	+	11062	11521	chr02	153109465	-	144621991	144622450	4166
459

chain	255	NW_020190491.1	70521	+	11062	11521	chr02	153109465	-	143841791	143842250	4167
459

chain	255	NW_020190491.1	70521	+	16340	16975	chr02	153109465	-	146865542	146866177	4168
635

chain	255	NW_020190491.1	70521	+	13537	14292	chr02	153109465	-	146328907	146329662	4169
755

chain	255	NW_020190491.1	70521	+	16340	16975	chr02	153109465	-	146853820	146854455	4170
635

chain	255	NW_020190491.1	70521	+	16489	17180	chr02	153109465	-	143414445	143415136	4171
691

chain	255	NW_020190491.1	70521	+	16489	17180	chr02	153109465	-	142637381	142638072	4172
691

chain	255	NW_020190491.1	70521	+	13537	14291	chr02	153109465	-	149108914	149109668	4173
754

chain	255	NW_020190491.1	70521	+	16489	17180	chr02	153109465	-	144204389	144205080	4174
691

chain	255	NW_020190491.1	70521	+	13817	14414	chr02	153109465	-	147080431	147081028	4175
597

chain	255	NW_020190491.1	70521	+	13817	14414	chr02	153109465	-	145034957	145035554	4176
597

chain	255	NW_020190491.1	70521	+	16056	16752	chr02	153109465	-	143364849	143365545	4177
696

chain	255	NW_020191419.1	52332	+	25920	26319	chr02	153109465	-	142179668	142180067	4178
399

chain	255	NW_020190491.1	70521	+	13817	14414	chr02	153109465	-	147735617	147736214	4179
597

chain	255	NW_020190491.1	70521	+	13817	14414	chr02	153109465	-	147693116	147693713	4180
597

chain	255	NW_020190552.1	18032	+	10190	10546	chr02	153109465	-	144176483	144176839	4181
356

chain	255	NW_020190552.1	18032	+	10190	10546	chr02	153109465	-	142609822	142610178	4182
356

chain	255	NW_020190491.1	70521	+	13519	14650	chr02	153109465	-	143726272	143727403	4183
1131

chain	255	NW_020190491.1	70521	+	10926	11320	chr02	153109465	-	143718297	143718691	4184
394

chain	255	NW_020190491.1	70521	+	13634	14304	chr02	153109465	-	146094347	146095017	4185
670

chain	255	NW_020190491.1	70521	+	13634	14304	chr02	153109465	-	146101247	146101917	4186
670

chain	255	NW_020190491.1	70521	+	14623	15417	chr02	153109465	-	145036867	145037661	4187
794

chain	255	NW_020190491.1	70521	+	14623	15417	chr02	153109465	-	147742403	147743197	4188
794

chain	255	NW_020190491.1	70521	+	13634	14304	chr02	153109465	-	148899406	148900076	4189
670

chain	255	NW_020190491.1	70521	+	14623	15417	chr02	153109465	-	147737527	147738321	4190
794

chain	255	NW_020190491.1	70521	+	14623	15417	chr02	153109465	-	147699902	147700696	4191
794

chain	255	NW_020190491.1	70521	+	10720	11130	chr02	153109465	-	144253590	144254000	4192
410

chain	255	NW_020190491.1	70521	+	14623	15417	chr02	153109465	-	147695026	147695820	4193
794

chain	255	NW_020190491.1	70521	+	14623	15417	chr02	153109465	-	147082341	147083135	4194
794

chain	255	NW_020190491.1	70521	+	10682	11668	chr02	153109465	-	142655356	142656342	4195
986

chain	255	NW_020190491.1	70521	+	14588	15181	chr02	153109465	-	143901341	143901934	4196
593

chain	255	NW_020190491.1	70521	+	10682	11274	chr02	153109465	-	143432006	143432598	4197
592

chain	255	NW_020190491.1	70521	+	10682	11274	chr02	153109465	-	144222364	144222956	4198
592

chain	255	NW_020190209.1	263909	+	195647	197411	chr02	153109465	+	152867212	152868976	4199
1764

chain	255	NW_020190491.1	70521	+	14588	15181	chr02	153109465	-	146715167	146715760	4200
593

chain	255	NW_020190491.1	70521	+	11181	11533	chr02	153109465	-	143723612	143723964	4201
352

chain	255	NW_020190491.1	70521	+	16470	17180	chr02	153109465	-	142621630	142622340	4202
710

chain	255	NW_020190491.1	70521	+	14630	15218	chr02	153109465	-	144227185	144227773	4203
588

chain	255	NW_020190491.1	70521	+	16470	17180	chr02	153109465	-	143399936	143400646	4204
710

chain	255	NW_020190491.1	70521	+	16470	17180	chr02	153109465	-	144188224	144188934	4205
710

chain	255	NW_020190491.1	70521	+	13618	14304	chr02	153109465	-	146183018	146183704	4206
686

chain	255	NW_020190491.1	70521	+	14354	15501	chr02	153109465	-	143698817	143699964	4207
1147

chain	255	NW_020190491.1	70521	+	13618	14304	chr02	153109465	-	148773399	148774085	4208
686

chain	255	NW_020190491.1	70521	+	13633	14439	chr02	153109465	-	143635628	143636434	4209
806

chain	255	NW_020190209.1	263909	+	186540	187179	chr02	153109465	+	152858355	152858994	4210
639

chain	255	NW_020190491.1	70521	+	10996	11366	chr02	153109465	-	144256856	144257226	4211
370

chain	255	NW_020190491.1	70521	+	16369	16974	chr02	153109465	-	148015158	148015763	4212
605

chain	255	NW_020190491.1	70521	+	16369	16974	chr02	153109465	-	147373818	147374423	4213
605

chain	255	NW_020190491.1	70521	+	16369	16974	chr02	153109465	-	147359835	147360440	4214
605

chain	255	NW_020190491.1	70521	+	16340	16944	chr02	153109465	-	148239173	148239777	4215
604

chain	255	NW_020190491.1	70521	+	14589	14997	chr02	153109465	-	148013332	148013740	4216
408

chain	255	NW_020190491.1	70521	+	14589	14997	chr02	153109465	-	147371992	147372400	4217
408

chain	255	NW_020190491.1	70521	+	13817	14385	chr02	153109465	-	148795769	148796337	4218
568

chain	255	NW_020191542.1	64649	+	8821	9703	chr02	153109465	-	309868	310750	4219
882

chain	255	NW_020190491.1	70521	+	14589	14997	chr02	153109465	-	147358009	147358417	4220
408

chain	255	NW_020190491.1	70521	+	16233	16981	chr02	153109465	-	144290517	144291265	4221
748

chain	255	NW_020190359.1	26969	+	4047	4690	chr02	153109465	-	144046875	144047518	4222
643

chain	255	NW_020190491.1	70521	+	13813	14439	chr02	153109465	-	143466138	143466764	4223
626

chain	255	NW_020190726.1	117740	+	19430	19716	chr02	153109465	-	136769062	136769348	4224
286

chain	255	NW_020190491.1	70521	+	13817	14343	chr02	153109465	-	143743820	143744346	4225
526

chain	255	NW_020190491.1	70521	+	13813	14439	chr02	153109465	-	144250381	144251007	4226
626

chain	255	NW_020190491.1	70521	+	13817	14343	chr02	153109465	-	143690368	143690894	4227
526

chain	255	NW_020190491.1	70521	+	14606	15372	chr02	153109465	-	145318113	145318879	4228
766

chain	255	NW_020190491.1	70521	+	10183	10705	chr02	153109465	-	143563967	143564489	4229
522

chain	255	NW_020191542.1	64649	+	14037	14667	chr02	153109465	-	313684	314314	4230
630

chain	255	NW_020190726.1	117740	+	13745	14031	chr02	153109465	-	136806067	136806353	4231
286

chain	255	NW_020190491.1	70521	+	14586	15411	chr02	153109465	-	148387067	148387892	4232
825

chain	255	NW_020190491.1	70521	+	16470	16975	chr02	153109465	-	148443034	148443539	4233
505

chain	255	NW_020190491.1	70521	+	16470	16975	chr02	153109465	-	145644489	145644994	4234
505

chain	255	NW_020190726.1	117740	+	18581	18986	chr02	153109465	-	136494066	136494471	4235
405

chain	255	NW_020190491.1	70521	+	15574	16099	chr02	153109465	-	143457641	143458166	4236
525

chain	255	NW_020190491.1	70521	+	13813	14377	chr02	153109465	-	142926682	142927246	4237
564

chain	255	NW_020190491.1	70521	+	15076	15659	chr02	153109465	-	144779810	144780393	4238
583

chain	255	NW_020190491.1	70521	+	14586	14989	chr02	153109465	-	147387719	147388122	4239
403

chain	255	NW_020190491.1	70521	+	10969	11532	chr02	153109465	-	146661319	146661882	4240
563

chain	255	NW_020190491.1	70521	+	15570	15913	chr02	153109465	-	146561550	146561893	4241
343

chain	255	NW_020190491.1	70521	+	10969	11532	chr02	153109465	-	143092559	143093122	4242
563

chain	255	NW_020190491.1	70521	+	10969	11532	chr02	153109465	-	143879830	143880393	4243
563

chain	255	NW_020190491.1	70521	+	15570	15913	chr02	153109465	-	142996931	142997274	4244
343

chain	255	NW_020190491.1	70521	+	10969	11532	chr02	153109465	-	143111602	143112165	4245
563

chain	255	NW_020190491.1	70521	+	10969	11532	chr02	153109465	-	144651474	144652037	4246
563

chain	255	NW_020190491.1	70521	+	13618	14338	chr02	153109465	-	147884267	147884987	4247
720

chain	255	NW_020190491.1	70521	+	13697	14439	chr02	153109465	-	146506603	146507345	4248
742

chain	255	NW_020190491.1	70521	+	13537	14255	chr02	153109465	-	146272307	146273025	4249
718

chain	255	NW_020190491.1	70521	+	13697	14439	chr02	153109465	-	142939638	142940380	4250
742

chain	255	NW_020190491.1	70521	+	13308	14350	chr02	153109465	-	147765101	147766143	4251
1042

chain	255	NW_020190491.1	70521	+	10870	11532	chr02	153109465	-	143865840	143866502	4252
662

chain	255	NW_020190491.1	70521	+	16340	16975	chr02	153109465	-	145096636	145097271	4253
635

chain	255	NW_020190491.1	70521	+	13697	14439	chr02	153109465	-	143760030	143760772	4254
742

chain	255	NW_020190491.1	70521	+	13697	14439	chr02	153109465	-	144493215	144493957	4255
742

chain	255	NW_020190491.1	70521	+	14615	15417	chr02	153109465	-	145058203	145059005	4256
802

chain	255	NW_020190491.1	70521	+	13564	14401	chr02	153109465	-	145830327	145831164	4257
837

chain	255	NW_020190491.1	70521	+	13697	14438	chr02	153109465	-	143716468	143717209	4258
741

chain	255	NW_020190491.1	70521	+	16425	16974	chr02	153109465	-	145221777	145222326	4259
549

chain	255	NW_020190491.1	70521	+	13618	14393	chr02	153109465	-	147253961	147254736	4260
775

chain	255	NW_020190491.1	70521	+	16340	16953	chr02	153109465	-	147785568	147786181	4261
613

chain	255	NW_020190491.1	70521	+	10926	11366	chr02	153109465	-	146595406	146595846	4262
440

chain	255	NW_020190491.1	70521	+	16340	16953	chr02	153109465	-	147127347	147127960	4263
613

chain	255	NW_020190491.1	70521	+	10926	11366	chr02	153109465	-	146617623	146618063	4264
440

chain	255	NW_020190491.1	70521	+	13618	14393	chr02	153109465	-	147876586	147877361	4265
775

chain	255	NW_020190491.1	70521	+	13618	14393	chr02	153109465	-	145195560	145196335	4266
775

chain	255	NW_020190491.1	70521	+	13618	14393	chr02	153109465	-	145157753	145158528	4267
775

chain	255	NW_020190491.1	70521	+	10926	11366	chr02	153109465	-	143026601	143027041	4268
440

chain	255	NW_020190491.1	70521	+	13618	14393	chr02	153109465	-	147203691	147204466	4269
775

chain	255	NW_020190491.1	70521	+	10352	10751	chr02	153109465	-	143821763	143822162	4270
399

chain	255	NW_020190491.1	70521	+	10355	10674	chr02	153109465	-	147476656	147476975	4271
319

chain	255	NW_020190491.1	70521	+	16473	16792	chr02	153109465	-	147479737	147480056	4272
319

chain	255	NW_020190491.1	70521	+	10352	10751	chr02	153109465	-	146566820	146567219	4273
399

chain	255	NW_020190491.1	70521	+	10355	10674	chr02	153109465	-	146863882	146864201	4274
319

chain	255	NW_020190491.1	70521	+	10352	10751	chr02	153109465	-	146594786	146595185	4275
399

chain	255	NW_020190491.1	70521	+	13940	14439	chr02	153109465	-	142890423	142890922	4276
499

chain	255	NW_020190491.1	70521	+	10352	10751	chr02	153109465	-	143056247	143056646	4277
399

chain	255	NW_020190491.1	70521	+	10869	11228	chr02	153109465	-	146461731	146462090	4278
359

chain	255	NW_020190491.1	70521	+	10352	10751	chr02	153109465	-	144596257	144596656	4279
399

chain	255	NW_020190491.1	70521	+	10352	10751	chr02	153109465	-	144548695	144549094	4280
399

chain	255	NW_020190491.1	70521	+	10869	11576	chr02	153109465	-	143664880	143665587	4281
707

chain	255	NW_020190491.1	70521	+	10352	10751	chr02	153109465	-	146617003	146617402	4282
399

chain	255	NW_020190491.1	70521	+	10352	10751	chr02	153109465	-	146625053	146625452	4283
399

chain	255	NW_020190491.1	70521	+	10352	10751	chr02	153109465	-	143002201	143002600	4284
399

chain	255	NW_020190491.1	70521	+	16473	16792	chr02	153109465	-	143255487	143255806	4285
319

chain	255	NW_020190491.1	70521	+	10352	10751	chr02	153109465	-	143025981	143026380	4286
399

chain	255	NW_020190491.1	70521	+	10355	10674	chr02	153109465	-	146847975	146848294	4287
319

chain	255	NW_020190491.1	70521	+	15550	16086	chr02	153109465	-	146059964	146060500	4288
536

chain	255	NW_020190491.1	70521	+	10869	11532	chr02	153109465	-	143116424	143117087	4289
663

chain	255	NW_020190491.1	70521	+	10869	11532	chr02	153109465	-	146692866	146693529	4290
663

chain	255	NW_020190491.1	70521	+	16349	16742	chr02	153109465	-	142548640	142549033	4291
393

chain	255	NW_020190491.1	70521	+	16349	16742	chr02	153109465	-	143333364	143333757	4292
393

chain	255	NW_020190491.1	70521	+	10869	11532	chr02	153109465	-	144637253	144637916	4293
663

chain	255	NW_020190491.1	70521	+	10869	11532	chr02	153109465	-	143884652	143885315	4294
663

chain	255	NW_020190491.1	70521	+	16385	16742	chr02	153109465	-	142597195	142597552	4295
357

chain	255	NW_020190491.1	70521	+	10869	11532	chr02	153109465	-	146666141	146666804	4296
663

chain	255	NW_020190491.1	70521	+	10869	11532	chr02	153109465	-	143097381	143098044	4297
663

chain	255	NW_020190491.1	70521	+	15515	16327	chr02	153109465	-	149011410	149012222	4298
812

chain	255	NW_020190491.1	70521	+	10922	11317	chr02	153109465	-	142529095	142529490	4299
395

chain	255	NW_020190240.1	203984	+	67338	67813	chr02	153109465	+	3290757	3291232	4300
475

chain	255	NW_020190491.1	70521	+	10352	10727	chr02	153109465	-	143503751	143504126	4301
375

chain	255	NW_020190209.1	263909	+	111675	113307	chr02	153109465	+	152678544	152680176	4302
1632

chain	255	NW_020190491.1	70521	+	12587	14301	chr02	153109465	-	143444995	143446709	4303
1714

chain	255	NW_020190491.1	70521	+	13940	14494	chr02	153109465	-	146465952	146466506	4304
554

chain	255	NW_020190209.1	263909	+	132718	134564	chr02	153109465	+	152802021	152803867	4305
1846

chain	255	NW_020190491.1	70521	+	12587	14301	chr02	153109465	-	144234709	144236423	4306
1714
[truncated: 5,016,239 more chars]
