# Supplementary material for: Near telomere-to-telomere genome assembly of Mongolian cattle: implications for population genetic variation and beef quality
Source: Gigascience. 2024 Dec 18;13:giae099. doi: 10.1093/gigascience/giae099 (PMC11653892; doi:10.1093/gigascience/giae099)
Supplement: giae099_Supplemental_Files [file giae099_supplemental_files.zip › Table S1-information of raw data.xlsx]

## Sheet: Tabel S1a
Table S1a information of second-generation sequencing
library name	paired reads	Raw Base(bp)	Q20(%)	GC Content(%)
FDES220006808-1r_L1	166506453	49951935900	97.11	44.2
FDES220006808-1r_L2	193546817	58064045100	97.26	44.27
FDES220006808-1r_L3	120469004	36140701200	96.91	44.07

## Sheet: Table S1b
Table S1b information of hifi sequencing
Read_type	Bases	Read_Number	Read_length	Read_length	Read_N50
			(max)	(mean)
HiFi reads	114 G	6 M	50 K	19 K	19 K

## Sheet: Table S1c
Table S1c information of Nanopore sequencing
Read_type	Bases	Read_Number	Read_N50	Read_length
Nanopore reads	155 G	5 M	75 K	31 K

## Sheet: Table S1d
Table S1d information of Hi-C sequencing
library name	paired reads	Base(bp)	Q20(%)	GC Content(%)
FDHC220006809-1a_L1	5514283	1654284900	97.3	44.48
FDHC220006809-3a_L2	342710428	102813128400	97.16	44.73
FDHC220006809-3a_L3	331882686	99564805800	96.99	44.69
FDHC220006809-2a_L4	5841062	1752318600	97.38	43.7
FDHC220006809-4a_L5	4625069	1387520700	97.81	44.41
FDHC220006809-5a_L6	239706718	71912015400	96.21	44.3
FDHC220006809-5a_L7	274038157	82211447100	96.25	44.34
FDHC220006809-5a_L8	122432278	36729683400	96.81	44.15
FDHC220006809-5a_L9	18625311	5587593300	96.5	44.45
