# Supplementary material for: Near telomere-to-telomere genome assembly of Mongolian cattle: implications for population genetic variation and beef quality
Source: Gigascience. 2024 Dec 18;13:giae099. doi: 10.1093/gigascience/giae099 (PMC11653892; doi:10.1093/gigascience/giae099)
Supplement: giae099_Supplemental_Files [file giae099_supplemental_files.zip › Table S10-Wagyu_vs_other-gwas.xlsx]

## Sheet: GLM SNP
SNP	CHROM	POS	REF	ALT	Effect	SE	marbled_beef.GLM
1_3218_CGGGGG_C;1_3221_G_GGGGT;1_3218_CGGGGG_C;1_3218_CG_C;1_3218_C_CGG;1_3218_C_CG;1_3218_C_CGGGG;1_3218_C_CGGGGGG	1	3218	CGGGGG	C,CGGGG,CGGGGGG,CGGGGGGGGG,CGGGGGGTGG,CGGGGGGG,CGGGGGGGGGGG	0.165354	0.0233112	5.3418e-11
1_12971_T_A	1	12971	T	A	0.276061	0.0407352	2.86599e-10
1_12973_G_A	1	12973	G	A	0.276061	0.0407352	2.86599e-10
1_25428_A_G	1	25428	A	G	0.276061	0.0407352	2.86599e-10
1_26622_T_G	1	26622	T	G	0.276061	0.0407352	2.86599e-10
1_29026_C_A	1	29026	C	A	0.276061	0.0407352	2.86599e-10
1_39033_G_A	1	39033	G	A	0.276061	0.0407352	2.86599e-10
1_49667_T_C	1	49667	T	C	0.276061	0.0407352	2.86599e-10
1_71686_TG_T	1	71686	TG	T	0.276061	0.0407352	2.86599e-10
1_74784_G_A	1	74784	G	A	0.276061	0.0407352	2.86599e-10
1_83916_T_C	1	83916	T	C	0.276061	0.0407352	2.86599e-10
1_87908_C_A	1	87908	C	A	0.276061	0.0407352	2.86599e-10
1_89388_C_T	1	89388	C	T	0.276061	0.0407352	2.86599e-10
1_91391_C_G	1	91391	C	G	0.276061	0.0407352	2.86599e-10
1_106748_G_C	1	106748	G	C	0.276061	0.0407352	2.86599e-10
1_116139_G_GA	1	116139	G	GA	0.276061	0.0407352	2.86599e-10
1_122486_C_T	1	122486	C	T	0.276061	0.0407352	2.86599e-10
1_132159_C_A	1	132159	C	A	0.276061	0.0407352	2.86599e-10
1_134607_G_A	1	134607	G	A	0.276061	0.0407352	2.86599e-10
1_152131_CCA_C	1	152131	CCA	C	0.276061	0.0407352	2.86599e-10
1_153901_C_G	1	153901	C	G	0.276061	0.0407352	2.86599e-10
1_175490_TA_T	1	175490	TA	T	0.276061	0.0407352	2.86599e-10
1_197005_C_T	1	197005	C	T	0.276061	0.0407352	2.86599e-10
1_210728_C_T	1	210728	C	T	0.276061	0.0407352	2.86599e-10
1_224265_T_G	1	224265	T	G	0.276061	0.0407352	2.86599e-10
1_227533_G_A	1	227533	G	A	0.276061	0.0407352	2.86599e-10
1_248693_G_A	1	248693	G	A	0.276061	0.0407352	2.86599e-10
1_251746_G_T	1	251746	G	T	0.276061	0.0407352	2.86599e-10
1_257714_C_T	1	257714	C	T	0.276061	0.0407352	2.86599e-10
1_265409_G_A	1	265409	G	A	0.276061	0.0407352	2.86599e-10
1_265839_C_T	1	265839	C	T	0.276061	0.0407352	2.86599e-10
1_267165_C_T	1	267165	C	T	0.309573	0.0455143	2.5169e-10
1_267735_G_A	1	267735	G	A	0.276061	0.0407352	2.86599e-10
1_272619_G_A	1	272619	G	A	0.276061	0.0407352	2.86599e-10
1_272727_G_A	1	272727	G	A	0.276061	0.0407352	2.86599e-10
1_280926_T_C	1	280926	T	C	0.276061	0.0407352	2.86599e-10
1_292160_G_A	1	292160	G	A	0.276061	0.0407352	2.86599e-10
1_829788_CG_C	1	829788	CG	C	0.19633	0.0273685	3.46948e-11
1_928070_T_G	1	928070	T	G	-0.294342	0.0428234	1.72415e-10
1_934358_A_G	1	934358	A	G	-0.294342	0.0428234	1.72415e-10
1_963727_A_G	1	963727	A	G	-0.294342	0.0428234	1.72415e-10
1_1299514_A_C	1	1299514	A	C	0.616906	0.0352606	1.47195e-37
1_1440437_G_T	1	1440437	G	T	0.457608	0.044977	1.10324e-18
1_1484043_C_T	1	1484043	C	T	0.343285	0.0451947	3.46205e-12
1_1523990_G_C	1	1523990	G	C	0.457899	0.0453402	1.72955e-18
1_1531478_A_T	1	1531478	A	T	0.480758	0.0511306	1.0899e-16
1_1598649_A_G	1	1598649	A	G	0.426179	0.0543318	8.70704e-13
1_1674662_C_T	1	1674662	C	T	0.34435	0.0484462	4.94017e-11
1_1787167_G_T	1	1787167	G	T	-0.336337	0.0409289	1.05861e-13
1_1821405_A_AC	1	1821405	A	AC	0.480758	0.0511306	1.0899e-16
1_1863120_G_A	1	1863120	G	A	0.480758	0.0511306	1.0899e-16
1_1918159_C_T	1	1918159	C	T	-0.167698	0.0250136	4.19442e-10
1_2142065_G_A	1	2142065	G	A	0.480758	0.0511306	1.0899e-16
1_2478148_T_G	1	2478148	T	G	0.662383	0.0503572	1.6654e-26
1_2497134_G_A	1	2497134	G	A	0.262237	0.0354705	1.05375e-11
1_2532127_C_T	1	2532127	C	T	0.176185	0.0258288	2.27022e-10
1_2640160_T_A	1	2640160	T	A	0.274419	0.0407018	3.43987e-10
1_2648635_AC_A	1	2648635	AC	A	-0.166129	0.0241035	1.55954e-10
1_2663032_A_T	1	2663032	A	T	-0.195086	0.026396	1.06746e-11
1_2676780_A_C	1	2676780	A	C	-0.201016	0.0277287	2.30297e-11
1_2680349_G_T	1	2680349	G	T	-0.165103	0.0231742	4.51959e-11
1_2796819_G_T	1	2796819	G	T	0.281899	0.0417516	3.27081e-10
1_3095593_AAAAAGC_A	1	3095593	AAAAAGC	A	0.204829	0.0248793	9.70221e-14
1_3186381_A_T	1	3186381	A	T	0.274419	0.0407018	3.43987e-10
1_3189121_T_G	1	3189121	T	G	0.274419	0.0407018	3.43987e-10
1_3206623_A_G	1	3206623	A	G	0.357601	0.037783	7.55398e-17
1_3281005_C_G	1	3281005	C	G	0.267625	0.0289818	2.9388e-16
1_3285167_C_T	1	3285167	C	T	0.274172	0.0407668	3.75628e-10
1_3306074_T_C	1	3306074	T	C	0.357601	0.037783	7.55398e-17
1_3327392_A_G	1	3327392	A	G	0.274172	0.0407668	3.75628e-10
1_3332717_G_C	1	3332717	G	C	0.274172	0.0407668	3.75628e-10
1_3525073_C_T	1	3525073	C	T	-0.251875	0.0347439	2.30158e-11
1_3535185_T_C	1	3535185	T	C	-0.137995	0.0129266	5.42876e-20
1_3887207_A_AAT	1	3887207	A	AAT	0.442848	0.03922	1.31171e-21
1_3985039_TATGTGTGTGTGTAGTGTGTGTGTAGTGTGTG_T	1	3985039	TATGTGTGTGTGTAGTGTGTGTGTAGTGTGTG	T	0.231619	0.0330195	8.14039e-11
1_3987271_G_T;1_3987271_G_C	1	3987271	G	T,C	0.25612	0.0340911	5.46695e-12
1_4008169_CCCACGGGCCCGCTCT_C;1_4008164_TGCTCCCCACGGGCCC_T	1	4008164	TGCTCCCCACGGGCCCGCTCT	TGCTCC,TGCTCT	0.0857253	0.0116318	1.19578e-11
1_4010530_T_C	1	4010530	T	C	-0.194224	0.0261524	8.77113e-12
1_4017275_C_T	1	4017275	C	T	0.347203	0.038843	1.66013e-15
1_4030252_G_T	1	4030252	G	T	0.353089	0.0511635	1.48809e-10
1_4040399_G_A	1	4040399	G	A	0.353089	0.0511635	1.48809e-10
1_4040585_C_CT;1_4040585_CT_C;1_4040585_C_CT	1	4040585	CT	CTT,C	0.353089	0.0511635	1.48809e-10
1_4045941_G_T	1	4045941	G	T	0.353089	0.0511635	1.48809e-10
1_4058641_G_A	1	4058641	G	A	0.353089	0.0511635	1.48809e-10
1_4066404_A_C	1	4066404	A	C	0.353089	0.0511635	1.48809e-10
1_4091286_AGGTTACGTGATGTGTGAT_A	1	4091286	AGGTTACGTGATGTGTGAT	A	0.347203	0.038843	1.66013e-15
1_4267984_A_G	1	4267984	A	G	-0.197506	0.0289268	2.19355e-10
1_4403190_A_G	1	4403190	A	G	0.348761	0.0404876	1.09184e-14
1_4418374_C_T	1	4418374	C	T	0.346837	0.0408769	2.29658e-14
1_4443478_G_A	1	4443478	G	A	0.368657	0.0334828	7.1808e-21
1_4464145_T_C	1	4464145	T	C	-0.132427	0.0189118	8.69068e-11
1_4548722_T_C	1	4548722	T	C	0.183252	0.0224046	1.31668e-13
1_4594139_G_A	1	4594139	G	A	0.353089	0.0511635	1.48809e-10
1_4808738_G_C	1	4808738	G	C	0.118632	0.0176414	3.77088e-10
1_4948645_T_A	1	4948645	T	A	0.353089	0.0511635	1.48809e-10
1_4996258_C_A	1	4996258	C	A	-0.370314	0.0304702	7.06901e-24
1_4996261_C_T	1	4996261	C	T	-0.370314	0.0304702	7.06901e-24
1_5010533_G_A	1	5010533	G	A	0.353089	0.0511635	1.48809e-10
1_5040971_G_A	1	5040971	G	A	0.220855	0.0289899	3.05509e-12
1_5042506_A_C	1	5042506	A	C	0.253593	0.0327082	1.44546e-12
1_5049053_G_T	1	5049053	G	T	0.216136	0.028503	3.71528e-12
1_5049232_C_T	1	5049232	C	T	0.215018	0.0285915	5.24464e-12
1_5049401_C_T	1	5049401	C	T	0.216136	0.028503	3.71528e-12
1_5050679_C_T	1	5050679	C	T	0.19675	0.0256535	2.30103e-12
1_5050841_C_T	1	5050841	C	T	0.215018	0.0285915	5.24464e-12
1_5061018_G_A	1	5061018	G	A	0.20105	0.0284415	6.08904e-11
1_5064402_C_T	1	5064402	C	T	0.177201	0.0258926	2.01709e-10
1_5065168_CCAT_C	1	5065168	CCAT	C	0.216136	0.028503	3.71528e-12
1_5065173_T_TAAA	1	5065173	T	TAAA	0.216136	0.028503	3.71528e-12
1_5065174_C_G	1	5065174	C	G	0.216136	0.028503	3.71528e-12
1_5072790_C_T	1	5072790	C	T	0.216136	0.028503	3.71528e-12
1_5077021_C_T	1	5077021	C	T	0.202453	0.0294612	1.73813e-10
1_5080007_G_C	1	5080007	G	C	0.202867	0.0254993	4.6518e-13
1_5082537_A_C	1	5082537	A	C	0.216136	0.028503	3.71528e-12
1_5085680_G_T	1	5085680	G	T	0.353089	0.0511635	1.48809e-10
1_5094287_G_A	1	5094287	G	A	0.216136	0.028503	3.71528e-12
1_5097738_G_C	1	5097738	G	C	0.209258	0.0298322	8.14522e-11
1_5208268_C_T	1	5208268	C	T	-0.204944	0.0303218	3.1503e-10
1_5236662_C_G	1	5236662	C	G	-0.293762	0.034984	3.80171e-14
1_5246556_TCGGCGGCGG_T;1_5246555_CTCGGCGGCGGCT_C	1	5246555	CTCGGCGGCGGCT	CTCT,C	-0.112005	0.0143232	9.96816e-13
1_5273567_C_T	1	5273567	C	T	0.353089	0.0511635	1.48809e-10
1_5600795_C_A	1	5600795	C	A	0.353089	0.0511635	1.48809e-10
1_5637091_A_G	1	5637091	A	G	0.353089	0.0511635	1.48809e-10
1_5683628_T_A	1	5683628	T	A	-0.228768	0.0333266	1.80761e-10
1_5699682_T_A	1	5699682	T	A	0.353089	0.0511635	1.48809e-10
1_5715314_A_G	1	5715314	A	G	-0.219181	0.0294949	8.55758e-12
1_5724760_C_T	1	5724760	C	T	-0.219521	0.0322957	2.57671e-10
1_5829753_A_G	1	5829753	A	G	0.353089	0.0511635	1.48809e-10
1_5898883_C_T	1	5898883	C	T	0.353089	0.0511635	1.48809e-10
1_6240863_G_GGTGAATTCCAGCCTCTCCAC;1_6240863_G_GGTGAATCCCAGCCTCTCCAC;1_6240863_G_GGTGAATTCCAGCCTCTCCAC	1	6240863	G	GGTGAATTCCAGCCTCTCCAC,GGTGAATCCCAGCCTCTCCAC	0.0831386	0.0118121	7.16857e-11
1_6246236_C_A	1	6246236	C	A	0.353089	0.0511635	1.48809e-10
1_6255275_AAC_A;1_6255267_TACACACAA_T;1_6255271_CACAA_C;1_6255269_CACACAA_C;1_6255274_A_AC;1_6255275_A_ACACAC	1	6255267	TACACACAAAC	TACACACAA,TAC,TACACAC,TACAC,TACACACACAAC,TACACACAACACACAC	0.100259	0.0146888	2.21942e-10
1_6300745_T_C	1	6300745	T	C	0.353089	0.0511635	1.48809e-10
1_6352994_G_A	1	6352994	G	A	-0.0626611	0.00897755	9.80317e-11
1_6495864_A_C	1	6495864	A	C	0.353089	0.0511635	1.48809e-10
1_6510094_C_T	1	6510094	C	T	0.353089	0.0511635	1.48809e-10
1_6728029_A_G	1	6728029	A	G	0.353089	0.0511635	1.48809e-10
1_6798121_C_T	1	6798121	C	T	0.353089	0.0511635	1.48809e-10
1_6920943_C_T	1	6920943	C	T	0.353089	0.0511635	1.48809e-10
1_6944257_C_T	1	6944257	C	T	-0.250541	0.0329055	3.13001e-12
1_6946016_C_T	1	6946016	C	T	-0.250541	0.0329055	3.13001e-12
1_6946039_A_G	1	6946039	A	G	-0.250541	0.0329055	3.13001e-12
1_6946675_G_T	1	6946675	G	T	-0.250541	0.0329055	3.13001e-12
1_6948027_G_A	1	6948027	G	A	0.353089	0.0511635	1.48809e-10
1_6948032_G_C	1	6948032	G	C	-0.208405	0.02824	1.1333e-11
1_6959707_C_T	1	6959707	C	T	-0.250541	0.0329055	3.13001e-12
1_6964306_T_TAGC	1	6964306	T	TAGC	-0.250541	0.0329055	3.13001e-12
1_6972215_G_C	1	6972215	G	C	-0.250541	0.0329055	3.13001e-12
1_6977450_A_T	1	6977450	A	T	-0.250541	0.0329055	3.13001e-12
1_6978742_G_T	1	6978742	G	T	-0.250541	0.0329055	3.13001e-12
1_6984300_G_A	1	6984300	G	A	-0.250541	0.0329055	3.13001e-12
1_6991332_G_A	1	6991332	G	A	-0.212181	0.0281122	4.51326e-12
1_7021943_T_C	1	7021943	T	C	0.353089	0.0511635	1.48809e-10
1_7049012_G_A	1	7049012	G	A	0.353089	0.0511635	1.48809e-10
1_7075396_G_C	1	7075396	G	C	0.353089	0.0511635	1.48809e-10
1_7145970_C_T	1	7145970	C	T	-0.304494	0.0318751	4.48357e-17
1_7146096_T_C	1	7146096	T	C	-0.207034	0.0260515	4.88492e-13
1_7146194_C_A	1	7146194	C	A	-0.304494	0.0318751	4.48357e-17
1_7147699_G_GCAT	1	7147699	G	GCAT	-0.304494	0.0318751	4.48357e-17
1_7151394_T_C	1	7151394	T	C	-0.304494	0.0318751	4.48357e-17
1_7155980_G_C;1_7155980_G_C;1_7155980_G_A	1	7155980	G	C,A	-0.235455	0.029888	7.20239e-13
1_7164911_C_CT	1	7164911	C	CT	-0.249449	0.0337488	1.06372e-11
1_7172044_G_T;1_7172044_G_A	1	7172044	G	T,A	-0.284033	0.035749	4.93745e-13
1_7180263_C_A	1	7180263	C	A	-0.287988	0.035615	2.2309e-13
1_7186335_C_A	1	7186335	C	A	-0.287988	0.035615	2.2309e-13
1_7203359_A_G	1	7203359	A	G	-0.287988	0.035615	2.2309e-13
1_7205952_T_C	1	7205952	T	C	-0.287988	0.035615	2.2309e-13
1_7208936_C_A	1	7208936	C	A	-0.287988	0.035615	2.2309e-13
1_7213427_G_T	1	7213427	G	T	-0.34137	0.0407541	4.28018e-14
1_7235777_T_C	1	7235777	T	C	-0.307674	0.0381092	2.39621e-13
1_7238544_A_G	1	7238544	A	G	-0.307674	0.0381092	2.39621e-13
1_7238681_T_C	1	7238681	T	C	-0.292792	0.0431671	2.78031e-10
1_7251352_A_G	1	7251352	A	G	-0.292792	0.0431671	2.78031e-10
1_7260390_C_G	1	7260390	C	G	-0.25788	0.0362116	4.59245e-11
1_7267882_A_G	1	7267882	A	G	-0.268262	0.0399068	3.81916e-10
1_7283069_G_C	1	7283069	G	C	-0.268262	0.0399068	3.81916e-10
1_7490071_G_A	1	7490071	G	A	0.353089	0.0511635	1.48809e-10
1_7501337_A_G	1	7501337	A	G	0.353089	0.0511635	1.48809e-10
1_7532322_G_A	1	7532322	G	A	-0.185072	0.0268317	1.51725e-10
1_7550650_C_T	1	7550650	C	T	-0.111202	0.0148855	6.89924e-12
1_7580145_C_T	1	7580145	C	T	0.353089	0.0511635	1.48809e-10
1_7580151_T_C	1	7580151	T	C	0.353089	0.0511635	1.48809e-10
1_7580153_G_A	1	7580153	G	A	0.353089	0.0511635	1.48809e-10
1_7580155_T_C	1	7580155	T	C	0.353089	0.0511635	1.48809e-10
1_7580161_T_C	1	7580161	T	C	0.353089	0.0511635	1.48809e-10
1_7599504_C_T;1_7599504_C_A	1	7599504	C	T,A	-0.127475	0.0181339	7.51142e-11
1_7705751_AG_A	1	7705751	AG	A	-0.298662	0.0427726	9.65779e-11
1_7707692_C_T	1	7707692	C	T	-0.298662	0.0427726	9.65779e-11
1_7710696_G_A	1	7710696	G	A	-0.299907	0.0427215	7.90816e-11
1_7711470_T_C	1	7711470	T	C	-0.311671	0.037608	7.11547e-14
1_7717448_G_A	1	7717448	G	A	-0.340331	0.0293306	1.9828e-22
1_7719876_C_T	1	7719876	C	T	-0.325455	0.0278444	1.18421e-22
1_7720960_C_T	1	7720960	C	T	-0.340331	0.0293306	1.9828e-22
1_7724090_A_G	1	7724090	A	G	-0.179727	0.0225193	4.03612e-13
1_7724662_GAAC_G	1	7724662	GAAC	G	-0.340331	0.0293306	1.9828e-22
1_7725072_A_C	1	7725072	A	C	-0.340331	0.0293306	1.9828e-22
1_7725861_T_C	1	7725861	T	C	-0.325455	0.0278444	1.18421e-22
1_7726966_G_A	1	7726966	G	A	-0.325455	0.0278444	1.18421e-22
1_7727121_G_A	1	7727121	G	A	-0.340331	0.0293306	1.9828e-22
1_7730611_G_A	1	7730611	G	A	-0.340331	0.0293306	1.9828e-22
1_7735158_C_T	1	7735158	C	T	-0.327566	0.0332284	7.30495e-18
1_7736772_T_C	1	7736772	T	C	-0.325455	0.0278444	1.18421e-22
1_7740302_C_T	1	7740302	C	T	-0.340331	0.0293306	1.9828e-22
1_7740701_C_T	1	7740701	C	T	-0.340331	0.0293306	1.9828e-22
1_7740862_G_C	1	7740862	G	C	-0.254713	0.0270321	9.68124e-17
1_7742073_C_T	1	7742073	C	T	-0.325455	0.0278444	1.18421e-22
1_7743149_C_T	1	7743149	C	T	-0.340331	0.0293306	1.9828e-22
1_7743248_C_T	1	7743248	C	T	-0.307023	0.0314938	1.40053e-17
1_7744071_C_T	1	7744071	C	T	-0.307023	0.0314938	1.40053e-17
1_7745479_C_A	1	7745479	C	A	-0.325455	0.0278444	1.18421e-22
1_7745990_G_A	1	7745990	G	A	-0.354268	0.0352705	2.40162e-18
1_7747342_C_T	1	7747342	C	T	-0.307832	0.0314579	1.12482e-17
1_7747412_T_G	1	7747412	T	G	-0.288175	0.0353307	1.49765e-13
1_7749723_A_G	1	7749723	A	G	-0.289984	0.0296211	1.09673e-17
1_7757284_G_A	1	7757284	G	A	-0.325455	0.0278444	1.18421e-22
1_7761170_G_GC	1	7761170	G	GC	-0.28149	0.0281795	3.33934e-18
1_7761172_T_A	1	7761172	T	A	-0.28149	0.0281795	3.33934e-18
1_7761175_T_TTTGAG	1	7761175	T	TTTGAG	-0.28149	0.0281795	3.33934e-18
1_7765280_C_T	1	7765280	C	T	-0.228815	0.0280213	1.42117e-13
1_7766259_A_G	1	7766259	A	G	-0.275749	0.0257082	3.99557e-20
1_7766306_A_T	1	7766306	A	T	-0.244516	0.0258316	7.50155e-17
1_7767843_C_A	1	7767843	C	A	-0.289984	0.0296211	1.09673e-17
1_7769074_T_C	1	7769074	T	C	-0.289984	0.0296211	1.09673e-17
1_7779315_T_G	1	7779315	T	G	0.353089	0.0511635	1.48809e-10
1_7787464_T_A	1	7787464	T	A	-0.254842	0.0269136	7.36312e-17
1_7800286_C_A	1	7800286	C	A	-0.178733	0.0261109	2.0017e-10
1_7809785_G_A	1	7809785	G	A	0.353089	0.0511635	1.48809e-10
1_7874696_C_T	1	7874696	C	T	0.29377	0.0344052	1.68699e-14
1_7875615_C_T	1	7875615	C	T	0.29377	0.0344052	1.68699e-14
1_7928852_C_T	1	7928852	C	T	0.29377	0.0344052	1.68699e-14
1_7930333_C_T	1	7930333	C	T	0.29377	0.0344052	1.68699e-14
1_7982795_T_TA	1	7982795	T	TA	0.353089	0.0511635	1.48809e-10
1_8011739_G_A	1	8011739	G	A	-0.184756	0.0247899	7.5973e-12
1_8163152_G_C	1	8163152	G	C	0.353089	0.0511635	1.48809e-10
1_8370440_C_T	1	8370440	C	T	0.353089	0.0511635	1.48809e-10
1_8390392_C_T	1	8390392	C	T	-0.217679	0.0315393	1.48296e-10
1_8390408_C_T;1_8390408_C_T;1_8390408_C_G	1	8390408	C	T,G	-0.208158	0.03056	2.39064e-10
1_8390491_G_A	1	8390491	G	A	-0.183103	0.0243551	5.31087e-12
1_8390518_C_T	1	8390518	C	T	-0.218803	0.0277395	6.81527e-13
1_8390579_A_G	1	8390579	A	G	-0.218803	0.0277395	6.81527e-13
1_8412856_G_A	1	8412856	G	A	-0.156756	0.0208271	5.0701e-12
1_8429270_C_T	1	8429270	C	T	-0.165096	0.020456	2.43327e-13
1_8463265_T_A	1	8463265	T	A	-0.164567	0.0234543	8.05895e-11
1_8466422_C_T	1	8466422	C	T	-0.157336	0.0228038	1.50108e-10
1_8542261_GGT_G;1_8542260_TG_T	1	8542260	TGGT	TG,TGT	-0.117334	0.0154303	3.3049e-12
1_8597453_G_A	1	8597453	G	A	0.353089	0.0511635	1.48809e-10
1_8599167_C_T	1	8599167	C	T	0.353089	0.0511635	1.48809e-10
1_8599933_C_G	1	8599933	C	G	0.353089	0.0511635	1.48809e-10
1_8607462_G_C	1	8607462	G	C	0.353089	0.0511635	1.48809e-10
1_8671443_C_T	1	8671443	C	T	-0.322819	0.0476224	2.83949e-10
1_8672441_C_T	1	8672441	C	T	-0.322819	0.0476224	2.83949e-10
1_8708592_G_GACTGA	1	8708592	G	GACTGA	0.353089	0.0511635	1.48809e-10
1_8730743_T_C	1	8730743	T	C	-0.32842	0.0473625	1.2492e-10
1_8740684_C_T	1	8740684	C	T	-0.243625	0.0362905	4.00405e-10
1_8758476_C_T	1	8758476	C	T	-0.32842	0.0473625	1.2492e-10
1_8758730_C_T	1	8758730	C	T	0.256717	0.0370147	1.24029e-10
1_8763009_A_C	1	8763009	A	C	0.256717	0.0370147	1.24029e-10
1_8765523_T_G	1	8765523	T	G	0.256717	0.0370147	1.24029e-10
1_8772006_C_T	1	8772006	C	T	0.256717	0.0370147	1.24029e-10
1_8772369_T_C	1	8772369	T	C	0.285376	0.0392322	2.01474e-11
1_8773385_C_T	1	8773385	C	T	-0.32842	0.0473625	1.2492e-10
1_8774361_G_C	1	8774361	G	C	-0.336247	0.040962	1.11313e-13
1_8775379_A_G	1	8775379	A	G	0.256717	0.0370147	1.24029e-10
1_8791177_GT_G	1	8791177	GT	G	0.256717	0.0370147	1.24029e-10
1_8794696_G_A	1	8794696	G	A	0.256717	0.0370147	1.24029e-10
1_8840481_C_A	1	8840481	C	A	0.156967	0.0200767	1.00491e-12
1_8841637_A_AT	1	8841637	A	AT	-0.306704	0.0339775	9.92628e-16
1_8843198_C_A	1	8843198	C	A	0.120439	0.0167525	3.18596e-11
1_8843876_G_GCATTATTTGCAGCAACTTGCATTATTTCATTCATTCATTATTT	1	8843876	G	GCATTATTTGCAGCAACTTGCATTATTTCATTCATTCATTATTT	-0.322213	0.0334586	2.83213e-17
1_8844146_C_A	1	8844146	C	A	-0.279393	0.0325414	1.28518e-14
1_8845889_G_A	1	8845889	G	A	-0.262125	0.036107	2.17795e-11
1_8849249_C_A	1	8849249	C	A	-0.225443	0.029989	5.32723e-12
1_8849625_C_T	1	8849625	C	T	-0.279393	0.0325414	1.28518e-14
1_8851233_G_GTGTGTGTC	1	8851233	G	GTGTGTGTC	0.353089	0.0511635	1.48809e-10
1_8856410_C_T	1	8856410	C	T	-0.204426	0.0291394	8.10334e-11
1_8857348_C_T	1	8857348	C	T	-0.209869	0.0281348	7.32979e-12
1_8857610_C_T	1	8857610	C	T	-0.29214	0.0382047	2.61105e-12
1_8858283_G_A	1	8858283	G	A	-0.306704	0.0339775	9.92628e-16
1_8859340_C_T	1	8859340	C	T	-0.306704	0.0339775	9.92628e-16
1_8861535_G_A;1_8861535_G_A;1_8861535_G_T	1	8861535	G	A,T	-0.259406	0.0362093	3.65132e-11
1_8864247_T_C	1	8864247	T	C	-0.259492	0.0362032	3.5816e-11
1_8864341_C_A	1	8864341	C	A	-0.259492	0.0362032	3.5816e-11
1_8864819_G_A	1	8864819	G	A	-0.262125	0.036107	2.17795e-11
1_8866010_C_G	1	8866010	C	G	-0.279393	0.0325414	1.28518e-14
1_8874119_G_A	1	8874119	G	A	-0.279393	0.0325414	1.28518e-14
1_8877075_G_A	1	8877075	G	A	-0.279393	0.0325414	1.28518e-14
1_8882299_C_T	1	8882299	C	T	0.353089	0.0511635	1.48809e-10
1_8882563_A_G	1	8882563	A	G	-0.279393	0.0325414	1.28518e-14
1_8885966_AGCCTGGTAG_A	1	8885966	AGCCTGGTAG	A	-0.262125	0.036107	2.17795e-11
1_8896464_A_T	1	8896464	A	T	-0.279393	0.0325414	1.28518e-14
1_8899165_C_A	1	8899165	C	A	-0.362262	0.0348846	3.12327e-19
1_8899305_G_A	1	8899305	G	A	-0.225443	0.029989	5.32723e-12
1_8899404_C_A	1	8899404	C	A	-0.305343	0.0379044	2.65098e-13
1_8899580_A_G	1	8899580	A	G	-0.322213	0.0334586	2.83213e-17
1_8901627_A_C	1	8901627	A	C	-0.279393	0.0325414	1.28518e-14
1_8901715_A_G	1	8901715	A	G	-0.279393	0.0325414	1.28518e-14
1_8921713_A_G	1	8921713	A	G	-0.322213	0.0334586	2.83213e-17
1_8935220_T_C	1	8935220	T	C	-0.322213	0.0334586	2.83213e-17
1_8949597_T_C	1	8949597	T	C	-0.322213	0.0334586	2.83213e-17
1_8960494_A_G	1	8960494	A	G	-0.279393	0.0325414	1.28518e-14
1_8961808_GA_G	1	8961808	GA	G	-0.262125	0.036107	2.17795e-11
1_8963662_G_A	1	8963662	G	A	-0.279393	0.0325414	1.28518e-14
1_9213683_C_T	1	9213683	C	T	-0.338723	0.0470158	2.93641e-11
1_9310411_T_G	1	9310411	T	G	-0.338993	0.0471062	3.06787e-11
1_9325928_C_T	1	9325928	C	T	0.353089	0.0511635	1.48809e-10
1_9360950_C_T	1	9360950	C	T	-0.110472	0.0164707	4.1319e-10
1_9369786_G_A	1	9369786	G	A	-0.167185	0.0218855	2.72367e-12
1_9373290_C_G	1	9373290	C	G	-0.168208	0.0238562	6.70541e-11
1_9387112_G_A	1	9387112	G	A	-0.213144	0.0310535	1.81411e-10
1_9389566_G_C	1	9389566	G	C	-0.170011	0.0230985	1.26061e-11
1_9389687_G_C	1	9389687	G	C	-0.161587	0.0227681	5.23612e-11
1_9389697_T_C	1	9389697	T	C	-0.161587	0.0227681	5.23612e-11
1_9389700_T_C	1	9389700	T	C	-0.161587	0.0227681	5.23612e-11
1_9421307_A_G	1	9421307	A	G	0.353089	0.0511635	1.48809e-10
1_9457007_AGCACCTGCTG_A	1	9457007	AGCACCTGCTG	A	0.121315	0.016638	1.83282e-11
1_9458518_C_G	1	9458518	C	G	-0.134347	0.0194282	1.38286e-10
1_9564719_C_T	1	9564719	C	T	0.353089	0.0511635	1.48809e-10
1_9579865_C_T	1	9579865	C	T	0.353089	0.0511635	1.48809e-10
1_9598018_C_T	1	9598018	C	T	0.222329	0.0316746	7.94595e-11
1_9598552_T_A	1	9598552	T	A	0.252437	0.033054	2.75345e-12
1_9600088_C_T	1	9600088	C	T	0.353089	0.0511635	1.48809e-10
1_9618287_G_A	1	9618287	G	A	0.235609	0.0293253	2.98934e-13
1_9663201_C_A	1	9663201	C	A	0.353089	0.0511635	1.48809e-10
1_9665557_TA_T	1	9665557	TA	T	-0.148444	0.0200311	9.57052e-12
1_9703225_T_C	1	9703225	T	C	-0.06691	0.00997519	4.12138e-10
1_9705818_G_A	1	9705818	G	A	-0.0707728	0.0105002	3.47698e-10
1_9832468_C_T	1	9832468	C	T	0.353089	0.0511635	1.48809e-10
1_9836083_G_A	1	9836083	G	A	0.353089	0.0511635	1.48809e-10
1_9837996_A_T	1	9837996	A	T	0.353089	0.0511635	1.48809e-10
1_9955150_A_ATAAT	1	9955150	A	ATAAT	0.353089	0.0511635	1.48809e-10
1_9955151_AGG_A	1	9955151	AGG	A	0.353089	0.0511635	1.48809e-10
1_9955154_G_C	1	9955154	G	C	0.353089	0.0511635	1.48809e-10
1_9958842_C_A	1	9958842	C	A	0.353089	0.0511635	1.48809e-10
1_9971291_C_T	1	9971291	C	T	0.353089	0.0511635	1.48809e-10
1_9983204_C_T	1	9983204	C	T	0.353089	0.0511635	1.48809e-10
1_10131975_C_T	1	10131975	C	T	0.353089	0.0511635	1.48809e-10
1_10135638_G_T	1	10135638	G	T	0.353089	0.0511635	1.48809e-10
1_10345189_T_C	1	10345189	T	C	-0.178147	0.026485	3.73703e-10
1_10345536_A_G;1_10345536_A_T;1_10345536_A_G	1	10345536	A	G,T	-0.178147	0.026485	3.73703e-10
1_10346636_C_T	1	10346636	C	T	-0.195026	0.0270327	2.78203e-11
1_10346742_A_G	1	10346742	A	G	-0.193397	0.0252076	2.26734e-12
1_10346811_T_G	1	10346811	T	G	-0.213206	0.0253804	3.72886e-14
1_10346844_A_G	1	10346844	A	G	-0.216153	0.0262722	1.00099e-13
1_10346990_A_C	1	10346990	A	C	-0.195312	0.0250088	1.0545e-12
1_10351122_T_G	1	10351122	T	G	-0.178147	0.026485	3.73703e-10
1_10352229_G_A	1	10352229	G	A	-0.218795	0.0272261	2.95753e-13
1_10353595_T_TG	1	10353595	T	TG	-0.162452	0.0215419	4.67586e-12
1_10354779_G_A	1	10354779	G	A	-0.195026	0.0270327	2.78203e-11
1_10355329_C_T	1	10355329	C	T	-0.197502	0.0268304	1.25456e-11
1_10356456_A_G	1	10356456	A	G	-0.178147	0.026485	3.73703e-10
1_10356538_A_G	1	10356538	A	G	-0.177224	0.0256451	1.41568e-10
1_10356542_A_G	1	10356542	A	G	-0.192987	0.026118	1.07722e-11
1_10365257_T_C	1	10365257	T	C	-0.209141	0.0304412	1.75201e-10
1_10432522_GTT_G;1_10432522_GT_G;1_10432520_TTG_T	1	10432520	TTGTT	TTG,TTGT,TTT	-0.087636	0.0129819	3.29047e-10
1_10486400_G_A	1	10486400	G	A	0.353089	0.0511635	1.48809e-10
1_10572207_A_G	1	10572207	A	G	0.32288	0.047788	3.19089e-10
1_10703597_A_T	1	10703597	A	T	-0.271194	0.0355193	2.78426e-12
1_10716400_C_T	1	10716400	C	T	0.353089	0.0511635	1.48809e-10
1_10738242_G_A	1	10738242	G	A	0.353089	0.0511635	1.48809e-10
1_10806239_G_A	1	10806239	G	A	0.353089	0.0511635	1.48809e-10
1_10809261_C_T	1	10809261	C	T	0.353089	0.0511635	1.48809e-10
1_10821198_G_C	1	10821198	G	C	0.353089	0.0511635	1.48809e-10
1_10978071_G_GA;1_10978042_ATGTAAAGTTTAAAAATAAAATAAAATTAGAAAAAAAAAACTAATACAATT_A	1	10978042	ATGTAAAGTTTAAAAATAAAATAAAATTAGAAAAAAAAAACTAATACAATT	ATGTAAAGTTTAAAAATAAAATAAAATTAGAAAAAAAAAAACTAATACAATT,A	-0.101151	0.0126294	3.44437e-13
1_11176831_C_A	1	11176831	C	A	0.353089	0.0511635	1.48809e-10
1_11268957_C_A	1	11268957	C	A	0.353089	0.0511635	1.48809e-10
1_11315077_T_A	1	11315077	T	A	0.353089	0.0511635	1.48809e-10
1_11356071_C_A	1	11356071	C	A	0.353089	0.0511635	1.48809e-10
1_11442023_G_A	1	11442023	G	A	-0.139783	0.0166826	4.21604e-14
1_11465686_GA_G;1_11465686_GAA_G;1_11465686_G_GA;1_11465683_TAAGAAA_T;1_11465683_TAAGAA_T;1_11465686_GAAA_G;1_11465686_GA_G;1_11465686_GAA_G;1_11465683_TAAGAA_T	1	11465683	TAAGAAA	TAAGAA,TAAGA,TAAGAAAA,T,TA,TAAG	-0.123585	0.0170355	2.23968e-11
1_11529877_T_C	1	11529877	T	C	-0.321493	0.0476289	3.30253e-10
1_11535548_G_A	1	11535548	G	A	-0.321493	0.0476289	3.30253e-10
1_11540034_C_T	1	11540034	C	T	-0.321493	0.0476289	3.30253e-10
1_11540383_C_T	1	11540383	C	T	-0.321493	0.0476289	3.30253e-10
1_12338528_G_A	1	12338528	G	A	0.353089	0.0511635	1.48809e-10
1_12404189_G_GCA;1_12404183_ATGCATG_A;1_12404187_ATG_A;1_12404189_G_GCACA;1_12404189_GCA_G;1_12404189_G_GCA;1_12404187_ATG_A;1_12404183_ATGCATG_A;1_12404189_G_GCACA	1	12404183	ATGCATGCA	ATGCATGCACA,ACA,ATGCACA,ATGCATGCACACA,ATGCATG	-0.262421	0.0331594	5.88502e-13
1_12527157_G_A	1	12527157	G	A	0.353089	0.0511635	1.48809e-10
1_12842479_G_A	1	12842479	G	A	-0.201695	0.0300356	3.96185e-10
1_12844493_C_T	1	12844493	C	T	-0.201638	0.0245535	1.09151e-13
1_12844532_G_A	1	12844532	G	A	-0.157084	0.0232693	3.28951e-10
1_12853441_A_T	1	12853441	A	T	-0.206874	0.0222826	2.19124e-16
1_12855355_T_C	1	12855355	T	C	-0.186805	0.0272076	1.79341e-10
1_12866002_T_A	1	12866002	T	A	-0.169342	0.0163984	4.41992e-19
1_12869688_C_T	1	12869688	C	T	-0.20731	0.0262724	6.70078e-13
1_12870678_T_C	1	12870678	T	C	-0.191343	0.0241453	5.5418e-13
1_12881221_A_G	1	12881221	A	G	-0.20731	0.0262724	6.70078e-13
1_12970998_T_A	1	12970998	T	A	-0.145834	0.0215366	2.95012e-10
1_13169577_CAT_C;1_13169576_TCA_T	1	13169576	TCAT	TC,TT	-0.0947577	0.0137811	1.70124e-10
1_13596750_C_T	1	13596750	C	T	0.353089	0.0511635	1.48809e-10
1_13676677_G_A	1	13676677	G	A	0.353089	0.0511635	1.48809e-10
1_13680877_C_A	1	13680877	C	A	-0.167711	0.0232847	2.96585e-11
1_13693525_C_G	1	13693525	C	G	0.353089	0.0511635	1.48809e-10
1_13695394_G_A	1	13695394	G	A	-0.22164	0.0303121	1.63994e-11
1_13699142_C_A	1	13699142	C	A	0.353089	0.0511635	1.48809e-10
1_13710705_C_G	1	13710705	C	G	0.353089	0.0511635	1.48809e-10
1_13740388_G_A	1	13740388	G	A	0.353089	0.0511635	1.48809e-10
1_13745174_C_A	1	13745174	C	A	0.353089	0.0511635	1.48809e-10
1_13748032_C_T	1	13748032	C	T	0.353089	0.0511635	1.48809e-10
1_13755625_A_G	1	13755625	A	G	0.353089	0.0511635	1.48809e-10
1_13787271_GAGAC_G	1	13787271	GAGAC	G	0.145458	0.0162417	1.50163e-15
1_13800213_G_GA;1_13800213_GA_G	1	13800213	GA	GAA,G	-0.0710182	0.0101862	1.02171e-10
1_13819883_CGCCA_C	1	13819883	CGCCA	C	0.0624942	0.0093126	4.05578e-10
1_13827684_C_T	1	13827684	C	T	0.234425	0.0263852	2.27282e-15
1_13916109_C_G	1	13916109	C	G	0.353089	0.0511635	1.48809e-10
1_14137155_T_C	1	14137155	T	C	0.353089	0.0511635	1.48809e-10
1_14165008_G_C	1	14165008	G	C	-0.248304	0.0364149	2.30046e-10
1_14171929_C_T	1	14171929	C	T	0.353089	0.0511635	1.48809e-10
1_14175983_C_T	1	14175983	C	T	0.353089	0.0511635	1.48809e-10
1_14181699_C_T	1	14181699	C	T	0.353089	0.0511635	1.48809e-10
1_14208220_G_A	1	14208220	G	A	0.353089	0.0511635	1.48809e-10
1_14218551_C_A	1	14218551	C	A	0.353089	0.0511635	1.48809e-10
1_14220926_C_T	1	14220926	C	T	0.353089	0.0511635	1.48809e-10
1_14222771_G_A	1	14222771	G	A	0.353089	0.0511635	1.48809e-10
1_14227989_C_T	1	14227989	C	T	0.353089	0.0511635	1.48809e-10
1_14230984_G_T	1	14230984	G	T	0.353089	0.0511635	1.48809e-10
1_14240490_G_A	1	14240490	G	A	0.353089	0.0511635	1.48809e-10
1_14248934_GTTTTGT_G	1	14248934	GTTTTGT	G	0.156434	0.019583	3.87491e-13
1_14255828_T_TA	1	14255828	T	TA	-0.200065	0.027248	1.38967e-11
1_14353241_A_G	1	14353241	A	G	0.353089	0.0511635	1.48809e-10
1_14400247_AG_A	1	14400247	AG	A	0.0822581	0.0116035	5.46442e-11
1_14602610_C_T	1	14602610	C	T	0.113114	0.0152718	9.78161e-12
1_14604529_G_T	1	14604529	G	T	-0.0906121	0.0134717	3.74168e-10
1_14661135_C_T	1	14661135	C	T	0.353089	0.0511635	1.48809e-10
1_14662550_C_T	1	14662550	C	T	-0.143242	0.0200315	3.92154e-11
1_14686090_C_T	1	14686090	C	T	-0.337587	0.0471153	3.63078e-11
1_14687565_G_C	1	14687565	G	C	-0.176719	0.0257072	1.71565e-10
1_14689591_C_T	1	14689591	C	T	0.353089	0.0511635	1.48809e-10
1_14696559_T_G	1	14696559	T	G	-0.346381	0.040564	1.68153e-14
1_14698033_C_G	1	14698033	C	G	-0.332958	0.0472981	7.12402e-11
1_14698040_C_T	1	14698040	C	T	-0.332958	0.0472981	7.12402e-11
1_14698996_A_T	1	14698996	A	T	-0.346381	0.040564	1.68153e-14
1_14700551_A_G	1	14700551	A	G	-0.346381	0.040564	1.68153e-14
1_14700954_G_A	1	14700954	G	A	-0.254467	0.0362998	8.3373e-11
1_14701016_T_C	1	14701016	T	C	-0.254467	0.0362998	8.3373e-11
1_14701066_A_G	1	14701066	A	G	-0.346381	0.040564	1.68153e-14
1_14701072_C_T	1	14701072	C	T	-0.346381	0.040564	1.68153e-14
1_14702790_T_G	1	14702790	T	G	-0.340165	0.0469782	2.41096e-11
1_14703054_T_C	1	14703054	T	C	-0.346381	0.040564	1.68153e-14
1_14703873_C_A	1	14703873	C	A	-0.338993	0.0471062	3.06787e-11
1_14704654_CAA_C;1_14704654_C_CAA;1_14704654_CA_C;1_14704654_CAA_C;1_14704654_C_CAA;1_14704654_CAA_C	1	14704654	CAA	C,CAAAA,CA	-0.340165	0.0469782	2.41096e-11
1_14705294_A_AAAGAG	1	14705294	A	AAAGAG	-0.338993	0.0471062	3.06787e-11
1_14705307_T_C	1	14705307	T	C	-0.346381	0.040564	1.68153e-14
1_14705334_G_A	1	14705334	G	A	-0.258145	0.0326487	6.12685e-13
1_14705335_A_G	1	14705335	A	G	-0.258145	0.0326487	6.12685e-13
1_14705344_G_GA	1	14705344	G	GA	-0.258145	0.0326487	6.12685e-13
1_14705372_T_C	1	14705372	T	C	-0.346381	0.040564	1.68153e-14
1_14705432_G_A	1	14705432	G	A	-0.346381	0.040564	1.68153e-14
1_14705665_A_G	1	14705665	A	G	-0.332997	0.0472846	7.01767e-11
1_14705876_G_C;1_14705876_G_A;1_14705876_G_C	1	14705876	G	C,A	-0.339008	0.0470922	3.02733e-11
1_14705950_A_G	1	14705950	A	G	-0.346381	0.040564	1.68153e-14
1_14705971_A_G	1	14705971	A	G	-0.346381	0.040564	1.68153e-14
1_14706394_A_G	1	14706394	A	G	-0.338993	0.0471062	3.06787e-11
1_14706442_C_T	1	14706442	C	T	-0.338993	0.0471062	3.06787e-11
1_14706459_AGT_A	1	14706459	AGT	A	-0.338993	0.0471062	3.06787e-11
1_14706477_A_G	1	14706477	A	G	-0.338993	0.0471062	3.06787e-11
1_14706512_G_A	1	14706512	G	A	-0.339008	0.0470922	3.02733e-11
1_14706569_A_G	1	14706569	A	G	-0.346381	0.040564	1.68153e-14
1_14706830_C_T	1	14706830	C	T	-0.332958	0.0472981	7.12402e-11
1_14706981_C_T	1	14706981	C	T	-0.346381	0.040564	1.68153e-14
1_14707086_G_A	1	14707086	G	A	-0.346381	0.040564	1.68153e-14
1_14707144_T_C	1	14707144	T	C	-0.346381	0.040564	1.68153e-14
1_14707188_T_C	1	14707188	T	C	-0.346381	0.040564	1.68153e-14
1_14707608_G_A	1	14707608	G	A	-0.346381	0.040564	1.68153e-14
1_14707620_C_T	1	14707620	C	T	-0.346381	0.040564	1.68153e-14
1_14707736_T_C	1	14707736	T	C	-0.346381	0.040564	1.68153e-14
1_14707818_C_G	1	14707818	C	G	-0.346381	0.040564	1.68153e-14
1_14708088_C_T	1	14708088	C	T	-0.346381	0.040564	1.68153e-14
1_14708466_G_A	1	14708466	G	A	-0.346381	0.040564	1.68153e-14
1_14708486_T_C	1	14708486	T	C	-0.346381	0.040564	1.68153e-14
1_14708497_T_C	1	14708497	T	C	-0.346381	0.040564	1.68153e-14
1_14708515_T_C	1	14708515	T	C	-0.346381	0.040564	1.68153e-14
1_14708556_G_A	1	14708556	G	A	-0.346381	0.040564	1.68153e-14
1_14709606_G_T	1	14709606	G	T	-0.346381	0.040564	1.68153e-14
1_14712297_C_T	1	14712297	C	T	-0.340165	0.0469782	2.41096e-11
1_14713009_C_A	1	14713009	C	A	-0.340165	0.0469782	2.41096e-11
1_14716678_C_T	1	14716678	C	T	-0.340165	0.0469782	2.41096e-11
1_14722262_G_C	1	14722262	G	C	-0.340165	0.0469782	2.41096e-11
1_14726165_CTAAATGGCCCCGAAAAAATAAATAAATAAA_C;1_14726183_AT_A;1_14726187_AT_A;1_14726191_AT_A;1_14726195_AT_A;1_14726190_AATAAAT_A;1_14726191_ATAAAT_A	1	14726165	CTAAATGGCCCCGAAAAAATAAATAAATAAAT	CT,CTAAATGGCCCCGAAAAAAAAATAAATAAAT,CTAAATGGCCCCGAAAAAATAAAAAATAAAT,CTAAATGGCCCCGAAAAAATAAATAAAAAAT,CTAAATGGCCCCGAAAAAATAAATAAATAAA,CTAAATGGCCCCGAAAAAATAAATAA,CTAAATGGCCCCGAAAAAATAAATAAA	0.184684	0.0246488	6.10923e-12
1_14745622_C_T	1	14745622	C	T	-0.340165	0.0469782	2.41096e-11
1_14760182_C_G	1	14760182	C	G	-0.340165	0.0469782	2.41096e-11
1_14842955_G_A	1	14842955	G	A	-0.340165	0.0469782	2.41096e-11
1_15033887_AACAAAAAAC_A;1_15033880_AAAAAAAAACAAAAAAC_A;1_15033886_AAACAAAAAAC_A;1_15033882_AAAAAAAC_A;1_15033888_A_AC;1_15033888_ACAAAAAAC_A	1	15033880	AAAAAAAAACAAAAAAC	AAAAAAAA,A,AAAAAAA,AAAAAAAAAC,AAAAAAAAACCAAAAAAC,AAAAAAAAA	0.113671	0.0158471	3.48048e-11
1_15154156_TCCA_T	1	15154156	TCCA	T	0.127397	0.0168999	4.7517e-12
1_15171716_T_A	1	15171716	T	A	-0.176716	0.025751	1.82622e-10
1_15171717_C_A	1	15171717	C	A	-0.176716	0.025751	1.82622e-10
1_15244186_A_AT;1_15244186_A_AC	1	15244186	A	AT,AC	0.273021	0.0217152	5.56974e-25
1_15414336_G_A	1	15414336	G	A	0.25567	0.0285484	1.50286e-15
1_15417243_G_A	1	15417243	G	A	-0.242754	0.0359399	3.2256e-10
1_15417826_A_C	1	15417826	A	C	0.205014	0.0289743	5.87121e-11
1_15420523_C_A;1_15420523_C_A;1_15420523_C_T	1	15420523	C	A,T	0.227059	0.0306775	1.00658e-11
1_15426999_C_T	1	15426999	C	T	0.227059	0.0306775	1.00658e-11
1_15427012_C_A;1_15427012_C_T;1_15427012_C_A	1	15427012	C	A,T	0.227059	0.0306775	1.00658e-11
1_15427231_G_A	1	15427231	G	A	0.227059	0.0306775	1.00658e-11
1_15455190_T_G	1	15455190	T	G	0.227059	0.0306775	1.00658e-11
1_15470689_G_A	1	15470689	G	A	0.358957	0.0271158	1.00241e-26
1_15473048_C_T	1	15473048	C	T	0.318709	0.0306726	3.01123e-19
1_15478869_A_T	1	15478869	A	T	0.318709	0.0306726	3.01123e-19
1_15483627_G_A	1	15483627	G	A	0.244917	0.0354564	1.43873e-10
1_15486697_T_C	1	15486697	T	C	0.246537	0.0351282	7.98554e-11
1_15492508_G_A	1	15492508	G	A	0.25603	0.0335404	2.80966e-12
1_15501837_C_T	1	15501837	C	T	0.223249	0.0323686	1.52076e-10
1_15514786_G_A	1	15514786	G	A	0.223249	0.0323686	1.52076e-10
1_15524083_G_A	1	15524083	G	A	0.223249	0.0323686	1.52076e-10
1_15552573_G_A	1	15552573	G	A	0.223249	0.0323686	1.52076e-10
1_15561410_T_A	1	15561410	T	A	0.223249	0.0323686	1.52076e-10
1_15655913_T_G	1	15655913	T	G	0.353089	0.0511635	1.48809e-10
1_15695868_G_A	1	15695868	G	A	0.353089	0.0511635	1.48809e-10
1_15850329_T_TAA;1_15850326_AATTAAG_A	1	15850326	AATTAAG	AATTAAAAG,A	-0.116586	0.0156419	7.57449e-12
1_15975219_A_C	1	15975219	A	C	-0.198171	0.0188995	1.70239e-19
1_15975220_AAAAAGCTG_A;1_15975226_CT_C;1_15975220_AAAAAGCTG_A	1	15975220	AAAAAGCTG	A,AAAAAGCG	-0.131702	0.019519	3.3476e-10
1_15991312_T_C	1	15991312	T	C	0.353089	0.0511635	1.48809e-10
1_16020709_C_T	1	16020709	C	T	-0.0808914	0.0103656	1.08993e-12
1_16054597_C_T	1	16054597	C	T	0.353089	0.0511635	1.48809e-10
1_16116983_ACC_A;1_16116985_C_CT	1	16116983	ACC	A,ACCT	0.152454	0.0205629	9.39664e-12
1_16116992_TTG_T	1	16116992	TTG	T	0.158279	0.0205341	1.85751e-12
1_16215209_T_G	1	16215209	T	G	-0.21151	0.0263123	2.92068e-13
1_16506397_AGTGTTCTTGC_A	1	16506397	AGTGTTCTTGC	A	0.181799	0.0261491	1.13396e-10
1_16853822_C_CATG;1_16853750_GTAAAGAAACTGCTTGCCAATGCAGGAGACCAGGGTTCAATCCCTGTGTTGGGAAGCTGTCCTGGAAAAGGGCA_G	1	16853750	GTAAAGAAACTGCTTGCCAATGCAGGAGACCAGGGTTCAATCCCTGTGTTGGGAAGCTGTCCTGGAAAAGGGCA	GTAAAGAAACTGCTTGCCAATGCAGGAGACCAGGGTTCAATCCCTGTGTTGGGAAGCTGTCCTGGAAAAGGGCATGA,G	-0.132193	0.0159039	6.1819e-14
1_16906874_CAG_C	1	16906874	CAG	C	0.226621	0.0318186	4.57266e-11
1_16908289_C_CT;1_16908289_CT_C	1	16908289	CT	CTT,C	0.25818	0.0331671	1.21596e-12
1_17235853_GCTGTCTAGGT_G	1	17235853	GCTGTCTAGGT	G	0.283851	0.0328713	9.66009e-15
1_17247828_C_T	1	17247828	C	T	0.353089	0.0511635	1.48809e-10
1_17391741_T_TTG;1_17391741_T_TCGTG;1_17391741_T_TCGTGTG;1_17391741_T_TTGTG;1_17391737_GTGTT_G	1	17391737	GTGTT	GTGTTTG,GTGTTCGTG,GTGTTCGTGTG,GTGTTTGTG,G	-0.203185	0.0210096	2.22217e-17
1_17426033_A_G	1	17426033	A	G	0.353089	0.0511635	1.48809e-10
1_17428018_C_T	1	17428018	C	T	0.353089	0.0511635	1.48809e-10
1_17435055_T_A	1	17435055	T	A	0.353089	0.0511635	1.48809e-10
1_17438471_G_T	1	17438471	G	T	0.353089	0.0511635	1.48809e-10
1_17448005_G_T	1	17448005	G	T	0.353089	0.0511635	1.48809e-10
1_17835090_C_T	1	17835090	C	T	0.353089	0.0511635	1.48809e-10
1_17974448_G_A	1	17974448	G	A	0.353089	0.0511635	1.48809e-10
1_17992306_C_G	1	17992306	C	G	0.345355	0.0426268	2.04135e-13
1_18119270_C_T	1	18119270	C	T	-0.337414	0.0471542	3.8231e-11
1_18160723_G_C	1	18160723	G	C	-0.196801	0.0273086	2.90346e-11
1_18163721_AAAGAG_A;1_18163720_TAA_T	1	18163720	TAAAGAG	TA,TAGAG	-0.273399	0.0326805	4.54523e-14
1_18298415_C_T	1	18298415	C	T	0.353089	0.0511635	1.48809e-10
1_18330947_C_T	1	18330947	C	T	0.353089	0.0511635	1.48809e-10
1_18410694_A_C	1	18410694	A	C	0.353089	0.0511635	1.48809e-10
1_18446297_G_A	1	18446297	G	A	0.110902	0.0162088	2.03414e-10
1_18462606_CA_C	1	18462606	CA	C	0.0821272	0.0118256	1.1804e-10
1_18677349_C_T	1	18677349	C	T	0.353089	0.0511635	1.48809e-10
1_18779280_C_T	1	18779280	C	T	0.353089	0.0511635	1.48809e-10
1_18853589_A_G	1	18853589	A	G	0.353089	0.0511635	1.48809e-10
1_18923892_A_G	1	18923892	A	G	0.353089	0.0511635	1.48809e-10
1_19292836_C_T	1	19292836	C	T	0.353089	0.0511635	1.48809e-10
1_19323557_C_G	1	19323557	C	G	0.353089	0.0511635	1.48809e-10
1_19345614_G_T	1	19345614	G	T	0.353089	0.0511635	1.48809e-10
1_19367031_T_G	1	19367031	T	G	0.353089	0.0511635	1.48809e-10
1_19409585_A_G	1	19409585	A	G	0.353089	0.0511635	1.48809e-10
1_19417793_C_T	1	19417793	C	T	-0.338723	0.0470158	2.93641e-11
1_19453200_AT_A	1	19453200	AT	A	0.353089	0.0511635	1.48809e-10
1_19479175_T_C	1	19479175	T	C	0.353089	0.0511635	1.48809e-10
1_19500468_T_C	1	19500468	T	C	0.353089	0.0511635	1.48809e-10
1_19504088_G_C	1	19504088	G	C	0.353089	0.0511635	1.48809e-10
1_19517340_C_T	1	19517340	C	T	0.353089	0.0511635	1.48809e-10
1_19520770_AGTGGTGGAT_A	1	19520770	AGTGGTGGAT	A	0.353089	0.0511635	1.48809e-10
1_19525117_C_T	1	19525117	C	T	0.353089	0.0511635	1.48809e-10
1_19526320_T_C	1	19526320	T	C	0.353089	0.0511635	1.48809e-10
1_19543839_G_T	1	19543839	G	T	0.353089	0.0511635	1.48809e-10
1_19552986_C_T	1	19552986	C	T	0.353089	0.0511635	1.48809e-10
1_19562666_G_A	1	19562666	G	A	0.353089	0.0511635	1.48809e-10
1_19565238_T_A	1	19565238	T	A	0.353089	0.0511635	1.48809e-10
1_19572943_G_T;1_19572943_G_A;1_19572943_G_T	1	19572943	G	T,A	0.353089	0.0511635	1.48809e-10
1_19573028_G_C	1	19573028	G	C	0.353089	0.0511635	1.48809e-10
1_19574781_C_T	1	19574781	C	T	0.353089	0.0511635	1.48809e-10
1_19575647_A_G	1	19575647	A	G	0.353089	0.0511635	1.48809e-10
1_19586234_C_T	1	19586234	C	T	0.353089	0.0511635	1.48809e-10
1_19591303_A_C	1	19591303	A	C	0.353089	0.0511635	1.48809e-10
1_19593783_G_A	1	19593783	G	A	0.353089	0.0511635	1.48809e-10
1_19597055_T_G	1	19597055	T	G	0.353089	0.0511635	1.48809e-10
1_19610684_G_A	1	19610684	G	A	0.353089	0.0511635	1.48809e-10
1_19612626_G_A	1	19612626	G	A	0.353089	0.0511635	1.48809e-10
1_19612913_G_A	1	19612913	G	A	0.353089	0.0511635	1.48809e-10
1_19613540_G_A	1	19613540	G	A	0.353089	0.0511635	1.48809e-10
1_19647572_C_A	1	19647572	C	A	0.353089	0.0511635	1.48809e-10
1_19649789_A_T	1	19649789	A	T	0.353089	0.0511635	1.48809e-10
1_19659194_A_T	1	19659194	A	T	0.353089	0.0511635	1.48809e-10
1_19702034_C_A	1	19702034	C	A	0.353089	0.0511635	1.48809e-10
1_19708060_C_A	1	19708060	C	A	0.353089	0.0511635	1.48809e-10
1_19732763_G_C	1	19732763	G	C	0.353089	0.0511635	1.48809e-10
1_19734431_C_T	1	19734431	C	T	0.353089	0.0511635	1.48809e-10
1_19740959_C_T	1	19740959	C	T	0.353089	0.0511635	1.48809e-10
1_19743791_A_G	1	19743791	A	G	0.353089	0.0511635	1.48809e-10
1_19783346_TATAA_T	1	19783346	TATAA	T	0.353089	0.0511635	1.48809e-10
1_19824475_A_G	1	19824475	A	G	0.353089	0.0511635	1.48809e-10
1_19834273_G_A	1	19834273	G	A	0.353089	0.0511635	1.48809e-10
1_19837266_G_T	1	19837266	G	T	0.353089	0.0511635	1.48809e-10
1_19904484_T_C	1	19904484	T	C	0.353089	0.0511635	1.48809e-10
1_19921932_G_A	1	19921932	G	A	0.353089	0.0511635	1.48809e-10
1_19948749_G_A	1	19948749	G	A	0.353089	0.0511635	1.48809e-10
1_20115387_T_G	1	20115387	T	G	0.353089	0.0511635	1.48809e-10
1_20127064_C_G	1	20127064	C	G	0.353089	0.0511635	1.48809e-10
1_20181377_T_C	1	20181377	T	C	0.208903	0.0299283	9.78349e-11
1_20239193_CCA_C	1	20239193	CCA	C	0.219958	0.0300441	1.55951e-11
1_20272081_G_A	1	20272081	G	A	-0.337428	0.0471401	3.77336e-11
1_20443581_A_G	1	20443581	A	G	-0.337428	0.0471401	3.77336e-11
1_20466108_A_T	1	20466108	A	T	-0.337428	0.0471401	3.77336e-11
1_20494671_A_T	1	20494671	A	T	-0.337428	0.0471401	3.77336e-11
1_20544877_G_T	1	20544877	G	T	0.353089	0.0511635	1.48809e-10
1_20616328_T_G	1	20616328	T	G	-0.331433	0.0473309	8.68594e-11
1_20621602_A_T	1	20621602	A	T	-0.345013	0.040615	2.17063e-14
1_20621839_T_C	1	20621839	T	C	-0.345013	0.040615	2.17063e-14
1_20653963_C_T	1	20653963	C	T	-0.345013	0.040615	2.17063e-14
1_20730027_G_A	1	20730027	G	A	0.353089	0.0511635	1.48809e-10
1_20851963_C_T	1	20851963	C	T	0.353089	0.0511635	1.48809e-10
1_20916224_G_GT	1	20916224	G	GT	0.353089	0.0511635	1.48809e-10
1_20956531_TA_T;1_20956531_T_TA	1	20956531	TA	T,TAA	-0.113184	0.0149568	4.0471e-12
1_20974700_G_A;1_20974700_G_A;1_20974700_G_T	1	20974700	G	A,T	-0.158988	0.0230438	1.50254e-10
1_20993185_T_C	1	20993185	T	C	0.353089	0.0511635	1.48809e-10
1_21017116_C_T	1	21017116	C	T	0.353089	0.0511635	1.48809e-10
1_21109920_G_T	1	21109920	G	T	0.353089	0.0511635	1.48809e-10
1_21145868_G_A	1	21145868	G	A	0.353089	0.0511635	1.48809e-10
1_21243257_C_G	1	21243257	C	G	0.353089	0.0511635	1.48809e-10
1_21266177_G_A	1	21266177	G	A	0.353089	0.0511635	1.48809e-10
1_21307773_A_T	1	21307773	A	T	-0.234797	0.0311914	5.03945e-12
1_21385271_T_C	1	21385271	T	C	0.353089	0.0511635	1.48809e-10
1_21421868_G_GTATA	1	21421868	G	GTATA	-0.185406	0.0191093	1.84463e-17
1_21436174_C_G	1	21436174	C	G	-0.342071	0.0469677	1.91786e-11
1_21624834_G_C	1	21624834	G	C	-0.231574	0.0341947	2.93813e-10
1_21757868_C_T	1	21757868	C	T	0.145714	0.0216842	3.86718e-10
1_21761912_TG_T	1	21761912	TG	T	0.163985	0.0230787	5.00521e-11
1_21783842_A_T	1	21783842	A	T	0.152227	0.0221847	1.83313e-10
1_21798374_C_T	1	21798374	C	T	0.1539	0.0215735	4.29921e-11
1_21806992_G_C	1	21806992	G	C	0.165352	0.0219654	5.03346e-12
1_21811936_G_GTATT	1	21811936	G	GTATT	0.110223	0.0161629	2.29135e-10
1_21824805_A_G	1	21824805	A	G	0.159962	0.0220154	2.10539e-11
1_21839121_T_G	1	21839121	T	G	0.163985	0.0230787	5.00521e-11
1_21850704_G_T;1_21850704_G_T;1_21850704_G_A	1	21850704	G	T,A	0.163461	0.0218081	6.01516e-12
1_21868475_CTG_C	1	21868475	CTG	C	0.163461	0.0218081	6.01516e-12
1_21878479_C_T	1	21878479	C	T	0.145157	0.0204981	5.69144e-11
1_21906439_AGCTGAGGGGCTTCATTCATGT_A	1	21906439	AGCTGAGGGGCTTCATTCATGT	A	-0.231705	0.0324988	4.395e-11
1_21908182_C_T	1	21908182	C	T	-0.248424	0.0338189	1.36454e-11
1_21909061_G_GT	1	21909061	G	GT	0.166869	0.0236648	6.6887e-11
1_21912155_G_GT	1	21912155	G	GT	-0.294761	0.0375225	8.16121e-13
1_21913609_G_C	1	21913609	G	C	0.126335	0.0185401	2.35697e-10
1_21917448_C_T	1	21917448	C	T	-0.294761	0.0375225	8.16121e-13
1_21924775_G_A	1	21924775	G	A	-0.294761	0.0375225	8.16121e-13
1_21927663_G_A	1	21927663	G	A	-0.294761	0.0375225	8.16121e-13
1_21938160_C_T	1	21938160	C	T	0.124589	0.0177773	8.41823e-11
1_21990764_C_T	1	21990764	C	T	-0.342071	0.0469677	1.91786e-11
1_22209543_T_TAA;1_22209542_CTG_C	1	22209542	CTG	CTAAG,C	-0.33859	0.0470267	3.00859e-11
1_22627552_G_GCTCCAACCAT	1	22627552	G	GCTCCAACCAT	0.161229	0.0235759	2.07046e-10
1_22911554_G_A	1	22911554	G	A	0.353089	0.0511635	1.48809e-10
1_23141425_GGGGCGGGT_G	1	23141425	GGGGCGGGT	G	0.0859012	0.0109007	7.10481e-13
1_23285786_G_A	1	23285786	G	A	0.353089	0.0511635	1.48809e-10
1_23613671_C_T	1	23613671	C	T	0.353089	0.0511635	1.48809e-10
1_23625560_G_A	1	23625560	G	A	0.353089	0.0511635	1.48809e-10
1_23678929_G_T	1	23678929	G	T	0.353089	0.0511635	1.48809e-10
1_23785696_A_G	1	23785696	A	G	0.353089	0.0511635	1.48809e-10
1_23870895_G_T	1	23870895	G	T	0.353089	0.0511635	1.48809e-10
1_23937056_C_A	1	23937056	C	A	0.353089	0.0511635	1.48809e-10
1_23942280_C_CA	1	23942280	C	CA	0.353089	0.0511635	1.48809e-10
1_23985434_GAA_G;1_23985434_GAAA_G;1_23985434_GA_G;1_23985434_GA_G;1_23985434_GAA_G;1_23985434_GAAA_G;1_23985434_G_GA;1_23985434_GA_G;1_23985434_GAA_G;1_23985434_GAAA_G	1	23985434	GAAA	GA,G,GAA,GAAAA	0.117157	0.015544	4.78278e-12
1_23991813_G_T	1	23991813	G	T	0.353089	0.0511635	1.48809e-10
1_24081505_G_A	1	24081505	G	A	0.353089	0.0511635	1.48809e-10
1_24510494_G_A	1	24510494	G	A	0.353089	0.0511635	1.48809e-10
1_24745103_C_A	1	24745103	C	A	0.353089	0.0511635	1.48809e-10
1_24848868_T_C	1	24848868	T	C	0.353089	0.0511635	1.48809e-10
1_25346220_A_G	1	25346220	A	G	0.193887	0.0261412	9.25059e-12
1_25357757_G_A	1	25357757	G	A	0.353089	0.0511635	1.48809e-10
1_25376682_C_G	1	25376682	C	G	-0.108274	0.0152144	4.71572e-11
1_25378701_G_GGAAA	1	25378701	G	GGAAA	-0.0971698	0.0138428	7.93089e-11
1_25402066_T_G	1	25402066	T	G	-0.0873224	0.0124727	8.74992e-11
1_25413640_CTT_C	1	25413640	CTT	C	-0.0875844	0.0123622	5.59006e-11
1_25414196_C_A	1	25414196	C	A	-0.0862883	0.0124442	1.25022e-10
1_25415936_T_G	1	25415936	T	G	-0.0877712	0.0120414	1.85661e-11
1_25416822_G_A	1	25416822	G	A	-0.0828649	0.0118574	9.36032e-11
1_25416920_G_A	1	25416920	G	A	-0.0912655	0.0121599	5.69199e-12
1_25416968_G_A	1	25416968	G	A	-0.0853346	0.0122975	1.21656e-10
1_25417109_C_T	1	25417109	C	T	-0.0859173	0.0121309	5.66154e-11
1_25417118_T_C	1	25417118	T	C	-0.0859173	0.0121309	5.66154e-11
1_25417456_A_T	1	25417456	A	T	-0.0837634	0.0120175	1.03194e-10
1_25417458_GA_G	1	25417458	GA	G	-0.0837634	0.0120175	1.03194e-10
1_25417460_G_T	1	25417460	G	T	-0.0837634	0.0120175	1.03194e-10
1_25417464_GA_G	1	25417464	GA	G	-0.0837634	0.0120175	1.03194e-10
1_25417468_G_C	1	25417468	G	C	-0.0837634	0.0120175	1.03194e-10
1_25417470_GC_G	1	25417470	GC	G	-0.0837634	0.0120175	1.03194e-10
1_25417626_A_G	1	25417626	A	G	-0.0873153	0.0124383	7.91438e-11
1_25417957_A_G	1	25417957	A	G	-0.0837869	0.0123568	2.81118e-10
1_25418349_A_G	1	25418349	A	G	-0.0861297	0.0121078	4.79094e-11
1_25419624_G_A	1	25419624	G	A	-0.082249	0.012005	1.93819e-10
1_25419643_C_T	1	25419643	C	T	-0.082249	0.012005	1.93819e-10
1_25420119_G_C	1	25420119	G	C	-0.0822061	0.0120255	2.10068e-10
1_25421220_C_T	1	25421220	C	T	-0.0847614	0.0124454	2.40052e-10
1_25421363_G_T	1	25421363	G	T	-0.0861125	0.0124098	1.21715e-10
1_25516902_C_A	1	25516902	C	A	0.353089	0.0511635	1.48809e-10
1_25537749_G_A	1	25537749	G	A	0.13804	0.016796	1.05263e-13
1_25538449_A_G	1	25538449	A	G	0.086498	0.0128881	4.03967e-10
1_25816449_A_C	1	25816449	A	C	-0.219065	0.0316189	1.28889e-10
1_25860877_G_T	1	25860877	G	T	0.353089	0.0511635	1.48809e-10
1_25888338_C_T	1	25888338	C	T	0.353089	0.0511635	1.48809e-10
1_25906118_T_C	1	25906118	T	C	0.353089	0.0511635	1.48809e-10
1_25996482_TTAGGATATGTTAGGATATGTACCTAG_T;1_25996490_T_TGTTAGGATATGTACCTAGA	1	25996482	TTAGGATATGTTAGGATATGTACCTAG	T,TTAGGATATGTTAGGATATGTACCTAGAGTTAGGATATGTACCTAG	0.209862	0.0288713	2.072e-11
1_26014933_T_C	1	26014933	T	C	0.353089	0.0511635	1.48809e-10
1_26018930_T_C	1	26018930	T	C	0.353089	0.0511635	1.48809e-10
1_26048825_T_G	1	26048825	T	G	0.353089	0.0511635	1.48809e-10
1_26178858_A_G	1	26178858	A	G	0.353089	0.0511635	1.48809e-10
1_26209015_GGGAT_G;1_26209018_AT_A;1_26209014_CGGG_C	1	26209014	CGGGAT	CG,CGGGA,CAT	0.0864569	0.0112673	2.25366e-12
1_26212209_G_A	1	26212209	G	A	0.353089	0.0511635	1.48809e-10
1_26457332_G_A	1	26457332	G	A	0.353089	0.0511635	1.48809e-10
1_26685296_T_C	1	26685296	T	C	0.353089	0.0511635	1.48809e-10
1_26862389_C_T	1	26862389	C	T	0.353089	0.0511635	1.48809e-10
1_26862926_G_A	1	26862926	G	A	0.353089	0.0511635	1.48809e-10
1_26868953_C_G	1	26868953	C	G	0.353089	0.0511635	1.48809e-10
1_26908402_T_C	1	26908402	T	C	0.353089	0.0511635	1.48809e-10
1_26923946_G_A	1	26923946	G	A	0.353089	0.0511635	1.48809e-10
1_26936998_G_C	1	26936998	G	C	0.353089	0.0511635	1.48809e-10
1_26940040_C_T	1	26940040	C	T	0.353089	0.0511635	1.48809e-10
1_26953691_G_T	1	26953691	G	T	0.353089	0.0511635	1.48809e-10
1_26955428_G_A	1	26955428	G	A	0.353089	0.0511635	1.48809e-10
1_26956486_C_T	1	26956486	C	T	0.353089	0.0511635	1.48809e-10
1_26957411_C_T	1	26957411	C	T	0.314937	0.0360787	5.61022e-15
1_26959493_G_A	1	26959493	G	A	0.353089	0.0511635	1.48809e-10
1_26960723_C_CACA	1	26960723	C	CACA	0.353089	0.0511635	1.48809e-10
1_26965109_T_C	1	26965109	T	C	0.353089	0.0511635	1.48809e-10
1_26965289_A_G	1	26965289	A	G	0.353089	0.0511635	1.48809e-10
1_26965530_C_T	1	26965530	C	T	0.353089	0.0511635	1.48809e-10
1_26967611_T_C	1	26967611	T	C	0.353089	0.0511635	1.48809e-10
1_26968655_C_T	1	26968655	C	T	0.353089	0.0511635	1.48809e-10
1_26970857_G_A	1	26970857	G	A	0.353089	0.0511635	1.48809e-10
1_26975762_A_C	1	26975762	A	C	0.353089	0.0511635	1.48809e-10
1_26976307_G_A	1	26976307	G	A	0.353089	0.0511635	1.48809e-10
1_26977481_G_A	1	26977481	G	A	0.353089	0.0511635	1.48809e-10
1_26978413_A_G	1	26978413	A	G	0.283568	0.0392698	2.68491e-11
1_26980585_TC_T	1	26980585	TC	T	0.353089	0.0511635	1.48809e-10
1_26987674_A_T	1	26987674	A	T	0.353089	0.0511635	1.48809e-10
1_26990964_A_G	1	26990964	A	G	0.353089	0.0511635	1.48809e-10
1_26994660_T_C	1	26994660	T	C	0.353089	0.0511635	1.48809e-10
1_26996001_A_G	1	26996001	A	G	0.353089	0.0511635	1.48809e-10
1_26996144_C_T	1	26996144	C	T	0.353089	0.0511635	1.48809e-10
1_27004316_G_A	1	27004316	G	A	0.353089	0.0511635	1.48809e-10
1_27008095_T_C	1	27008095	T	C	0.353089	0.0511635	1.48809e-10
1_27008468_G_C	1	27008468	G	C	0.353089	0.0511635	1.48809e-10
1_27015078_A_C	1	27015078	A	C	0.353089	0.0511635	1.48809e-10
1_27015942_A_C	1	27015942	A	C	0.353089	0.0511635	1.48809e-10
1_27019951_T_G	1	27019951	T	G	0.353089	0.0511635	1.48809e-10
1_27020234_A_G	1	27020234	A	G	0.353089	0.0511635	1.48809e-10
1_27020259_G_A	1	27020259	G	A	0.353089	0.0511635	1.48809e-10
1_27023332_C_A	1	27023332	C	A	0.353089	0.0511635	1.48809e-10
1_27024602_G_A	1	27024602	G	A	0.353089	0.0511635	1.48809e-10
1_27025574_C_T	1	27025574	C	T	0.353089	0.0511635	1.48809e-10
1_27029660_T_TAA	1	27029660	T	TAA	-0.185914	0.024478	3.47232e-12
1_27030851_G_C	1	27030851	G	C	0.353089	0.0511635	1.48809e-10
1_27034257_T_C	1	27034257	T	C	0.353089	0.0511635	1.48809e-10
1_27036545_C_G	1	27036545	C	G	0.353089	0.0511635	1.48809e-10
1_27042935_G_C	1	27042935	G	C	0.353089	0.0511635	1.48809e-10
1_27045188_G_A	1	27045188	G	A	0.353089	0.0511635	1.48809e-10
1_27048522_G_A	1	27048522	G	A	0.353089	0.0511635	1.48809e-10
1_27056877_A_C	1	27056877	A	C	0.353089	0.0511635	1.48809e-10
1_27059892_G_A	1	27059892	G	A	0.353089	0.0511635	1.48809e-10
1_27061046_C_T	1	27061046	C	T	0.353089	0.0511635	1.48809e-10
1_27062227_C_G	1	27062227	C	G	0.353089	0.0511635	1.48809e-10
1_27064006_A_T	1	27064006	A	T	0.353089	0.0511635	1.48809e-10
1_27065856_T_A	1	27065856	T	A	0.353089	0.0511635	1.48809e-10
1_27066605_G_A	1	27066605	G	A	0.353089	0.0511635	1.48809e-10
1_27067396_A_C	1	27067396	A	C	0.353089	0.0511635	1.48809e-10
1_27072356_C_T	1	27072356	C	T	0.353089	0.0511635	1.48809e-10
1_27072416_G_C	1	27072416	G	C	0.353089	0.0511635	1.48809e-10
1_27073036_C_T	1	27073036	C	T	0.353089	0.0511635	1.48809e-10
1_27073141_C_T	1	27073141	C	T	0.353089	0.0511635	1.48809e-10
1_27092837_A_C	1	27092837	A	C	0.353089	0.0511635	1.48809e-10
1_27096245_A_G	1	27096245	A	G	-0.189208	0.0242909	1.18214e-12
1_27099228_AAAT_A;1_27099228_A_AAAT;1_27099228_AAAT_A	1	27099228	AAAT	A,AAATAAT	-0.358657	0.0311466	3.38313e-22
1_27117406_CA_C	1	27117406	CA	C	-0.134249	0.0177854	4.49738e-12
1_27130574_C_A	1	27130574	C	A	-0.239481	0.0247617	2.21697e-17
1_27132003_C_T	1	27132003	C	T	0.353089	0.0511635	1.48809e-10
1_27135461_AC_A	1	27135461	AC	A	0.353089	0.0511635	1.48809e-10
1_27136621_C_T	1	27136621	C	T	0.353089	0.0511635	1.48809e-10
1_27137575_A_T	1	27137575	A	T	0.353089	0.0511635	1.48809e-10
1_27140125_A_G	1	27140125	A	G	0.353089	0.0511635	1.48809e-10
1_27144407_C_CT	1	27144407	C	CT	0.353089	0.0511635	1.48809e-10
1_27150299_A_G	1	27150299	A	G	-0.226366	0.0315597	3.48678e-11
1_27158724_C_T	1	27158724	C	T	0.353089	0.0511635	1.48809e-10
1_27162199_C_A	1	27162199	C	A	0.353089	0.0511635	1.48809e-10
1_27162405_G_A	1	27162405	G	A	0.353089	0.0511635	1.48809e-10
1_27171514_C_T	1	27171514	C	T	0.353089	0.0511635	1.48809e-10
1_27211464_TAA_T	1	27211464	TAA	T	0.353089	0.0511635	1.48809e-10
1_27217985_G_GA	1	27217985	G	GA	0.353089	0.0511635	1.48809e-10
1_27220896_A_T	1	27220896	A	T	0.353089	0.0511635	1.48809e-10
1_27235314_G_A	1	27235314	G	A	0.353089	0.0511635	1.48809e-10
1_27237241_C_A	1	27237241	C	A	-0.168226	0.0210713	3.97693e-13
1_27238738_A_C	1	27238738	A	C	0.353089	0.0511635	1.48809e-10
1_27239411_A_T	1	27239411	A	T	0.353089	0.0511635	1.48809e-10
1_27249054_G_C	1	27249054	G	C	-0.239481	0.0247617	2.21697e-17
1_27272331_G_A	1	27272331	G	A	0.353089	0.0511635	1.48809e-10
1_27292731_C_T	1	27292731	C	T	0.353089	0.0511635	1.48809e-10
1_27297660_CCCTTCCTT_C	1	27297660	CCCTTCCTT	C	0.353089	0.0511635	1.48809e-10
1_27301561_T_A	1	27301561	T	A	0.353089	0.0511635	1.48809e-10
1_27307224_G_A	1	27307224	G	A	0.353089	0.0511635	1.48809e-10
1_27307832_C_T	1	27307832	C	T	0.353089	0.0511635	1.48809e-10
1_27317809_G_A	1	27317809	G	A	0.353089	0.0511635	1.48809e-10
1_27329683_ATT_A	1	27329683	ATT	A	0.353089	0.0511635	1.48809e-10
1_27329933_G_A	1	27329933	G	A	0.353089	0.0511635	1.48809e-10
1_27339495_G_A	1	27339495	G	A	0.353089	0.0511635	1.48809e-10
1_27351348_T_C	1	27351348	T	C	0.353089	0.0511635	1.48809e-10
1_27352476_A_T	1	27352476	A	T	0.353089	0.0511635	1.48809e-10
1_27904763_T_C	1	27904763	T	C	0.184576	0.0259814	5.04026e-11
1_27907527_CTT_C	1	27907527	CTT	C	0.197977	0.0270333	1.54054e-11
1_27908571_C_T	1	27908571	C	T	0.216121	0.027806	1.2985e-12
1_27913763_C_T	1	27913763	C	T	0.259857	0.0258068	2.06755e-18
1_27914122_C_T	1	27914122	C	T	0.259857	0.0258068	2.06755e-18
1_27918794_C_A	1	27918794	C	A	0.235327	0.0258527	6.36418e-16
1_27920538_A_G	1	27920538	A	G	0.21882	0.0249797	4.69422e-15
1_27923517_G_A	1	27923517	G	A	0.405066	0.0233247	3.05472e-37
1_27925686_A_T	1	27925686	A	T	0.236234	0.0256033	3.07168e-16
1_27926899_G_A	1	27926899	G	A	0.21882	0.0249797	4.69422e-15
1_27931155_TG_T	1	27931155	TG	T	0.176379	0.024631	3.71489e-11
1_27932956_C_A	1	27932956	C	A	0.236234	0.0256033	3.07168e-16
1_27945912_G_A	1	27945912	G	A	-0.143815	0.0206932	1.14936e-10
1_27946908_G_C;1_27946908_G_C;1_27946908_G_T	1	27946908	G	C,T	-0.171751	0.0220939	1.28942e-12
1_27948170_G_T	1	27948170	G	T	-0.132009	0.0192815	1.98842e-10
1_28139440_G_A	1	28139440	G	A	-0.153772	0.0224264	1.88247e-10
1_28139465_T_C	1	28139465	T	C	-0.161985	0.0228791	5.73641e-11
1_28139556_C_T	1	28139556	C	T	-0.153772	0.0224264	1.88247e-10
1_28139572_C_T	1	28139572	C	T	-0.153772	0.0224264	1.88247e-10
1_28139854_G_A	1	28139854	G	A	-0.173539	0.0231564	6.05505e-12
1_28147463_T_C	1	28147463	T	C	-0.152672	0.0227635	4.13835e-10
1_28148648_G_A	1	28148648	G	A	-0.159896	0.0230185	1.17075e-10
1_28150193_A_G	1	28150193	A	G	-0.160573	0.0227028	5.96315e-11
1_28150427_T_C	1	28150427	T	C	-0.174054	0.0234758	9.39047e-12
1_28150671_G_C	1	28150671	G	C	-0.165153	0.0227566	2.20549e-11
1_28153733_G_A	1	28153733	G	A	-0.153876	0.0227855	3.24605e-10
1_28154405_C_T	1	28154405	C	T	-0.178335	0.0230046	1.45374e-12
1_28159297_A_G	1	28159297	A	G	-0.190253	0.0233666	1.62511e-13
1_28172072_A_T	1	28172072	A	T	-0.0638542	0.00940206	2.65505e-10
1_28180753_G_A	1	28180753	G	A	0.353089	0.0511635	1.48809e-10
1_28190492_G_C	1	28190492	G	C	-0.139728	0.0206319	2.9353e-10
1_28194669_C_T	1	28194669	C	T	-0.136205	0.0202728	3.89201e-10
1_28197406_C_T	1	28197406	C	T	-0.166132	0.0227007	1.5834e-11
1_28199287_C_T	1	28199287	C	T	-0.153623	0.0224344	1.97534e-10
1_28206451_G_A	1	28206451	G	A	-0.144208	0.020413	6.23269e-11
1_28226204_C_G	1	28226204	C	G	-0.215276	0.0295039	1.78309e-11
1_28229172_C_T	1	28229172	C	T	-0.201207	0.0274041	1.39076e-11
1_28237828_C_G	1	28237828	C	G	-0.342059	0.0469822	1.94418e-11
1_28238018_C_T	1	28238018	C	T	-0.220338	0.0303875	2.28344e-11
1_28242978_T_G	1	28242978	T	G	-0.342059	0.0469822	1.94418e-11
1_28250231_C_T	1	28250231	C	T	-0.173473	0.0252791	1.82811e-10
1_28255954_G_A	1	28255954	G	A	-0.163485	0.0234791	1.07176e-10
1_28256046_CTGCTTCCTTTGTTTTTCCA_C	1	28256046	CTGCTTCCTTTGTTTTTCCA	C	-0.203819	0.0291399	9.06192e-11
1_28258643_C_T	1	28258643	C	T	-0.342059	0.0469822	1.94418e-11
1_28261333_G_A	1	28261333	G	A	-0.342059	0.0469822	1.94418e-11
1_28262063_A_AT	1	28262063	A	AT	-0.172747	0.0253603	2.3875e-10
1_28262091_G_A	1	28262091	G	A	-0.173244	0.0258421	4.20232e-10
1_28268435_G_A	1	28268435	G	A	0.255441	0.033662	3.60404e-12
1_28269438_G_C	1	28269438	G	C	-0.342059	0.0469822	1.94418e-11
1_28281977_G_A	1	28281977	G	A	-0.342059	0.0469822	1.94418e-11
1_28286513_T_C	1	28286513	T	C	-0.0885265	0.0122244	2.3995e-11
1_28290876_C_T	1	28290876	C	T	0.298191	0.0410461	2.11866e-11
1_28291289_C_T	1	28291289	C	T	-0.342059	0.0469822	1.94418e-11
1_28302997_GTTTTTTAT_G;1_28302996_TG_T	1	28302996	TGTTTTTTAT	TG,TTTTTTTAT	-0.342059	0.0469822	1.94418e-11
1_28313303_G_A	1	28313303	G	A	-0.342059	0.0469822	1.94418e-11
1_28313305_T_C	1	28313305	T	C	-0.342059	0.0469822	1.94418e-11
1_28317742_A_C	1	28317742	A	C	-0.342059	0.0469822	1.94418e-11
1_28320617_T_C	1	28320617	T	C	-0.342059	0.0469822	1.94418e-11
1_28321062_A_G	1	28321062	A	G	-0.342059	0.0469822	1.94418e-11
1_28321766_G_A	1	28321766	G	A	-0.342059	0.0469822	1.94418e-11
1_28329274_T_C	1	28329274	T	C	-0.0836424	0.0117566	4.76714e-11
1_28331038_C_T	1	28331038	C	T	-0.342059	0.0469822	1.94418e-11
1_28360523_C_T	1	28360523	C	T	0.255441	0.033662	3.60404e-12
1_28361299_T_C	1	28361299	T	C	-0.342059	0.0469822	1.94418e-11
1_28371534_A_C	1	28371534	A	C	-0.342059	0.0469822	1.94418e-11
1_28373695_C_T	1	28373695	C	T	-0.342059	0.0469822	1.94418e-11
1_28374738_C_T	1	28374738	C	T	-0.342059	0.0469822	1.94418e-11
1_28493203_G_A	1	28493203	G	A	-0.336005	0.0471772	4.57495e-11
1_28528781_G_A	1	28528781	G	A	0.318254	0.0348749	5.56173e-16
1_28580866_T_A	1	28580866	T	A	0.215205	0.030301	5.09251e-11
1_28592620_C_T	1	28592620	C	T	0.238846	0.0320134	7.27453e-12
1_28595150_G_T	1	28595150	G	T	-0.21694	0.0271797	4.02162e-13
1_28595436_T_A	1	28595436	T	A	0.318254	0.0348749	5.56173e-16
1_28595464_G_A	1	28595464	G	A	0.236347	0.03253	2.11013e-11
1_28598708_T_C	1	28598708	T	C	0.236347	0.03253	2.11013e-11
1_28600949_C_T	1	28600949	C	T	-0.21057	0.0310277	2.72561e-10
1_28601600_T_A	1	28601600	T	A	0.212654	0.0307364	1.35661e-10
1_28603557_C_A	1	28603557	C	A	0.236347	0.03253	2.11013e-11
1_28606696_A_G	1	28606696	A	G	0.236347	0.03253	2.11013e-11
1_28615091_C_T	1	28615091	C	T	0.212013	0.030849	1.73134e-10
1_28618655_G_A	1	28618655	G	A	0.236347	0.03253	2.11013e-11
1_28693323_GGGAAACAAT_G	1	28693323	GGGAAACAAT	G	-0.13696	0.019791	1.34458e-10
1_28992981_G_T	1	28992981	G	T	-0.159494	0.0186295	1.47927e-14
1_29175065_T_C	1	29175065	T	C	0.295937	0.0336279	3.71239e-15
1_29210747_G_A	1	29210747	G	A	0.239696	0.0340694	7.28002e-11
1_29302877_T_A	1	29302877	T	A	0.097718	0.0143858	2.63872e-10
1_29342158_AAAAAAG_A	1	29342158	AAAAAAG	A	0.29974	0.0322279	1.98802e-16
1_29464665_T_TA	1	29464665	T	TA	0.318316	0.0348672	5.43905e-16
1_29520735_C_T	1	29520735	C	T	0.445427	0.0467788	5.37909e-17
1_29653718_G_A	1	29653718	G	A	0.163959	0.0231518	5.67879e-11
1_29692954_T_C	1	29692954	T	C	0.159162	0.0224404	5.36157e-11
1_29724392_G_A	1	29724392	G	A	0.133785	0.0197721	3.03017e-10
1_29740839_ATTATTT_A;1_29740838_AATT_A	1	29740838	AATTATTT	AA,AATTT	-0.0724465	0.00993196	1.80511e-11
1_29777411_G_A	1	29777411	G	A	0.172438	0.0218302	6.39731e-13
1_29783642_G_A	1	29783642	G	A	0.142981	0.017268	7.4158e-14
1_29790241_T_G	1	29790241	T	G	0.143393	0.0179861	4.23641e-13
1_29860101_TG_T	1	29860101	TG	T	0.139108	0.0199679	1.05156e-10
1_29869091_GCA_G;1_29869093_A_AGCG	1	29869091	GCA	G,GCAGCG	-0.137143	0.0197952	1.29038e-10
1_30003557_C_T	1	30003557	C	T	0.208512	0.0309441	3.50966e-10
1_30229813_C_T	1	30229813	C	T	-0.262031	0.0341686	2.31092e-12
1_30326024_CG_C	1	30326024	CG	C	0.174812	0.0216207	2.24016e-13
1_30326026_A_C	1	30326026	A	C	0.174812	0.0216207	2.24016e-13
1_30648476_ATATAAT_A	1	30648476	ATATAAT	A	-0.343508	0.0469436	1.59138e-11
1_31213843_T_TC	1	31213843	T	TC	0.17	0.0183987	2.84485e-16
1_31223725_ATAATATATGT_A;1_31223723_TTATAA_T;1_31223727_AAT_A	1	31223723	TTATAATATATGT	TTA,TTATATGT,TTATAATATGT	0.159166	0.0177142	1.2649e-15
1_31319328_CAT_C	1	31319328	CAT	C	0.168411	0.0245044	1.73062e-10
1_31775887_T_TA	1	31775887	T	TA	0.103227	0.0143831	3.4063e-11
1_32065569_G_A	1	32065569	G	A	0.247565	0.0318694	1.33023e-12
1_32289814_T_A	1	32289814	T	A	0.232636	0.0288842	2.67389e-13
1_32294591_CG_C	1	32294591	CG	C	0.165297	0.0209134	6.22717e-13
1_32316481_AT_A;1_32316481_ATT_A;1_32316481_A_ATT;1_32316481_A_AT;1_32316481_A_ATTT	1	32316481	ATT	AT,A,ATTTT,ATTT,ATTTTT	-0.161761	0.020622	8.70331e-13
1_32322405_G_A	1	32322405	G	A	0.252689	0.0345285	1.58449e-11
1_32871405_G_GTACAGTCCATGGACTTCTCCAGGCCAGAATACTGGAGTGGGTATATCATGTTTAAGAAGCTA;1_32871405_G_GTACAGTCCATGGACTTCTCCAGGCAAGAATACTGGAGTGGGTATATCATGTTTAAGAAGCTA;1_32871405_G_GTACAGTCCATGGACTTCTCCAGGGCAGAATAGTGGAGTGGGTATATCATGTTTAAGAAGCTA	1	32871405	G	GTACAGTCCATGGACTTCTCCAGGCCAGAATACTGGAGTGGGTATATCATGTTTAAGAAGCTA,GTACAGTCCATGGACTTCTCCAGGCAAGAATACTGGAGTGGGTATATCATGTTTAAGAAGCTA,GTACAGTCCATGGACTTCTCCAGGGCAGAATAGTGGAGTGGGTATATCATGTTTAAGAAGCTA	0.250913	0.0343922	1.79184e-11
1_33347932_C_A	1	33347932	C	A	-0.0793143	0.0115243	1.6444e-10
1_33455786_C_A	1	33455786	C	A	0.475624	0.0528714	1.18854e-15
1_33987609_A_T	1	33987609	A	T	0.184988	0.0228657	2.18056e-13
1_34021517_A_T	1	34021517	A	T	0.205824	0.0246504	4.98311e-14
1_34032713_G_A	1	34032713	G	A	0.218749	0.0279931	1.02756e-12
1_34178021_G_A	1	34178021	G	A	0.316469	0.0355048	1.92292e-15
1_34298192_G_GC	1	34298192	G	GC	0.180311	0.0242167	7.9003e-12
1_34331709_A_T	1	34331709	A	T	0.267164	0.0345382	1.59661e-12
1_34343445_C_T	1	34343445	C	T	0.290921	0.0374517	1.33184e-12
1_34363365_A_C	1	34363365	A	C	0.150325	0.0220783	2.42511e-10
1_34378312_A_T	1	34378312	A	T	0.194914	0.0269821	2.64444e-11
1_34385474_G_T	1	34385474	G	T	0.271897	0.0334698	1.80422e-13
1_34386389_T_C	1	34386389	T	C	0.271897	0.0334698	1.80422e-13
1_34392483_G_A	1	34392483	G	A	0.316469	0.0355048	1.92292e-15
1_34394912_C_G	1	34394912	C	G	0.316469	0.0355048	1.92292e-15
1_34395695_G_T	1	34395695	G	T	0.316469	0.0355048	1.92292e-15
1_34397918_C_T	1	34397918	C	T	0.316469	0.0355048	1.92292e-15
1_34404929_C_A	1	34404929	C	A	0.316469	0.0355048	1.92292e-15
1_34411450_G_A	1	34411450	G	A	0.316469	0.0355048	1.92292e-15
1_34424699_G_A	1	34424699	G	A	0.316469	0.0355048	1.92292e-15
1_34427147_T_TTG;1_34427147_T_TTGTG;1_34427147_T_TTGTGTG;1_34427147_T_TTG;1_34427147_T_TTGTG;1_34427147_TTGTGTG_T;1_34427147_TTGTG_T;1_34427147_T_TTG;1_34427147_T_TTGTG;1_34427147_TTGTG_T;1_34427147_TTGTGTGTGTG_T;1_34427147_TTGTGTG_T	1	34427147	TTGTGTGTGTG	TTGTGTGTGTGTG,TTGTGTGTGTGTGTG,TTGTGTGTGTGTGTGTG,TTGTG,TTGTGTG,T	-0.105381	0.0156047	3.2474e-10
1_34431171_G_A	1	34431171	G	A	0.316469	0.0355048	1.92292e-15
1_34439333_G_A	1	34439333	G	A	0.271897	0.0334698	1.80422e-13
1_34463276_A_G	1	34463276	A	G	0.316469	0.0355048	1.92292e-15
1_34465116_G_GGGAAACAGT	1	34465116	G	GGGAAACAGT	0.316469	0.0355048	1.92292e-15
1_34468353_T_G	1	34468353	T	G	0.316469	0.0355048	1.92292e-15
1_34469685_C_G	1	34469685	C	G	0.271897	0.0334698	1.80422e-13
1_34483842_TA_T	1	34483842	TA	T	0.316469	0.0355048	1.92292e-15
1_34492897_A_G	1	34492897	A	G	0.316469	0.0355048	1.92292e-15
1_34505697_T_C	1	34505697	T	C	0.211081	0.0277907	3.46862e-12
1_34512265_T_C	1	34512265	T	C	0.240915	0.0233014	4.10401e-19
1_34518040_G_A	1	34518040	G	A	0.316469	0.0355048	1.92292e-15
1_34523139_CTG_C	1	34523139	CTG	C	0.316469	0.0355048	1.92292e-15
1_34525202_C_T	1	34525202	C	T	-0.243228	0.0361783	3.8024e-10
1_34543721_C_T	1	34543721	C	T	0.316469	0.0355048	1.92292e-15
1_34547442_C_G	1	34547442	C	G	0.316469	0.0355048	1.92292e-15
1_34549342_A_G	1	34549342	A	G	0.316469	0.0355048	1.92292e-15
1_34563012_G_A	1	34563012	G	A	0.232486	0.0331706	8.39774e-11
1_34579466_C_T	1	34579466	C	T	0.316469	0.0355048	1.92292e-15
1_34770161_C_T	1	34770161	C	T	0.316469	0.0355048	1.92292e-15
1_34770437_G_A	1	34770437	G	A	0.316469	0.0355048	1.92292e-15
1_34770718_G_C	1	34770718	G	C	0.316469	0.0355048	1.92292e-15
1_34770965_C_A	1	34770965	C	A	0.316469	0.0355048	1.92292e-15
1_34771077_C_T	1	34771077	C	T	0.316469	0.0355048	1.92292e-15
1_34771400_C_T	1	34771400	C	T	0.252618	0.0341406	1.01837e-11
1_34774336_C_T	1	34774336	C	T	0.316469	0.0355048	1.92292e-15
1_34775247_A_T	1	34775247	A	T	0.316469	0.0355048	1.92292e-15
1_34776269_A_G	1	34776269	A	G	0.316469	0.0355048	1.92292e-15
1_34776577_C_T	1	34776577	C	T	0.316469	0.0355048	1.92292e-15
1_34776650_T_C	1	34776650	T	C	0.316469	0.0355048	1.92292e-15
1_34776770_G_A	1	34776770	G	A	0.316469	0.0355048	1.92292e-15
1_34778055_A_C	1	34778055	A	C	0.316469	0.0355048	1.92292e-15
1_34778236_C_A	1	34778236	C	A	0.316469	0.0355048	1.92292e-15
1_34778448_A_G	1	34778448	A	G	0.298235	0.0327816	6.55209e-16
1_34778488_A_G	1	34778488	A	G	0.245406	0.0353114	1.14996e-10
1_34778796_TCGATCCCTGGGTTGGGAAGATCCC_T	1	34778796	TCGATCCCTGGGTTGGGAAGATCCC	T	0.316469	0.0355048	1.92292e-15
1_34778858_C_G	1	34778858	C	G	0.316469	0.0355048	1.92292e-15
1_34780422_C_T	1	34780422	C	T	0.316469	0.0355048	1.92292e-15
1_34780545_A_G	1	34780545	A	G	0.360621	0.0366641	8.33746e-18
1_34786188_T_A	1	34786188	T	A	0.316469	0.0355048	1.92292e-15
1_34788376_T_C	1	34788376	T	C	0.316469	0.0355048	1.92292e-15
1_34795005_C_A	1	34795005	C	A	0.316469	0.0355048	1.92292e-15
1_34801497_C_A	1	34801497	C	A	0.316469	0.0355048	1.92292e-15
1_34804129_G_A	1	34804129	G	A	0.316469	0.0355048	1.92292e-15
1_34808542_T_A	1	34808542	T	A	0.252618	0.0341406	1.01837e-11
1_34810083_A_G	1	34810083	A	G	0.259947	0.0315368	9.17872e-14
1_34816866_A_G	1	34816866	A	G	0.278687	0.0379124	1.32725e-11
1_34817218_A_G	1	34817218	A	G	0.316469	0.0355048	1.92292e-15
1_34818722_CT_C	1	34818722	CT	C	0.293854	0.0352881	5.6656e-14
1_34835034_G_T	1	34835034	G	T	0.275159	0.0385097	4.04259e-11
1_34840540_G_C	1	34840540	G	C	0.356201	0.0383766	2.22227e-16
1_34840619_CA_C	1	34840619	CA	C	0.356201	0.0383766	2.22227e-16
1_34845553_C_T	1	34845553	C	T	0.275159	0.0385097	4.04259e-11
1_34849589_G_A	1	34849589	G	A	0.276942	0.0382066	2.31363e-11
1_34849769_A_G	1	34849769	A	G	0.356201	0.0383766	2.22227e-16
1_34855139_A_T	1	34855139	A	T	0.278687	0.0379124	1.32725e-11
1_34855651_C_T	1	34855651	C	T	0.356201	0.0383766	2.22227e-16
1_34855654_C_T	1	34855654	C	T	0.356201	0.0383766	2.22227e-16
1_34855816_T_C	1	34855816	T	C	0.356201	0.0383766	2.22227e-16
1_34856168_C_A	1	34856168	C	A	0.356201	0.0383766	2.22227e-16
1_34856180_C_T	1	34856180	C	T	0.356201	0.0383766	2.22227e-16
1_34856244_T_C	1	34856244	T	C	0.356201	0.0383766	2.22227e-16
1_34856466_G_C	1	34856466	G	C	0.356201	0.0383766	2.22227e-16
1_34856501_T_G	1	34856501	T	G	0.356201	0.0383766	2.22227e-16
1_34856502_C_A	1	34856502	C	A	0.356201	0.0383766	2.22227e-16
1_34856850_A_G	1	34856850	A	G	0.283595	0.0370997	2.64868e-12
1_34856855_T_G	1	34856855	T	G	0.283595	0.0370997	2.64868e-12
1_34856887_T_C	1	34856887	T	C	0.283595	0.0370997	2.64868e-12
1_34856966_T_G	1	34856966	T	G	0.356201	0.0383766	2.22227e-16
1_34856974_A_C	1	34856974	A	C	0.356201	0.0383766	2.22227e-16
1_34857486_T_G	1	34857486	T	G	0.356201	0.0383766	2.22227e-16
1_34858037_G_C	1	34858037	G	C	0.234174	0.0323033	2.30469e-11
1_34858143_A_G	1	34858143	A	G	0.255441	0.033662	3.60404e-12
1_34858435_G_A	1	34858435	G	A	0.356201	0.0383766	2.22227e-16
1_34858921_CA_C	1	34858921	CA	C	0.356201	0.0383766	2.22227e-16
1_34859395_G_A	1	34859395	G	A	0.356201	0.0383766	2.22227e-16
1_34859598_A_G	1	34859598	A	G	0.276421	0.0382949	2.72611e-11
1_34859852_A_G	1	34859852	A	G	0.356201	0.0383766	2.22227e-16
1_34859947_C_T	1	34859947	C	T	0.356201	0.0383766	2.22227e-16
1_34861482_C_T	1	34861482	C	T	0.356201	0.0383766	2.22227e-16
1_34861720_A_G	1	34861720	A	G	0.356201	0.0383766	2.22227e-16
1_34861723_A_T	1	34861723	A	T	0.356201	0.0383766	2.22227e-16
1_34862756_G_A	1	34862756	G	A	0.275159	0.0385097	4.04259e-11
1_34862994_C_T	1	34862994	C	T	0.276942	0.0382066	2.31363e-11
1_34863455_T_A	1	34863455	T	A	0.275159	0.0385097	4.04259e-11
1_34867270_TG_T	1	34867270	TG	T	0.278687	0.0379124	1.32725e-11
1_34873146_T_C	1	34873146	T	C	0.356201	0.0383766	2.22227e-16
1_34876741_G_GGATT	1	34876741	G	GGATT	0.356201	0.0383766	2.22227e-16
1_34881263_GT_G	1	34881263	GT	G	0.283595	0.0370997	2.64868e-12
1_34884520_G_C	1	34884520	G	C	0.356201	0.0383766	2.22227e-16
1_34887630_G_A	1	34887630	G	A	0.356201	0.0383766	2.22227e-16
1_34888000_C_T	1	34888000	C	T	0.356201	0.0383766	2.22227e-16
1_34891992_C_G	1	34891992	C	G	0.356201	0.0383766	2.22227e-16
1_34896104_G_C	1	34896104	G	C	0.356201	0.0383766	2.22227e-16
1_34901699_G_A	1	34901699	G	A	0.356201	0.0383766	2.22227e-16
1_34901704_G_A	1	34901704	G	A	0.356201	0.0383766	2.22227e-16
1_34915893_T_C	1	34915893	T	C	0.276421	0.0382949	2.72611e-11
1_34917946_G_A	1	34917946	G	A	0.275159	0.0385097	4.04259e-11
1_34927230_C_G	1	34927230	C	G	0.249635	0.0369587	3.22589e-10
1_34927386_G_C	1	34927386	G	C	0.356201	0.0383766	2.22227e-16
1_34927536_C_T	1	34927536	C	T	0.298735	0.0357197	4.61113e-14
1_34941460_A_T	1	34941460	A	T	0.356201	0.0383766	2.22227e-16
1_34948602_C_T	1	34948602	C	T	0.25552	0.033657	3.53572e-12
1_34953863_T_C	1	34953863	T	C	0.276421	0.0382949	2.72611e-11
1_34954294_T_TAGATAG;1_34954294_T_TATAG;1_34954294_T_TAGATAGATAG;1_34954294_T_TATATATAG	1	34954294	T	TAGATAG,TATAG,TAGATAGATAG,TATATATAG	0.201381	0.024906	2.23692e-13
1_34956318_T_C	1	34956318	T	C	0.356201	0.0383766	2.22227e-16
1_34967332_T_G	1	34967332	T	G	0.228209	0.0316798	2.95008e-11
1_34970131_G_A	1	34970131	G	A	0.242695	0.0357466	2.68579e-10
1_34970136_T_A	1	34970136	T	A	0.242695	0.0357466	2.68579e-10
1_34975629_AATAAG_A	1	34975629	AATAAG	A	-0.141669	0.0174965	2.09797e-13
1_35030583_TAAAAAAC_T	1	35030583	TAAAAAAC	T	-0.099683	0.0125531	5.05775e-13
1_35587328_G_A	1	35587328	G	A	-0.343508	0.0469436	1.59138e-11
1_35782557_C_A	1	35782557	C	A	-0.350249	0.0404084	8.00629e-15
1_35783387_T_C	1	35783387	T	C	-0.350249	0.0404084	8.00629e-15
1_35813188_C_G	1	35813188	C	G	-0.350249	0.0404084	8.00629e-15
1_35847863_G_A	1	35847863	G	A	-0.234821	0.0348032	3.3525e-10
1_35911891_C_T	1	35911891	C	T	-0.183025	0.0269394	2.62118e-10
1_35913105_G_C	1	35913105	G	C	-0.211498	0.025332	5.00356e-14
1_35928007_G_GA	1	35928007	G	GA	-0.117674	0.0167201	7.1897e-11
1_35977541_TGAA_T	1	35977541	TGAA	T	-0.148459	0.0200877	1.06857e-11
1_36024752_T_TC	1	36024752	T	TC	-0.154314	0.0195019	5.92327e-13
1_36063710_G_A	1	36063710	G	A	-0.166681	0.0191914	7.23604e-15
1_36070362_T_TA	1	36070362	T	TA	-0.170742	0.0209518	1.56037e-13
1_36070468_C_T	1	36070468	C	T	-0.135958	0.0200004	2.56928e-10
1_36071595_G_A	1	36071595	G	A	-0.181749	0.0210584	9.91584e-15
1_36075188_C_T	1	36075188	C	T	-0.167493	0.0224987	7.95255e-12
1_36078034_A_C	1	36078034	A	C	-0.178999	0.0244107	1.46408e-11
1_36083147_A_G	1	36083147	A	G	-0.140728	0.018599	4.06833e-12
1_36088277_C_T	1	36088277	C	T	-0.343508	0.0469436	1.59138e-11
1_36090164_G_A	1	36090164	G	A	-0.178999	0.0244107	1.46408e-11
1_36098596_A_C	1	36098596	A	C	-0.101973	0.0136681	7.28035e-12
1_36705923_T_C	1	36705923	T	C	0.254527	0.0330978	2.05219e-12
1_36825760_C_G	1	36825760	C	G	0.222077	0.03162	7.77156e-11
1_36826318_T_C	1	36826318	T	C	0.222077	0.03162	7.77156e-11
1_36832424_T_A	1	36832424	T	A	0.254527	0.0330978	2.05219e-12
1_36832441_T_A	1	36832441	T	A	0.210782	0.0282403	7.15214e-12
1_36841511_A_C	1	36841511	A	C	0.222077	0.03162	7.77156e-11
1_36841550_G_A	1	36841550	G	A	0.222077	0.03162	7.77156e-11
1_36842240_T_TA	1	36842240	T	TA	0.222077	0.03162	7.77156e-11
1_36842260_A_AG	1	36842260	A	AG	0.222077	0.03162	7.77156e-11
1_36842406_G_A	1	36842406	G	A	0.222077	0.03162	7.77156e-11
1_36844327_A_G	1	36844327	A	G	0.222077	0.03162	7.77156e-11
1_36844332_C_T	1	36844332	C	T	0.222077	0.03162	7.77156e-11
1_36846928_A_C	1	36846928	A	C	0.254527	0.0330978	2.05219e-12
1_37153641_A_T	1	37153641	A	T	0.432621	0.0465791	2.14327e-16
1_37209212_A_T	1	37209212	A	T	0.245452	0.0344691	4.60567e-11
1_37271745_G_T	1	37271745	G	T	0.21866	0.0311063	7.52037e-11
1_37274874_CTCTATAA_C	1	37274874	CTCTATAA	C	0.337548	0.0260446	5.34813e-26
1_37294858_G_A	1	37294858	G	A	0.245452	0.0344691	4.60567e-11
1_37317883_A_C	1	37317883	A	C	0.245292	0.0345255	5.02613e-11
1_37392425_G_A	1	37392425	G	A	0.251431	0.0343196	1.51778e-11
1_37397101_G_A	1	37397101	G	A	0.202861	0.0297543	2.31097e-10
1_37397700_C_T	1	37397700	C	T	0.247064	0.0335848	1.28721e-11
1_37643566_C_T	1	37643566	C	T	0.124169	0.0179829	1.45947e-10
1_38058478_A_C	1	38058478	A	C	-0.236924	0.035014	3.02707e-10
1_38078546_G_A	1	38078546	G	A	-0.236924	0.035014	3.02707e-10
1_38100532_C_T	1	38100532	C	T	-0.201456	0.029658	2.63945e-10
1_39252163_CGTTTCTTAGTTG_C	1	39252163	CGTTTCTTAGTTG	C	0.179904	0.0254113	5.74664e-11
1_39283194_T_TA	1	39283194	T	TA	0.229808	0.0261254	3.79951e-15
1_39375098_G_GCAGA;1_39375096_AAG_A	1	39375096	AAG	AAGCAGA,A	0.0846155	0.0113139	6.58727e-12
1_39573833_T_TA;1_39573833_TA_T;1_39573832_TTA_T;1_39573833_T_TAA	1	39573832	TTA	TTAA,TT,T,TTAAA	-0.132365	0.0179999	1.30687e-11
1_40172511_C_T	1	40172511	C	T	-0.149496	0.0209754	4.45235e-11
1_40266875_C_CT;1_40266874_TC_T	1	40266874	TC	TCT,T	0.264922	0.0338534	9.65379e-13
1_40315144_T_A	1	40315144	T	A	0.244357	0.0233023	1.69314e-19
1_40479554_A_AAGCAC;1_40479554_AAGCACAGCAC_A;1_40479554_AAGCAC_A;1_40479554_A_AAGCAC	1	40479554	AAGCACAGCAC	AAGCACAGCACAGCAC,A,AAGCAC	0.146707	0.0215022	2.25105e-10
1_40637362_C_A	1	40637362	C	A	0.322847	0.0455638	5.56808e-11
1_40682695_T_C	1	40682695	T	C	-0.249248	0.0341246	1.71172e-11
1_40860443_C_A	1	40860443	C	A	0.322847	0.0455638	5.56808e-11
1_41021968_T_C	1	41021968	T	C	0.328127	0.0445884	1.26904e-11
1_41024586_C_T	1	41024586	C	T	-0.298662	0.0427726	9.65779e-11
1_41027682_T_C	1	41027682	T	C	-0.155656	0.0227509	2.03779e-10
1_41178071_A_G	1	41178071	A	G	-0.133295	0.0184829	2.82239e-11
1_41178896_G_A	1	41178896	G	A	-0.173723	0.0225925	2.06022e-12
1_41181720_C_T	1	41181720	C	T	-0.131355	0.0170996	2.14953e-12
1_41183026_A_G	1	41183026	A	G	-0.126559	0.0188002	3.63248e-10
1_41184960_T_C	1	41184960	T	C	-0.130635	0.0189907	1.67433e-10
1_41209330_GA_G	1	41209330	GA	G	-0.121908	0.0179096	2.44879e-10
1_41239365_C_G	1	41239365	C	G	-0.118158	0.0175358	3.51467e-10
1_41278556_G_T	1	41278556	G	T	0.328127	0.0445884	1.26904e-11
1_41311272_G_GGT	1	41311272	G	GGT	0.328127	0.0445884	1.26904e-11
1_41351397_G_A	1	41351397	G	A	0.328127	0.0445884	1.26904e-11
1_41406144_T_C	1	41406144	T	C	0.328127	0.0445884	1.26904e-11
1_41666528_T_A	1	41666528	T	A	-0.162256	0.0240748	3.48581e-10
1_41685127_G_A	1	41685127	G	A	-0.162256	0.0240748	3.48581e-10
1_41731415_C_T	1	41731415	C	T	-0.162256	0.0240748	3.48581e-10
1_41752555_T_C	1	41752555	T	C	-0.162256	0.0240748	3.48581e-10
1_42062047_C_T	1	42062047	C	T	-0.0911521	0.0130305	9.02405e-11
1_42300511_A_C	1	42300511	A	C	0.173227	0.0222311	1.1637e-12
1_42312762_T_C	1	42312762	T	C	-0.181508	0.0270014	3.81998e-10
1_42319641_T_C	1	42319641	T	C	0.457693	0.0592339	1.67337e-12
1_42342024_G_A	1	42342024	G	A	0.457693	0.0592339	1.67337e-12
1_42342080_A_T	1	42342080	A	T	0.457693	0.0592339	1.67337e-12
1_42342205_T_C	1	42342205	T	C	0.457693	0.0592339	1.67337e-12
1_42367454_G_A	1	42367454	G	A	-0.203127	0.0293661	1.36794e-10
1_42369952_C_T	1	42369952	C	T	-0.222449	0.0292052	3.0819e-12
1_42373077_T_G	1	42373077	T	G	0.321257	0.0404684	5.12802e-13
1_42378423_G_T	1	42378423	G	T	0.276924	0.0384059	2.84273e-11
1_42384970_C_T	1	42384970	C	T	-0.222449	0.0292052	3.0819e-12
1_42387128_T_C	1	42387128	T	C	-0.228403	0.030784	9.11835e-12
1_42392342_TA_T	1	42392342	TA	T	0.321257	0.0404684	5.12802e-13
1_42404778_CA_C	1	42404778	CA	C	-0.228403	0.030784	9.11835e-12
1_42404780_GTTACATGGTCATTCCACTT_G	1	42404780	GTTACATGGTCATTCCACTT	G	-0.228403	0.030784	9.11835e-12
1_42406866_A_C	1	42406866	A	C	-0.343218	0.0468527	1.5236e-11
1_42427312_G_A	1	42427312	G	A	0.276924	0.0384059	2.84273e-11
1_42428501_G_A	1	42428501	G	A	0.276924	0.0384059	2.84273e-11
1_42429199_C_T	1	42429199	C	T	-0.228403	0.030784	9.11835e-12
1_42445375_T_C	1	42445375	T	C	-0.228403	0.030784	9.11835e-12
1_42448061_C_A	1	42448061	C	A	-0.228403	0.030784	9.11835e-12
1_42448335_G_A	1	42448335	G	A	-0.228403	0.030784	9.11835e-12
1_42449640_C_CT	1	42449640	C	CT	-0.345105	0.0405932	2.08718e-14
1_42456790_G_A	1	42456790	G	A	0.276924	0.0384059	2.84273e-11
1_42464754_G_A	1	42464754	G	A	-0.228403	0.030784	9.11835e-12
1_42478072_C_T	1	42478072	C	T	-0.272086	0.0296311	3.98391e-16
1_42486678_A_C	1	42486678	A	C	-0.228403	0.030784	9.11835e-12
1_42495333_C_T	1	42495333	C	T	0.233625	0.0341796	2.10904e-10
1_42496236_T_C	1	42496236	T	C	0.26127	0.0356857	1.55751e-11
1_42959848_G_A	1	42959848	G	A	0.205678	0.0294161	9.18445e-11
1_43271581_C_T	1	43271581	C	T	-0.20939	0.0290026	2.70437e-11
1_43424703_GA_G	1	43424703	GA	G	-0.135293	0.0195452	1.33237e-10
1_43496679_A_C	1	43496679	A	C	-0.343508	0.0469436	1.59138e-11
1_43660962_TGC_T	1	43660962	TGC	T	-0.148099	0.0215637	1.77425e-10
1_43660970_TGCCAAATTCGATTATTAGTTCTAGTAA_T	1	43660970	TGCCAAATTCGATTATTAGTTCTAGTAA	T	-0.148099	0.0215637	1.77425e-10
1_43813607_TGCTG_T	1	43813607	TGCTG	T	-0.332958	0.0472981	7.12402e-11
1_44172899_G_A	1	44172899	G	A	-0.277975	0.0391222	5.00982e-11
1_44173504_G_A	1	44173504	G	A	-0.161867	0.0228629	5.74025e-11
1_44180548_G_T	1	44180548	G	T	-0.161867	0.0228629	5.74025e-11
1_44194174_ATAT_A	1	44194174	ATAT	A	-0.140825	0.0194373	2.35694e-11
1_44483224_C_T	1	44483224	C	T	-0.179568	0.0265617	3.12639e-10
1_44487992_G_A	1	44487992	G	A	-0.179568	0.0265617	3.12639e-10
1_44511673_G_A	1	44511673	G	A	-0.179568	0.0265617	3.12639e-10
1_44519849_G_T	1	44519849	G	T	-0.188347	0.0268578	8.2223e-11
1_44521408_A_G	1	44521408	A	G	-0.179568	0.0265617	3.12639e-10
1_44526391_G_A	1	44526391	G	A	-0.16663	0.0239207	1.05527e-10
1_44529417_T_C	1	44529417	T	C	-0.179568	0.0265617	3.12639e-10
1_44540982_A_G	1	44540982	A	G	-0.179568	0.0265617	3.12639e-10
1_44562792_G_A	1	44562792	G	A	-0.332975	0.047197	6.55975e-11
1_44563785_A_T	1	44563785	A	T	-0.206555	0.0308374	4.32935e-10
1_45068170_T_TC	1	45068170	T	TC	-0.185449	0.0263795	7.4973e-11
1_45201709_C_T	1	45201709	C	T	0.233752	0.0307951	3.56152e-12
1_45202230_T_C	1	45202230	T	C	0.233752	0.0307951	3.56152e-12
1_45214069_C_T	1	45214069	C	T	0.21048	0.0303527	1.24726e-10
1_45218224_G_T	1	45218224	G	T	0.224554	0.0285803	8.09916e-13
1_45218225_T_C	1	45218225	T	C	0.224554	0.0285803	8.09916e-13
1_45277254_G_T	1	45277254	G	T	0.2361	0.035063	3.59807e-10
1_45284076_T_A	1	45284076	T	A	0.282548	0.036941	2.58331e-12
1_45316210_C_G;1_45316210_C_G;1_45316210_C_A	1	45316210	C	G,A	0.297667	0.0350074	2.07027e-14
1_45316221_T_C	1	45316221	T	C	0.257063	0.032971	1.13454e-12
1_45316235_A_G	1	45316235	A	G	0.297667	0.0350074	2.07027e-14
1_45318654_G_A	1	45318654	G	A	0.39613	0.0297524	6.32851e-27
1_45325184_A_G	1	45325184	A	G	0.28657	0.0338501	2.56228e-14
1_45326023_G_A	1	45326023	G	A	0.24048	0.0358663	4.18079e-10
1_45331906_G_A	1	45331906	G	A	0.24048	0.0358663	4.18079e-10
1_45342563_G_A	1	45342563	G	A	0.28657	0.0338501	2.56228e-14
1_45347456_T_C	1	45347456	T	C	0.275169	0.0390391	6.79061e-11
1_45373658_C_G	1	45373658	C	G	0.24048	0.0358663	4.18079e-10
1_45386862_C_T	1	45386862	C	T	0.24048	0.0358663	4.18079e-10
1_45389681_A_G	1	45389681	A	G	0.24048	0.0358663	4.18079e-10
1_45395166_C_G	1	45395166	C	G	0.28657	0.0338501	2.56228e-14
1_45405364_T_C	1	45405364	T	C	0.24048	0.0358663	4.18079e-10
1_45411496_C_T	1	45411496	C	T	0.282548	0.036941	2.58331e-12
1_45411827_C_T	1	45411827	C	T	0.291609	0.0316636	3.39697e-16
1_45416585_C_T	1	45416585	C	T	0.282548	0.036941	2.58331e-12
1_45423457_T_C	1	45423457	T	C	0.248898	0.0337597	1.17814e-11
1_45438303_T_A	1	45438303	T	A	0.29191	0.0310667	1.13134e-16
1_45450201_G_A	1	45450201	G	A	0.248898	0.0337597	1.17814e-11
1_45453679_A_C	1	45453679	A	C	0.282548	0.036941	2.58331e-12
1_45455066_G_T	1	45455066	G	T	0.222019	0.0315924	7.59477e-11
1_45455507_G_A	1	45455507	G	A	0.248898	0.0337597	1.17814e-11
1_45456069_A_G	1	45456069	A	G	0.248898	0.0337597	1.17814e-11
1_45456074_G_C	1	45456074	G	C	0.248898	0.0337597	1.17814e-11
1_45460671_A_C	1	45460671	A	C	0.248898	0.0337597	1.17814e-11
1_45462402_C_G	1	45462402	C	G	0.261453	0.0322017	1.84984e-13
1_45467923_T_C	1	45467923	T	C	0.248898	0.0337597	1.17814e-11
1_45474900_G_A	1	45474900	G	A	0.248898	0.0337597	1.17814e-11
1_45476678_T_C	1	45476678	T	C	0.248898	0.0337597	1.17814e-11
1_45490760_G_A	1	45490760	G	A	0.248898	0.0337597	1.17814e-11
1_45493479_A_G	1	45493479	A	G	0.248898	0.0337597	1.17814e-11
1_45495777_A_G	1	45495777	A	G	0.248898	0.0337597	1.17814e-11
1_45502090_T_A	1	45502090	T	A	0.248898	0.0337597	1.17814e-11
1_45502117_T_G	1	45502117	T	G	0.248898	0.0337597	1.17814e-11
1_45505509_T_C	1	45505509	T	C	0.282548	0.036941	2.58331e-12
1_45516670_C_T;1_45516670_C_G;1_45516670_C_T	1	45516670	C	T,G	0.248898	0.0337597	1.17814e-11
1_45517355_C_A	1	45517355	C	A	0.220206	0.0318022	1.31698e-10
1_45520473_T_G	1	45520473	T	G	0.248898	0.0337597	1.17814e-11
1_45532770_C_T	1	45532770	C	T	-0.180803	0.0264998	2.25178e-10
1_45580189_G_A	1	45580189	G	A	0.282215	0.037432	4.72294e-12
1_45593004_G_A	1	45593004	G	A	0.337549	0.03427	7.67584e-18
1_45612006_G_A	1	45612006	G	A	0.285733	0.0340423	3.88075e-14
1_45614962_C_CA	1	45614962	C	CA	0.337549	0.03427	7.67584e-18
1_45615448_G_A	1	45615448	G	A	0.242655	0.0333614	2.02037e-11
1_45620648_G_A	1	45620648	G	A	0.347629	0.0320637	1.98765e-20
1_45625684_T_C	1	45625684	T	C	0.337549	0.03427	7.67584e-18
1_45631345_C_T	1	45631345	C	T	0.222938	0.0319877	1.03543e-10
1_45631658_T_C	1	45631658	T	C	0.187711	0.0279224	3.81158e-10
1_45632216_G_C	1	45632216	G	C	0.222938	0.0319877	1.03543e-10
1_45632923_C_T	1	45632923	C	T	0.251817	0.0315774	4.18556e-13
1_45638367_CAAAAAA_C;1_45638367_CAAAA_C;1_45638367_C_CA;1_45638367_CAAAAAA_C;1_45638367_C_CAA;1_45638367_C_CA;1_45638367_CA_C;1_45638367_CAA_C;1_45638367_CAAAAA_C;1_45638367_CAAAAAA_C;1_45638367_C_CA;1_45638367_C_CAA	1	45638367	CAAAAAA	C,CAA,CAAAAAAA,CAAAAAAAA,CAAAAA,CAAAA,CA	0.220822	0.0327094	3.28398e-10
1_45652432_A_C	1	45652432	A	C	0.285828	0.0347809	1.05651e-13
1_45718164_C_T	1	45718164	C	T	0.285828	0.0347809	1.05651e-13
1_45754151_G_C	1	45754151	G	C	0.242611	0.0354222	1.95994e-10
1_46239932_GA_G;1_46239932_G_GA	1	46239932	GA	G,GAA	-0.221367	0.0295376	6.04826e-12
1_46288504_T_G	1	46288504	T	G	-0.342071	0.0469677	1.91786e-11
1_46387847_G_A	1	46387847	G	A	-0.209066	0.0285605	1.56869e-11
1_46392566_C_G	1	46392566	C	G	-0.196328	0.0269205	1.81888e-11
1_47098781_C_A	1	47098781	C	A	0.224967	0.0309286	2.01798e-11
1_47306348_CATAGGTGT_C	1	47306348	CATAGGTGT	C	-0.118531	0.0162364	1.74666e-11
1_47550533_A_G	1	47550533	A	G	-0.132652	0.0195752	2.87246e-10
1_47553582_A_G	1	47553582	A	G	-0.132652	0.0195752	2.87246e-10
1_47553976_C_T	1	47553976	C	T	-0.137247	0.0201015	2.1944e-10
1_47571374_T_C	1	47571374	T	C	-0.133948	0.0198464	3.31544e-10
1_47573749_G_T	1	47573749	G	T	-0.133948	0.0198464	3.31544e-10
1_47579676_G_A	1	47579676	G	A	-0.135092	0.0199906	3.16976e-10
1_47812936_A_G	1	47812936	A	G	0.434799	0.0447913	1.79228e-17
1_47864272_C_T	1	47864272	C	T	-0.229279	0.033893	3.05515e-10
1_47926945_A_G	1	47926945	A	G	0.233616	0.0287319	1.73153e-13
1_47943310_G_T	1	47943310	G	T	0.288009	0.0363004	5.25677e-13
1_48002267_G_A	1	48002267	G	A	0.233616	0.0287319	1.73153e-13
1_48017111_C_T	1	48017111	C	T	0.242514	0.0277917	5.70946e-15
1_48026625_A_G	1	48026625	A	G	0.192689	0.0254188	3.76339e-12
1_48048161_A_T	1	48048161	A	T	0.180511	0.0242905	8.54819e-12
1_48058363_T_A	1	48058363	T	A	0.218412	0.0244193	1.6066e-15
1_48060436_G_A	1	48060436	G	A	0.180401	0.0242901	8.75688e-12
1_48065638_C_T	1	48065638	C	T	0.163508	0.0226184	2.57171e-11
1_48066315_A_C	1	48066315	A	C	0.158386	0.0221799	4.13586e-11
1_48071461_C_T	1	48071461	C	T	0.218412	0.0244193	1.6066e-15
1_48081137_C_G	1	48081137	C	G	0.225721	0.0231251	1.30287e-17
1_48085706_G_A	1	48085706	G	A	0.218412	0.0244193	1.6066e-15
1_48086306_TA_T	1	48086306	TA	T	0.180401	0.0242901	8.75688e-12
1_48090040_C_T	1	48090040	C	T	0.226641	0.0258693	4.66449e-15
1_48091013_T_C;1_48091013_T_G	1	48091013	T	C,G	0.247959	0.0246492	2.19324e-18
1_48098029_C_A	1	48098029	C	A	0.163508	0.0226184	2.57171e-11
1_48098396_G_A	1	48098396	G	A	0.228389	0.0256229	1.92233e-15
1_48099518_A_G	1	48099518	A	G	0.218412	0.0244193	1.6066e-15
1_48105032_C_T	1	48105032	C	T	0.237539	0.0245335	2.07939e-17
1_48105432_G_A	1	48105432	G	A	-0.242809	0.0360061	3.41533e-10
1_48106993_CA_C	1	48106993	CA	C	0.434799	0.0447913	1.79228e-17
1_48107888_A_G	1	48107888	A	G	0.218412	0.0244193	1.6066e-15
1_48108149_C_T	1	48108149	C	T	0.22591	0.0260057	7.16326e-15
1_48108253_A_T	1	48108253	A	T	0.218412	0.0244193	1.6066e-15
1_48109216_T_C	1	48109216	T	C	0.180511	0.0242905	8.54819e-12
1_48111462_T_C	1	48111462	T	C	0.237539	0.0245335	2.07939e-17
1_48112638_T_C;1_48112638_T_C;1_48112638_T_A	1	48112638	T	C,A	0.218412	0.0244193	1.6066e-15
1_48114971_C_T	1	48114971	C	T	0.237539	0.0245335	2.07939e-17
1_48119183_A_G	1	48119183	A	G	0.393427	0.0257638	5.48235e-32
1_48121557_G_A	1	48121557	G	A	0.193904	0.023016	3.24397e-14
1_48140821_T_A	1	48140821	T	A	0.206589	0.0237098	6.15234e-15
1_48141626_G_A	1	48141626	G	A	0.221278	0.0245329	1.0344e-15
1_48145607_T_C	1	48145607	T	C	0.135868	0.0198016	1.83631e-10
1_48145738_CA_C	1	48145738	CA	C	0.198577	0.0213339	1.90332e-16
1_48151131_A_C	1	48151131	A	C	0.216218	0.0224726	2.98409e-17
1_48154893_G_A	1	48154893	G	A	0.168472	0.0211473	4.37743e-13
1_48155350_G_GA	1	48155350	G	GA	0.151677	0.0205615	1.15202e-11
1_48156533_T_C	1	48156533	T	C	0.140387	0.0205193	2.03823e-10
1_48156856_G_A	1	48156856	G	A	0.201581	0.0221387	6.26213e-16
1_48165676_C_G	1	48165676	C	G	0.15041	0.0212447	5.74183e-11
1_48166598_G_A	1	48166598	G	A	0.235184	0.020998	2.2761e-21
1_48167304_C_T	1	48167304	C	T	0.170453	0.0220463	1.63005e-12
1_48170424_G_T	1	48170424	G	T	0.202636	0.0220871	4.17603e-16
1_48172787_A_G	1	48172787	A	G	0.178001	0.0212375	4.15622e-14
1_48173759_A_G	1	48173759	A	G	0.192049	0.0215396	1.8933e-15
1_48174048_T_G	1	48174048	T	G	0.171437	0.0229114	6.45446e-12
1_48174305_A_G	1	48174305	A	G	0.204191	0.0218453	1.5116e-16
1_48175922_C_T	1	48175922	C	T	0.204212	0.0212359	3.07518e-17
1_48176817_C_G	1	48176817	C	G	0.204191	0.0218453	1.5116e-16
1_48177225_C_T	1	48177225	C	T	0.204191	0.0218453	1.5116e-16
1_48177231_T_A	1	48177231	T	A	0.204191	0.0218453	1.5116e-16
1_48178158_C_G	1	48178158	C	G	0.232929	0.0230864	1.83299e-18
1_48178280_G_A	1	48178280	G	A	0.179363	0.0226101	5.29239e-13
1_48178308_A_G	1	48178308	A	G	0.204455	0.0217407	1.079e-16
1_48178562_C_T	1	48178562	C	T	0.217511	0.0224158	1.83265e-17
1_48179788_AT_A	1	48179788	AT	A	0.262228	0.0244292	3.80561e-20
1_48180417_G_A	1	48180417	G	A	0.192049	0.0215396	1.8933e-15
1_48181146_T_C	1	48181146	T	C	0.217511	0.0224158	1.83265e-17
1_48181527_G_C	1	48181527	G	C	0.202636	0.0220871	4.17603e-16
1_48181622_T_C	1	48181622	T	C	0.202636	0.0220871	4.17603e-16
1_48183900_T_TGATA;1_48183900_T_TGATA;1_48183900_T_TA	1	48183900	T	TGATA,TA	0.220163	0.0255965	1.17513e-14
1_48183905_A_AATATAATAT;1_48183905_A_AATATAATAT;1_48183905_A_AATATAATATAATAT	1	48183905	A	AATATAATAT,AATATAATATAATAT	0.242819	0.0253463	3.81311e-17
1_48184397_A_G	1	48184397	A	G	0.178612	0.0227182	7.8714e-13
1_48186377_G_C	1	48186377	G	C	0.197359	0.0224092	3.57018e-15
1_48186734_G_T	1	48186734	G	T	0.278965	0.0256491	1.61498e-20
1_48188179_CT_C	1	48188179	CT	C	0.197359	0.0224092	3.57018e-15
1_48190300_G_A	1	48190300	G	A	0.176272	0.0216864	1.75775e-13
1_48191741_G_A	1	48191741	G	A	0.214687	0.0227394	8.67523e-17
1_48195286_T_A	1	48195286	T	A	0.26177	0.0239596	1.19905e-20
1_48195567_G_T	1	48195567	G	T	0.232929	0.0230864	1.83299e-18
1_48195690_TCC_T	1	48195690	TCC	T	0.182726	0.0221106	8.11884e-14
1_48196878_T_G	1	48196878	T	G	0.202636	0.0220871	4.17603e-16
1_48197162_A_T	1	48197162	A	T	0.192049	0.0215396	1.8933e-15
1_48198065_T_G	1	48198065	T	G	0.204191	0.0218453	1.5116e-16
1_48200219_T_G	1	48200219	T	G	0.214687	0.0227394	8.67523e-17
1_48200220_G_A	1	48200220	G	A	0.214687	0.0227394	8.67523e-17
1_48201391_A_G	1	48201391	A	G	0.204191	0.0218453	1.5116e-16
1_48202185_C_A	1	48202185	C	A	0.184489	0.0235285	8.84985e-13
1_48202662_G_A	1	48202662	G	A	0.153849	0.0218935	7.61294e-11
1_48203706_T_G	1	48203706	T	G	0.163988	0.0232504	6.62613e-11
1_48207572_C_G	1	48207572	C	G	0.175795	0.0256801	1.99702e-10
1_48210917_A_T	1	48210917	A	T	0.172227	0.024594	8.66933e-11
1_48214726_T_C	1	48214726	T	C	0.172227	0.024594	8.66933e-11
1_48218590_G_A	1	48218590	G	A	0.184035	0.0252489	1.85931e-11
1_48219637_A_G	1	48219637	A	G	0.185337	0.0251672	1.23345e-11
1_48221622_T_G	1	48221622	T	G	0.167753	0.0222801	4.99396e-12
1_48221726_G_A	1	48221726	G	A	0.193749	0.0282192	1.79406e-10
1_48234981_T_G	1	48234981	T	G	0.182004	0.0255035	4.23707e-11
1_48241512_A_G	1	48241512	A	G	0.172227	0.024594	8.66933e-11
1_48264463_C_A	1	48264463	C	A	0.190108	0.0261633	2.10206e-11
1_48312248_A_T	1	48312248	A	T	-0.102897	0.0143161	3.21781e-11
1_48334013_C_T	1	48334013	C	T	0.283624	0.0328455	9.66875e-15
1_48347578_G_A	1	48347578	G	A	0.13932	0.0199616	9.82104e-11
1_48349788_G_A	1	48349788	G	A	0.143801	0.0210274	2.07006e-10
1_48358352_G_GC	1	48358352	G	GC	-0.0801165	0.01058	3.93659e-12
1_48370093_T_C	1	48370093	T	C	0.143919	0.0201796	4.34204e-11
1_48385290_C_G	1	48385290	C	G	0.238076	0.0245017	1.6937e-17
1_48397106_G_T	1	48397106	G	T	0.149252	0.0203714	1.5148e-11
1_48399454_A_G	1	48399454	A	G	0.143656	0.0210551	2.25146e-10
1_48417579_G_T	1	48417579	G	T	0.143919	0.0201796	4.34204e-11
1_48437422_T_A	1	48437422	T	A	0.143919	0.0201796	4.34204e-11
1_48438647_C_G	1	48438647	C	G	0.149477	0.0212044	6.76141e-11
1_48455839_C_A	1	48455839	C	A	0.143656	0.0210551	2.25146e-10
1_48459681_G_A	1	48459681	G	A	0.16617	0.0219866	4.2673e-12
1_48490039_C_T	1	48490039	C	T	0.434799	0.0447913	1.79228e-17
1_48526363_GT_G	1	48526363	GT	G	-0.10396	0.0117381	2.67627e-15
1_48597675_G_T	1	48597675	G	T	0.434799	0.0447913	1.79228e-17
1_48646266_G_A	1	48646266	G	A	-0.168822	0.0248168	2.50307e-10
1_48714109_G_A	1	48714109	G	A	0.331489	0.0428686	1.62042e-12
1_48910396_G_T	1	48910396	G	T	0.324279	0.0443636	1.66128e-11
1_48997217_T_A	1	48997217	T	A	0.14172	0.0208849	2.73651e-10
1_49001125_C_T	1	49001125	C	T	0.351172	0.0403191	6.27572e-15
1_49021552_A_C	1	49021552	A	C	0.351172	0.0403191	6.27572e-15
1_49043043_C_T	1	49043043	C	T	0.351172	0.0403191	6.27572e-15
1_49134721_C_T	1	49134721	C	T	-0.343233	0.0468388	1.50306e-11
1_49147234_G_A	1	49147234	G	A	-0.343233	0.0468388	1.50306e-11
1_49148837_G_A	1	49148837	G	A	-0.343233	0.0468388	1.50306e-11
1_49153487_C_T	1	49153487	C	T	-0.343233	0.0468388	1.50306e-11
1_49189528_C_T	1	49189528	C	T	0.351172	0.0403191	6.27572e-15
1_49219444_TGTGAAA_T	1	49219444	TGTGAAA	T	0.145544	0.0196128	9.05274e-12
1_49244866_G_C	1	49244866	G	C	0.351172	0.0403191	6.27572e-15
1_49332337_A_AT	1	49332337	A	AT	0.267952	0.0397007	3.31374e-10
1_49473380_A_C	1	49473380	A	C	0.297949	0.0328166	7.29912e-16
1_49825971_G_GT	1	49825971	G	GT	0.434799	0.0447913	1.79228e-17
1_49864139_T_A	1	49864139	T	A	-0.343643	0.0469326	1.55219e-11
1_49984876_G_A	1	49984876	G	A	-0.343643	0.0469326	1.55219e-11
1_50365088_CCT_C	1	50365088	CCT	C	-0.214387	0.0306361	8.90141e-11
1_50414561_T_C	1	50414561	T	C	-0.214387	0.0306361	8.90141e-11
1_50647045_AAGC_A	1	50647045	AAGC	A	-0.30182	0.0426539	5.86156e-11
1_50832510_CT_C;1_50832510_CTTT_C;1_50832513_T_TCCCCC	1	50832510	CTTT	CTT,C,CTTTCCCCC	0.267775	0.039908	4.07497e-10
1_51501364_C_G	1	51501364	C	G	0.226761	0.0335898	3.28659e-10
1_52366855_GC_G;1_52366854_AG_A	1	52366854	AGC	AG,AC	-0.092179	0.0121532	3.67763e-12
1_52425488_T_G	1	52425488	T	G	0.216203	0.0312246	1.31784e-10
1_52503713_G_T	1	52503713	G	T	0.216203	0.0312246	1.31784e-10
1_52508290_C_T	1	52508290	C	T	0.464385	0.0570867	1.69428e-13
1_52640290_G_T	1	52640290	G	T	0.217164	0.0310189	8.75246e-11
1_52732838_T_C	1	52732838	T	C	0.216203	0.0312246	1.31784e-10
1_52749380_G_A	1	52749380	G	A	0.243565	0.0333075	1.63397e-11
1_52764800_C_T	1	52764800	C	T	0.216203	0.0312246	1.31784e-10
1_52764804_A_T	1	52764804	A	T	0.216203	0.0312246	1.31784e-10
1_52774887_A_C	1	52774887	A	C	0.216203	0.0312246	1.31784e-10
1_52841682_G_A	1	52841682	G	A	0.229907	0.0248849	2.86065e-16
1_52841707_A_C	1	52841707	A	C	0.210403	0.0252847	5.86061e-14
1_52866082_G_T	1	52866082	G	T	0.182276	0.0272103	4.31644e-10
1_52872124_T_C	1	52872124	T	C	0.207372	0.0258005	2.93609e-13
1_52874053_T_C	1	52874053	T	C	0.203704	0.026491	2.05906e-12
1_52913595_G_A	1	52913595	G	A	0.174261	0.0251745	1.33162e-10
1_52947236_C_T	1	52947236	C	T	0.174261	0.0251745	1.33162e-10
1_52981380_T_C	1	52981380	T	C	0.187602	0.0253051	9.42038e-12
1_52994276_G_A	1	52994276	G	A	0.288412	0.0310039	1.96676e-16
1_53071439_GTATT_G	1	53071439	GTATT	G	0.1674	0.0237993	7.34575e-11
1_53108445_A_G	1	53108445	A	G	0.178405	0.0242272	1.2363e-11
1_53137795_G_A	1	53137795	G	A	0.188361	0.0272973	1.4947e-10
1_53148091_C_T	1	53148091	C	T	0.216203	0.0312246	1.31784e-10
1_53224371_CTG_C	1	53224371	CTG	C	0.153472	0.0212156	2.50421e-11
1_53286613_G_A	1	53286613	G	A	0.174261	0.0251745	1.33162e-10
1_53296030_A_C	1	53296030	A	C	0.174261	0.0251745	1.33162e-10
1_53339503_T_G	1	53339503	T	G	0.245177	0.0327251	6.12891e-12
1_53341731_GTT_G	1	53341731	GTT	G	0.216203	0.0312246	1.31784e-10
1_53361922_C_A	1	53361922	C	A	0.216203	0.0312246	1.31784e-10
1_53473859_T_A	1	53473859	T	A	0.239005	0.0246962	2.13469e-17
1_53476162_T_C	1	53476162	T	C	0.239005	0.0246962	2.13469e-17
1_53480757_C_T	1	53480757	C	T	0.239005	0.0246962	2.13469e-17
1_53483240_ATCTATCTT_A;1_53483244_A_ATCTT;1_53483237_ACTAT_A	1	53483237	ACTATCTATCTT	ACTA,ACTATCTATCTTTCTT,ACTATCTT	0.20652	0.024897	6.81318e-14
1_53498707_C_T	1	53498707	C	T	0.216203	0.0312246	1.31784e-10
1_53511225_T_G	1	53511225	T	G	0.216203	0.0312246	1.31784e-10
1_53823835_G_C	1	53823835	G	C	0.192403	0.0257168	6.4897e-12
1_53851803_A_AT	1	53851803	A	AT	-0.123931	0.0160042	1.52423e-12
1_53885096_C_T	1	53885096	C	T	0.184957	0.0265624	1.07115e-10
1_53966655_A_G	1	53966655	A	G	0.184957	0.0265624	1.07115e-10
1_54204257_G_A	1	54204257	G	A	0.250018	0.031059	2.73982e-13
1_54241844_G_A	1	54241844	G	A	0.291328	0.0287908	1.53808e-18
1_54307035_T_A;1_54307035_T_C	1	54307035	T	A,C	0.0858543	0.0121097	5.44602e-11
1_54360647_C_T	1	54360647	C	T	0.250018	0.031059	2.73982e-13
1_54621263_A_G	1	54621263	A	G	0.239398	0.0341637	8.46095e-11
1_54652973_C_G	1	54652973	C	G	0.239398	0.0341637	8.46095e-11
1_54755217_A_AT	1	54755217	A	AT	0.0888536	0.0131615	3.28428e-10
1_54839613_G_A	1	54839613	G	A	0.239398	0.0341637	8.46095e-11
1_54851173_A_C	1	54851173	A	C	0.28795	0.0320478	1.26606e-15
1_54911389_C_T	1	54911389	C	T	0.28795	0.0320478	1.26606e-15
1_54980786_A_T	1	54980786	A	T	0.159559	0.022978	1.18598e-10
1_54980787_A_T	1	54980787	A	T	0.208316	0.0279312	7.37944e-12
1_55430438_G_A	1	55430438	G	A	0.143275	0.0211857	3.08708e-10
1_55432822_G_A	1	55432822	G	A	0.195442	0.0242285	2.49072e-13
1_55440386_G_A	1	55440386	G	A	0.143275	0.0211857	3.08708e-10
1_55444130_C_G	1	55444130	C	G	0.143531	0.0211662	2.80379e-10
1_55450621_C_T	1	55450621	C	T	0.143275	0.0211857	3.08708e-10
1_55451400_C_A	1	55451400	C	A	0.147881	0.0216883	2.30374e-10
1_55453405_T_G	1	55453405	T	G	0.148358	0.0217076	2.11861e-10
1_55484658_C_T	1	55484658	C	T	0.153676	0.0224064	1.8644e-10
1_55549505_G_A	1	55549505	G	A	0.159477	0.0231252	1.52765e-10
1_55549712_G_T	1	55549712	G	T	0.15491	0.0225976	1.89848e-10
1_55571092_C_T	1	55571092	C	T	0.165812	0.0235952	7.6045e-11
1_55574688_T_C	1	55574688	T	C	0.286595	0.0326663	4.34088e-15
1_55575851_G_A	1	55575851	G	A	0.232959	0.0235291	5.65609e-18
1_55595128_T_C	1	55595128	T	C	0.286595	0.0326663	4.34088e-15
1_55598814_T_C	1	55598814	T	C	0.151345	0.02181	1.21596e-10
1_55602867_A_C	1	55602867	A	C	0.222838	0.0229874	1.93977e-17
1_55649307_T_A	1	55649307	T	A	0.286595	0.0326663	4.34088e-15
1_55652368_AC_A	1	55652368	AC	A	0.157309	0.0219526	3.61642e-11
1_55653563_A_G	1	55653563	A	G	0.157406	0.0223967	7.57483e-11
1_55654379_C_T	1	55654379	C	T	0.155716	0.0219029	4.90126e-11
1_55670440_G_GCC	1	55670440	G	GCC	0.143619	0.021105	2.47373e-10
1_55670441_A_AATCG	1	55670441	A	AATCG	0.143619	0.021105	2.47373e-10
1_55677094_G_A	1	55677094	G	A	0.254367	0.0302622	3.62342e-14
1_55679472_C_G	1	55679472	C	G	0.21991	0.0221253	4.49681e-18
1_55680682_C_G	1	55680682	C	G	0.157166	0.021981	3.93701e-11
1_55688449_A_T	1	55688449	A	T	0.155727	0.0220444	6.24389e-11
1_55744229_T_G	1	55744229	T	G	0.286595	0.0326663	4.34088e-15
1_55757089_C_T	1	55757089	C	T	0.286595	0.0326663	4.34088e-15
1_55825994_TC_T	1	55825994	TC	T	0.163767	0.0243085	3.53376e-10
1_55832206_G_A	1	55832206	G	A	0.286595	0.0326663	4.34088e-15
1_55897603_A_ATG;1_55897603_A_ATATG;1_55897603_A_ATG	1	55897603	A	ATG,ATATG	-0.188419	0.0256688	1.40467e-11
1_55908797_CT_C;1_55908794_TTTC_T;1_55908797_C_CT;1_55908797_CTT_C;1_55908797_C_CTT	1	55908794	TTTCTT	TTTCT,TTT,TTTCTTT,TTTC,TTTCTTTT	-0.165251	0.0243957	2.91463e-10
1_56106675_T_TTG	1	56106675	T	TTG	0.257543	0.0319819	2.6937e-13
1_56795150_G_A;1_56795150_G_T	1	56795150	G	A,T	-0.143285	0.0201325	4.70149e-11
1_56947837_C_T	1	56947837	C	T	-0.233767	0.0297914	8.57352e-13
1_57430494_C_T	1	57430494	C	T	0.108717	0.0149199	1.88117e-11
1_57465344_T_A	1	57465344	T	A	-0.169444	0.0248897	2.4369e-10
1_57566644_A_G	1	57566644	A	G	0.226761	0.0335898	3.28659e-10
1_57574883_G_A	1	57574883	G	A	0.217209	0.0310141	8.63637e-11
1_57594858_T_TG	1	57594858	T	TG	0.217164	0.0310189	8.75246e-11
1_57645857_G_A	1	57645857	G	A	0.268065	0.0396996	3.26148e-10
1_57733996_G_A	1	57733996	G	A	0.28795	0.0320478	1.26606e-15
1_57738936_T_A	1	57738936	T	A	0.28795	0.0320478	1.26606e-15
1_57740141_C_T	1	57740141	C	T	0.28795	0.0320478	1.26606e-15
1_57742947_G_A	1	57742947	G	A	0.253354	0.0288626	4.22833e-15
1_57748469_T_C	1	57748469	T	C	0.292435	0.0280128	2.24717e-19
1_57748919_A_G	1	57748919	A	G	0.393427	0.0257638	5.48235e-32
1_57760192_G_A	1	57760192	G	A	0.23773	0.0317101	5.96385e-12
1_57771171_C_T	1	57771171	C	T	0.249406	0.0253939	9.08064e-18
1_57771346_C_CA	1	57771346	C	CA	0.181163	0.025982	1.01816e-10
1_57778553_C_A	1	57778553	C	A	0.28795	0.0320478	1.26606e-15
1_57781812_G_A	1	57781812	G	A	0.205344	0.0251712	1.48578e-13
1_57783321_T_G	1	57783321	T	G	-0.274544	0.033682	1.54458e-13
1_57787513_T_C	1	57787513	T	C	0.28795	0.0320478	1.26606e-15
1_57796940_T_C	1	57796940	T	C	0.28795	0.0320478	1.26606e-15
1_57809636_G_A	1	57809636	G	A	0.215366	0.0315798	2.28833e-10
1_57830865_T_C	1	57830865	T	C	-0.194965	0.0278006	8.21181e-11
1_57881919_C_T	1	57881919	C	T	-0.260135	0.0371662	8.83656e-11
1_57926640_C_T	1	57926640	C	T	0.246152	0.0323171	3.08131e-12
1_58079125_G_A	1	58079125	G	A	0.28795	0.0320478	1.26606e-15
1_58267922_CG_C	1	58267922	CG	C	0.187264	0.0211056	2.43698e-15
1_58271977_T_G	1	58271977	T	G	0.28795	0.0320478	1.26606e-15
1_58669968_T_G	1	58669968	T	G	0.181241	0.023706	2.63067e-12
1_58787080_G_A	1	58787080	G	A	0.286595	0.0326663	4.34088e-15
1_58873740_AT_A;1_58873736_ATTGAT_A	1	58873736	ATTGAT	ATTGA,A	-0.109646	0.0147567	8.5974e-12
1_58892246_T_C	1	58892246	T	C	-0.178363	0.0254095	7.92925e-11
1_58961890_GA_G;1_58961890_G_GA;1_58961887_AAAG_A	1	58961887	AAAGA	AAAG,AAAGAA,AA	-0.100052	0.0116616	1.33138e-14
1_59024228_GA_G;1_59024228_G_GA;1_59024228_GAA_G	1	59024228	GAA	GA,GAAA,G	0.117659	0.0173585	2.84805e-10
1_59388134_CTT_C;1_59388134_CT_C;1_59388134_C_CT;1_59388134_CTTT_C;1_59388133_CCTTTT_C	1	59388133	CCTTTT	CCTT,CCTTT,CCTTTTT,CCT,C	0.186508	0.027116	1.68125e-10
1_59501108_TA_T;1_59501108_TAA_T;1_59501108_TAAAA_T;1_59501107_GT_G	1	59501107	GTAAAA	GTAAA,GTAA,GT,GAAAA	-0.120389	0.0176504	2.27628e-10
1_59603488_C_G	1	59603488	C	G	-0.293914	0.0431562	2.40298e-10
1_60175477_A_T	1	60175477	A	T	0.285732	0.0342281	5.03705e-14
1_60444517_A_T	1	60444517	A	T	0.28795	0.0320478	1.26606e-15
1_60478242_T_C	1	60478242	T	C	0.238344	0.0344478	1.35428e-10
1_60518483_A_C	1	60518483	A	C	0.239063	0.0342429	9.71853e-11
1_60518927_TTA_T	1	60518927	TTA	T	0.239063	0.0342429	9.71853e-11
1_60519935_T_G	1	60519935	T	G	0.238344	0.0344478	1.35428e-10
1_60593206_C_A	1	60593206	C	A	0.28795	0.0320478	1.26606e-15
1_60640718_T_C	1	60640718	T	C	0.28795	0.0320478	1.26606e-15
1_60873900_C_A	1	60873900	C	A	0.347565	0.0504468	1.58135e-10
1_61062572_C_T	1	61062572	C	T	0.110486	0.0156922	7.07734e-11
1_61221608_A_C	1	61221608	A	C	-0.0771954	0.0110927	1.0943e-10
1_61396369_A_C	1	61396369	A	C	-0.343199	0.0468669	1.5455e-11
1_61506753_G_A	1	61506753	G	A	0.222784	0.032711	2.40064e-10
1_61679152_C_T	1	61679152	C	T	-0.338723	0.0470158	2.93641e-11
1_61709661_T_C	1	61709661	T	C	-0.33719	0.0470505	3.6027e-11
1_61747037_A_G	1	61747037	A	G	0.150794	0.0221258	2.34258e-10
1_61749753_G_A	1	61749753	G	A	0.165504	0.0237427	1.0287e-10
1_61750927_G_T	1	61750927	G	T	0.176926	0.0254148	1.08024e-10
1_61751605_G_A	1	61751605	G	A	0.176926	0.0254148	1.08024e-10
1_61755082_G_A	1	61755082	G	A	0.176926	0.0254148	1.08024e-10
1_61758848_T_TC	1	61758848	T	TC	0.173253	0.0235495	1.28315e-11
1_61886263_T_C	1	61886263	T	C	0.173589	0.0249017	1.02731e-10
1_61891755_A_G	1	61891755	A	G	0.185357	0.0261333	5.35846e-11
1_61954388_C_CT	1	61954388	C	CT	0.246273	0.0353072	1.00474e-10
1_61954392_C_T	1	61954392	C	T	0.246273	0.0353072	1.00474e-10
1_61962227_A_G	1	61962227	A	G	0.246273	0.0353072	1.00474e-10
1_61966177_C_A	1	61966177	C	A	0.246273	0.0353072	1.00474e-10
1_61969726_ACTGT_A	1	61969726	ACTGT	A	0.246273	0.0353072	1.00474e-10
1_61975471_A_G	1	61975471	A	G	0.246273	0.0353072	1.00474e-10
1_61979562_TAAC_T	1	61979562	TAAC	T	0.246273	0.0353072	1.00474e-10
1_61981260_G_A	1	61981260	G	A	0.246273	0.0353072	1.00474e-10
1_61985090_A_G	1	61985090	A	G	0.246273	0.0353072	1.00474e-10
1_61995932_C_G	1	61995932	C	G	0.246273	0.0353072	1.00474e-10
1_62000500_T_C	1	62000500	T	C	0.246273	0.0353072	1.00474e-10
1_62004913_A_G	1	62004913	A	G	0.246273	0.0353072	1.00474e-10
1_62081327_AT_A	1	62081327	AT	A	0.0822843	0.0121082	2.59659e-10
1_62086900_C_G	1	62086900	C	G	0.0860052	0.0121159	5.19432e-11
1_62109886_T_C	1	62109886	T	C	0.254087	0.0372976	2.3786e-10
1_62119829_T_TTATATATATATATAAA	1	62119829	T	TTATATATATATATAAA	0.239254	0.0348383	1.77809e-10
1_62363932_T_G	1	62363932	T	G	-0.080784	0.0113881	5.32997e-11
1_62474262_G_A	1	62474262	G	A	-0.140895	0.0198779	5.49544e-11
1_62490729_A_C	1	62490729	A	C	-0.132322	0.0195037	2.755e-10
1_62491063_T_G	1	62491063	T	G	-0.139298	0.0201216	1.32679e-10
1_62493212_A_G	1	62493212	A	G	-0.129035	0.0192011	3.85926e-10
1_62498995_G_A	1	62498995	G	A	-0.146517	0.0171407	1.59871e-14
1_62500627_C_A	1	62500627	C	A	-0.15514	0.0171243	8.18456e-16
1_62500637_A_G	1	62500637	A	G	-0.15514	0.0171243	8.18456e-16
1_62500717_T_C	1	62500717	T	C	-0.15514	0.0171243	8.18456e-16
1_62501231_G_A	1	62501231	G	A	-0.141416	0.0174468	1.99902e-13
1_62501463_A_G	1	62501463	A	G	-0.124028	0.0164015	4.17014e-12
1_62502526_C_A;1_62502526_C_A;1_62502526_C_T	1	62502526	C	A,T	-0.16174	0.0171806	1.01797e-16
1_62502904_A_T	1	62502904	A	T	-0.152327	0.0173021	3.63594e-15
1_62503942_G_A	1	62503942	G	A	-0.127204	0.0171284	8.77828e-12
1_62504786_A_G	1	62504786	A	G	0.204616	0.029656	1.50037e-10
1_62506671_GC_G	1	62506671	GC	G	-0.134034	0.0157256	1.8417e-14
1_62507315_A_G	1	62507315	A	G	-0.133252	0.0155683	1.49807e-14
1_62507620_G_A	1	62507620	G	A	-0.140757	0.0156251	1.10455e-15
1_62507893_C_G	1	62507893	C	G	-0.127801	0.0167693	3.00877e-12
1_62508678_G_A	1	62508678	G	A	-0.139473	0.0162053	1.13934e-14
1_62514463_C_A	1	62514463	C	A	-0.124782	0.0157501	5.60545e-13
1_62514466_T_C	1	62514466	T	C	0.0947701	0.0139707	2.7697e-10
1_62515257_C_T	1	62515257	C	T	-0.111399	0.0162703	1.98421e-10
1_62517543_C_T	1	62517543	C	T	-0.10654	0.0156193	2.27279e-10
1_62517685_G_A	1	62517685	G	A	-0.114152	0.0157581	2.37045e-11
1_63047758_A_T	1	63047758	A	T	0.388258	0.0517626	5.84204e-12
1_63098474_G_A	1	63098474	G	A	0.34695	0.0471171	1.23809e-11
1_63102086_G_A	1	63102086	G	A	0.271812	0.040114	2.88067e-10
1_63106089_G_A	1	63106089	G	A	0.373551	0.0540427	1.40416e-10
1_63121882_T_C	1	63121882	T	C	0.34695	0.0471171	1.23809e-11
1_63121889_A_T	1	63121889	A	T	0.34695	0.0471171	1.23809e-11
1_63124284_G_A	1	63124284	G	A	0.475723	0.0528529	1.15412e-15
1_63297067_G_T	1	63297067	G	T	-0.2402	0.0277064	7.92534e-15
1_63339841_G_A	1	63339841	G	A	0.066057	0.00956103	1.42794e-10
1_63843652_G_T	1	63843652	G	T	-0.196938	0.0286957	1.82149e-10
1_63978124_AT_A;1_63978125_T_TA;1_63978124_ATT_A;1_63978123_TA_T	1	63978123	TATT	TAT,TATAT,TA,TTT	0.222994	0.0299962	8.42225e-12
1_64463702_C_T	1	64463702	C	T	0.470897	0.0545197	9.55185e-15
1_64472021_CTT_C;1_64472021_C_CT;1_64472020_ACT_A	1	64472020	ACTT	AC,ACTTT,AT	-0.142113	0.0168579	3.14669e-14
1_64752209_G_A	1	64752209	G	A	0.344755	0.0474694	2.14269e-11
1_64913740_C_A	1	64913740	C	A	0.443792	0.0469268	7.89625e-17
1_64919782_C_G	1	64919782	C	G	0.657434	0.0482895	1.03981e-27
1_64940864_A_T	1	64940864	A	T	0.657434	0.0482895	1.03981e-27
1_64991010_C_T	1	64991010	C	T	0.475723	0.0528529	1.15412e-15
1_65004618_A_T	1	65004618	A	T	0.419963	0.0561007	6.33944e-12
1_65090961_T_C	1	65090961	T	C	-0.19652	0.0160979	5.08264e-24
1_65119351_A_G	1	65119351	A	G	-0.223144	0.0172601	6.49182e-26
1_65326928_C_T	1	65326928	C	T	0.657434	0.0482895	1.03981e-27
1_65346485_ATG_A;1_65346485_A_ATGTG;1_65346485_A_ATG;1_65346485_ATGTG_A;1_65346483_ATATGTGTG_A;1_65346485_ATG_A;1_65346485_A_ATGTG;1_65346485_A_ATG;1_65346485_ATGTG_A;1_65346485_ATGTGTG_A;1_65346483_ATATG_A;1_65346483_A_ATG	1	65346483	ATATGTGTG	ATATGTG,ATATGTGTGTGTG,ATATGTGTGTG,ATATG,A,ATA,ATGTG,ATGTATGTGTG	-0.0814768	0.0121067	3.66859e-10
1_65442775_C_T	1	65442775	C	T	0.418618	0.0567146	1.12481e-11
1_65587354_TGAG_T	1	65587354	TGAG	T	-0.342059	0.0469822	1.94418e-11
1_65633930_C_A	1	65633930	C	A	0.475723	0.0528529	1.15412e-15
1_65746796_GA_G	1	65746796	GA	G	0.139328	0.0150197	2.29443e-16
1_65758663_GTGTGTGTGTGTGTGTGTGTGCA_G;1_65758665_GTGTGTGTGTGTGTGTGTGCA_G;1_65758673_GTGTGTGTGTGCA_G;1_65758663_GTGTGTGTGTGTGTGTGTGTGCA_G	1	65758663	GTGTGTGTGTGTGTGTGTGTGCA	G,GTG,GTGTGTGTGTG	0.117976	0.0174276	2.98056e-10
1_65763290_G_C	1	65763290	G	C	0.121522	0.0173455	8.5251e-11
1_65785846_CT_C;1_65785846_C_CTT;1_65785844_TCC_T	1	65785844	TCCT	TCC,TCCTTT,TT	-0.115431	0.0132423	6.02442e-15
1_66091536_ACAGATTTG_A	1	66091536	ACAGATTTG	A	-0.121559	0.0172697	7.14997e-11
1_66183772_C_T	1	66183772	C	T	0.246164	0.032383	3.35044e-12
1_66423297_AACACACACACAC_A;1_66423297_A_AAC	1	66423297	AACACACACACAC	A,AACACACACACACAC	0.10693	0.0155738	1.79265e-10
1_66431371_G_A	1	66431371	G	A	-0.157116	0.0215536	1.85199e-11
1_66435387_T_TG;1_66435387_T_TC;1_66435387_T_TG	1	66435387	T	TG,TC	0.1234	0.0162281	3.30554e-12
1_66467882_CAACCT_C	1	66467882	CAACCT	C	-0.166276	0.0205118	1.98994e-13
1_66486264_A_C	1	66486264	A	C	0.191162	0.0282754	3.12143e-10
1_66564444_T_C	1	66564444	T	C	0.191162	0.0282754	3.12143e-10
1_66588473_C_T	1	66588473	C	T	0.191162	0.0282754	3.12143e-10
1_66627358_T_C	1	66627358	T	C	0.191162	0.0282754	3.12143e-10
1_66647413_A_T	1	66647413	A	T	0.191162	0.0282754	3.12143e-10
1_66867673_G_GAA;1_66867673_G_GAAA	1	66867673	G	GAA,GAAA	-0.120965	0.0165828	1.80217e-11
1_67360836_T_C	1	67360836	T	C	0.0784002	0.0115596	2.78767e-10
1_68319551_G_T	1	68319551	G	T	0.380025	0.0530458	3.65103e-11
1_68342076_A_ATT;1_68342060_TTTTTTTTTTAAATTAA_T;1_68342076_AT_A	1	68342060	TTTTTTTTTTAAATTAAT	TTTTTTTTTTAAATTAATTT,TT,TTTTTTTTTTAAATTAA	-0.344776	0.0468167	1.23245e-11
1_68344805_G_A	1	68344805	G	A	-0.256389	0.0354492	2.52239e-11
1_68462644_C_T	1	68462644	C	T	-0.0999404	0.0120948	8.17157e-14
1_68740243_TGAA_T	1	68740243	TGAA	T	0.470897	0.0545197	9.55185e-15
1_68759109_AT_A	1	68759109	AT	A	0.129988	0.0174527	7.8024e-12
1_68811853_C_T	1	68811853	C	T	0.380025	0.0530458	3.65103e-11
1_68829515_CTG_C	1	68829515	CTG	C	0.470897	0.0545197	9.55185e-15
1_68842485_G_T	1	68842485	G	T	0.470897	0.0545197	9.55185e-15
1_68848234_C_A	1	68848234	C	A	0.121509	0.0181117	4.09532e-10
1_68857552_G_A	1	68857552	G	A	0.369723	0.0546323	3.01257e-10
1_68861153_G_A	1	68861153	G	A	0.470897	0.0545197	9.55185e-15
1_69194575_C_T	1	69194575	C	T	-0.350347	0.0403983	7.79536e-15
1_69195924_G_A	1	69195924	G	A	-0.350347	0.0403983	7.79536e-15
1_69196163_C_T	1	69196163	C	T	-0.337553	0.0471436	3.73028e-11
1_69210896_G_A	1	69210896	G	A	-0.350347	0.0403983	7.79536e-15
1_69218125_G_T	1	69218125	G	T	-0.350347	0.0403983	7.79536e-15
1_69232506_C_G	1	69232506	C	G	-0.350347	0.0403983	7.79536e-15
1_69233368_A_C;1_69233368_A_C;1_69233368_A_G	1	69233368	A	C,G	-0.350347	0.0403983	7.79536e-15
1_69236407_G_A	1	69236407	G	A	-0.350347	0.0403983	7.79536e-15
1_69250687_A_G	1	69250687	A	G	-0.350347	0.0403983	7.79536e-15
1_69252368_C_A	1	69252368	C	A	-0.350347	0.0403983	7.79536e-15
1_69612809_C_A	1	69612809	C	A	0.104965	0.0149479	7.82334e-11
1_70085504_G_A	1	70085504	G	A	0.179601	0.0266269	3.38785e-10
1_70703573_C_T	1	70703573	C	T	-0.277609	0.03926	6.01995e-11
1_70718853_G_T	1	70718853	G	T	-0.277609	0.03926	6.01995e-11
1_70831549_ATAT_A;1_70831547_ATATAT_A	1	70831547	ATATAT	ATA,A	-0.202446	0.0301078	3.78283e-10
1_71134217_A_T	1	71134217	A	T	-0.276952	0.0393789	7.37854e-11
1_71152713_A_G	1	71152713	A	G	-0.276952	0.0393789	7.37854e-11
1_71175870_C_T	1	71175870	C	T	-0.249323	0.0371213	3.93626e-10
1_71197878_A_G	1	71197878	A	G	-0.249323	0.0371213	3.93626e-10
1_71199947_G_A	1	71199947	G	A	0.129927	0.0181173	3.50964e-11
1_71209600_C_T	1	71209600	C	T	-0.276952	0.0393789	7.37854e-11
1_71285027_C_T	1	71285027	C	T	-0.276952	0.0393789	7.37854e-11
1_71286507_C_A	1	71286507	C	A	-0.276952	0.0393789	7.37854e-11
1_71339010_C_T	1	71339010	C	T	-0.276952	0.0393789	7.37854e-11
1_71364365_C_G	1	71364365	C	G	-0.276952	0.0393789	7.37854e-11
1_71508708_A_G	1	71508708	A	G	-0.0721706	0.0106653	3.02229e-10
1_71781174_A_T	1	71781174	A	T	0.146938	0.0214876	2.07568e-10
1_71781175_A_T	1	71781175	A	T	0.146938	0.0214876	2.07568e-10
1_72241247_AT_A	1	72241247	AT	A	0.237717	0.0269059	3.03326e-15
1_72257909_G_A	1	72257909	G	A	-0.136125	0.0195444	1.06109e-10
1_72465643_G_A	1	72465643	G	A	-0.337428	0.0471401	3.77336e-11
1_72703331_G_A	1	72703331	G	A	-0.337428	0.0471401	3.77336e-11
1_72809591_CT_C;1_72809589_CTCT_C;1_72809591_C_CTTTT;1_72809591_CTT_C;1_72809588_ACT_A	1	72809588	ACTCTT	ACTCT,ACT,ACTCTTTTTT,ACTC,ACTT	-0.109637	0.01618	2.87988e-10
1_73589092_ATTC_A	1	73589092	ATTC	A	-0.0955814	0.0112161	1.85803e-14
1_73599269_A_C	1	73599269	A	C	-0.0794933	0.0100949	7.33541e-13
1_73744081_GT_G;1_73744081_G_GT	1	73744081	GT	G,GTT	0.232814	0.0280194	6.28826e-14
1_73753526_T_C	1	73753526	T	C	0.302633	0.0302544	3.07575e-18
1_73753868_G_A	1	73753868	G	A	0.337693	0.027013	8.59885e-25
1_73754809_A_G	1	73754809	A	G	0.303135	0.0304765	4.30869e-18
1_73754833_C_G	1	73754833	C	G	0.267047	0.0294764	8.1829e-16
1_73754878_T_A	1	73754878	T	A	0.267047	0.0294764	8.1829e-16
1_73754965_CACCCCGAGGAGATCAATTGTTGAGGCTTCCCCAGTCCTAAAAGTTATCCATCTTGTGATAGGACAAAGATGACTCTACACGTGCTCCAG_C	1	73754965	CACCCCGAGGAGATCAATTGTTGAGGCTTCCCCAGTCCTAAAAGTTATCCATCTTGTGATAGGACAAAGATGACTCTACACGTGCTCCAG	C	0.373432	0.0230346	2.26128e-34
1_73755060_C_T	1	73755060	C	T	0.201887	0.0299238	3.35918e-10
1_73755072_C_G	1	73755072	C	G	0.267047	0.0294764	8.1829e-16
1_73755149_C_T	1	73755149	C	T	0.267047	0.0294764	8.1829e-16
1_73755282_G_C	1	73755282	G	C	0.267047	0.0294764	8.1829e-16
1_73755521_C_T	1	73755521	C	T	0.267047	0.0294764	8.1829e-16
1_73756028_C_T	1	73756028	C	T	0.337651	0.0269618	7.51769e-25
1_73756103_C_T	1	73756103	C	T	0.352316	0.0310794	1.00102e-21
1_73756120_G_C	1	73756120	G	C	0.231951	0.02906	4.01888e-13
1_73756134_A_C	1	73756134	A	C	0.352316	0.0310794	1.00102e-21
1_73756138_G_C	1	73756138	G	C	0.352316	0.0310794	1.00102e-21
1_73758687_G_A	1	73758687	G	A	0.303135	0.0304765	4.30869e-18
1_73762793_AGAGT_A	1	73762793	AGAGT	A	0.266407	0.0317547	3.96831e-14
1_73771153_G_A	1	73771153	G	A	0.207387	0.0286159	2.32958e-11
1_73778034_C_T	1	73778034	C	T	0.303135	0.0304765	4.30869e-18
1_73781854_G_A	1	73781854	G	A	0.266407	0.0317547	3.96831e-14
1_73785462_T_A	1	73785462	T	A	0.266407	0.0317547	3.96831e-14
1_73787602_G_A	1	73787602	G	A	0.317984	0.0309515	6.07999e-19
1_73804466_GA_G	1	73804466	GA	G	0.266407	0.0317547	3.96831e-14
1_73810262_T_C	1	73810262	T	C	0.266407	0.0317547	3.96831e-14
1_73827145_G_A	1	73827145	G	A	0.22225	0.0319407	1.0995e-10
1_73832928_C_T	1	73832928	C	T	0.266407	0.0317547	3.96831e-14
1_73842738_C_T	1	73842738	C	T	0.266407	0.0317547	3.96831e-14
1_73854015_G_A	1	73854015	G	A	0.165438	0.0246203	3.87194e-10
1_73855085_T_G	1	73855085	T	G	0.205755	0.029173	6.63352e-11
1_73856409_ATT_A	1	73856409	ATT	A	0.247836	0.0298726	6.75658e-14
1_73877573_T_C	1	73877573	T	C	0.266407	0.0317547	3.96831e-14
1_73883063_G_C	1	73883063	G	C	0.266407	0.0317547	3.96831e-14
1_73885604_G_C	1	73885604	G	C	0.228969	0.0300945	3.22911e-12
1_73899608_T_C	1	73899608	T	C	0.251162	0.0347437	2.57194e-11
1_73902266_G_A	1	73902266	G	A	0.228969	0.0300945	3.22911e-12
1_73902330_A_G	1	73902330	A	G	0.228969	0.0300945	3.22911e-12
1_73904812_AT_A	1	73904812	AT	A	0.225348	0.0315591	4.14522e-11
1_73908649_T_A	1	73908649	T	A	0.266407	0.0317547	3.96831e-14
1_73928234_T_C	1	73928234	T	C	0.266407	0.0317547	3.96831e-14
1_73968120_T_A	1	73968120	T	A	0.233496	0.0272165	1.33483e-14
1_73973293_C_T	1	73973293	C	T	0.291413	0.0357083	1.4605e-13
1_73983054_T_G	1	73983054	T	G	0.261939	0.0325148	2.64486e-13
1_73984717_C_G	1	73984717	C	G	0.291413	0.0357083	1.4605e-13
1_73992187_T_C	1	73992187	T	C	0.17409	0.0228703	3.16264e-12
1_73993740_C_T	1	73993740	C	T	0.233496	0.0272165	1.33483e-14
1_73997706_C_T	1	73997706	C	T	0.291413	0.0357083	1.4605e-13
1_73999259_ATGAT_A	1	73999259	ATGAT	A	0.155434	0.022119	7.61245e-11
1_73999265_T_C	1	73999265	T	C	0.155434	0.022119	7.61245e-11
1_74005848_C_T	1	74005848	C	T	0.21798	0.0314884	1.32884e-10
1_74045547_G_GCT	1	74045547	G	GCT	0.207472	0.0290814	4.28899e-11
1_74054643_C_T	1	74054643	C	T	0.207472	0.0290814	4.28899e-11
1_74054820_C_T	1	74054820	C	T	0.207472	0.0290814	4.28899e-11
1_74055257_C_G	1	74055257	C	G	0.291413	0.0357083	1.4605e-13
1_74060149_C_T	1	74060149	C	T	0.207472	0.0290814	4.28899e-11
1_74062978_G_A	1	74062978	G	A	0.248866	0.0292494	2.00651e-14
1_74063202_AAG_A	1	74063202	AAG	A	0.259499	0.0250299	3.4589e-19
1_74064644_A_C	1	74064644	A	C	0.177565	0.0260197	2.23462e-10
1_74068989_C_T	1	74068989	C	T	0.228969	0.0300945	3.22911e-12
1_74068995_C_T	1	74068995	C	T	0.228969	0.0300945	3.22911e-12
1_74069081_C_T	1	74069081	C	T	0.228969	0.0300945	3.22911e-12
1_74076250_T_C	1	74076250	T	C	0.207472	0.0290814	4.28899e-11
1_74077630_G_A	1	74077630	G	A	0.207472	0.0290814	4.28899e-11
1_74080962_G_A	1	74080962	G	A	0.190333	0.0276332	1.59724e-10
1_74082046_G_T	1	74082046	G	T	0.291413	0.0357083	1.4605e-13
1_74083054_C_A;1_74083054_C_A;1_74083054_C_T	1	74083054	C	A,T	0.207472	0.0290814	4.28899e-11
1_74098597_GTATAATAACTGAGAAAATTAAATAAGGTCATATTGC_G	1	74098597	GTATAATAACTGAGAAAATTAAATAAGGTCATATTGC	G	0.155003	0.0215783	3.29193e-11
1_74098904_G_A	1	74098904	G	A	0.207472	0.0290814	4.28899e-11
1_74099455_T_C	1	74099455	T	C	0.207472	0.0290814	4.28899e-11
1_74105725_A_G	1	74105725	A	G	0.352053	0.0398432	3.0182e-15
1_74106425_C_T	1	74106425	C	T	0.291413	0.0357083	1.4605e-13
1_74110017_G_A	1	74110017	G	A	0.207472	0.0290814	4.28899e-11
1_74143783_G_A	1	74143783	G	A	0.291413	0.0357083	1.4605e-13
1_74144233_C_T	1	74144233	C	T	0.291413	0.0357083	1.4605e-13
1_74146518_C_T	1	74146518	C	T	0.291413	0.0357083	1.4605e-13
1_74201838_A_T	1	74201838	A	T	0.291413	0.0357083	1.4605e-13
1_74214817_A_G	1	74214817	A	G	0.291413	0.0357083	1.4605e-13
1_74225952_A_C	1	74225952	A	C	0.291413	0.0357083	1.4605e-13
1_74235311_A_C	1	74235311	A	C	0.291413	0.0357083	1.4605e-13
1_74302020_A_G	1	74302020	A	G	0.291413	0.0357083	1.4605e-13
1_74494599_TC_T	1	74494599	TC	T	0.291413	0.0357083	1.4605e-13
1_74580721_G_A	1	74580721	G	A	0.199839	0.0267332	6.71744e-12
1_75528504_T_C	1	75528504	T	C	-0.0971417	0.0111857	7.26834e-15
1_75637943_C_A	1	75637943	C	A	-0.111851	0.0116819	3.9361e-17
1_75800788_A_C	1	75800788	A	C	0.241826	0.033631	3.16537e-11
1_76761558_C_T	1	76761558	C	T	0.273804	0.0387323	6.08179e-11
1_76779969_C_T	1	76779969	C	T	0.144168	0.0209151	1.55429e-10
1_76779986_C_T	1	76779986	C	T	0.14698	0.0217118	2.97887e-10
1_76838028_C_T	1	76838028	C	T	0.170537	0.0215226	5.57384e-13
1_76838139_T_C	1	76838139	T	C	0.182527	0.0202066	9.5651e-16
1_76844477_T_A	1	76844477	T	A	0.170537	0.0215226	5.57384e-13
1_76844579_CCTT_C	1	76844579	CCTT	C	0.170537	0.0215226	5.57384e-13
1_76846815_G_GT	1	76846815	G	GT	0.182321	0.0202046	1.00982e-15
1_76847316_T_C	1	76847316	T	C	0.182321	0.0202046	1.00982e-15
1_76847402_G_A	1	76847402	G	A	0.170537	0.0215226	5.57384e-13
1_76848224_G_A	1	76848224	G	A	0.176803	0.0221369	3.90792e-13
1_76849406_G_A	1	76849406	G	A	0.170537	0.0215226	5.57384e-13
1_76850769_G_A	1	76850769	G	A	0.159587	0.0229398	1.10796e-10
1_76851629_T_G	1	76851629	T	G	0.210872	0.0251115	3.79313e-14
1_76855253_A_G	1	76855253	A	G	0.170537	0.0215226	5.57384e-13
1_76855370_T_C	1	76855370	T	C	0.150126	0.0208487	2.99586e-11
1_76859844_C_T	1	76859844	C	T	0.170537	0.0215226	5.57384e-13
1_76860089_C_T	1	76860089	C	T	0.158296	0.0202356	9.81288e-13
1_76860106_T_C	1	76860106	T	C	0.158296	0.0202356	9.81288e-13
1_76875895_GTGTC_G	1	76875895	GTGTC	G	0.148792	0.0201645	1.13849e-11
1_76875966_TTTTA_T	1	76875966	TTTTA	T	0.189207	0.0183461	4.79518e-19
1_76878009_G_A	1	76878009	G	A	0.124905	0.0175656	4.86383e-11
1_76878275_C_T	1	76878275	C	T	0.111914	0.0159737	8.51769e-11
1_76882976_G_A	1	76882976	G	A	0.138808	0.0167799	7.7543e-14
1_76883016_G_A	1	76883016	G	A	0.126359	0.0182982	1.45433e-10
1_76884061_A_G	1	76884061	A	G	0.121852	0.0167833	2.17021e-11
1_76903730_T_TA	1	76903730	T	TA	0.134086	0.0180613	8.90243e-12
1_76903792_TTTATTTATTTATATATTTATAAATAAATATTATTTATTTATATATTTATAAATAAATA_T;1_76903792_TTTATTTATTTATATATTTATAAATAAATATTATTTATTTATATATTTATAAATAAATATTATTTATTTATATATTTATAAATAAATA_T;1_76903825_TTTATTTATATATTTATAAATAAATATTATTTATTTATATATTTATAAATAAATA_T;1_76903792_TTTATTTATTTATATATTTATAAATAAATATTATTTATTTATATATTTATAAATAAATA_T;1_76903825_TTTATTTATATATTTATAAATAAATATTATTTATTTATATATTTATAAATAAATA_T;1_76903792_TT…	1	76903792	TTTATTTATTTATATATTTATAAATAAATATTATTTATTTATATATTTATAAATAAATATTATTTATTTATATATTTATAAATAAATA	TTTATTTATTTATATATTTATAAATAAATA,T,TTTATTTATTTATATATTTATAAATAAATATTAT	0.22745	0.0212523	4.61078e-20
1_76905485_T_A	1	76905485	T	A	0.123797	0.0174693	5.5406e-11
1_76951138_G_GT	1	76951138	G	GT	-0.172599	0.021759	5.30907e-13
1_76986738_C_T	1	76986738	C	T	-0.150791	0.0209135	2.84673e-11
1_76987268_C_T	1	76987268	C	T	-0.163789	0.02113	1.45923e-12
1_76988488_CTG_C	1	76988488	CTG	C	-0.147704	0.0214452	1.60019e-10
1_76993408_A_G	1	76993408	A	G	-0.148265	0.0212302	9.60167e-11
1_76997013_G_GTT;1_76997013_G_GTTT;1_76997013_G_GT;1_76997013_G_GTT;1_76997013_GTTT_G	1	76997013	GTTT	GTTTTT,GTTTTTT,GTTTT,G	0.0849786	0.0122695	1.30467e-10
1_77275681_C_T	1	77275681	C	T	0.247508	0.022738	1.52965e-20
1_77358079_T_C	1	77358079	T	C	0.303229	0.039033	1.32701e-12
1_77395161_C_T	1	77395161	C	T	0.303229	0.039033	1.32701e-12
1_77569415_G_A	1	77569415	G	A	-0.219577	0.032135	2.13456e-10
1_77597295_C_T	1	77597295	C	T	-0.194521	0.0276258	7.05948e-11
1_77736541_T_A	1	77736541	T	A	-0.307727	0.0378457	1.72964e-13
1_78155569_GT_G;1_78155565_TTTTG_T;1_78155569_G_GT	1	78155565	TTTTGT	TTTTG,TT,TTTTGTT	0.171748	0.0220261	1.12932e-12
1_78294346_C_T	1	78294346	C	T	0.295122	0.0338889	6.32264e-15
1_78373080_G_T	1	78373080	G	T	-0.229435	0.0338569	2.87148e-10
1_78461750_A_G	1	78461750	A	G	-0.0846531	0.0112963	6.06705e-12
1_78808582_A_AT	1	78808582	A	AT	0.245904	0.0330452	8.0877e-12
1_78834693_A_G	1	78834693	A	G	0.213613	0.030666	1.05594e-10
1_79489233_C_T	1	79489233	C	T	-0.227607	0.0339017	3.99221e-10
1_79925405_T_C	1	79925405	T	C	0.190338	0.0278092	2.00892e-10
1_79945884_T_TA	1	79945884	T	TA	0.211994	0.0303886	9.9971e-11
1_79947788_G_A	1	79947788	G	A	0.211994	0.0303886	9.9971e-11
1_79995716_G_A	1	79995716	G	A	-0.120313	0.0153612	9.29892e-13
1_80140821_C_CGCCCATTT;1_80140821_C_CACCCATTT	1	80140821	C	CGCCCATTT,CACCCATTT	0.145443	0.0177288	1.14522e-13
1_80206232_T_C	1	80206232	T	C	0.16661	0.0233152	4.0247e-11
1_80210324_G_A	1	80210324	G	A	0.157796	0.0215733	1.61799e-11
1_80212220_G_A	1	80212220	G	A	0.16661	0.0233152	4.0247e-11
1_80216141_G_A	1	80216141	G	A	0.137318	0.0202875	2.99485e-10
1_80216151_A_C	1	80216151	A	C	0.178486	0.0231778	1.93531e-12
1_80217217_C_CT;1_80217217_C_CT;1_80217217_C_CG	1	80217217	C	CT,CG	0.174812	0.0211975	8.96352e-14
1_80219926_C_T	1	80219926	C	T	0.171079	0.0252561	2.91476e-10
1_81578318_T_G	1	81578318	T	G	0.353089	0.0511635	1.48809e-10
1_81619114_G_T	1	81619114	G	T	0.353089	0.0511635	1.48809e-10
1_82766888_C_G	1	82766888	C	G	-0.184859	0.0220205	3.84921e-14
1_82918801_CG_C	1	82918801	CG	C	-0.167294	0.0191427	5.28889e-15
1_82991878_C_T	1	82991878	C	T	0.353089	0.0511635	1.48809e-10
1_83055334_A_G	1	83055334	A	G	-0.215527	0.0244359	3.31023e-15
1_83062124_C_T	1	83062124	C	T	0.353089	0.0511635	1.48809e-10
1_83629638_GTA_G	1	83629638	GTA	G	-0.272245	0.0397241	1.9163e-10
1_84030432_C_T	1	84030432	C	T	0.245303	0.0303446	2.25891e-13
1_84047123_G_A	1	84047123	G	A	0.245303	0.0303446	2.25891e-13
1_84055362_C_T	1	84055362	C	T	0.222161	0.0306132	2.20963e-11
1_84058235_G_GA;1_84058234_GGA_G	1	84058234	GGA	GGAA,G	0.301422	0.0245252	3.08256e-24
1_84130432_G_A	1	84130432	G	A	0.279644	0.0392125	4.35159e-11
1_84231789_T_TTAAG;1_84231788_ATT_A	1	84231788	ATT	ATTAAGT,A	0.220539	0.0172104	1.29309e-25
1_84588113_G_A	1	84588113	G	A	-0.230906	0.0297683	1.41677e-12
1_84595816_G_A	1	84595816	G	A	-0.266473	0.0396486	3.84596e-10
1_84611398_C_A	1	84611398	C	A	-0.322863	0.0476091	2.7981e-10
1_84747736_G_A	1	84747736	G	A	-0.322863	0.0476091	2.7981e-10
1_84819414_C_A	1	84819414	C	A	-0.208428	0.0294344	5.70409e-11
1_84825213_G_GT	1	84825213	G	GT	-0.208428	0.0294344	5.70409e-11
1_84828879_C_T	1	84828879	C	T	-0.187165	0.02518	8.46699e-12
1_84837414_A_G	1	84837414	A	G	-0.208428	0.0294344	5.70409e-11
1_84841059_C_T	1	84841059	C	T	-0.208428	0.0294344	5.70409e-11
1_84847357_C_T	1	84847357	C	T	-0.186231	0.0273074	2.28787e-10
1_84862524_A_G	1	84862524	A	G	-0.207564	0.0298066	1.06791e-10
1_84863784_C_CTA	1	84863784	C	CTA	-0.208428	0.0294344	5.70409e-11
1_84901056_T_C	1	84901056	T	C	-0.189593	0.0249507	3.4054e-12
1_84936403_C_T	1	84936403	C	T	-0.25202	0.0328633	2.31113e-12
1_84940028_T_C	1	84940028	T	C	-0.2165	0.0301352	3.27466e-11
1_84940035_C_T	1	84940035	C	T	-0.2165	0.0301352	3.27466e-11
1_84940093_A_G	1	84940093	A	G	-0.193876	0.0262413	1.08232e-11
1_84940367_G_A	1	84940367	G	A	-0.2165	0.0301352	3.27466e-11
1_84940426_C_T	1	84940426	C	T	-0.2165	0.0301352	3.27466e-11
1_84940441_G_T	1	84940441	G	T	-0.2165	0.0301352	3.27466e-11
1_84942685_G_A	1	84942685	G	A	-0.25202	0.0328633	2.31113e-12
1_84943238_C_A	1	84943238	C	A	-0.199333	0.0284913	8.97646e-11
1_84946890_G_A	1	84946890	G	A	-0.25202	0.0328633	2.31113e-12
1_84947959_T_C	1	84947959	T	C	-0.208428	0.0294344	5.70409e-11
1_84995605_G_A	1	84995605	G	A	-0.25202	0.0328633	2.31113e-12
1_84996418_T_C	1	84996418	T	C	-0.25202	0.0328633	2.31113e-12
1_85020922_G_A	1	85020922	G	A	-0.20946	0.028211	8.8623e-12
1_85061257_C_T	1	85061257	C	T	-0.150851	0.0207156	1.92954e-11
1_85351850_G_A	1	85351850	G	A	-0.22716	0.0334801	2.74842e-10
1_85362557_A_G	1	85362557	A	G	-0.22716	0.0334801	2.74842e-10
1_85393060_A_T	1	85393060	A	T	-0.154738	0.0223703	1.36784e-10
1_85941861_T_C	1	85941861	T	C	-0.165725	0.0155616	6.33578e-20
1_85991022_G_A	1	85991022	G	A	-0.163493	0.0159654	7.41673e-19
1_86107060_G_A	1	86107060	G	A	-0.0887513	0.0132415	4.23348e-10
1_86107268_T_G	1	86107268	T	G	-0.0964842	0.0125267	1.9185e-12
1_86112902_C_T	1	86112902	C	T	-0.0990887	0.0124938	5.34627e-13
1_86114587_A_T	1	86114587	A	T	-0.0885672	0.0129068	1.83044e-10
1_86115762_A_T	1	86115762	A	T	-0.088535	0.0129846	2.3038e-10
1_86313710_T_TTTTTG	1	86313710	T	TTTTTG	0.0965918	0.0142226	2.65651e-10
1_86434412_G_GT;1_86434412_G_GTTT	1	86434412	G	GT,GTTT	0.106252	0.0155111	1.95003e-10
1_86716373_C_T	1	86716373	C	T	-0.295296	0.0427194	1.40196e-10
1_86731529_T_C	1	86731529	T	C	0.329634	0.0427532	1.8363e-12
1_86765340_A_T	1	86765340	A	T	0.380025	0.0530458	3.65103e-11
1_86795222_ACAGATGAGGTCTCCCTGCC_A	1	86795222	ACAGATGAGGTCTCCCTGCC	A	0.150767	0.0198249	3.28981e-12
1_87256441_A_G	1	87256441	A	G	0.361684	0.0495438	1.74717e-11
1_87283379_A_T	1	87283379	A	T	0.361684	0.0495438	1.74717e-11
1_87293799_T_C	1	87293799	T	C	0.361684	0.0495438	1.74717e-11
1_87498913_G_A	1	87498913	G	A	0.368307	0.0550028	4.37651e-10
1_87641009_G_A	1	87641009	G	A	0.249775	0.0348963	3.7803e-11
1_88010902_C_G	1	88010902	C	G	0.252431	0.0341343	1.04163e-11
1_88165243_G_C;1_88165243_G_T;1_88165243_G_C	1	88165243	G	C,T	0.151159	0.0214172	6.46156e-11
1_88652135_C_T	1	88652135	C	T	0.136144	0.0201793	3.35916e-10
1_88656931_G_A	1	88656931	G	A	0.255802	0.0367954	1.13643e-10
1_89148141_T_C	1	89148141	T	C	-0.272966	0.0394465	1.34762e-10
1_89151919_G_A	1	89151919	G	A	-0.272966	0.0394465	1.34762e-10
1_89159308_T_C	1	89159308	T	C	-0.272966	0.0394465	1.34762e-10
1_89163413_TA_T	1	89163413	TA	T	-0.216716	0.0322689	3.94653e-10
1_89164096_G_C	1	89164096	G	C	-0.272966	0.0394465	1.34762e-10
1_89167162_G_A	1	89167162	G	A	-0.272966	0.0394465	1.34762e-10
1_89187989_G_A	1	89187989	G	A	-0.207524	0.0309823	4.33109e-10
1_89193785_C_G	1	89193785	C	G	-0.207524	0.0309823	4.33109e-10
1_89194043_C_CA	1	89194043	C	CA	-0.207524	0.0309823	4.33109e-10
1_89194818_A_G	1	89194818	A	G	-0.207524	0.0309823	4.33109e-10
1_89195330_G_A	1	89195330	G	A	-0.207524	0.0309823	4.33109e-10
1_89195826_G_A	1	89195826	G	A	-0.272966	0.0394465	1.34762e-10
1_89196052_T_C	1	89196052	T	C	-0.219951	0.0321369	2.01174e-10
1_89196093_G_A	1	89196093	G	A	-0.219951	0.0321369	2.01174e-10
1_89197274_C_T	1	89197274	C	T	-0.219951	0.0321369	2.01174e-10
1_89198252_G_A	1	89198252	G	A	-0.272966	0.0394465	1.34762e-10
1_89199731_A_G	1	89199731	A	G	-0.207524	0.0309823	4.33109e-10
1_89199828_G_A	1	89199828	G	A	-0.219951	0.0321369	2.01174e-10
1_89200617_C_A	1	89200617	C	A	-0.219951	0.0321369	2.01174e-10
1_89200714_T_G	1	89200714	T	G	-0.219951	0.0321369	2.01174e-10
1_89201277_C_A	1	89201277	C	A	-0.219951	0.0321369	2.01174e-10
1_89201572_G_A	1	89201572	G	A	-0.272966	0.0394465	1.34762e-10
1_89203713_A_G	1	89203713	A	G	-0.272966	0.0394465	1.34762e-10
1_89205449_C_T	1	89205449	C	T	-0.219951	0.0321369	2.01174e-10
1_89205470_A_G	1	89205470	A	G	-0.219951	0.0321369	2.01174e-10
1_89205636_T_G	1	89205636	T	G	-0.207524	0.0309823	4.33109e-10
1_89206451_TATC_T	1	89206451	TATC	T	-0.207524	0.0309823	4.33109e-10
1_89207179_G_A	1	89207179	G	A	-0.219951	0.0321369	2.01174e-10
1_89207576_C_T;1_89207576_C_T;1_89207576_C_A	1	89207576	C	T,A	-0.207524	0.0309823	4.33109e-10
1_89209533_G_A	1	89209533	G	A	-0.219951	0.0321369	2.01174e-10
1_89209653_T_A	1	89209653	T	A	-0.272966	0.0394465	1.34762e-10
1_89209978_A_G	1	89209978	A	G	-0.207524	0.0309823	4.33109e-10
1_89210446_G_A	1	89210446	G	A	-0.207524	0.0309823	4.33109e-10
1_89210987_C_T	1	89210987	C	T	-0.207524	0.0309823	4.33109e-10
1_89212434_C_A	1	89212434	C	A	-0.207524	0.0309823	4.33109e-10
1_89212446_C_T	1	89212446	C	T	-0.207524	0.0309823	4.33109e-10
1_89212493_T_C	1	89212493	T	C	-0.207524	0.0309823	4.33109e-10
1_89212682_C_G	1	89212682	C	G	-0.207524	0.0309823	4.33109e-10
1_89212896_G_A	1	89212896	G	A	-0.219951	0.0321369	2.01174e-10
1_89223520_A_G	1	89223520	A	G	-0.219951	0.0321369	2.01174e-10
1_89224171_G_A	1	89224171	G	A	-0.272966	0.0394465	1.34762e-10
1_89224580_C_G	1	89224580	C	G	-0.219951	0.0321369	2.01174e-10
1_89224980_C_T	1	89224980	C	T	-0.185234	0.026986	1.81101e-10
1_89225259_G_A	1	89225259	G	A	-0.207524	0.0309823	4.33109e-10
1_89225397_A_T	1	89225397	A	T	-0.207524	0.0309823	4.33109e-10
1_89230893_C_G	1	89230893	C	G	-0.272966	0.0394465	1.34762e-10
1_89231358_C_T	1	89231358	C	T	-0.207524	0.0309823	4.33109e-10
1_89253967_C_T	1	89253967	C	T	-0.272966	0.0394465	1.34762e-10
1_89257742_C_T	1	89257742	C	T	-0.272966	0.0394465	1.34762e-10
1_89262779_G_A	1	89262779	G	A	-0.272966	0.0394465	1.34762e-10
1_89268816_T_C	1	89268816	T	C	-0.272966	0.0394465	1.34762e-10
1_89272518_C_T	1	89272518	C	T	-0.272966	0.0394465	1.34762e-10
1_89278584_A_C	1	89278584	A	C	0.260531	0.0352198	1.02986e-11
1_89285331_G_T	1	89285331	G	T	-0.272966	0.0394465	1.34762e-10
1_89433381_A_C	1	89433381	A	C	-0.0976045	0.0135646	3.08166e-11
1_89508523_G_A	1	89508523	G	A	-0.131584	0.016839	1.0283e-12
1_89523462_C_T	1	89523462	C	T	-0.134141	0.0190978	7.7471e-11
1_89531151_C_T	1	89531151	C	T	-0.123085	0.0180621	2.35211e-10
1_89597439_G_A	1	89597439	G	A	-0.0780205	0.0110139	5.62192e-11
1_89634358_C_T	1	89634358	C	T	0.488485	0.0343288	2.61427e-29
1_89717674_TAC_T;1_89717676_C_CATAT;1_89717674_TA_T;1_89717676_CA_C	1	89717674	TACA	TA,TACATATA,TCA,TAC	0.184854	0.0273374	3.10139e-10
1_89786809_G_C	1	89786809	G	C	0.488485	0.0343288	2.61427e-29
1_89810476_C_T	1	89810476	C	T	0.359314	0.0371172	2.1003e-17
1_89822756_G_A	1	89822756	G	A	0.357385	0.0313495	6.79362e-22
1_89839709_G_A	1	89839709	G	A	0.310788	0.0302823	6.48034e-19
1_89866197_AC_A	1	89866197	AC	A	0.205116	0.0305	3.76159e-10
1_89871122_A_AT	1	89871122	A	AT	0.253702	0.0339393	6.7232e-12
1_89877838_G_GAGACAAGAGAGGAGACCAGAAAC	1	89877838	G	GAGACAAGAGAGGAGACCAGAAAC	0.21356	0.031648	3.33694e-10
1_89927251_G_T	1	89927251	G	T	0.183803	0.0261164	7.1909e-11
1_90064346_G_C	1	90064346	G	C	-0.343199	0.0468669	1.5455e-11
1_90571657_A_T	1	90571657	A	T	0.133784	0.016505	1.99779e-13
1_91140586_T_A	1	91140586	T	A	0.241488	0.035628	2.84962e-10
1_91140587_G_A	1	91140587	G	A	0.241488	0.035628	2.84962e-10
1_91591736_A_AT;1_91591736_A_ATAT;1_91591736_A_ATATATAT	1	91591736	A	AT,ATAT,ATATATAT	0.178292	0.0232773	2.43277e-12
1_91691705_CT_C	1	91691705	CT	C	0.167241	0.0231501	2.6395e-11
1_91736637_TA_T	1	91736637	TA	T	0.172769	0.0223839	1.75358e-12
1_91811816_C_T	1	91811816	C	T	0.225384	0.0315628	4.13823e-11
1_91871356_A_G	1	91871356	A	G	-0.343508	0.0469436	1.59138e-11
1_91871362_G_T	1	91871362	G	T	-0.343508	0.0469436	1.59138e-11
1_91882949_G_C;1_91882949_G_A;1_91882949_G_C	1	91882949	G	C,A	0.225384	0.0315628	4.13823e-11
1_92119752_G_GT;1_92119752_GT_G;1_92119751_TG_T	1	92119751	TGT	TGTT,TG,TT	0.224919	0.0313653	3.51871e-11
1_93415092_G_T	1	93415092	G	T	0.0621034	0.00923581	3.77958e-10
1_93668539_C_T	1	93668539	C	T	-0.0742764	0.010477	5.45275e-11
1_93914414_G_A	1	93914414	G	A	0.292731	0.040408	2.36624e-11
1_93926120_C_T	1	93926120	C	T	0.292731	0.040408	2.36624e-11
1_93931282_T_C	1	93931282	T	C	0.292731	0.040408	2.36624e-11
1_93940760_T_G	1	93940760	T	G	0.292731	0.040408	2.36624e-11
1_93946598_C_G	1	93946598	C	G	0.292731	0.040408	2.36624e-11
1_93949021_G_A	1	93949021	G	A	0.292731	0.040408	2.36624e-11
1_94056687_G_GA;1_94056685_TTG_T;1_94056687_G_GCAAAAA;1_94056687_G_GCAAA	1	94056685	TTG	TTGA,T,TTGCAAAAA,TTGCAAA	-0.137604	0.0186196	1.06998e-11
1_94275385_T_G	1	94275385	T	G	-0.0753739	0.0104328	2.63185e-11
1_94685657_C_T	1	94685657	C	T	-0.186727	0.0267667	9.99635e-11
1_94689378_G_A	1	94689378	G	A	-0.18354	0.025834	5.0287e-11
1_94693169_C_T	1	94693169	C	T	-0.162302	0.020605	7.24686e-13
1_94696308_TTGAATACTTGTTCATTTGTATCTTTA_T	1	94696308	TTGAATACTTGTTCATTTGTATCTTTA	T	-0.137535	0.0199828	1.64159e-10
1_94702687_GC_G	1	94702687	GC	G	-0.133807	0.017565	3.06395e-12
1_94850102_TAA_T;1_94850102_TAAA_T;1_94850102_TA_T;1_94850102_TAAAA_T	1	94850102	TAAAA	TAA,TA,TAAA,T	-0.247857	0.0356625	1.14815e-10
1_95120406_T_C	1	95120406	T	C	-0.305891	0.0423879	2.75182e-11
1_95142264_C_T	1	95142264	C	T	-0.305891	0.0423879	2.75182e-11
1_95152935_G_A	1	95152935	G	A	-0.305891	0.0423879	2.75182e-11
1_95215648_G_A;1_95215648_G_C;1_95215648_G_A	1	95215648	G	A,C	-0.273765	0.0392372	9.93841e-11
1_95231794_C_T	1	95231794	C	T	-0.238071	0.0348902	2.24421e-10
1_95232780_C_G	1	95232780	C	G	-0.250908	0.0370439	2.92254e-10
1_95236490_G_A	1	95236490	G	A	-0.294519	0.0427601	1.59833e-10
1_95242093_C_T	1	95242093	C	T	-0.238071	0.0348902	2.24421e-10
1_95242452_T_C	1	95242452	T	C	-0.254804	0.0366511	1.13556e-10
1_95242762_G_A	1	95242762	G	A	-0.238071	0.0348902	2.24421e-10
1_95243660_T_A	1	95243660	T	A	-0.273765	0.0392372	9.93841e-11
1_95252652_A_G	1	95252652	A	G	-0.250908	0.0370439	2.92254e-10
1_95256403_T_A	1	95256403	T	A	-0.273765	0.0392372	9.93841e-11
1_95257286_G_A	1	95257286	G	A	-0.250908	0.0370439	2.92254e-10
1_95299083_TA_T	1	95299083	TA	T	0.408447	0.0484475	3.13487e-14
1_95416248_G_A	1	95416248	G	A	0.31827	0.0370664	1.27997e-14
1_95498003_G_A	1	95498003	G	A	0.28461	0.0330373	1.08685e-14
1_95506408_A_C	1	95506408	A	C	0.408447	0.0484475	3.13487e-14
1_95563714_A_T	1	95563714	A	T	0.177774	0.0239722	9.30419e-12
1_95697718_CT_C	1	95697718	CT	C	-0.135058	0.0189882	4.81329e-11
1_95699871_A_T	1	95699871	A	T	-0.0670075	0.00931005	3.05175e-11
1_95829657_T_G	1	95829657	T	G	0.305817	0.0387092	6.35021e-13
1_95844066_C_T	1	95844066	C	T	0.199425	0.0288947	1.48358e-10
1_95848826_TAAAA_T;1_95848826_TA_T	1	95848826	TAAAA	TAAA,T	0.182328	0.0211473	1.04396e-14
1_95882722_A_ATG	1	95882722	A	ATG	0.193947	0.0217495	1.87954e-15
1_96378191_C_T	1	96378191	C	T	-0.153492	0.017924	1.46113e-14
1_96381302_T_C	1	96381302	T	C	-0.201634	0.022694	2.26975e-15
1_96953322_TTGGAA_T;1_96953321_GT_G	1	96953321	GTTGGAA	GT,GTGGAA	0.10877	0.0148532	1.54431e-11
1_96982147_G_T	1	96982147	G	T	-0.123975	0.0149412	6.71431e-14
1_97015423_T_G	1	97015423	T	G	0.122417	0.0141128	7.71214e-15
1_97380599_A_AT	1	97380599	A	AT	0.120078	0.0174023	1.49663e-10
1_97566439_T_TA;1_97566434_AATAAT_A	1	97566434	AATAAT	AATAATA,A	0.107696	0.0122277	3.56003e-15
1_97566439_T_TA	1	97566439	T	TA	-0.143132	0.0156226	4.4966e-16
1_97664517_C_T	1	97664517	C	T	-0.289736	0.0350593	8.12027e-14
1_97671211_T_C	1	97671211	T	C	-0.272779	0.0392666	1.16796e-10
1_97675832_G_C	1	97675832	G	C	-0.272779	0.0392666	1.16796e-10
1_97676381_A_G	1	97676381	A	G	-0.272779	0.0392666	1.16796e-10
1_97681237_C_T	1	97681237	C	T	-0.300399	0.0425215	6.2297e-11
1_97683631_G_C	1	97683631	G	C	-0.300399	0.0425215	6.2297e-11
1_97690192_A_G	1	97690192	A	G	-0.300399	0.0425215	6.2297e-11
[truncated: 52,251 more rows]

## Sheet: MLM SNP
SNP	CHROM	POS	REF	ALT	Effect	SE	marbled_beef.MLM
1_1299514_A_C	1	1299514	A	C	0.536315	0.0571417	1.09116e-16
1_1440437_G_T	1	1440437	G	T	0.405027	0.0523343	1.47896e-12
1_1484043_C_T	1	1484043	C	T	0.337709	0.0488769	1.37157e-10
1_1523990_G_C	1	1523990	G	C	0.405923	0.0523461	1.35712e-12
1_1531478_A_T	1	1531478	A	T	0.397382	0.057921	1.77572e-10
1_1598649_A_G	1	1598649	A	G	0.382218	0.0568878	3.75484e-10
1_1821405_A_AC	1	1821405	A	AC	0.397382	0.057921	1.77572e-10
1_1863120_G_A	1	1863120	G	A	0.397382	0.057921	1.77572e-10
1_2142065_G_A	1	2142065	G	A	0.397382	0.057921	1.77572e-10
1_2478148_T_G	1	2478148	T	G	0.608237	0.0718745	2.43021e-14
1_3206623_A_G	1	3206623	A	G	0.293155	0.0433405	2.96074e-10
1_3306074_T_C	1	3306074	T	C	0.293155	0.0433405	2.96074e-10
1_3887207_A_AAT	1	3887207	A	AAT	0.35121	0.0459942	2.62923e-12
1_4017275_C_T	1	4017275	C	T	0.293828	0.0428592	1.82422e-10
1_4091286_AGGTTACGTGATGTGTGAT_A	1	4091286	AGGTTACGTGATGTGTGAT	A	0.293828	0.0428592	1.82422e-10
1_4443478_G_A	1	4443478	G	A	0.297939	0.0388762	2.25218e-12
1_13827684_C_T	1	13827684	C	T	0.263461	0.0334311	6.69047e-13
1_15244186_A_AT;1_15244186_A_AC	1	15244186	A	AT,AC	0.249925	0.0314048	4.32387e-13
1_15414336_G_A	1	15414336	G	A	0.253969	0.0339866	6.49071e-12
1_15420523_C_A;1_15420523_C_A;1_15420523_C_T	1	15420523	C	A,T	0.231978	0.0335441	1.32696e-10
1_15426999_C_T	1	15426999	C	T	0.231978	0.0335441	1.32696e-10
1_15427012_C_A;1_15427012_C_T;1_15427012_C_A	1	15427012	C	A,T	0.231978	0.0335441	1.32696e-10
1_15427231_G_A	1	15427231	G	A	0.231978	0.0335441	1.32696e-10
1_15455190_T_G	1	15455190	T	G	0.231978	0.0335441	1.32696e-10
1_15470689_G_A	1	15470689	G	A	0.319515	0.0368611	7.39275e-15
1_15473048_C_T	1	15473048	C	T	0.289295	0.0361437	3.33715e-13
1_15478869_A_T	1	15478869	A	T	0.289295	0.0361437	3.33715e-13
1_27913763_C_T	1	27913763	C	T	0.220957	0.0302288	1.58738e-11
1_27914122_C_T	1	27914122	C	T	0.220957	0.0302288	1.58738e-11
1_27918794_C_A	1	27918794	C	A	0.2183	0.0298403	1.53558e-11
1_27920538_A_G	1	27920538	A	G	0.198901	0.0284644	9.03202e-11
1_27923517_G_A	1	27923517	G	A	0.347875	0.0378145	3.28479e-16
1_27925686_A_T	1	27925686	A	T	0.211898	0.0295146	3.21938e-11
1_27926899_G_A	1	27926899	G	A	0.198901	0.0284644	9.03202e-11
1_27932956_C_A	1	27932956	C	A	0.211898	0.0295146	3.21938e-11
1_29342158_AAAAAAG_A	1	29342158	AAAAAAG	A	0.249972	0.0371821	3.67462e-10
1_29520735_C_T	1	29520735	C	T	0.495415	0.0626029	5.55955e-13
1_34780545_A_G	1	34780545	A	G	0.297925	0.0422868	6.63248e-11
1_37274874_CTCTATAA_C	1	37274874	CTCTATAA	C	0.294957	0.0368534	3.3465e-13
1_45316210_C_G;1_45316210_C_G;1_45316210_C_A	1	45316210	C	G,A	0.266809	0.0379082	6.88805e-11
1_45316221_T_C	1	45316221	T	C	0.243803	0.0359286	2.63974e-10
1_45316235_A_G	1	45316235	A	G	0.266809	0.0379082	6.88805e-11
1_45318654_G_A	1	45318654	G	A	0.332447	0.0411042	2.07382e-13
1_45593004_G_A	1	45593004	G	A	0.283143	0.0395058	3.44071e-11
1_45614962_C_CA	1	45614962	C	CA	0.283143	0.0395058	3.44071e-11
1_45620648_G_A	1	45620648	G	A	0.305116	0.0391338	1.07202e-12
1_45625684_T_C	1	45625684	T	C	0.283143	0.0395058	3.44071e-11
1_45652432_A_C	1	45652432	A	C	0.254607	0.0380615	4.38111e-10
1_45718164_C_T	1	45718164	C	T	0.254607	0.0380615	4.38111e-10
1_47812936_A_G	1	47812936	A	G	0.368596	0.0522286	6.21799e-11
1_48106993_CA_C	1	48106993	CA	C	0.368596	0.0522286	6.21799e-11
1_48119183_A_G	1	48119183	A	G	0.334087	0.0382892	5.29867e-15
1_48151131_A_C	1	48151131	A	C	0.202476	0.0301403	3.77451e-10
1_48166598_G_A	1	48166598	G	A	0.222367	0.0306666	2.18183e-11
1_48178158_C_G	1	48178158	C	G	0.212626	0.0311107	2.04071e-10
1_48179788_AT_A	1	48179788	AT	A	0.229577	0.0339354	2.94297e-10
1_48183905_A_AATATAATAT;1_48183905_A_AATATAATAT;1_48183905_A_AATATAATATAATAT	1	48183905	A	AATATAATAT,AATATAATATAATAT	0.205129	0.0285061	2.94342e-11
1_48186734_G_T	1	48186734	G	T	0.237871	0.0341521	1.01953e-10
1_48191741_G_A	1	48191741	G	A	0.20371	0.0303425	3.85712e-10
1_48195286_T_A	1	48195286	T	A	0.246615	0.0328309	5.23297e-12
1_48195567_G_T	1	48195567	G	T	0.212626	0.0311107	2.04071e-10
1_48200219_T_G	1	48200219	T	G	0.20371	0.0303425	3.85712e-10
1_48200220_G_A	1	48200220	G	A	0.20371	0.0303425	3.85712e-10
1_48490039_C_T	1	48490039	C	T	0.368596	0.0522286	6.21799e-11
1_48597675_G_T	1	48597675	G	T	0.368596	0.0522286	6.21799e-11
1_49825971_G_GT	1	49825971	G	GT	0.368596	0.0522286	6.21799e-11
1_54241844_G_A	1	54241844	G	A	0.236375	0.0339604	1.04561e-10
1_57748469_T_C	1	57748469	T	C	0.231438	0.0330034	7.90746e-11
1_57748919_A_G	1	57748919	A	G	0.334087	0.0382892	5.29867e-15
1_57771171_C_T	1	57771171	C	T	0.261743	0.0338012	1.44322e-12
1_64913740_C_A	1	64913740	C	A	0.412114	0.0579302	4.58482e-11
1_64919782_C_G	1	64919782	C	G	0.612504	0.0697422	3.79998e-15
1_64940864_A_T	1	64940864	A	T	0.612504	0.0697422	3.79998e-15
1_65119351_A_G	1	65119351	A	G	-0.206435	0.0302361	2.11855e-10
1_65326928_C_T	1	65326928	C	T	0.612504	0.0697422	3.79998e-15
1_73753526_T_C	1	73753526	T	C	0.282753	0.0357733	5.86774e-13
1_73753868_G_A	1	73753868	G	A	0.313719	0.0366852	1.45188e-14
1_73754809_A_G	1	73754809	A	G	0.284849	0.036231	7.43161e-13
1_73754833_C_G	1	73754833	C	G	0.254413	0.0340653	6.64454e-12
1_73754878_T_A	1	73754878	T	A	0.254413	0.0340653	6.64454e-12
1_73754965_CACCCCGAGGAGATCAATTGTTGAGGCTTCCCCAGTCCTAAAAGTTATCCATCTTGTGATAGGACAAAGATGACTCTACACGTGCTCCAG_C	1	73754965	CACCCCGAGGAGATCAATTGTTGAGGCTTCCCCAGTCCTAAAAGTTATCCATCTTGTGATAGGACAAAGATGACTCTACACGTGCTCCAG	C	0.352492	0.0375885	1.1445e-16
1_73755072_C_G	1	73755072	C	G	0.254413	0.0340653	6.64454e-12
1_73755149_C_T	1	73755149	C	T	0.254413	0.0340653	6.64454e-12
1_73755282_G_C	1	73755282	G	C	0.254413	0.0340653	6.64454e-12
1_73755521_C_T	1	73755521	C	T	0.254413	0.0340653	6.64454e-12
1_73756028_C_T	1	73756028	C	T	0.311611	0.0362359	1.10048e-14
1_73756103_C_T	1	73756103	C	T	0.322749	0.038415	3.45005e-14
1_73756120_G_C	1	73756120	G	C	0.202389	0.0293007	1.38693e-10
1_73756134_A_C	1	73756134	A	C	0.322749	0.038415	3.45005e-14
1_73756138_G_C	1	73756138	G	C	0.322749	0.038415	3.45005e-14
1_73758687_G_A	1	73758687	G	A	0.284849	0.036231	7.43161e-13
1_73778034_C_T	1	73778034	C	T	0.284849	0.036231	7.43161e-13
1_73787602_G_A	1	73787602	G	A	0.287676	0.0355816	2.10907e-13
1_73854015_G_A	1	73854015	G	A	0.199025	0.0293536	2.7176e-10
1_73855085_T_G	1	73855085	T	G	0.216994	0.0318633	2.32104e-10
1_73885604_G_C	1	73885604	G	C	0.227959	0.0326338	9.14589e-11
1_73894957_G_T	1	73894957	G	T	0.200335	0.0294335	2.36774e-10
1_73902266_G_A	1	73902266	G	A	0.227959	0.0326338	9.14589e-11
1_73902330_A_G	1	73902330	A	G	0.227959	0.0326338	9.14589e-11
1_73968120_T_A	1	73968120	T	A	0.223905	0.0313856	4.11512e-11
1_73992187_T_C	1	73992187	T	C	0.198605	0.0285424	1.05721e-10
1_73993740_C_T	1	73993740	C	T	0.223905	0.0313856	4.11512e-11
1_73999259_ATGAT_A	1	73999259	ATGAT	A	0.186864	0.0276314	2.98017e-10
1_73999265_T_C	1	73999265	T	C	0.186864	0.0276314	2.98017e-10
1_74005848_C_T	1	74005848	C	T	0.223462	0.0321742	1.13215e-10
1_74062978_G_A	1	74062978	G	A	0.23999	0.0321771	7.01824e-12
1_74063202_AAG_A	1	74063202	AAG	A	0.242725	0.0315902	2.01734e-12
1_74068989_C_T	1	74068989	C	T	0.227959	0.0326338	9.14589e-11
1_74068995_C_T	1	74068995	C	T	0.227959	0.0326338	9.14589e-11
1_74069081_C_T	1	74069081	C	T	0.227959	0.0326338	9.14589e-11
1_76903792_TTTATTTATTTATATATTTATAAATAAATATTATTTATTTATATATTTATAAATAAATA_T;1_76903792_TTTATTTATTTATATATTTATAAATAAATATTATTTATTTATATATTTATAAATAAATATTATTTATTTATATATTTATAAATAAATA_T;1_76903825_TTTATTTATATATTTATAAATAAATATTATTTATTTATATATTTATAAATAAATA_T;1_76903792_TTTATTTATTTATATATTTATAAATAAATATTATTTATTTATATATTTATAAATAAATA_T;1_76903825_TTTATTTATATATTTATAAATAAATATTATTTATTTATATATTTATAAATAAATA_T;1_76903792_TT…	1	76903792	TTTATTTATTTATATATTTATAAATAAATATTATTTATTTATATATTTATAAATAAATATTATTTATTTATATATTTATAAATAAATA	TTTATTTATTTATATATTTATAAATAAATA,T,TTTATTTATTTATATATTTATAAATAAATATTAT	0.20315	0.0261105	1.17471e-12
1_84030432_C_T	1	84030432	C	T	0.2446	0.0358652	2.20332e-10
1_84047123_G_A	1	84047123	G	A	0.2446	0.0358652	2.20332e-10
1_84058235_G_GA;1_84058234_GGA_G	1	84058234	GGA	GGAA,G	0.263506	0.0321137	1.06242e-13
1_84082178_T_C	1	84082178	T	C	0.252006	0.0372733	3.00738e-10
1_84087639_C_T	1	84087639	C	T	0.252006	0.0372733	3.00738e-10
1_89634358_C_T	1	89634358	C	T	0.425079	0.0499279	1.80652e-14
1_89786809_G_C	1	89786809	G	C	0.425079	0.0499279	1.80652e-14
1_89822756_G_A	1	89822756	G	A	0.309185	0.040408	2.41064e-12
1_89839709_G_A	1	89839709	G	A	0.282524	0.0383041	1.10475e-11
1_101587916_C_CA	1	101587916	C	CA	0.239308	0.0354348	3.12918e-10
1_101587918_G_GAAGATAGCAAGATA	1	101587918	G	GAAGATAGCAAGATA	0.239308	0.0354348	3.12918e-10
1_101595831_G_A	1	101595831	G	A	0.239308	0.0354348	3.12918e-10
1_101617751_G_GGTTCA	1	101617751	G	GGTTCA	0.221063	0.0326757	2.93933e-10
1_101653981_G_A	1	101653981	G	A	0.239308	0.0354348	3.12918e-10
1_101658306_T_C	1	101658306	T	C	0.239308	0.0354348	3.12918e-10
1_101734058_G_T	1	101734058	G	T	0.30501	0.0452475	3.34275e-10
1_101741586_C_T	1	101741586	C	T	0.29533	0.0409812	2.78028e-11
1_101885986_C_T	1	101885986	C	T	0.358363	0.0518809	1.38598e-10
1_101900582_G_A	1	101900582	G	A	0.241159	0.0346594	1.05867e-10
1_101953594_A_G	1	101953594	A	G	0.23882	0.0345352	1.32932e-10
1_102070528_C_A	1	102070528	C	A	0.242736	0.0355352	2.08014e-10
1_104723799_T_C	1	104723799	T	C	0.358363	0.0518809	1.38598e-10
1_104736319_T_G	1	104736319	T	G	0.214597	0.0285552	5.13367e-12
1_104784128_G_A	1	104784128	G	A	0.358363	0.0518809	1.38598e-10
1_105965208_G_A	1	105965208	G	A	0.384492	0.0482214	3.9657e-13
1_111924494_GGATAAGATTGAGCGACTAACTCACTTCACTTC_G	1	111924494	GGATAAGATTGAGCGACTAACTCACTTCACTTC	G	0.236183	0.0309604	2.73946e-12
1_112096388_A_G	1	112096388	A	G	0.286855	0.0427378	3.89146e-10
1_112469882_G_A	1	112469882	G	A	0.204334	0.0286416	4.11169e-11
1_112495491_GA_G;1_112495491_G_GGA;1_112495491_G_GAA	1	112495491	GA	G,GGAA,GAAA	0.276139	0.0382907	2.7035e-11
1_113348927_T_G	1	113348927	T	G	0.418611	0.0463996	9.35345e-16
1_113471402_C_T	1	113471402	C	T	0.418611	0.0463996	9.35345e-16
1_113477249_G_A	1	113477249	G	A	0.418611	0.0463996	9.35345e-16
1_113670765_A_C	1	113670765	A	C	0.303215	0.0420463	2.70638e-11
1_114346601_A_C	1	114346601	A	C	0.340706	0.0379918	1.284e-15
1_114347569_T_C	1	114347569	T	C	0.269761	0.0370379	1.83057e-11
1_114379657_C_T	1	114379657	C	T	0.235303	0.0344578	2.10406e-10
1_114389337_T_C	1	114389337	T	C	0.235303	0.0344578	2.10406e-10
1_114390750_G_A	1	114390750	G	A	0.27522	0.0365728	4.85527e-12
1_114400222_G_A	1	114400222	G	A	0.235303	0.0344578	2.10406e-10
1_114402208_G_A	1	114402208	G	A	0.235303	0.0344578	2.10406e-10
1_114404136_T_C	1	114404136	T	C	0.268513	0.0370587	2.24812e-11
1_114406342_G_A	1	114406342	G	A	0.235303	0.0344578	2.10406e-10
1_114408748_G_A	1	114408748	G	A	0.24138	0.0355889	2.68647e-10
1_114411157_C_T	1	114411157	C	T	0.235303	0.0344578	2.10406e-10
1_114412544_C_G	1	114412544	C	G	0.235303	0.0344578	2.10406e-10
1_114893545_C_T	1	114893545	C	T	0.352106	0.0414504	2.01858e-14
1_115098935_C_T	1	115098935	C	T	0.296716	0.0396682	6.23427e-12
1_115189729_G_A	1	115189729	G	A	0.24937	0.036374	1.82375e-10
1_115291965_AT_A;1_115291963_TTA_T	1	115291963	TTAT	TTA,TT	-0.266311	0.0328949	1.9828e-13
1_115593910_C_CA;1_115593909_AC_A	1	115593909	AC	ACA,A	-0.230634	0.0324302	4.64149e-11
1_115641015_A_G	1	115641015	A	G	-0.203874	0.0302924	3.5369e-10
1_116826714_T_C	1	116826714	T	C	0.300857	0.0411143	1.51899e-11
1_117164750_C_A	1	117164750	C	A	0.300857	0.0411143	1.51899e-11
1_117298799_TTA_T;1_117298800_TA_T	1	117298799	TTA	T,TT	0.17751	0.0261817	2.72196e-10
1_117342320_GAAC_G;1_117342320_G_GAAC;1_117342320_GAAC_G	1	117342320	GAAC	G,GAACAAC	0.292201	0.0369864	5.9944e-13
1_117563394_C_T	1	117563394	C	T	0.343148	0.0487494	6.86174e-11
1_118007014_C_A	1	118007014	C	A	0.250862	0.0371531	3.15152e-10
1_118016620_TTATGGTGA_T	1	118016620	TTATGGTGA	T	0.254737	0.0358581	4.83719e-11
1_118035641_C_T	1	118035641	C	T	0.282252	0.0386492	1.64548e-11
1_136346384_A_T	1	136346384	A	T	0.263123	0.0371553	5.45487e-11
1_140546030_CTTT_C;1_140546033_T_TTC;1_140546030_CTTTTTT_C;1_140546030_CTTTT_C;1_140546030_CTT_C;1_140546034_T_TC;1_140546030_CT_C;1_140546030_CTTTTTT_C;1_140546030_CTTT_C;1_140546030_CTTTTTT_C;1_140546030_C_CT;1_140546033_T_TTC;1_140546030_C_CTT;1_140546034_T_TC	1	140546030	CTTTTTT	CTTT,CTTTTCTTT,C,CTT,CTTTT,CTTTTCTT,CTTTTT,CTTTTTTT,CTTTTTTTT	0.187323	0.0271512	1.44729e-10
1_155089538_G_A	1	155089538	G	A	0.378376	0.0412175	3.68607e-16
1_156052175_C_T	1	156052175	C	T	0.228951	0.0311835	1.3289e-11
1_156245166_C_T	1	156245166	C	T	0.225975	0.0315613	3.57868e-11
1_156260111_G_C	1	156260111	G	C	0.214483	0.0318063	3.29908e-10
1_156280477_G_A	1	156280477	G	A	0.224411	0.0319872	7.77742e-11
1_156297150_T_C	1	156297150	T	C	0.230704	0.0313156	1.15902e-11
1_156557940_A_T	1	156557940	A	T	0.327479	0.0395692	7.09174e-14
2_13592782_C_T	2	13592782	C	T	0.612504	0.0697422	3.79998e-15
2_23831770_TTTC_T	2	23831770	TTTC	T	0.428405	0.0618421	1.24608e-10
2_32060231_G_A	2	32060231	G	A	0.303232	0.0428009	5.36769e-11
2_32061250_G_T	2	32061250	G	T	0.536315	0.0571417	1.09116e-16
2_37767838_C_T	2	37767838	C	T	0.392934	0.0537759	1.61024e-11
2_37877954_C_T	2	37877954	C	T	0.392934	0.0537759	1.61024e-11
2_37920781_G_T	2	37920781	G	T	0.392934	0.0537759	1.61024e-11
2_38588158_G_A	2	38588158	G	A	0.274978	0.0401777	1.94009e-10
2_40783290_G_A	2	40783290	G	A	0.404428	0.0563906	3.35288e-11
2_40870290_T_C	2	40870290	T	C	0.298963	0.0376635	4.85255e-13
2_40951894_G_A	2	40951894	G	A	0.309365	0.0446736	1.26212e-10
2_40952130_G_A	2	40952130	G	A	0.357231	0.04565	9.12744e-13
2_41506819_T_C	2	41506819	T	C	0.338288	0.0453656	7.07686e-12
2_44597306_A_G	2	44597306	A	G	0.36704	0.0455081	2.35699e-13
2_70148635_G_A	2	70148635	G	A	0.264469	0.0360792	1.41753e-11
2_70155517_TG_T	2	70155517	TG	T	0.264469	0.0360792	1.41753e-11
2_70163196_A_G	2	70163196	A	G	0.264469	0.0360792	1.41753e-11
2_70164833_T_C	2	70164833	T	C	0.264469	0.0360792	1.41753e-11
2_70173301_C_T	2	70173301	C	T	0.264469	0.0360792	1.41753e-11
2_70178166_C_T	2	70178166	C	T	0.264469	0.0360792	1.41753e-11
2_70195976_C_T	2	70195976	C	T	0.264469	0.0360792	1.41753e-11
2_70198928_C_T	2	70198928	C	T	0.233645	0.0343309	2.37643e-10
2_70200647_G_A	2	70200647	G	A	0.264469	0.0360792	1.41753e-11
2_70204498_C_G	2	70204498	C	G	0.26059	0.0339493	2.10595e-12
2_70205226_C_T	2	70205226	C	T	0.264469	0.0360792	1.41753e-11
2_70213538_GT_G	2	70213538	GT	G	0.264469	0.0360792	1.41753e-11
2_70223245_G_C	2	70223245	G	C	0.264469	0.0360792	1.41753e-11
2_70241808_C_T	2	70241808	C	T	0.264469	0.0360792	1.41753e-11
2_70241930_A_T	2	70241930	A	T	0.233645	0.0343309	2.37643e-10
2_70250227_C_T	2	70250227	C	T	0.233645	0.0343309	2.37643e-10
2_70252227_C_T	2	70252227	C	T	0.264469	0.0360792	1.41753e-11
2_70262309_C_A	2	70262309	C	A	0.264469	0.0360792	1.41753e-11
2_70262390_G_A	2	70262390	G	A	0.264469	0.0360792	1.41753e-11
2_70268970_G_C	2	70268970	G	C	0.264469	0.0360792	1.41753e-11
2_70270335_C_T	2	70270335	C	T	0.264469	0.0360792	1.41753e-11
2_74212992_G_A	2	74212992	G	A	0.614879	0.0719828	1.53503e-14
2_74832929_G_GA;2_74832929_G_GA;2_74832929_GA_G	2	74832929	GA	GAA,G	0.359932	0.0534169	3.39143e-10
2_76130783_T_C	2	76130783	T	C	0.305936	0.0427327	3.58973e-11
2_76145790_G_T	2	76145790	G	T	0.305936	0.0427327	3.58973e-11
2_76145791_A_C	2	76145791	A	C	0.305936	0.0427327	3.58973e-11
2_76175788_G_A	2	76175788	G	A	0.305936	0.0427327	3.58973e-11
2_76913601_C_T;2_76913601_C_G;2_76913601_C_T	2	76913601	C	T,G	0.614879	0.0719828	1.53503e-14
2_77295232_G_A	2	77295232	G	A	0.375518	0.0513595	1.56972e-11
2_77791806_TG_T	2	77791806	TG	T	0.222396	0.0314739	5.93497e-11
2_78104565_T_C	2	78104565	T	C	0.608237	0.0718745	2.43021e-14
2_78141868_A_G	2	78141868	A	G	0.608237	0.0718745	2.43021e-14
2_78154084_C_G	2	78154084	C	G	0.608237	0.0718745	2.43021e-14
2_78270165_C_T	2	78270165	C	T	0.608237	0.0718745	2.43021e-14
2_78441175_C_T	2	78441175	C	T	0.608237	0.0718745	2.43021e-14
2_78579831_G_T	2	78579831	G	T	0.608237	0.0718745	2.43021e-14
2_78812592_C_T	2	78812592	C	T	0.387105	0.055372	8.87521e-11
2_78979186_T_A	2	78979186	T	A	0.387105	0.055372	8.87521e-11
2_79176690_C_T	2	79176690	C	T	0.371441	0.0523468	5.0577e-11
2_79188365_C_T	2	79188365	C	T	0.608237	0.0718745	2.43021e-14
2_79199359_G_T	2	79199359	G	T	0.608237	0.0718745	2.43021e-14
2_79222346_G_A	2	79222346	G	A	0.387105	0.055372	8.87521e-11
2_79231970_T_G	2	79231970	T	G	0.608237	0.0718745	2.43021e-14
2_79241659_C_G	2	79241659	C	G	0.608237	0.0718745	2.43021e-14
2_79243969_C_CT	2	79243969	C	CT	0.608237	0.0718745	2.43021e-14
2_79246769_C_T	2	79246769	C	T	0.608237	0.0718745	2.43021e-14
2_79257662_TAA_T	2	79257662	TAA	T	0.608237	0.0718745	2.43021e-14
2_80488256_GTTCCCGT_G	2	80488256	GTTCCCGT	G	0.237975	0.0317563	5.77642e-12
2_81170497_A_T	2	81170497	A	T	0.608237	0.0718745	2.43021e-14
2_82591874_T_C	2	82591874	T	C	0.608237	0.0718745	2.43021e-14
2_82596063_G_A	2	82596063	G	A	0.608237	0.0718745	2.43021e-14
2_82596400_G_T	2	82596400	G	T	0.608237	0.0718745	2.43021e-14
2_82602348_T_A	2	82602348	T	A	0.608237	0.0718745	2.43021e-14
2_82602980_A_G	2	82602980	A	G	0.608237	0.0718745	2.43021e-14
2_82604106_A_G;2_82604106_A_T;2_82604106_A_G	2	82604106	A	G,T	0.608237	0.0718745	2.43021e-14
2_82609444_C_T	2	82609444	C	T	0.608237	0.0718745	2.43021e-14
2_82612799_A_G	2	82612799	A	G	0.608237	0.0718745	2.43021e-14
2_82614378_T_C	2	82614378	T	C	0.608237	0.0718745	2.43021e-14
2_82614957_A_T	2	82614957	A	T	0.608237	0.0718745	2.43021e-14
2_82616201_C_T	2	82616201	C	T	0.608237	0.0718745	2.43021e-14
2_82616710_A_C	2	82616710	A	C	0.608237	0.0718745	2.43021e-14
2_82616922_A_G	2	82616922	A	G	0.608237	0.0718745	2.43021e-14
2_82617402_C_G	2	82617402	C	G	0.608237	0.0718745	2.43021e-14
2_82617535_A_G	2	82617535	A	G	0.397382	0.057921	1.77572e-10
2_82619790_C_T	2	82619790	C	T	0.608237	0.0718745	2.43021e-14
2_82619890_G_A	2	82619890	G	A	0.608237	0.0718745	2.43021e-14
2_82620580_G_A	2	82620580	G	A	0.358363	0.0518809	1.38598e-10
2_82620691_C_T	2	82620691	C	T	0.608237	0.0718745	2.43021e-14
2_82620922_A_T	2	82620922	A	T	0.608237	0.0718745	2.43021e-14
2_82621526_G_A	2	82621526	G	A	0.608237	0.0718745	2.43021e-14
2_82621703_T_G	2	82621703	T	G	0.608237	0.0718745	2.43021e-14
2_82623854_G_A	2	82623854	G	A	0.608237	0.0718745	2.43021e-14
2_82624844_A_G	2	82624844	A	G	0.608237	0.0718745	2.43021e-14
2_82625820_A_G	2	82625820	A	G	0.356432	0.0527208	3.01191e-10
2_82625994_A_G	2	82625994	A	G	0.608237	0.0718745	2.43021e-14
2_82626085_G_A	2	82626085	G	A	0.608237	0.0718745	2.43021e-14
2_82626184_T_C	2	82626184	T	C	0.608237	0.0718745	2.43021e-14
2_82626588_G_A	2	82626588	G	A	0.608237	0.0718745	2.43021e-14
2_82626739_G_A	2	82626739	G	A	0.608237	0.0718745	2.43021e-14
2_82626841_T_C	2	82626841	T	C	0.608237	0.0718745	2.43021e-14
2_82627242_C_T	2	82627242	C	T	0.608237	0.0718745	2.43021e-14
2_82627317_C_T	2	82627317	C	T	0.608237	0.0718745	2.43021e-14
2_82627543_G_C	2	82627543	G	C	0.608237	0.0718745	2.43021e-14
2_82627586_G_A	2	82627586	G	A	0.608237	0.0718745	2.43021e-14
2_82628176_G_A	2	82628176	G	A	0.608237	0.0718745	2.43021e-14
2_82629423_G_A	2	82629423	G	A	0.608237	0.0718745	2.43021e-14
2_82629790_A_G	2	82629790	A	G	0.608237	0.0718745	2.43021e-14
2_82632795_G_A	2	82632795	G	A	0.608237	0.0718745	2.43021e-14
2_82633808_T_C	2	82633808	T	C	0.608237	0.0718745	2.43021e-14
2_82633973_A_T	2	82633973	A	T	0.608237	0.0718745	2.43021e-14
2_82634443_A_G	2	82634443	A	G	0.608237	0.0718745	2.43021e-14
2_82635068_G_A	2	82635068	G	A	0.608237	0.0718745	2.43021e-14
2_82635471_A_T	2	82635471	A	T	0.608237	0.0718745	2.43021e-14
2_82635486_C_T	2	82635486	C	T	0.387105	0.055372	8.87521e-11
2_82636232_T_C	2	82636232	T	C	0.608237	0.0718745	2.43021e-14
2_82636262_C_T	2	82636262	C	T	0.608237	0.0718745	2.43021e-14
2_82636810_G_A	2	82636810	G	A	0.608237	0.0718745	2.43021e-14
2_82638993_C_A	2	82638993	C	A	0.608237	0.0718745	2.43021e-14
2_82642311_A_G	2	82642311	A	G	0.608237	0.0718745	2.43021e-14
2_82642832_C_T	2	82642832	C	T	0.608237	0.0718745	2.43021e-14
2_82646005_T_TTC	2	82646005	T	TTC	0.608237	0.0718745	2.43021e-14
2_82646035_A_G	2	82646035	A	G	0.608237	0.0718745	2.43021e-14
2_82646047_C_A	2	82646047	C	A	0.608237	0.0718745	2.43021e-14
2_82646070_G_A	2	82646070	G	A	0.608237	0.0718745	2.43021e-14
2_82647163_C_T	2	82647163	C	T	0.608237	0.0718745	2.43021e-14
2_82648878_C_T	2	82648878	C	T	0.397382	0.057921	1.77572e-10
2_82650350_T_G;2_82650350_T_G;2_82650350_T_C	2	82650350	T	G,C	0.608237	0.0718745	2.43021e-14
2_82650602_C_A	2	82650602	C	A	0.608237	0.0718745	2.43021e-14
2_82650856_G_A	2	82650856	G	A	0.608237	0.0718745	2.43021e-14
2_82651539_T_C	2	82651539	T	C	0.608237	0.0718745	2.43021e-14
2_82656577_G_A	2	82656577	G	A	0.608237	0.0718745	2.43021e-14
2_82657420_G_A	2	82657420	G	A	0.608237	0.0718745	2.43021e-14
2_82657500_C_T	2	82657500	C	T	0.440269	0.0603048	1.66535e-11
2_82658362_T_C	2	82658362	T	C	0.608237	0.0718745	2.43021e-14
2_82658504_G_T	2	82658504	G	T	0.608237	0.0718745	2.43021e-14
2_82659997_T_A	2	82659997	T	A	0.608237	0.0718745	2.43021e-14
2_82660392_T_C	2	82660392	T	C	0.608237	0.0718745	2.43021e-14
2_82664177_C_T	2	82664177	C	T	0.608237	0.0718745	2.43021e-14
2_82674640_T_C	2	82674640	T	C	0.608237	0.0718745	2.43021e-14
2_82687395_C_G	2	82687395	C	G	0.608237	0.0718745	2.43021e-14
2_82688858_G_A	2	82688858	G	A	0.608237	0.0718745	2.43021e-14
2_82692385_A_C	2	82692385	A	C	0.608237	0.0718745	2.43021e-14
2_82694511_G_T	2	82694511	G	T	0.608237	0.0718745	2.43021e-14
2_82696776_A_G	2	82696776	A	G	0.608237	0.0718745	2.43021e-14
2_82706993_G_A	2	82706993	G	A	0.608237	0.0718745	2.43021e-14
2_82709032_G_C	2	82709032	G	C	0.608237	0.0718745	2.43021e-14
2_82711031_C_T	2	82711031	C	T	0.608237	0.0718745	2.43021e-14
2_82711268_G_A	2	82711268	G	A	0.397382	0.057921	1.77572e-10
2_82751658_A_G	2	82751658	A	G	0.608237	0.0718745	2.43021e-14
2_82848621_G_A	2	82848621	G	A	0.232632	0.0345206	3.37812e-10
2_82953794_T_TA	2	82953794	T	TA	-0.246941	0.0323387	2.62748e-12
2_83450693_AATAAAT_A;2_83450694_AT_A;2_83450696_AAAT_A	2	83450693	AATAAAT	A,AAAAAT,AATA	0.204981	0.028557	3.24494e-11
2_83626224_T_TTTTG	2	83626224	T	TTTTG	0.233611	0.0287559	1.68983e-13
2_83677833_AAAGAGTGTTAAAGAAACTTGGAAG_A	2	83677833	AAAGAGTGTTAAAGAAACTTGGAAG	A	0.24448	0.0311144	7.62607e-13
2_83692579_T_TAA	2	83692579	T	TAA	0.220526	0.0296938	8.3573e-12
2_83757357_C_T	2	83757357	C	T	0.265318	0.0355898	7.15732e-12
2_84152143_A_C	2	84152143	A	C	0.256648	0.0371101	1.32503e-10
2_85125043_G_A	2	85125043	G	A	0.250867	0.0314301	3.78461e-13
2_85335809_C_T	2	85335809	C	T	0.220597	0.0324238	2.40325e-10
2_85357570_C_T	2	85357570	C	T	0.206774	0.0293394	6.55045e-11
2_85358056_T_A;2_85358056_T_C;2_85358056_T_A	2	85358056	T	A,C	0.221255	0.0324366	2.18961e-10
2_85727259_C_T	2	85727259	C	T	0.363311	0.0455513	3.91253e-13
2_86016074_A_T	2	86016074	A	T	0.284419	0.0414417	1.75367e-10
2_86240672_C_T	2	86240672	C	T	0.612504	0.0697422	3.79998e-15
2_86617054_C_T	2	86617054	C	T	0.400886	0.0598664	4.22408e-10
2_86650434_G_A	2	86650434	G	A	0.400886	0.0598664	4.22408e-10
2_89405919_G_A	2	89405919	G	A	0.371441	0.0523468	5.0577e-11
2_90595361_G_A	2	90595361	G	A	0.389483	0.0513126	3.38559e-12
2_90693707_G_C	2	90693707	G	C	0.290094	0.0430621	3.41898e-10
2_90723191_ATTGAAATTAAAATATTATTTTTT_A;2_90723208_A_AT	2	90723191	ATTGAAATTAAAATATTATTTTTT	A,ATTGAAATTAAAATATTATTTTTTT	0.389483	0.0513126	3.38559e-12
2_91050047_T_G	2	91050047	T	G	0.608237	0.0718745	2.43021e-14
2_91178524_G_A	2	91178524	G	A	0.608237	0.0718745	2.43021e-14
2_91219190_A_G	2	91219190	A	G	-0.372083	0.0526562	5.92713e-11
2_91219200_A_G	2	91219200	A	G	-0.372083	0.0526562	5.92713e-11
2_91266390_G_A	2	91266390	G	A	-0.608237	0.0718745	2.43021e-14
2_91275018_C_A	2	91275018	C	A	-0.608237	0.0718745	2.43021e-14
2_93407784_A_G	2	93407784	A	G	0.371441	0.0523468	5.0577e-11
2_93412253_TTATTC_T	2	93412253	TTATTC	T	0.310978	0.0452303	1.6426e-10
2_106800064_C_G	2	106800064	C	G	0.358363	0.0518809	1.38598e-10
2_107306996_G_A	2	107306996	G	A	0.272676	0.0365879	7.24607e-12
2_107310744_G_C	2	107310744	G	C	0.272676	0.0365879	7.24607e-12
2_107311963_A_G	2	107311963	A	G	0.272676	0.0365879	7.24607e-12
2_107335262_A_T	2	107335262	A	T	0.272676	0.0365879	7.24607e-12
2_107343360_GA_G	2	107343360	GA	G	0.272676	0.0365879	7.24607e-12
2_107344363_A_G	2	107344363	A	G	0.272676	0.0365879	7.24607e-12
2_107401268_C_T	2	107401268	C	T	0.207142	0.0308277	3.74366e-10
2_107434405_C_T	2	107434405	C	T	0.24484	0.0342501	3.8035e-11
2_107441067_A_C	2	107441067	A	C	0.24484	0.0342501	3.8035e-11
2_107444847_G_A	2	107444847	G	A	0.24484	0.0342501	3.8035e-11
2_107722243_A_G	2	107722243	A	G	0.275363	0.0359655	2.34778e-12
2_108969035_G_T	2	108969035	G	T	0.311291	0.0399101	1.05377e-12
2_137914309_T_A	2	137914309	T	A	1	0.0819637	4.34128e-24
2_141741123_GT_G	2	141741123	GT	G	0.305007	0.0454402	3.88559e-10
2_141932033_G_A	2	141932033	G	A	0.38316	0.0487412	7.47044e-13
3_1671449_G_A	3	1671449	G	A	0.612504	0.0697422	3.79998e-15
3_1671652_G_C	3	1671652	G	C	0.337899	0.0500014	3.05895e-10
3_5256210_G_A	3	5256210	G	A	0.332153	0.0476642	1.00027e-10
3_27319641_C_T	3	27319641	C	T	0.352794	0.0527329	4.36191e-10
3_27319648_T_TG	3	27319648	T	TG	0.352794	0.0527329	4.36191e-10
3_27319659_T_C	3	27319659	T	C	0.352794	0.0527329	4.36191e-10
3_27319670_A_T	3	27319670	A	T	0.497495	0.0648338	2.13504e-12
3_27320912_C_A	3	27320912	C	A	0.614879	0.0719828	1.53503e-14
3_27320913_C_T	3	27320913	C	T	0.499422	0.0645787	1.52665e-12
3_27324991_C_T	3	27324991	C	T	0.410789	0.0603989	2.43257e-10
3_27338972_T_C	3	27338972	T	C	0.438084	0.0622471	6.90572e-11
3_27511121_TAA_T;3_27511121_TA_T;3_27511121_T_TA	3	27511121	TAA	T,TA,TAAA	0.223589	0.0318238	7.36345e-11
3_27511570_G_A	3	27511570	G	A	0.223589	0.0318238	7.36345e-11
3_27631384_T_A	3	27631384	T	A	0.223589	0.0318238	7.36345e-11
3_39500180_G_T	3	39500180	G	T	0.310978	0.0452303	1.6426e-10
3_68138850_C_T	3	68138850	C	T	0.395306	0.0569464	1.15459e-10
3_68335212_C_A	3	68335212	C	A	0.395306	0.0569464	1.15459e-10
3_68629655_C_G	3	68629655	C	G	0.395306	0.0569464	1.15459e-10
3_68710327_T_C	3	68710327	T	C	0.395306	0.0569464	1.15459e-10
3_68910430_T_C	3	68910430	T	C	0.395306	0.0569464	1.15459e-10
3_88163600_A_G	3	88163600	A	G	0.257034	0.0369114	1.02769e-10
3_88515191_C_G	3	88515191	C	G	0.283792	0.0392761	2.50676e-11
3_95623093_C_T	3	95623093	C	T	0.295361	0.0430648	1.79666e-10
3_98934833_C_T	3	98934833	C	T	0.226197	0.0316731	3.94995e-11
3_98980699_C_T	3	98980699	C	T	0.274231	0.0358288	2.37924e-12
3_98980710_G_A	3	98980710	G	A	0.32449	0.0389026	4.88591e-14
3_98992632_C_CCTG;3_98992632_C_CCTGCTG;3_98992632_C_CCTGCTG;3_98992632_C_CCTG;3_98992632_CCTGCTGCTG_C;3_98992632_C_CCTG;3_98992632_CCTG_C	3	98992632	CCTGCTGCTG	CCTGCTGCTGCTG,CCTGCTGCTGCTGCTG,C,CCTGCTG	0.334045	0.0411103	1.6741e-13
3_98994232_C_A	3	98994232	C	A	0.32449	0.0389026	4.88591e-14
3_99016430_T_A	3	99016430	T	A	0.368962	0.0410131	1.08755e-15
3_99025229_G_A	3	99025229	G	A	0.341701	0.0379577	1.05018e-15
3_99025231_G_A	3	99025231	G	A	0.341701	0.0379577	1.05018e-15
3_99040153_G_A	3	99040153	G	A	0.368962	0.0410131	1.08755e-15
3_99081641_ACTT_A	3	99081641	ACTT	A	0.229698	0.0340648	3.30691e-10
3_99355092_T_C	3	99355092	T	C	0.199663	0.0298053	4.16748e-10
3_99576561_T_C	3	99576561	T	C	0.323821	0.0399323	1.83725e-13
3_99586872_G_C	3	99586872	G	C	0.250535	0.0369652	2.75619e-10
3_99591403_G_A	3	99591403	G	A	0.252807	0.0356838	5.36999e-11
3_99596889_G_T	3	99596889	G	T	0.280482	0.0383427	1.53927e-11
3_99599498_C_T	3	99599498	C	T	0.324827	0.0398201	1.39712e-13
3_99604257_G_T	3	99604257	G	T	0.280482	0.0383427	1.53927e-11
3_99629869_TTTCATTGGAACTTCATAGACCTCATCTA_T	3	99629869	TTTCATTGGAACTTCATAGACCTCATCTA	T	0.256489	0.0341833	5.47993e-12
3_99660065_A_G	3	99660065	A	G	0.333026	0.0397292	3.85422e-14
3_99892152_A_G	3	99892152	A	G	0.345544	0.0438333	6.59979e-13
3_100394015_AG_A	3	100394015	AG	A	0.285812	0.0424674	3.53745e-10
3_100397855_CTT_C	3	100397855	CTT	C	0.350003	0.0483193	2.27366e-11
3_100492215_C_T	3	100492215	C	T	0.330287	0.0473167	9.39487e-11
3_100512558_T_C	3	100512558	T	C	0.330287	0.0473167	9.39487e-11
3_100524673_A_G	3	100524673	A	G	0.400293	0.0518427	1.63461e-12
3_100532359_T_C	3	100532359	T	C	0.284974	0.0414359	1.62509e-10
3_100535490_G_A	3	100535490	G	A	0.39722	0.051249	1.38638e-12
3_100669651_T_C	3	100669651	T	C	0.52785	0.0565075	1.42031e-16
3_100858450_A_G	3	100858450	A	G	0.401443	0.0514347	1.02407e-12
3_101075069_A_T	3	101075069	A	T	0.52785	0.0565075	1.42031e-16
3_101088745_C_T	3	101088745	C	T	0.35121	0.0459942	2.62923e-12
3_101597769_T_C	3	101597769	T	C	0.52785	0.0565075	1.42031e-16
3_101682394_A_G	3	101682394	A	G	0.400886	0.0598664	4.22408e-10
3_102061410_C_T	3	102061410	C	T	0.368596	0.0522286	6.21799e-11
3_102126937_T_C	3	102126937	T	C	0.25614	0.0337234	3.29452e-12
3_102135582_G_T	3	102135582	G	T	0.3453	0.0438327	6.80617e-13
3_102138908_A_G	3	102138908	A	G	0.221237	0.0312693	5.64888e-11
3_102143498_C_A	3	102143498	C	A	0.212295	0.0306462	1.24699e-10
3_102144879_T_A	3	102144879	T	A	0.224692	0.0306006	1.32391e-11
3_102151229_C_A	3	102151229	C	A	0.217669	0.0310517	8.02144e-11
3_102165320_G_A	3	102165320	G	A	0.28788	0.0419231	1.71919e-10
3_102167126_A_T	3	102167126	A	T	0.246169	0.0318813	1.63355e-12
3_102167179_T_C	3	102167179	T	C	0.25614	0.0337234	3.29452e-12
3_102174440_G_A	3	102174440	G	A	0.25614	0.0337234	3.29452e-12
3_102236857_A_G	3	102236857	A	G	0.201928	0.0292043	1.33582e-10
3_102300889_C_T	3	102300889	C	T	0.246239	0.035474	1.15651e-10
3_102484154_CAA_C	3	102484154	CAA	C	0.232389	0.0339968	2.02854e-10
3_102547601_C_T	3	102547601	C	T	0.333995	0.0372258	1.25246e-15
3_102558768_C_T	3	102558768	C	T	0.52785	0.0565075	1.42031e-16
3_102643959_A_C	3	102643959	A	C	0.238988	0.034216	9.1794e-11
3_102740886_A_C	3	102740886	A	C	0.52785	0.0565075	1.42031e-16
3_102985563_C_T	3	102985563	C	T	0.306082	0.0416353	1.262e-11
3_103134095_C_G	3	103134095	C	G	0.281673	0.0346118	1.55952e-13
3_103141115_A_G	3	103141115	A	G	0.332628	0.0390534	1.77122e-14
3_103166611_C_T	3	103166611	C	T	0.2877	0.0376698	2.6081e-12
3_103213405_C_T	3	103213405	C	T	0.388813	0.0528761	1.24968e-11
3_103223429_C_T	3	103223429	C	T	0.2877	0.0376698	2.6081e-12
3_103292936_T_TA	3	103292936	T	TA	0.237352	0.034493	1.59344e-10
3_103771920_G_A	3	103771920	G	A	0.328581	0.0488055	3.49455e-10
3_104212095_G_T	3	104212095	G	T	0.388813	0.0528761	1.24968e-11
3_104500819_G_T	3	104500819	G	T	0.388813	0.0528761	1.24968e-11
3_104785336_C_T	3	104785336	C	T	0.388813	0.0528761	1.24968e-11
3_104818277_T_C	3	104818277	T	C	0.388813	0.0528761	1.24968e-11
3_104907277_C_T	3	104907277	C	T	0.34387	0.0482705	4.34773e-11
3_104917890_A_T	3	104917890	A	T	0.388813	0.0528761	1.24968e-11
3_104925493_C_T	3	104925493	C	T	0.388813	0.0528761	1.24968e-11
3_104927344_G_A	3	104927344	G	A	0.388813	0.0528761	1.24968e-11
3_104932799_G_C	3	104932799	G	C	0.388813	0.0528761	1.24968e-11
3_104933112_G_C	3	104933112	G	C	0.388813	0.0528761	1.24968e-11
3_104940832_C_G	3	104940832	C	G	0.388813	0.0528761	1.24968e-11
3_104941164_C_T	3	104941164	C	T	0.388813	0.0528761	1.24968e-11
3_104955715_T_C	3	104955715	T	C	0.388813	0.0528761	1.24968e-11
3_104984004_T_C	3	104984004	T	C	0.388813	0.0528761	1.24968e-11
3_105000778_G_T	3	105000778	G	T	0.388813	0.0528761	1.24968e-11
3_105011004_A_T	3	105011004	A	T	0.388813	0.0528761	1.24968e-11
3_105023603_G_A	3	105023603	G	A	0.388813	0.0528761	1.24968e-11
3_105026720_G_C	3	105026720	G	C	0.388813	0.0528761	1.24968e-11
3_105032263_C_T	3	105032263	C	T	0.388813	0.0528761	1.24968e-11
3_105042604_C_G	3	105042604	C	G	0.388813	0.0528761	1.24968e-11
3_107969011_G_A	3	107969011	G	A	0.278897	0.0412414	2.98343e-10
3_108012977_T_TATGACCACAGGCTGGACCACAGGCTGGTCCA	3	108012977	T	TATGACCACAGGCTGGACCACAGGCTGGTCCA	0.278897	0.0412414	2.98343e-10
3_108031734_T_G	3	108031734	T	G	0.278897	0.0412414	2.98343e-10
3_108033816_C_T	3	108033816	C	T	0.278897	0.0412414	2.98343e-10
3_108034552_A_G	3	108034552	A	G	0.278897	0.0412414	2.98343e-10
3_108035552_C_T	3	108035552	C	T	0.278897	0.0412414	2.98343e-10
3_108036118_C_T	3	108036118	C	T	0.278897	0.0412414	2.98343e-10
3_108038600_G_A	3	108038600	G	A	0.278897	0.0412414	2.98343e-10
3_108039435_C_T	3	108039435	C	T	0.278897	0.0412414	2.98343e-10
3_108073685_G_A	3	108073685	G	A	0.278897	0.0412414	2.98343e-10
3_112336780_C_T	3	112336780	C	T	0.331458	0.0484764	2.00838e-10
3_112341510_G_C	3	112341510	G	C	0.286247	0.0407758	7.59753e-11
3_112367760_C_T	3	112367760	C	T	0.286247	0.0407758	7.59753e-11
3_112427764_G_C	3	112427764	G	C	0.286247	0.0407758	7.59753e-11
3_112453772_CTCT_C	3	112453772	CTCT	C	0.286247	0.0407758	7.59753e-11
3_112485135_T_C	3	112485135	T	C	0.286247	0.0407758	7.59753e-11
3_112497278_G_A	3	112497278	G	A	0.286247	0.0407758	7.59753e-11
3_112510701_G_A	3	112510701	G	A	0.286247	0.0407758	7.59753e-11
3_112520086_G_A	3	112520086	G	A	0.286247	0.0407758	7.59753e-11
3_112524733_G_A	3	112524733	G	A	0.286247	0.0407758	7.59753e-11
3_112535601_C_T	3	112535601	C	T	0.286247	0.0407758	7.59753e-11
3_112538822_C_T	3	112538822	C	T	0.286247	0.0407758	7.59753e-11
3_112546740_A_G	3	112546740	A	G	0.286247	0.0407758	7.59753e-11
3_112548031_A_C	3	112548031	A	C	0.286247	0.0407758	7.59753e-11
3_112563015_G_A;3_112563015_G_C;3_112563015_G_A	3	112563015	G	A,C	0.286247	0.0407758	7.59753e-11
3_112571279_C_T	3	112571279	C	T	0.286247	0.0407758	7.59753e-11
3_112576690_A_C	3	112576690	A	C	0.286247	0.0407758	7.59753e-11
3_112578053_C_T	3	112578053	C	T	0.286247	0.0407758	7.59753e-11
3_113664183_T_A	3	113664183	T	A	0.614879	0.0719828	1.53503e-14
3_113731070_A_C	3	113731070	A	C	0.212073	0.0281087	4.35955e-12
3_114426925_T_C	3	114426925	T	C	0.322229	0.0476074	2.89191e-10
3_115016300_C_CTCAT	3	115016300	C	CTCAT	0.364474	0.0442758	9.13141e-14
3_115136095_G_C	3	115136095	G	C	0.262321	0.0377507	1.11207e-10
3_115141656_A_G	3	115141656	A	G	0.364474	0.0442758	9.13141e-14
3_115623526_C_A	3	115623526	C	A	0.377523	0.0487503	1.43991e-12
3_115749163_C_G	3	115749163	C	G	0.536315	0.0571417	1.09116e-16
3_115833049_TGTGGGG_T	3	115833049	TGTGGGG	T	0.536315	0.0571417	1.09116e-16
3_116799620_C_T	3	116799620	C	T	0.313412	0.043559	2.95693e-11
3_116893961_A_G	3	116893961	A	G	0.313412	0.043559	2.95693e-11
3_116895841_G_A	3	116895841	G	A	0.313412	0.043559	2.95693e-11
3_116900467_C_A	3	116900467	C	A	0.276631	0.0405176	2.11841e-10
3_116914959_G_A	3	116914959	G	A	0.26885	0.0399307	3.4862e-10
3_116918741_C_G	3	116918741	C	G	0.313412	0.043559	2.95693e-11
3_116920882_T_C	3	116920882	T	C	0.313412	0.043559	2.95693e-11
3_116922320_A_T	3	116922320	A	T	0.26885	0.0399307	3.4862e-10
3_116953379_G_A	3	116953379	G	A	0.26885	0.0399307	3.4862e-10
3_116956708_G_A	3	116956708	G	A	0.313412	0.043559	2.95693e-11
3_116960203_C_T	3	116960203	C	T	0.26885	0.0399307	3.4862e-10
3_116973101_C_T	3	116973101	C	T	0.26885	0.0399307	3.4862e-10
3_116977244_C_T	3	116977244	C	T	0.313412	0.043559	2.95693e-11
3_116980027_G_A	3	116980027	G	A	0.313412	0.043559	2.95693e-11
3_117320492_T_C	3	117320492	T	C	0.22176	0.0323655	1.86261e-10
3_117322715_A_G	3	117322715	A	G	0.23869	0.0331751	2.96134e-11
3_117462982_A_G	3	117462982	A	G	0.263315	0.0343526	2.23641e-12
3_117600520_G_A	3	117600520	G	A	0.375475	0.052921	5.07836e-11
3_117610211_A_G	3	117610211	A	G	0.315802	0.0377635	4.31765e-14
3_117755053_C_A	3	117755053	C	A	0.249219	0.0366335	2.40995e-10
3_117756268_C_A	3	117756268	C	A	0.268328	0.0367433	1.64686e-11
3_118734749_C_T	3	118734749	C	T	0.285372	0.0413968	1.4918e-10
3_118753763_C_T	3	118753763	C	T	0.314787	0.0433017	1.97281e-11
3_118824717_G_A	3	118824717	G	A	0.235527	0.0317127	8.34701e-12
3_118873630_C_T	3	118873630	C	T	0.343238	0.0485954	6.02675e-11
3_118877485_G_GA	3	118877485	G	GA	0.314787	0.0433017	1.97281e-11
3_118878035_T_C	3	118878035	T	C	0.255971	0.0372059	1.60453e-10
3_118890179_A_G	3	118890179	A	G	0.294743	0.0432047	2.17989e-10
3_118892532_A_G	3	118892532	A	G	0.294743	0.0432047	2.17989e-10
3_118911219_G_A	3	118911219	G	A	0.296763	0.0434518	2.09315e-10
3_118916308_G_A	3	118916308	G	A	0.362745	0.045718	4.94424e-13
3_118933918_G_A	3	118933918	G	A	0.362745	0.045718	4.94424e-13
3_118955579_C_T	3	118955579	C	T	0.362745	0.045718	4.94424e-13
3_118979382_C_T	3	118979382	C	T	0.279714	0.0396589	6.36588e-11
3_118988330_A_G	3	118988330	A	G	0.279714	0.0396589	6.36588e-11
3_118988737_A_G	3	118988737	A	G	0.279714	0.0396589	6.36588e-11
3_118988744_A_G	3	118988744	A	G	0.279714	0.0396589	6.36588e-11
3_118991022_C_A	3	118991022	C	A	0.326721	0.041092	4.50291e-13
3_118993995_CAT_C	3	118993995	CAT	C	0.274111	0.0390982	7.98012e-11
3_119012457_A_T	3	119012457	A	T	0.320241	0.0405285	5.94713e-13
3_119026370_G_C	3	119026370	G	C	0.274111	0.0390982	7.98012e-11
3_119030933_A_C	3	119030933	A	C	0.274111	0.0390982	7.98012e-11
3_119060083_C_T	3	119060083	C	T	0.271029	0.0396776	2.08122e-10
3_119060109_T_C	3	119060109	T	C	0.271029	0.0396776	2.08122e-10
3_119083109_C_T	3	119083109	C	T	0.271029	0.0396776	2.08122e-10
3_119091944_C_T	3	119091944	C	T	0.271029	0.0396776	2.08122e-10
3_119097875_T_C	3	119097875	T	C	0.315131	0.0411921	2.42783e-12
3_122029201_GT_G;3_122029201_GTTT_G;3_122029201_GTT_G	3	122029201	GTTT	GTT,G,GT	-0.245869	0.0326328	4.6157e-12
3_127037941_C_A	3	127037941	C	A	0.300746	0.0441363	2.27402e-10
3_127042751_G_A	3	127042751	G	A	0.328212	0.0466519	6.99813e-11
3_127048656_C_T	3	127048656	C	T	0.411144	0.0513806	3.37661e-13
3_127056820_T_C	3	127056820	T	C	0.328212	0.0466519	6.99813e-11
3_127059231_G_A	3	127059231	G	A	0.328212	0.0466519	6.99813e-11
3_127061097_C_G	3	127061097	C	G	0.328212	0.0466519	6.99813e-11
3_127065426_T_C	3	127065426	T	C	0.411144	0.0513806	3.37661e-13
3_131408828_C_T	3	131408828	C	T	0.614879	0.0719828	1.53503e-14
5_5016851_T_C	5	5016851	T	C	0.385314	0.0500259	1.81742e-12
5_5065908_C_T	5	5065908	C	T	0.385314	0.0500259	1.81742e-12
5_25770353_C_T	5	25770353	C	T	0.260377	0.0380022	1.86372e-10
5_28319323_AT_A	5	28319323	AT	A	0.260377	0.0380022	1.86372e-10
5_28321318_G_A	5	28321318	G	A	0.260377	0.0380022	1.86372e-10
5_28321417_G_A	5	28321417	G	A	0.260377	0.0380022	1.86372e-10
5_28322258_G_C	5	28322258	G	C	0.260377	0.0380022	1.86372e-10
5_28324135_T_C	5	28324135	T	C	0.260377	0.0380022	1.86372e-10
5_28325684_A_C	5	28325684	A	C	0.260377	0.0380022	1.86372e-10
5_28326735_C_A;5_28326735_C_T;5_28326735_C_A	5	28326735	C	A,T	0.260377	0.0380022	1.86372e-10
5_28327109_T_C	5	28327109	T	C	0.260377	0.0380022	1.86372e-10
5_28327680_C_A	5	28327680	C	A	0.260377	0.0380022	1.86372e-10
5_28335802_T_C	5	28335802	T	C	0.260377	0.0380022	1.86372e-10
5_28339804_A_C	5	28339804	A	C	0.260377	0.0380022	1.86372e-10
5_28350683_T_A	5	28350683	T	A	0.260377	0.0380022	1.86372e-10
5_28362363_T_C	5	28362363	T	C	0.260377	0.0380022	1.86372e-10
5_28364527_G_A	5	28364527	G	A	0.260377	0.0380022	1.86372e-10
5_34326753_C_T	5	34326753	C	T	0.276629	0.0400264	1.35856e-10
5_34332405_T_G	5	34332405	T	G	0.276629	0.0400264	1.35856e-10
5_34338041_C_T	5	34338041	C	T	0.276629	0.0400264	1.35856e-10
5_35087417_C_T	5	35087417	C	T	0.267059	0.0387427	1.49535e-10
5_35152005_C_T	5	35152005	C	T	0.267059	0.0387427	1.49535e-10
5_45560846_C_CT	5	45560846	C	CT	0.255182	0.0356113	3.46678e-11
5_45759042_G_A	5	45759042	G	A	0.26532	0.0394933	3.76853e-10
5_45884670_C_T	5	45884670	C	T	0.26532	0.0394933	3.76853e-10
5_45911997_C_T	5	45911997	C	T	0.26532	0.0394933	3.76853e-10
5_45946443_G_A	5	45946443	G	A	0.26532	0.0394933	3.76853e-10
5_45960770_C_A	5	45960770	C	A	0.26532	0.0394933	3.76853e-10
5_45976896_G_T	5	45976896	G	T	0.26532	0.0394933	3.76853e-10
5_46107174_G_C	5	46107174	G	C	0.26532	0.0394933	3.76853e-10
5_46154717_G_A	5	46154717	G	A	0.26532	0.0394933	3.76853e-10
5_46154774_A_AT	5	46154774	A	AT	0.26532	0.0394933	3.76853e-10
5_46154784_A_T	5	46154784	A	T	0.26532	0.0394933	3.76853e-10
5_46157633_T_C	5	46157633	T	C	0.26532	0.0394933	3.76853e-10
5_46172170_T_A	5	46172170	T	A	0.26532	0.0394933	3.76853e-10
5_46207626_C_T	5	46207626	C	T	0.26532	0.0394933	3.76853e-10
5_46209432_T_C	5	46209432	T	C	0.26532	0.0394933	3.76853e-10
5_46259106_G_A	5	46259106	G	A	0.26532	0.0394933	3.76853e-10
5_46259121_C_G	5	46259121	C	G	0.26532	0.0394933	3.76853e-10
5_46367607_T_G	5	46367607	T	G	0.26532	0.0394933	3.76853e-10
5_72448410_TAAAG_T	5	72448410	TAAAG	T	0.327074	0.0338356	2.04996e-17
5_75119819_C_T	5	75119819	C	T	0.233715	0.0333538	8.13992e-11
5_85716262_G_T	5	85716262	G	T	0.612504	0.0697422	3.79998e-15
5_87688272_T_C	5	87688272	T	C	0.333065	0.0487292	2.03505e-10
5_88755458_G_T	5	88755458	G	T	0.384449	0.0540187	4.5114e-11
5_89077220_C_T	5	89077220	C	T	0.384449	0.0540187	4.5114e-11
5_89133007_GA_G	5	89133007	GA	G	0.384449	0.0540187	4.5114e-11
5_89431560_C_G	5	89431560	C	G	0.256313	0.0356409	3.01481e-11
5_89801005_C_T	5	89801005	C	T	0.319451	0.0454879	7.4863e-11
5_89827267_C_T	5	89827267	C	T	0.437293	0.0515401	2.14024e-14
5_89834251_G_T	5	89834251	G	T	0.306356	0.0445841	1.67805e-10
5_89850511_G_T	5	89850511	G	T	0.307098	0.0457369	3.84124e-10
5_89861642_C_T	5	89861642	C	T	0.437293	0.0515401	2.14024e-14
5_89868707_G_C	5	89868707	G	C	0.437293	0.0515401	2.14024e-14
5_89878456_G_T	5	89878456	G	T	0.302987	0.0450609	3.65458e-10
5_89878860_T_G	5	89878860	T	G	0.348089	0.0464264	5.65461e-12
5_89880492_A_G	5	89880492	A	G	0.437293	0.0515401	2.14024e-14
5_89891732_T_C	5	89891732	T	C	0.437293	0.0515401	2.14024e-14
5_89909814_G_A	5	89909814	G	A	0.348089	0.0464264	5.65461e-12
5_89920680_G_A	5	89920680	G	A	0.437293	0.0515401	2.14024e-14
5_89928316_G_C	5	89928316	G	C	0.286649	0.0401351	3.93888e-11
5_89929092_T_C	5	89929092	T	C	0.437293	0.0515401	2.14024e-14
5_89941488_C_T	5	89941488	C	T	0.437293	0.0515401	2.14024e-14
5_89945450_G_T	5	89945450	G	T	0.348089	0.0464264	5.65461e-12
5_89971168_G_A	5	89971168	G	A	0.384449	0.0540187	4.5114e-11
5_90349334_T_C	5	90349334	T	C	0.238097	0.0341031	9.32747e-11
5_90354892_G_T;5_90354892_G_A;5_90354892_G_T;5_90354892_G_A	5	90354892	G	T,A	0.238097	0.0341031	9.32747e-11
5_90414953_C_G	5	90414953	C	G	0.238097	0.0341031	9.32747e-11
5_90525888_C_T	5	90525888	C	T	0.238097	0.0341031	9.32747e-11
5_90531051_A_G	5	90531051	A	G	0.238097	0.0341031	9.32747e-11
5_90924711_G_A	5	90924711	G	A	0.290769	0.0433573	4.00805e-10
5_91114199_TA_T	5	91114199	TA	T	0.248667	0.0366985	2.77998e-10
5_91309934_G_A	5	91309934	G	A	0.384449	0.0540187	4.5114e-11
5_91417713_A_G	5	91417713	A	G	0.290769	0.0433573	4.00805e-10
5_91595699_C_T	5	91595699	C	T	0.290769	0.0433573	4.00805e-10
5_91647919_C_T	5	91647919	C	T	0.290769	0.0433573	4.00805e-10
5_91717331_C_T	5	91717331	C	T	0.384449	0.0540187	4.5114e-11
5_92041917_T_C	5	92041917	T	C	0.384449	0.0540187	4.5114e-11
5_92442964_G_A	5	92442964	G	A	0.290769	0.0433573	4.00805e-10
5_93238570_GGAGT_G	5	93238570	GGAGT	G	0.213203	0.0294304	2.26415e-11
5_93442564_A_G	5	93442564	A	G	0.384449	0.0540187	4.5114e-11
5_93680472_G_C	5	93680472	G	C	0.384449	0.0540187	4.5114e-11
5_93841816_A_C	5	93841816	A	C	0.384449	0.0540187	4.5114e-11
5_94009174_C_T	5	94009174	C	T	0.384449	0.0540187	4.5114e-11
5_94044971_C_G	5	94044971	C	G	0.384449	0.0540187	4.5114e-11
5_94378618_C_T	5	94378618	C	T	0.384449	0.0540187	4.5114e-11
5_94505876_G_A	5	94505876	G	A	0.384449	0.0540187	4.5114e-11
5_94880608_C_A	5	94880608	C	A	0.299814	0.0429057	9.02947e-11
5_95010300_T_A	5	95010300	T	A	0.333065	0.0487292	2.03505e-10
5_95265759_G_T	5	95265759	G	T	0.268847	0.0396072	2.61123e-10
5_95493387_G_A	5	95493387	G	A	0.384449	0.0540187	4.5114e-11
5_95534703_G_A	5	95534703	G	A	0.299814	0.0429057	9.02947e-11
5_96330987_A_G	5	96330987	A	G	0.300697	0.0440098	2.06239e-10
5_96750267_G_A	5	96750267	G	A	0.384449	0.0540187	4.5114e-11
5_96905250_G_A	5	96905250	G	A	0.384449	0.0540187	4.5114e-11
5_96927410_C_A	5	96927410	C	A	0.384449	0.0540187	4.5114e-11
5_96934896_T_C	5	96934896	T	C	0.384449	0.0540187	4.5114e-11
5_96941332_G_C	5	96941332	G	C	0.384449	0.0540187	4.5114e-11
5_97405295_G_C	5	97405295	G	C	0.246662	0.0326466	4.10744e-12
5_97409387_C_A	5	97409387	C	A	0.269746	0.0366251	1.17182e-11
5_97540926_A_G	5	97540926	A	G	0.237773	0.033512	5.07393e-11
5_97560605_T_C	5	97560605	T	C	0.237773	0.033512	5.07393e-11
5_97629238_G_A	5	97629238	G	A	0.245431	0.0344196	4.19287e-11
5_97690010_G_A	5	97690010	G	A	0.384449	0.0540187	4.5114e-11
5_97718100_C_A	5	97718100	C	A	0.274946	0.0353848	1.24402e-12
5_97780206_T_A	5	97780206	T	A	0.219024	0.032111	2.19372e-10
5_98116221_G_A	5	98116221	G	A	0.292778	0.0396849	1.09408e-11
5_98127649_A_C	5	98127649	A	C	0.344462	0.0415413	6.47293e-14
5_98132054_C_T	5	98132054	C	T	0.344462	0.0415413	6.47293e-14
5_98168377_C_T	5	98168377	C	T	0.240443	0.035657	3.30287e-10
5_98254312_G_T	5	98254312	G	T	0.545638	0.0645283	2.52593e-14
5_98285112_G_A	5	98285112	G	A	0.235394	0.0349386	3.40599e-10
5_98385386_C_T	5	98385386	C	T	0.545638	0.0645283	2.52593e-14
5_98492680_G_A	5	98492680	G	A	0.545638	0.0645283	2.52593e-14
5_98740332_C_T	5	98740332	C	T	0.269199	0.0369435	1.79683e-11
5_98745959_A_G	5	98745959	A	G	0.269199	0.0369435	1.79683e-11
5_98750909_T_C	5	98750909	T	C	0.269199	0.0369435	1.79683e-11
5_98753922_A_G	5	98753922	A	G	0.269199	0.0369435	1.79683e-11
5_98754798_G_GT	5	98754798	G	GT	0.269199	0.0369435	1.79683e-11
5_98767267_T_C	5	98767267	T	C	0.274406	0.0395955	1.22752e-10
5_98767446_C_T	5	98767446	C	T	0.299322	0.0384026	1.08667e-12
5_98767449_G_A	5	98767449	G	A	0.299322	0.0384026	1.08667e-12
5_99136785_G_A	5	99136785	G	A	0.240552	0.0326564	1.16465e-11
5_99201316_CAT_C	5	99201316	CAT	C	0.23605	0.0343301	1.6387e-10
5_99415706_T_C	5	99415706	T	C	0.342924	0.0486772	6.64948e-11
5_99429473_C_T	5	99429473	C	T	0.342924	0.0486772	6.64948e-11
5_99432215_C_A	5	99432215	C	A	0.342924	0.0486772	6.64948e-11
5_99442817_T_C	5	99442817	T	C	0.342924	0.0486772	6.64948e-11
5_99446447_C_T	5	99446447	C	T	0.342924	0.0486772	6.64948e-11
5_99607125_GC_G	5	99607125	GC	G	0.342924	0.0486772	6.64948e-11
5_99682002_G_T	5	99682002	G	T	0.342924	0.0486772	6.64948e-11
5_99705254_T_C	5	99705254	T	C	0.342924	0.0486772	6.64948e-11
5_99858380_T_C	5	99858380	T	C	0.395306	0.0569464	1.15459e-10
5_99869055_C_T	5	99869055	C	T	0.395306	0.0569464	1.15459e-10
5_99894418_CA_C	5	99894418	CA	C	0.402073	0.0565199	4.58862e-11
5_100382516_A_G	5	100382516	A	G	0.545638	0.0645283	2.52593e-14
5_100551664_C_T	5	100551664	C	T	0.340362	0.0473792	3.14401e-11
5_100561302_G_A	5	100561302	G	A	0.258892	0.0358052	2.43945e-11
5_100562197_C_T	5	100562197	C	T	0.387798	0.0489035	5.07294e-13
5_103820566_T_C	5	103820566	T	C	0.265778	0.0360286	1.09842e-11
5_104184705_T_C	5	104184705	T	C	0.289821	0.0377458	2.07817e-12
5_104197294_G_A	5	104197294	G	A	0.289821	0.0377458	2.07817e-12
5_104197493_ACCATGACTC_A;5_104197493_ACCATGACTC_A;5_104197494_C_CGCACTATACCTTTACTACATTTTCTGGCTTAGATAATATTAAATATTAGAGCTA	5	104197493	ACCATGACTC	A,ACGCACTATACCTTTACTACATTTTCTGGCTTAGATAATATTAAATATTAGAGCTACATGACTC	0.27856	0.0356832	1.01516e-12
5_104206259_T_C	5	104206259	T	C	0.250876	0.0336009	6.71946e-12
5_104209305_C_G	5	104209305	C	G	0.289821	0.0377458	2.07817e-12
5_104222484_C_T	5	104222484	C	T	0.289821	0.0377458	2.07817e-12
5_105525820_C_A	5	105525820	C	A	0.310968	0.0439058	5.4286e-11
5_105922989_G_A	5	105922989	G	A	0.286988	0.035779	3.02881e-13
5_105967029_C_T	5	105967029	C	T	0.335467	0.0486844	1.5153e-10
5_105975392_A_G	5	105975392	A	G	0.228311	0.0332339	1.69227e-10
5_105976322_G_A	5	105976322	G	A	0.228311	0.0332339	1.69227e-10
5_105994448_C_T	5	105994448	C	T	0.209076	0.0289426	2.53095e-11
5_105999364_G_A	5	105999364	G	A	0.194262	0.0272999	4.53839e-11
5_106003245_G_T	5	106003245	G	T	0.301482	0.0338431	1.82142e-15
5_106007376_T_C	5	106007376	T	C	0.201826	0.0275403	1.43174e-11
5_106012978_C_T	5	106012978	C	T	0.213206	0.0294399	2.292e-11
5_106023392_C_T	5	106023392	C	T	0.182066	0.0264958	1.67722e-10
5_106024090_C_A	5	106024090	C	A	0.217717	0.0297916	1.6005e-11
5_106026684_C_T;5_106026684_C_G	5	106026684	C	T,G	0.215882	0.0292801	1.12191e-11
5_106029101_C_T	5	106029101	C	T	0.243985	0.0306366	4.18783e-13
5_106037317_T_C	5	106037317	T	C	0.228076	0.0299994	3.16293e-12
5_106040310_T_C	5	106040310	T	C	0.19643	0.0281234	9.18377e-11
5_106045276_A_G	5	106045276	A	G	0.209242	0.0286012	1.53339e-11
5_106054167_ATATATATATATATATATATATATATATATAT_A;5_106054167_ATATATATATATATATATATATATATAT_A;5_106054167_ATATATATATATATATATATATATATATAT_A	5	106054167	ATATATATATATATATATATATATATATATAT	A,AATAT,AAT	0.196837	0.0261721	4.97394e-12
5_106058823_C_T	5	106058823	C	T	0.19643	0.0281234	9.18377e-11
5_106061194_T_A	5	106061194	T	A	0.205101	0.0278301	1.142e-11
5_106061934_G_A	5	106061934	G	A	0.196927	0.0282564	9.96669e-11
5_106062618_G_T	5	106062618	G	T	0.210068	0.0287479	1.60699e-11
5_106064455_A_G	5	106064455	A	G	0.210068	0.0287479	1.60699e-11
5_106071254_G_A	5	106071254	G	A	0.208707	0.0286158	1.73319e-11
5_106072857_A_T	5	106072857	A	T	0.208707	0.0286158	1.73319e-11
5_106091401_A_C	5	106091401	A	C	0.225475	0.0294848	2.47057e-12
5_106092232_A_T	5	106092232	A	T	0.301482	0.0338431	1.82142e-15
5_106112834_G_T	5	106112834	G	T	0.186353	0.0271131	1.6626e-10
5_106114367_C_T	5	106114367	C	T	0.19139	0.0271522	6.51133e-11
5_106117199_G_T	5	106117199	G	T	0.218676	0.0292045	5.9713e-12
5_106117206_A_C	5	106117206	A	C	0.204357	0.0282444	2.37737e-11
5_106121870_A_G	5	106121870	A	G	0.236326	0.0287572	9.88686e-14
5_106123406_C_T	5	106123406	C	T	0.178591	0.0259939	1.68626e-10
5_106132352_G_C	5	106132352	G	C	0.218676	0.0292045	5.9713e-12
5_106148094_G_A	5	106148094	G	A	0.218806	0.0291921	5.72481e-12
5_106153222_C_A;5_106153222_C_T;5_106153222_C_A;5_106153222_C_T	5	106153222	C	A,T	0.223395	0.0321066	1.05909e-10
5_106155220_G_C	5	106155220	G	C	0.205314	0.0305389	3.67201e-10
5_106161232_G_T	5	106161232	G	T	0.301482	0.0338431	1.82142e-15
5_106165347_T_C	5	106165347	T	C	0.179227	0.0263998	2.59553e-10
5_106166513_A_C	5	106166513	A	C	0.224772	0.0319747	7.21349e-11
5_106179891_A_G	5	106179891	A	G	0.301482	0.0338431	1.82142e-15
5_106181816_A_G	5	106181816	A	G	0.205314	0.0305389	3.67201e-10
5_106183534_G_A	5	106183534	G	A	0.223395	0.0321066	1.05909e-10
5_106183553_G_A	5	106183553	G	A	0.223395	0.0321066	1.05909e-10
5_106183944_T_G	5	106183944	T	G	0.545638	0.0645283	2.52593e-14
5_106183950_C_T	5	106183950	C	T	0.545638	0.0645283	2.52593e-14
5_106184496_T_C	5	106184496	T	C	0.177681	0.0264775	3.91893e-10
5_106184549_A_C	5	106184549	A	C	0.235121	0.0293143	3.03609e-13
5_106184773_G_C;5_106184773_G_A	5	106184773	G	C,A	0.182033	0.0267034	2.24022e-10
5_106185021_G_GC	5	106185021	G	GC	0.16811	0.0250303	3.80476e-10
5_106186516_A_G	5	106186516	A	G	0.223395	0.0321066	1.05909e-10
5_106186968_AAAT_A	5	106186968	AAAT	A	0.223395	0.0321066	1.05909e-10
5_106187289_A_G	5	106187289	A	G	0.252012	0.0301356	4.31868e-14
5_106187736_C_A	5	106187736	C	A	0.205314	0.0305389	3.67201e-10
5_106187888_CA_C	5	106187888	CA	C	0.205314	0.0305389	3.67201e-10
5_106188000_C_T	5	106188000	C	T	0.219103	0.0304362	2.89922e-11
5_106188104_C_T	5	106188104	C	T	0.223395	0.0321066	1.05909e-10
5_106188150_G_T	5	106188150	G	T	0.205314	0.0305389	3.67201e-10
5_106188430_G_A	5	106188430	G	A	0.219398	0.0304735	2.88531e-11
5_106188451_C_A	5	106188451	C	A	0.205314	0.0305389	3.67201e-10
5_106188535_A_G	5	106188535	A	G	0.223395	0.0321066	1.05909e-10
5_106188820_ATAT_A	5	106188820	ATAT	A	0.205314	0.0305389	3.67201e-10
5_106189084_T_A	5	106189084	T	A	0.223395	0.0321066	1.05909e-10
5_106189909_A_G	5	106189909	A	G	0.205314	0.0305389	3.67201e-10
5_106190178_C_T	5	106190178	C	T	0.205314	0.0305389	3.67201e-10
5_106190243_T_C	5	106190243	T	C	0.223395	0.0321066	1.05909e-10
5_106190442_C_T	5	106190442	C	T	0.223395	0.0321066	1.05909e-10
5_106193842_C_T	5	106193842	C	T	0.205314	0.0305389	3.67201e-10
5_106194257_G_C	5	106194257	G	C	0.205314	0.0305389	3.67201e-10
5_106194379_T_C	5	106194379	T	C	0.205314	0.0305389	3.67201e-10
5_106194494_G_A	5	106194494	G	A	0.205314	0.0305389	3.67201e-10
5_106194509_A_G	5	106194509	A	G	0.205314	0.0305389	3.67201e-10
5_106194533_A_G	5	106194533	A	G	0.205314	0.0305389	3.67201e-10
5_106194972_AC_A	5	106194972	AC	A	0.200467	0.0296862	3.13936e-10
5_106194975_C_CA	5	106194975	C	CA	0.236272	0.0299644	6.5276e-13
5_106195149_C_A	5	106195149	C	A	0.205314	0.0305389	3.67201e-10
5_106195648_G_A	5	106195648	G	A	0.344909	0.038827	2.10878e-15
5_106196250_C_T	5	106196250	C	T	0.259466	0.0324339	3.4164e-13
5_106197553_C_A	5	106197553	C	A	0.301482	0.0338431	1.82142e-15
5_106198220_C_T	5	106198220	C	T	0.240697	0.0322948	7.22607e-12
5_106198479_G_A	5	106198479	G	A	0.223395	0.0321066	1.05909e-10
5_106198542_T_C	5	106198542	T	C	0.223395	0.0321066	1.05909e-10
5_106199113_C_T	5	106199113	C	T	0.205314	0.0305389	3.67201e-10
5_106199127_C_A	5	106199127	C	A	0.223395	0.0321066	1.05909e-10
5_106201932_G_C	5	106201932	G	C	0.223395	0.0321066	1.05909e-10
5_106202801_C_T	5	106202801	C	T	0.223395	0.0321066	1.05909e-10
5_106203609_C_T	5	106203609	C	T	0.223395	0.0321066	1.05909e-10
5_106205597_A_G	5	106205597	A	G	0.205314	0.0305389	3.67201e-10
5_106206527_G_A	5	106206527	G	A	0.236012	0.0330044	3.75613e-11
5_106208596_G_T	5	106208596	G	T	0.205314	0.0305389	3.67201e-10
5_106208749_G_A	5	106208749	G	A	0.205314	0.0305389	3.67201e-10
5_106210369_G_A	5	106210369	G	A	0.223395	0.0321066	1.05909e-10
5_106212511_T_C	5	106212511	T	C	0.205314	0.0305389	3.67201e-10
5_106213592_G_T	5	106213592	G	T	0.301482	0.0338431	1.82142e-15
5_106215223_C_T	5	106215223	C	T	0.205314	0.0305389	3.67201e-10
5_106217308_A_C	5	106217308	A	C	0.223395	0.0321066	1.05909e-10
5_106218242_G_A	5	106218242	G	A	0.205314	0.0305389	3.67201e-10
5_106219503_A_T	5	106219503	A	T	0.223395	0.0321066	1.05909e-10
5_106222359_G_A	5	106222359	G	A	0.223395	0.0321066	1.05909e-10
5_106222545_C_T	5	106222545	C	T	0.223395	0.0321066	1.05909e-10
5_106225426_C_T	5	106225426	C	T	0.223395	0.0321066	1.05909e-10
5_106227754_A_G	5	106227754	A	G	0.223395	0.0321066	1.05909e-10
5_106231267_G_A	5	106231267	G	A	0.223395	0.0321066	1.05909e-10
5_106231772_G_T	5	106231772	G	T	0.223395	0.0321066	1.05909e-10
5_106232638_T_C	5	106232638	T	C	0.223395	0.0321066	1.05909e-10
5_106232972_C_A	5	106232972	C	A	0.223395	0.0321066	1.05909e-10
5_106234874_G_T	5	106234874	G	T	0.205314	0.0305389	3.67201e-10
5_106236057_T_G	5	106236057	T	G	0.205314	0.0305389	3.67201e-10
5_106237616_T_A	5	106237616	T	A	0.301482	0.0338431	1.82142e-15
5_106247640_A_G	5	106247640	A	G	0.238784	0.0320071	6.94404e-12
5_106248324_C_T	5	106248324	C	T	0.219103	0.0304362	2.89922e-11
5_106264248_A_C	5	106264248	A	C	0.221101	0.0307104	2.88666e-11
5_106265962_T_A	5	106265962	T	A	0.241583	0.0323391	6.57398e-12
5_106272544_G_A	5	106272544	G	A	0.341609	0.034131	2.63926e-18
5_106300427_A_G	5	106300427	A	G	0.335434	0.0348121	2.4671e-17
5_106333941_A_G	5	106333941	A	G	0.335434	0.0348121	2.4671e-17
5_106987753_T_A	5	106987753	T	A	0.324827	0.0399729	1.66836e-13
5_107176740_C_G	5	107176740	C	G	1	0.0819637	4.34128e-24
5_107180857_A_T	5	107180857	A	T	1	0.0819637	4.34128e-24
5_107565617_CCTGGTCCTCT_C	5	107565617	CCTGGTCCTCT	C	0.248347	0.0356948	1.06133e-10
5_108669162_C_T	5	108669162	C	T	0.614879	0.0719828	1.53503e-14
5_108899280_G_T	5	108899280	G	T	0.614879	0.0719828	1.53503e-14
5_109046983_C_T	5	109046983	C	T	0.614879	0.0719828	1.53503e-14
5_110798757_A_C	5	110798757	A	C	0.348677	0.0431534	2.16988e-13
5_111187887_G_T	5	111187887	G	T	0.348677	0.0431534	2.16988e-13
5_111203776_G_A	5	111203776	G	A	0.348677	0.0431534	2.16988e-13
5_111235656_G_A	5	111235656	G	A	0.348677	0.0431534	2.16988e-13
5_111293834_TATAAAATTATGC_T	5	111293834	TATAAAATTATGC	T	0.220534	0.0302454	1.75139e-11
5_111402575_C_T	5	111402575	C	T	0.229854	0.0312441	1.22637e-11
5_111430651_G_A	5	111430651	G	A	0.257424	0.0351352	1.44529e-11
5_111431300_C_T	5	111431300	C	T	0.329172	0.039576	5.59545e-14
5_111445847_T_A	5	111445847	T	A	0.329172	0.039576	5.59545e-14
5_111991493_CT_C	5	111991493	CT	C	0.293392	0.0387206	3.64357e-12
5_112015765_T_G	5	112015765	T	G	0.293392	0.0387206	3.64357e-12
5_112045355_ACCTCTG_A	5	112045355	ACCTCTG	A	0.249958	0.0357482	8.81881e-11
5_112117920_C_T	5	112117920	C	T	0.21471	0.0318383	3.2933e-10
5_112128235_C_T	5	112128235	C	T	0.233676	0.0334777	9.40976e-11
5_112128592_A_T	5	112128592	A	T	0.243713	0.0339471	3.22313e-11
5_114446187_CTA_C;5_114446186_AC_A;5_114446188_TA_T	5	114446186	ACTA	AC,ATA,ACT	0.349809	0.0420605	5.61617e-14
5_114474467_C_A	5	114474467	C	A	0.349809	0.0420605	5.61617e-14
5_114479681_CA_C	5	114479681	CA	C	0.296682	0.0403959	1.3122e-11
5_117900413_G_A	5	117900413	G	A	0.291247	0.0397897	1.50191e-11
5_118289150_T_A	5	118289150	T	A	0.254182	0.0360647	6.54082e-11
4_3661564_C_T	4	3661564	C	T	0.289406	0.0388693	7.53105e-12
4_3668652_G_A	4	3668652	G	A	0.295305	0.0382497	1.64234e-12
4_3668749_A_C	4	3668749	A	C	0.256038	0.0371286	1.47298e-10
4_3669147_G_A	4	3669147	G	A	0.256038	0.0371286	1.47298e-10
4_3669242_G_A;4_3669242_G_A;4_3669242_G_T	4	3669242	G	A,T	0.300448	0.0422103	4.48947e-11
4_3669288_G_A	4	3669288	G	A	0.256038	0.0371286	1.47298e-10
4_3669597_T_C	4	3669597	T	C	0.300448	0.0422103	4.48947e-11
4_3669745_G_A	4	3669745	G	A	0.237927	0.0353758	3.62109e-10
4_3669815_T_C	4	3669815	T	C	0.256038	0.0371286	1.47298e-10
4_3670042_C_G	4	3670042	C	G	0.256038	0.0371286	1.47298e-10
4_3670135_C_CTT	4	3670135	C	CTT	0.256038	0.0371286	1.47298e-10
4_3670323_T_C	4	3670323	T	C	0.256038	0.0371286	1.47298e-10
4_3671112_C_T	4	3671112	C	T	0.26573	0.0356864	7.50501e-12
4_3671658_A_G	4	3671658	A	G	0.256038	0.0371286	1.47298e-10
4_3672750_T_C	4	3672750	T	C	0.256038	0.0371286	1.47298e-10
4_3676279_T_C	4	3676279	T	C	0.274209	0.0367953	7.25992e-12
4_3676288_C_T	4	3676288	C	T	0.274209	0.0367953	7.25992e-12
4_3676293_T_TC	4	3676293	T	TC	0.274209	0.0367953	7.25992e-12
4_3676295_T_A	4	3676295	T	A	0.274209	0.0367953	7.25992e-12
4_3676327_T_G	4	3676327	T	G	0.295305	0.0382497	1.64234e-12
4_3676422_C_T	4	3676422	C	T	0.229101	0.0336642	2.37898e-10
4_3677310_G_A	4	3677310	G	A	0.256038	0.0371286	1.47298e-10
4_3678350_C_T	4	3678350	C	T	0.295305	0.0382497	1.64234e-12
4_3688320_T_C	4	3688320	T	C	0.289406	0.0388693	7.53105e-12
4_3700280_C_T	4	3700280	C	T	0.300448	0.0422103	4.48947e-11
4_3700407_C_T	4	3700407	C	T	0.300448	0.0422103	4.48947e-11
4_3700484_C_G	4	3700484	C	G	0.360645	0.0441833	1.35705e-13
4_3700792_G_A	4	3700792	G	A	0.300448	0.0422103	4.48947e-11
4_3701055_C_T	4	3701055	C	T	0.360645	0.0441833	1.35705e-13
4_3701247_G_A	4	3701247	G	A	0.422101	0.0470763	1.29607e-15
4_3701902_T_C	4	3701902	T	C	0.300448	0.0422103	4.48947e-11
4_3703434_A_G	4	3703434	A	G	0.300448	0.0422103	4.48947e-11
4_3703721_G_A	4	3703721	G	A	0.300448	0.0422103	4.48947e-11
4_3704333_G_C	4	3704333	G	C	0.300448	0.0422103	4.48947e-11
4_3706966_C_T	4	3706966	C	T	0.300448	0.0422103	4.48947e-11
4_3707401_C_T	4	3707401	C	T	0.300448	0.0422103	4.48947e-11
4_3709554_A_G	4	3709554	A	G	0.300448	0.0422103	4.48947e-11
4_3710214_A_C	4	3710214	A	C	0.300448	0.0422103	4.48947e-11
4_3712954_G_A	4	3712954	G	A	0.300448	0.0422103	4.48947e-11
4_3715281_A_G	4	3715281	A	G	0.360645	0.0441833	1.35705e-13
4_3715621_C_T	4	3715621	C	T	0.289406	0.0388693	7.53105e-12
4_3716081_C_T	4	3716081	C	T	0.300448	0.0422103	4.48947e-11
4_3716896_C_A	4	3716896	C	A	0.300448	0.0422103	4.48947e-11
4_3718994_G_C	4	3718994	G	C	0.300448	0.0422103	4.48947e-11
4_3719217_G_A	4	3719217	G	A	0.300448	0.0422103	4.48947e-11
4_3722820_G_A	4	3722820	G	A	0.300448	0.0422103	4.48947e-11
4_4491399_G_A	4	4491399	G	A	0.300703	0.0430922	9.50579e-11
4_4598064_T_C	4	4598064	T	C	0.300703	0.0430922	9.50579e-11
4_4718264_C_T	4	4718264	C	T	0.300703	0.0430922	9.50579e-11
4_5152082_G_T	4	5152082	G	T	0.24504	0.0362511	3.03131e-10
4_5483749_G_A	4	5483749	G	A	0.400886	0.0598664	4.22408e-10
4_5572384_C_T	4	5572384	C	T	0.422184	0.0590451	3.77065e-11
4_5585854_A_G	4	5585854	A	G	0.400886	0.0598664	4.22408e-10
4_5611358_C_T	4	5611358	C	T	0.431931	0.0598084	2.55701e-11
4_5618679_G_A	4	5618679	G	A	0.400886	0.0598664	4.22408e-10
4_5649338_G_A	4	5649338	G	A	0.612504	0.0697422	3.79998e-15
4_6268992_C_T	4	6268992	C	T	0.612504	0.0697422	3.79998e-15
4_6360518_G_A	4	6360518	G	A	0.612504	0.0697422	3.79998e-15
4_19156897_C_T	4	19156897	C	T	0.249363	0.0371899	4.03382e-10
4_19178244_C_T	4	19178244	C	T	0.249363	0.0371899	4.03382e-10
4_19179319_T_G	4	19179319	T	G	0.249363	0.0371899	4.03382e-10
4_19181861_T_C	4	19181861	T	C	0.284753	0.0383119	8.0939e-12
4_19190577_A_G	4	19190577	A	G	0.249363	0.0371899	4.03382e-10
4_19191420_A_G	4	19191420	A	G	0.249363	0.0371899	4.03382e-10
4_19192683_G_GT	4	19192683	G	GT	0.249363	0.0371899	4.03382e-10
4_19194846_G_C	4	19194846	G	C	0.249363	0.0371899	4.03382e-10
4_19195402_C_T	4	19195402	C	T	0.249363	0.0371899	4.03382e-10
4_19195997_T_A	4	19195997	T	A	0.249363	0.0371899	4.03382e-10
4_19196910_T_C	4	19196910	T	C	0.284753	0.0383119	8.0939e-12
4_19200628_G_A	4	19200628	G	A	0.284753	0.0383119	8.0939e-12
4_19200881_G_C	4	19200881	G	C	0.290539	0.0378211	2.03597e-12
4_19241484_C_G	4	19241484	C	G	0.249363	0.0371899	4.03382e-10
4_19252773_A_G	4	19252773	A	G	0.249363	0.0371899	4.03382e-10
4_19261190_A_G	4	19261190	A	G	0.249363	0.0371899	4.03382e-10
4_19264463_G_C	4	19264463	G	C	0.249363	0.0371899	4.03382e-10
4_19270211_C_T	4	19270211	C	T	0.249363	0.0371899	4.03382e-10
4_19270559_G_A	4	19270559	G	A	0.249363	0.0371899	4.03382e-10
4_19405328_CCT_C	4	19405328	CCT	C	0.332553	0.040027	5.89956e-14
4_19472817_C_T	4	19472817	C	T	0.215563	0.0319975	3.41467e-10
4_19554826_TCTC_T	4	19554826	TCTC	T	0.332553	0.040027	5.89956e-14
4_19637828_T_C	4	19637828	T	C	0.285867	0.0384006	7.58421e-12
4_19647082_T_A	4	19647082	T	A	0.253802	0.0362495	8.38806e-11
4_19988468_C_T	4	19988468	C	T	0.614879	0.0719828	1.53503e-14
4_20240582_A_G	4	20240582	A	G	0.272142	0.0391047	1.05117e-10
4_20246397_A_T	4	20246397	A	T	0.425974	0.0612645	1.08699e-10
4_20265702_G_A	4	20265702	G	A	0.275979	0.0401302	1.62829e-10
4_21089525_G_A	4	21089525	G	A	0.206151	0.0291396	5.66802e-11
4_23028805_A_G	4	23028805	A	G	0.294683	0.0385725	2.57497e-12
4_24598062_G_T	4	24598062	G	T	0.24533	0.0353132	1.1209e-10
4_24598066_A_AG	4	24598066	A	AG	0.24533	0.0353132	1.1209e-10
4_24627479_C_T	4	24627479	C	T	0.344991	0.0403273	1.42601e-14
4_24683444_T_G	4	24683444	T	G	0.298197	0.0379049	7.22794e-13
4_24691817_A_G	4	24691817	A	G	0.298197	0.0379049	7.22794e-13
4_24734404_C_T	4	24734404	C	T	0.344991	0.0403273	1.42601e-14
4_24830153_A_G	4	24830153	A	G	0.296662	0.0405437	1.52296e-11
4_24943113_A_G	4	24943113	A	G	0.246935	0.0328391	5.01059e-12
4_24951970_G_A	4	24951970	G	A	0.30276	0.042764	5.51187e-11
4_24980098_G_A	4	24980098	G	A	0.228999	0.0335663	2.17674e-10
4_25912017_G_T	4	25912017	G	T	0.229529	0.0340777	3.44018e-10
4_113615060_AAG_A;4_113615062_GA_G;4_113615061_AG_A	4	113615060	AAGA	AA,AAG,AAA	0.241447	0.0327985	1.19456e-11
4_114565655_C_T	4	114565655	C	T	0.280422	0.0379682	1.04644e-11
4_114838755_C_T	4	114838755	C	T	0.242408	0.033625	2.74025e-11
4_115615174_G_A	4	115615174	G	A	0.258539	0.0357482	2.4176e-11
4_115625265_G_A	4	115625265	G	A	0.228224	0.0329502	1.25316e-10
4_115625269_T_A	4	115625269	T	A	0.228224	0.0329502	1.25316e-10
4_115690126_A_G	4	115690126	A	G	0.304732	0.03879	7.68987e-13
4_120986205_C_T	4	120986205	C	T	0.342174	0.0435821	7.89605e-13
4_120987077_GA_G	4	120987077	GA	G	0.270727	0.0386454	8.21555e-11
4_120988419_T_A	4	120988419	T	A	0.28919	0.0400338	2.53317e-11
4_121068725_T_C	4	121068725	T	C	0.314594	0.0457701	1.66087e-10
4_121141587_T_C	4	121141587	T	C	0.319438	0.0461553	1.28979e-10
4_121154836_G_A	4	121154836	G	A	0.404274	0.0519742	1.18814e-12
4_121155430_TG_T	4	121155430	TG	T	0.319438	0.0461553	1.28979e-10
4_121159554_T_C	4	121159554	T	C	0.404274	0.0519742	1.18814e-12
4_121161157_C_T	4	121161157	C	T	0.319438	0.0461553	1.28979e-10
4_121166717_C_T	4	121166717	C	T	0.319438	0.0461553	1.28979e-10
4_121167655_C_T	4	121167655	C	T	0.319438	0.0461553	1.28979e-10
4_121180218_T_C;4_121180218_T_G;4_121180218_T_C	4	121180218	T	C,G	0.357553	0.048836	1.48677e-11
4_121189761_C_T	4	121189761	C	T	0.319438	0.0461553	1.28979e-10
4_129224777_G_A	4	129224777	G	A	0.418222	0.0574676	1.88982e-11
8_6561279_A_G	8	6561279	A	G	0.260456	0.0319639	1.47004e-13
8_6903657_AATAG_A	8	6903657	AATAG	A	0.289337	0.0344886	3.70256e-14
8_6903663_CAAACCTAAACGGAAAGAGAATGGTATTCAAAAT_C	8	6903663	CAAACCTAAACGGAAAGAGAATGGTATTCAAAAT	C	0.289337	0.0344886	3.70256e-14
8_6916790_C_A	8	6916790	C	A	0.186836	0.0278296	3.85896e-10
8_6925619_C_T	8	6925619	C	T	0.395073	0.0396686	3.55114e-18
8_8805464_T_C	8	8805464	T	C	0.275773	0.0399221	1.38327e-10
8_9283626_C_T	8	9283626	C	T	0.23989	0.035015	1.86929e-10
8_15887304_G_GCA	8	15887304	G	GCA	0.248695	0.0330568	4.90893e-12
8_20185438_A_G	8	20185438	A	G	0.246693	0.0345058	3.78836e-11
8_20186965_T_C	8	20186965	T	C	0.246693	0.0345058	3.78836e-11
8_20189549_T_G	8	20189549	T	G	0.246693	0.0345058	3.78836e-11
8_20189681_T_C	8	20189681	T	C	0.246693	0.0345058	3.78836e-11
8_20189883_A_G	8	20189883	A	G	0.246693	0.0345058	3.78836e-11
8_20190502_T_C	8	20190502	T	C	0.246693	0.0345058	3.78836e-11
8_20191881_G_A	8	20191881	G	A	0.246693	0.0345058	3.78836e-11
8_20194812_C_T	8	20194812	C	T	0.269654	0.0347232	1.27466e-12
8_20196675_T_C	8	20196675	T	C	0.246693	0.0345058	3.78836e-11
8_20198235_A_G	8	20198235	A	G	0.246693	0.0345058	3.78836e-11
8_20200921_A_G	8	20200921	A	G	0.220949	0.0325888	2.72252e-10
8_20202169_C_T	8	20202169	C	T	0.246693	0.0345058	3.78836e-11
8_20202876_T_G	8	20202876	T	G	0.246693	0.0345058	3.78836e-11
8_20205373_T_G	8	20205373	T	G	0.246693	0.0345058	3.78836e-11
8_20205561_C_T	8	20205561	C	T	0.246693	0.0345058	3.78836e-11
8_20205675_A_C	8	20205675	A	C	0.246693	0.0345058	3.78836e-11
8_20210835_A_T	8	20210835	A	T	0.30744	0.0359914	1.53503e-14
8_20212774_C_T	8	20212774	C	T	0.246693	0.0345058	3.78836e-11
8_20214528_G_C;8_20214528_G_A	8	20214528	G	C,A	0.246693	0.0345058	3.78836e-11
8_20215362_A_G	8	20215362	A	G	-0.246693	0.0345058	3.78836e-11
8_20215412_T_G	8	20215412	T	G	0.246693	0.0345058	3.78836e-11
8_20216305_TTTC_T	8	20216305	TTTC	T	0.246693	0.0345058	3.78836e-11
8_20219339_A_G;8_20219339_A_T;8_20219339_A_G	8	20219339	A	G,T	0.246693	0.0345058	3.78836e-11
8_20219924_A_G	8	20219924	A	G	0.233594	0.033676	1.18716e-10
8_20219943_G_C	8	20219943	G	C	0.246693	0.0345058	3.78836e-11
8_20219950_T_G	8	20219950	T	G	0.233594	0.033676	1.18716e-10
8_20221002_A_G	8	20221002	A	G	0.246693	0.0345058	3.78836e-11
8_20221123_TTC_T	8	20221123	TTC	T	0.246693	0.0345058	3.78836e-11
8_20223548_T_G	8	20223548	T	G	0.246693	0.0345058	3.78836e-11
8_20223651_A_C	8	20223651	A	C	0.246693	0.0345058	3.78836e-11
8_20225674_A_C	8	20225674	A	C	0.246693	0.0345058	3.78836e-11
8_20225915_G_A	8	20225915	G	A	0.246693	0.0345058	3.78836e-11
8_20229662_G_A	8	20229662	G	A	0.246693	0.0345058	3.78836e-11
8_20231112_T_G	8	20231112	T	G	0.246693	0.0345058	3.78836e-11
8_20232339_C_T	8	20232339	C	T	0.246693	0.0345058	3.78836e-11
8_20233460_A_C	8	20233460	A	C	0.246693	0.0345058	3.78836e-11
8_20238712_G_C	8	20238712	G	C	0.246693	0.0345058	3.78836e-11
8_20243943_A_G	8	20243943	A	G	0.246693	0.0345058	3.78836e-11
8_20249173_C_T	8	20249173	C	T	0.246693	0.0345058	3.78836e-11
8_20249284_C_G	8	20249284	C	G	0.246693	0.0345058	3.78836e-11
8_20249988_A_C	8	20249988	A	C	0.246693	0.0345058	3.78836e-11
8_20251220_T_C	8	20251220	T	C	0.246693	0.0345058	3.78836e-11
8_20368469_A_G	8	20368469	A	G	0.218974	0.0324139	3.09527e-10
8_20373488_C_A	8	20373488	C	A	0.246693	0.0345058	3.78836e-11
8_20380926_T_C	8	20380926	T	C	0.233898	0.0335315	9.64245e-11
8_20393133_G_A	8	20393133	G	A	0.227337	0.0328619	1.31038e-10
8_20393326_C_A	8	20393326	C	A	0.246693	0.0345058	3.78836e-11
8_20418825_G_C	8	20418825	G	C	0.218974	0.0324139	3.09527e-10
8_21058638_A_G	8	21058638	A	G	0.280766	0.034371	1.30979e-13
8_21058640_A_G	8	21058640	A	G	0.318161	0.0366048	6.44119e-15
8_21634749_T_A	8	21634749	T	A	0.236164	0.0335069	6.5314e-11
8_22879207_A_T	8	22879207	A	T	0.255725	0.0342273	6.53604e-12
8_24223954_GT_G	8	24223954	GT	G	0.385664	0.0374525	4.63689e-19
8_24544558_C_T	8	24544558	C	T	0.244665	0.0349625	8.55098e-11
8_25340052_G_A	8	25340052	G	A	0.280507	0.0317218	2.67225e-15
8_25393683_T_A	8	25393683	T	A	0.172682	0.0252809	2.08376e-10
8_27071770_C_T	8	27071770	C	T	0.329807	0.041045	2.7959e-13
8_28717143_GA_G	8	28717143	GA	G	-0.256929	0.0308085	4.92958e-14
8_29194050_G_T	8	29194050	G	T	0.362745	0.045718	4.94424e-13
8_29194060_T_A	8	29194060	T	A	0.362745	0.045718	4.94424e-13
8_30684986_G_A	8	30684986	G	A	0.285607	0.0390202	1.5035e-11
8_30708891_T_C	8	30708891	T	C	0.285607	0.0390202	1.5035e-11
8_30722377_C_T	8	30722377	C	T	0.285607	0.0390202	1.5035e-11
8_30736519_T_C	8	30736519	T	C	0.25124	0.0363808	1.39758e-10
8_30760913_A_G	8	30760913	A	G	0.331819	0.0403352	9.41614e-14
8_30762512_G_A	8	30762512	G	A	0.288623	0.0374135	1.69855e-12
8_30762513_C_A	8	30762513	C	A	0.288623	0.0374135	1.69855e-12
8_30768116_C_T	8	30768116	C	T	0.331819	0.0403352	9.41614e-14
8_30770265_G_A	8	30770265	G	A	0.331819	0.0403352	9.41614e-14
8_30772210_G_A	8	30772210	G	A	0.339481	0.0427058	4.54601e-13
8_30782473_C_A	8	30782473	C	A	0.292091	0.038323	2.84417e-12
8_30784222_G_A	8	30784222	G	A	0.266777	0.0371109	3.0622e-11
8_30791190_A_C	8	30791190	A	C	0.292091	0.038323	2.84417e-12
8_30792266_C_T	8	30792266	C	T	0.292091	0.038323	2.84417e-12
8_30796082_G_A	8	30796082	G	A	0.292091	0.038323	2.84417e-12
8_30796537_T_C	8	30796537	T	C	0.292091	0.038323	2.84417e-12
8_30797815_T_C	8	30797815	T	C	0.292091	0.038323	2.84417e-12
8_30806268_C_T	8	30806268	C	T	0.292091	0.038323	2.84417e-12
8_30811064_A_C	8	30811064	A	C	0.292091	0.038323	2.84417e-12
8_30815421_C_T	8	30815421	C	T	0.292091	0.038323	2.84417e-12
8_30821099_C_T	8	30821099	C	T	0.331819	0.0403352	9.41614e-14
8_30826927_G_A	8	30826927	G	A	0.292091	0.038323	2.84417e-12
8_30827171_C_T	8	30827171	C	T	0.292091	0.038323	2.84417e-12
8_30828189_C_T	8	30828189	C	T	0.331819	0.0403352	9.41614e-14
8_30828609_TC_T	8	30828609	TC	T	0.292091	0.038323	2.84417e-12
8_30833818_C_T	8	30833818	C	T	0.292091	0.038323	2.84417e-12
8_30837947_G_C	8	30837947	G	C	0.272791	0.0370348	1.16705e-11
8_30933613_C_T	8	30933613	C	T	0.336814	0.044144	2.71939e-12
8_32308060_A_T	8	32308060	A	T	-0.259267	0.0370382	8.45766e-11
8_32563687_GTC_G	8	32563687	GTC	G	0.340165	0.0438223	1.29935e-12
8_32626702_G_A	8	32626702	G	A	0.297968	0.0417903	4.20353e-11
8_32888437_G_A	8	32888437	G	A	0.335996	0.0446732	4.96521e-12
8_32946858_C_A	8	32946858	C	A	0.334515	0.0448966	7.32031e-12
8_33718763_C_T	8	33718763	C	T	0.288116	0.0368704	9.71565e-13
8_33731424_C_T	8	33731424	C	T	0.238347	0.032311	1.0997e-11
8_33748301_T_A	8	33748301	T	A	0.330332	0.0380976	7.28232e-15
8_33994954_G_A	8	33994954	G	A	0.209975	0.0311947	3.51963e-10
8_35375711_G_A	8	35375711	G	A	0.362745	0.045718	4.94424e-13
8_35391483_G_T	8	35391483	G	T	0.362745	0.045718	4.94424e-13
8_38768529_C_T	8	38768529	C	T	0.253375	0.0360343	7.14418e-11
8_42424419_CT_C;8_42424410_GTGACTTCACTTT_G	8	42424410	GTGACTTCACTTT	GTGACTTCACTT,G	0.295628	0.0325633	6.70161e-16
8_42428009_G_T	8	42428009	G	T	0.295628	0.0325633	6.70161e-16
8_42447054_C_T	8	42447054	C	T	0.258063	0.0363422	4.91871e-11
8_42555594_T_C	8	42555594	T	C	0.258063	0.0363422	4.91871e-11
8_42570037_A_C	8	42570037	A	C	0.258063	0.0363422	4.91871e-11
8_45480752_G_A	8	45480752	G	A	0.304114	0.0419654	2.2339e-11
8_45623897_CG_C	8	45623897	CG	C	0.268136	0.0390086	1.65725e-10
8_45660573_TA_T	8	45660573	TA	T	0.365957	0.0440807	6.11433e-14
8_46260229_T_A	8	46260229	T	A	0.298225	0.0426787	9.03305e-11
8_53700329_C_T	8	53700329	C	T	0.252015	0.0372383	2.90473e-10
8_54080621_T_C	8	54080621	T	C	0.418222	0.0574676	1.88982e-11
8_54086869_A_C	8	54086869	A	C	0.388141	0.0579877	4.28713e-10
8_54109101_A_T	8	54109101	A	T	0.31044	0.0421359	1.15565e-11
8_54113357_C_T	8	54113357	C	T	0.612504	0.0697422	3.79998e-15
8_54118796_C_T	8	54118796	C	T	0.612504	0.0697422	3.79998e-15
8_54128493_C_T	8	54128493	C	T	0.612504	0.0697422	3.79998e-15
8_54147880_TCA_T	8	54147880	TCA	T	0.612504	0.0697422	3.79998e-15
8_54147895_T_A	8	54147895	T	A	0.612504	0.0697422	3.79998e-15
8_54161553_G_A	8	54161553	G	A	0.612504	0.0697422	3.79998e-15
8_54162247_G_T	8	54162247	G	T	0.388141	0.0579877	4.28713e-10
8_54168727_T_C	8	54168727	T	C	0.612504	0.0697422	3.79998e-15
8_54173763_G_A	8	54173763	G	A	0.612504	0.0697422	3.79998e-15
8_54297518_G_A	8	54297518	G	A	0.252015	0.0372383	2.90473e-10
8_61995801_A_G	8	61995801	A	G	0.234732	0.0349736	3.89768e-10
8_62622454_C_T	8	62622454	C	T	0.234939	0.0346384	2.68375e-10
8_62851028_G_A	8	62851028	G	A	0.234939	0.0346384	2.68375e-10
8_63447694_A_G	8	63447694	A	G	0.249313	0.0354531	7.11676e-11
8_63646022_ACG_A	8	63646022	ACG	A	0.249313	0.0354531	7.11676e-11
8_63651742_G_A	8	63651742	G	A	0.236857	0.0346181	1.96115e-10
8_64821514_G_C	8	64821514	G	C	0.287664	0.0374739	2.0997e-12
8_64836723_C_G	8	64836723	C	G	0.260827	0.0361872	2.76173e-11
8_64855602_T_C	8	64855602	T	C	0.260827	0.0361872	2.76173e-11
8_64855804_A_G	8	64855804	A	G	0.260827	0.0361872	2.76173e-11
8_64861956_G_A	8	64861956	G	A	0.260827	0.0361872	2.76173e-11
8_64877223_A_G	8	64877223	A	G	0.352702	0.0370596	4.99661e-17
8_68088092_A_AC;8_68088091_CA_C	8	68088091	CA	CAC,C	0.268829	0.0395803	2.55442e-10
8_70844928_C_G	8	70844928	C	G	0.239632	0.0338483	5.51796e-11
8_70845346_T_G	8	70845346	T	G	0.234179	0.0327016	3.55521e-11
8_72767462_C_CAGCA	8	72767462	C	CAGCA	0.19856	0.0295751	3.8558e-10
8_74457568_T_TC	8	74457568	T	TC	0.296606	0.0437651	2.76129e-10
8_74457570_A_ACAAAAT	8	74457570	A	ACAAAAT	0.296606	0.0437651	2.76129e-10
8_76742424_A_ATG;8_76742424_ATG_A;8_76742408_GTGTGTGTGTGTATATA_G	8	76742408	GTGTGTGTGTGTATATATG	GTGTGTGTGTGTATATATGTG,GTGTGTGTGTGTATATA,GTG	0.286421	0.0383007	6.29405e-12
8_80353089_TA_T	8	80353089	TA	T	-0.213567	0.0291025	1.35528e-11
8_102690596_G_A	8	102690596	G	A	-0.13844	0.0206476	4.03862e-10
8_102703789_T_C	8	102703789	T	C	-0.137536	0.0204235	3.46334e-10
8_105902646_AG_A;8_105902646_A_AG	8	105902646	AG	A,AGG	0.283555	0.0365606	1.3484e-12
8_106183436_T_A	8	106183436	T	A	0.292645	0.0399568	1.46633e-11
8_107253502_A_G	8	107253502	A	G	0.249497	0.03477	3.28594e-11
8_107265613_A_G	8	107265613	A	G	0.234896	0.0335129	8.05362e-11
8_107268902_A_G	8	107268902	A	G	0.234896	0.0335129	8.05362e-11
8_109576742_TC_T	8	109576742	TC	T	0.231198	0.0309756	6.8109e-12
8_112489870_A_AT;8_112489869_TA_T;8_112489870_A_ATT;8_112489870_AT_A	8	112489869	TAT	TATT,TT,TATTT,TA	0.367511	0.0519028	5.48307e-11
8_129757625_C_T	8	129757625	C	T	0.433654	0.0526407	8.81801e-14
9_18640909_CA_C	9	18640909	CA	C	0.250235	0.0368879	2.66911e-10
9_23095913_T_C	9	23095913	T	C	0.304529	0.0441728	1.48809e-10
9_30277058_A_G	9	30277058	A	G	0.251257	0.035922	8.70856e-11
9_31795777_C_T	9	31795777	C	T	0.248516	0.0369287	3.54752e-10
9_38258190_A_G	9	38258190	A	G	0.242707	0.0355698	2.16398e-10
9_38258292_C_T	9	38258292	C	T	0.242707	0.0355698	2.16398e-10
9_44188561_CT_C;9_44188561_CT_C;9_44188561_C_CT	9	44188561	CT	C,CTT	0.408286	0.0584338	9.05837e-11
9_68066058_C_G	9	68066058	C	G	0.400886	0.0598664	4.22408e-10
9_68674537_CAA_C	9	68674537	CAA	C	0.259655	0.0370539	8.12454e-11
9_68680742_T_C	9	68680742	T	C	0.259655	0.0370539	8.12454e-11
9_68725499_G_A	9	68725499	G	A	0.320021	0.037085	9.25386e-15
9_72128532_G_A	9	72128532	G	A	0.312169	0.0409567	2.84247e-12
9_72135855_G_C	9	72135855	G	C	0.34246	0.0458125	6.39714e-12
9_72173176_A_G	9	72173176	A	G	0.312169	0.0409567	2.84247e-12
9_72173178_C_T	9	72173178	C	T	0.312169	0.0409567	2.84247e-12
9_72184953_CAT_C;9_72184954_A_ATG	9	72184953	CAT	C,CATGT	0.330085	0.0414205	4.0645e-13
9_72186861_CT_C	9	72186861	CT	C	0.368271	0.0426958	9.46679e-15
9_72411945_C_T	9	72411945	C	T	0.346213	0.0481142	2.9486e-11
9_72487441_AGC_A	9	72487441	AGC	A	0.326666	0.0476102	1.77098e-10
9_72693144_TAATA_T	9	72693144	TAATA	T	0.313412	0.043559	2.95693e-11
9_72701592_G_A	9	72701592	G	A	0.313412	0.043559	2.95693e-11
9_72707777_A_C	9	72707777	A	C	0.313412	0.043559	2.95693e-11
9_72795890_C_G	9	72795890	C	G	0.313412	0.043559	2.95693e-11
9_73334780_C_T	9	73334780	C	T	0.249546	0.0343006	1.91342e-11
9_75589674_A_G	9	75589674	A	G	0.231949	0.0300011	1.54524e-12
9_75599540_G_A	9	75599540	G	A	0.274027	0.0321464	1.70038e-14
9_75599727_A_T	9	75599727	A	T	0.274027	0.0321464	1.70038e-14
9_75600062_T_C	9	75600062	T	C	0.274027	0.0321464	1.70038e-14
9_75604717_G_C	9	75604717	G	C	0.274027	0.0321464	1.70038e-14
9_75605689_C_G	9	75605689	C	G	0.264528	0.0329937	3.091e-13
9_75605698_T_G	9	75605698	T	G	0.282828	0.0344282	1.00568e-13
9_75605714_T_C	9	75605714	T	C	0.285316	0.0336284	2.14159e-14
9_75606243_C_T	9	75606243	C	T	0.274027	0.0321464	1.70038e-14
9_75609562_T_C	9	75609562	T	C	0.274027	0.0321464	1.70038e-14
9_75625155_C_A	9	75625155	C	A	0.274027	0.0321464	1.70038e-14
9_75630517_A_G	9	75630517	A	G	0.274027	0.0321464	1.70038e-14
9_75630534_G_A	9	75630534	G	A	0.274027	0.0321464	1.70038e-14
9_75633237_T_TG	9	75633237	T	TG	0.274027	0.0321464	1.70038e-14
9_75645782_G_A	9	75645782	G	A	0.199037	0.0289309	1.60553e-10
9_75648539_G_T	9	75648539	G	T	0.274027	0.0321464	1.70038e-14
9_75656294_T_TTTGAATATGTTGAATATGTTGAATACA	9	75656294	T	TTTGAATATGTTGAATATGTTGAATACA	0.262165	0.0323978	2.02555e-13
9_75656329_G_GATGTTCAATATTGAGCAT	9	75656329	G	GATGTTCAATATTGAGCAT	0.274027	0.0321464	1.70038e-14
9_75666688_A_G	9	75666688	A	G	0.254883	0.0329995	1.61162e-12
9_75674674_T_C	9	75674674	T	C	0.321521	0.0342766	1.12739e-16
9_75686343_T_C	9	75686343	T	C	0.198286	0.0287197	1.41009e-10
9_76746885_T_C	9	76746885	T	C	0.328684	0.047434	1.23369e-10
9_76763231_ATCTCAATTTTAAATATAT_A	9	76763231	ATCTCAATTTTAAATATAT	A	0.352824	0.0480022	1.27126e-11
9_78418435_G_A	9	78418435	G	A	-0.194075	0.0276598	7.7417e-11
9_86564571_TA_T	9	86564571	TA	T	0.343148	0.0487494	6.86174e-11
9_89077730_A_G	9	89077730	A	G	0.40742	0.0515862	6.07516e-13
9_89084080_G_T	9	89084080	G	T	0.333373	0.0451416	1.05024e-11
9_89089492_A_G	9	89089492	A	G	0.40742	0.0515862	6.07516e-13
9_89094034_G_A	9	89094034	G	A	0.535195	0.0566673	7.69529e-17
9_89098051_C_T	9	89098051	C	T	0.535195	0.0566673	7.69529e-17
9_89114878_G_A	9	89114878	G	A	0.40742	0.0515862	6.07516e-13
9_89117527_T_C	9	89117527	T	C	0.535195	0.0566673	7.69529e-17
9_89225884_C_G	9	89225884	C	G	0.40742	0.0515862	6.07516e-13
9_89332118_G_C	9	89332118	G	C	0.40742	0.0515862	6.07516e-13
9_92158083_CAACTGAACTG_C;9_92158083_CAACTG_C;9_92158082_GCAACT_G	9	92158082	GCAACTGAACTG	GC,GCAACTG,GGAACTG	0.271849	0.0378931	3.31314e-11
9_95613469_CAAA_C	9	95613469	CAAA	C	0.231411	0.0312508	9.41523e-12
9_95662168_G_GT	9	95662168	G	GT	0.20736	0.0295784	7.99426e-11
9_95728948_A_G	9	95728948	A	G	0.231411	0.0312508	9.41523e-12
9_95744031_G_A	9	95744031	G	A	0.210691	0.0308875	2.18897e-10
9_95745028_T_C	9	95745028	T	C	0.210691	0.0308875	2.18897e-10
9_95754652_GGA_G	9	95754652	GGA	G	0.248337	0.0307227	2.13039e-13
9_95798104_CCTT_C	9	95798104	CCTT	C	0.241801	0.0286603	2.81831e-14
9_97444129_GA_G	9	97444129	GA	G	0.256764	0.0371926	1.41407e-10
9_97455743_ATC_A	9	97455743	ATC	A	0.288919	0.0386857	6.6451e-12
9_103064617_A_T	9	103064617	A	T	0.255824	0.0373209	1.8334e-10
9_103064619_A_T	9	103064619	A	T	0.255824	0.0373209	1.8334e-10
9_104595106_C_T	9	104595106	C	T	0.389025	0.056993	2.13629e-10
9_107593452_A_T	9	107593452	A	T	0.389025	0.056993	2.13629e-10
9_107593858_C_A	9	107593858	C	A	0.389025	0.056993	2.13629e-10
9_107759737_C_T	9	107759737	C	T	0.389025	0.056993	2.13629e-10
9_109706694_G_A	9	109706694	G	A	0.612504	0.0697422	3.79998e-15
9_113000146_C_A	9	113000146	C	A	0.395306	0.0569464	1.15459e-10
11_6181533_C_G	11	6181533	C	G	0.612504	0.0697422	3.79998e-15
11_6181540_G_A	11	6181540	G	A	0.612504	0.0697422	3.79998e-15
11_6181616_A_T	11	6181616	A	T	1	0.0819637	4.34128e-24
11_6265118_C_T	11	6265118	C	T	0.395582	0.0514083	1.89386e-12
11_6265199_C_T	11	6265199	C	T	0.277774	0.0411782	3.26073e-10
11_6265418_C_G	11	6265418	C	G	0.358573	0.0485038	1.00722e-11
11_6265478_G_T	11	6265478	G	T	0.241467	0.030187	3.43225e-13
11_6267344_A_C	11	6267344	A	C	0.320882	0.0460633	1.01367e-10
11_7443368_C_A	11	7443368	C	A	0.208814	0.0286674	1.82417e-11
11_7443384_A_G	11	7443384	A	G	0.208814	0.0286674	1.82417e-11
11_7691907_C_T	11	7691907	C	T	0.608237	0.0718745	2.43021e-14
11_8311096_C_A	11	8311096	C	A	0.364344	0.0466679	1.01123e-12
11_8449372_G_A	11	8449372	G	A	0.235191	0.0334576	7.22035e-11
11_8990917_G_A	11	8990917	G	A	0.309249	0.0374359	7.74285e-14
11_8991373_T_C	11	8991373	T	C	0.288441	0.0361226	3.71464e-13
11_9000605_G_A	11	9000605	G	A	0.205862	0.0300756	1.93201e-10
11_9002796_G_A	11	9002796	G	A	0.278628	0.0356429	9.55846e-13
11_9009002_C_T	11	9009002	C	T	0.262418	0.0345598	3.33425e-12
11_9010359_C_T	11	9010359	C	T	0.23506	0.0315493	7.3287e-12
11_9014929_C_T	11	9014929	C	T	0.262418	0.0345598	3.33425e-12
11_9025830_T_C	11	9025830	T	C	0.309249	0.0374359	7.74285e-14
11_9026561_C_G	11	9026561	C	G	0.20831	0.029985	1.12177e-10
11_16651825_G_A	11	16651825	G	A	0.399274	0.0520087	2.09187e-12
11_16677428_C_T	11	16677428	C	T	0.352984	0.048884	2.57174e-11
11_17002206_G_A	11	17002206	G	A	0.408027	0.0499493	1.30868e-13
11_18443262_G_C	11	18443262	G	C	0.218277	0.0309838	6.64883e-11
11_18450853_T_G	11	18450853	T	G	0.297028	0.0420691	6.11444e-11
11_20829628_A_C	11	20829628	A	C	0.285374	0.0400899	4.47785e-11
11_21837709_C_T	11	21837709	C	T	0.273674	0.0366779	6.89841e-12
11_21849009_C_A	11	21849009	C	A	0.290216	0.0374623	1.41708e-12
11_21860849_C_T	11	21860849	C	T	0.290216	0.0374623	1.41708e-12
11_21972570_G_T	11	21972570	G	T	0.262932	0.0332573	5.80335e-13
11_22356043_C_T	11	22356043	C	T	0.289405	0.0386418	5.91715e-12
11_36315209_G_A	11	36315209	G	A	0.241083	0.0355252	2.63308e-10
11_36315602_C_G	11	36315602	C	G	0.241083	0.0355252	2.63308e-10
11_36337324_C_T	11	36337324	C	T	0.341398	0.0418375	1.3756e-13
11_37564561_T_C	11	37564561	T	C	0.287661	0.0384312	6.06024e-12
11_37577744_G_T	11	37577744	G	T	0.287661	0.0384312	6.06024e-12
11_38328128_G_GT	11	38328128	G	GT	0.188843	0.0280984	3.71613e-10
11_38342928_C_T	11	38342928	C	T	0.246522	0.0310073	4.51653e-13
11_38351072_T_A	11	38351072	T	A	0.212874	0.0303024	7.39754e-11
11_38361563_A_T	11	38361563	A	T	0.194143	0.0282976	1.77567e-10
11_38370876_A_C	11	38370876	A	C	0.334132	0.0361995	2.73844e-16
11_38408757_AAAAAC_A	11	38408757	AAAAAC	A	0.212874	0.0303024	7.39754e-11
11_40441167_ATAAAATT_A;11_40441162_ATAAAATAAAATT_A;11_40441168_TAAAATTTA_T	11	40441162	ATAAAATAAAATTTA	ATAAAATA,ATA,ATAAAAT	-0.202187	0.0292886	1.41688e-10
11_41685377_G_C	11	41685377	G	C	0.384449	0.0540187	4.5114e-11
11_41912896_A_G	11	41912896	A	G	0.384449	0.0540187	4.5114e-11
11_42029180_T_G	11	42029180	T	G	0.384449	0.0540187	4.5114e-11
11_42243537_C_T	11	42243537	C	T	0.384449	0.0540187	4.5114e-11
11_42427187_G_A	11	42427187	G	A	0.384449	0.0540187	4.5114e-11
11_43496122_CCT_C;11_43496116_CCTTCCCCTGTTTT_C	11	43496116	CCTTCCCCTGTTTT	CCTTCCCGTTTT,C	0.219638	0.0307961	4.15951e-11
11_45265694_C_T	11	45265694	C	T	0.535262	0.0635837	3.13605e-14
11_45979396_C_A	11	45979396	C	A	1	0.0819637	4.34128e-24
11_46237405_TGA_T;11_46237405_TG_T;11_46237407_A_ATAT	11	46237405	TGA	T,TA,TGATAT	0.251386	0.0312293	2.57603e-13
11_46293871_A_G	11	46293871	A	G	0.242029	0.0340121	4.53535e-11
11_46339613_T_A	11	46339613	T	A	0.38639	0.0462447	4.50245e-14
11_46439068_G_A	11	46439068	G	A	0.202871	0.0299582	2.84121e-10
11_46441052_T_C	11	46441052	T	C	0.294426	0.0349016	2.83302e-14
11_48069773_T_C	11	48069773	T	C	0.268381	0.0357821	5.56839e-12
11_48095721_C_G	11	48095721	C	G	0.251808	0.0366984	1.76812e-10
11_48316438_T_C	11	48316438	T	C	0.300738	0.03943	2.7613e-12
11_48444348_T_C	11	48444348	T	C	0.300738	0.03943	2.7613e-12
11_48660488_A_T	11	48660488	A	T	0.172322	0.0255434	3.25044e-10
11_50116958_A_G	11	50116958	A	G	0.608237	0.0718745	2.43021e-14
11_76266073_T_TA	11	76266073	T	TA	0.199568	0.0277418	2.97847e-11
11_84596794_A_T	11	84596794	A	T	0.612504	0.0697422	3.79998e-15
11_84670499_G_A	11	84670499	G	A	0.612504	0.0697422	3.79998e-15
11_84670591_A_G	11	84670591	A	G	0.612504	0.0697422	3.79998e-15
11_84670636_AC_A	11	84670636	AC	A	0.612504	0.0697422	3.79998e-15
11_84670639_A_T;11_84670639_A_G;11_84670639_A_T	11	84670639	A	T,G	0.612504	0.0697422	3.79998e-15
11_84670648_A_G	11	84670648	A	G	0.612504	0.0697422	3.79998e-15
11_84670665_T_C	11	84670665	T	C	0.612504	0.0697422	3.79998e-15
11_84670678_T_C	11	84670678	T	C	0.612504	0.0697422	3.79998e-15
11_84670682_G_C	11	84670682	G	C	0.612504	0.0697422	3.79998e-15
11_84670699_A_G	11	84670699	A	G	0.612504	0.0697422	3.79998e-15
11_84670761_T_C	11	84670761	T	C	0.612504	0.0697422	3.79998e-15
11_84670785_C_A	11	84670785	C	A	0.612504	0.0697422	3.79998e-15
11_84670891_A_T	11	84670891	A	T	0.418222	0.0574676	1.88982e-11
11_84671425_G_A	11	84671425	G	A	0.494876	0.0625915	5.78854e-13
11_84671489_C_A	11	84671489	C	A	0.612504	0.0697422	3.79998e-15
11_84671573_G_A	11	84671573	G	A	0.612504	0.0697422	3.79998e-15
11_84672367_G_C	11	84672367	G	C	0.612504	0.0697422	3.79998e-15
11_84673216_C_T	11	84673216	C	T	0.612504	0.0697422	3.79998e-15
11_84673218_T_C	11	84673218	T	C	0.612504	0.0697422	3.79998e-15
11_84673474_A_G	11	84673474	A	G	0.388141	0.0579877	4.28713e-10
11_84673489_GCAA_G	11	84673489	GCAA	G	0.388141	0.0579877	4.28713e-10
11_84673855_T_C	11	84673855	T	C	0.612504	0.0697422	3.79998e-15
11_84674361_C_T	11	84674361	C	T	0.612504	0.0697422	3.79998e-15
11_84674508_T_G	11	84674508	T	G	0.612504	0.0697422	3.79998e-15
11_84674522_G_T	11	84674522	G	T	0.612504	0.0697422	3.79998e-15
11_84674564_T_A	11	84674564	T	A	0.612504	0.0697422	3.79998e-15
11_84675067_C_T	11	84675067	C	T	0.612504	0.0697422	3.79998e-15
11_84675071_C_T	11	84675071	C	T	0.612504	0.0697422	3.79998e-15
11_84675092_C_T	11	84675092	C	T	0.612504	0.0697422	3.79998e-15
11_84675505_C_T	11	84675505	C	T	0.612504	0.0697422	3.79998e-15
11_84675853_A_G	11	84675853	A	G	0.612504	0.0697422	3.79998e-15
11_84676315_CCCACATTCTCCTTT_C	11	84676315	CCCACATTCTCCTTT	C	0.612504	0.0697422	3.79998e-15
11_84676642_G_A	11	84676642	G	A	0.612504	0.0697422	3.79998e-15
11_84676971_C_T	11	84676971	C	T	0.612504	0.0697422	3.79998e-15
11_84677418_A_G	11	84677418	A	G	0.379128	0.0513575	1.0672e-11
11_84678263_G_A	11	84678263	G	A	0.612504	0.0697422	3.79998e-15
11_84678551_G_A	11	84678551	G	A	0.612504	0.0697422	3.79998e-15
11_84678738_C_T	11	84678738	C	T	0.388141	0.0579877	4.28713e-10
11_84678747_A_C	11	84678747	A	C	0.388141	0.0579877	4.28713e-10
11_84679736_CAG_C	11	84679736	CAG	C	0.612504	0.0697422	3.79998e-15
11_84679783_A_G	11	84679783	A	G	0.612504	0.0697422	3.79998e-15
11_84679896_GT_G	11	84679896	GT	G	0.502475	0.0631429	4.3344e-13
11_84680134_A_C	11	84680134	A	C	0.612504	0.0697422	3.79998e-15
11_84680440_C_T	11	84680440	C	T	0.612504	0.0697422	3.79998e-15
11_84680486_G_T	11	84680486	G	T	0.612504	0.0697422	3.79998e-15
11_84680489_GAC_G	11	84680489	GAC	G	0.612504	0.0697422	3.79998e-15
11_84680594_A_G	11	84680594	A	G	0.612504	0.0697422	3.79998e-15
11_84680664_C_T	11	84680664	C	T	0.612504	0.0697422	3.79998e-15
11_84681111_T_A	11	84681111	T	A	0.39764	0.0543849	1.56946e-11
11_84681911_C_T	11	84681911	C	T	0.612504	0.0697422	3.79998e-15
11_84683100_T_G	11	84683100	T	G	0.612504	0.0697422	3.79998e-15
11_84683273_C_T	11	84683273	C	T	0.39764	0.0543849	1.56946e-11
11_84683421_G_A	11	84683421	G	A	0.612504	0.0697422	3.79998e-15
11_84683569_G_A	11	84683569	G	A	0.612504	0.0697422	3.79998e-15
11_84683811_T_C	11	84683811	T	C	0.612504	0.0697422	3.79998e-15
11_84687744_G_A	11	84687744	G	A	0.612504	0.0697422	3.79998e-15
11_84689561_C_T	11	84689561	C	T	0.418222	0.0574676	1.88982e-11
11_84694948_C_T	11	84694948	C	T	0.612504	0.0697422	3.79998e-15
11_84695242_G_A	11	84695242	G	A	0.612504	0.0697422	3.79998e-15
11_84701445_G_T	11	84701445	G	T	0.612504	0.0697422	3.79998e-15
11_84703229_C_T	11	84703229	C	T	0.495749	0.0627008	5.78392e-13
11_84703712_A_G	11	84703712	A	G	0.612504	0.0697422	3.79998e-15
11_84704836_G_A	11	84704836	G	A	0.612504	0.0697422	3.79998e-15
11_84705705_T_C	11	84705705	T	C	0.612504	0.0697422	3.79998e-15
11_84706029_C_T	11	84706029	C	T	0.612504	0.0697422	3.79998e-15
11_84706129_A_G	11	84706129	A	G	0.612504	0.0697422	3.79998e-15
11_84706215_C_G	11	84706215	C	G	0.612504	0.0697422	3.79998e-15
11_84706731_G_A	11	84706731	G	A	0.612504	0.0697422	3.79998e-15
11_84707415_C_T	11	84707415	C	T	0.612504	0.0697422	3.79998e-15
11_84707483_C_T	11	84707483	C	T	0.612504	0.0697422	3.79998e-15
11_84707565_C_T	11	84707565	C	T	0.612504	0.0697422	3.79998e-15
11_84708237_A_G	11	84708237	A	G	0.612504	0.0697422	3.79998e-15
11_84708945_A_T	11	84708945	A	T	0.612504	0.0697422	3.79998e-15
11_84708957_T_G	11	84708957	T	G	0.612504	0.0697422	3.79998e-15
11_84709099_C_T	11	84709099	C	T	0.612504	0.0697422	3.79998e-15
11_84709100_C_G	11	84709100	C	G	0.612504	0.0697422	3.79998e-15
11_84710171_A_G	11	84710171	A	G	0.418222	0.0574676	1.88982e-11
11_84711362_A_G	11	84711362	A	G	0.612504	0.0697422	3.79998e-15
11_84711466_T_G	11	84711466	T	G	0.612504	0.0697422	3.79998e-15
11_84711887_T_G	11	84711887	T	G	0.612504	0.0697422	3.79998e-15
11_84711926_C_T	11	84711926	C	T	0.612504	0.0697422	3.79998e-15
11_84712135_C_G	11	84712135	C	G	0.612504	0.0697422	3.79998e-15
11_84712384_T_C	11	84712384	T	C	0.612504	0.0697422	3.79998e-15
11_84713132_A_G	11	84713132	A	G	0.418222	0.0574676	1.88982e-11
11_84713204_G_A	11	84713204	G	A	0.612504	0.0697422	3.79998e-15
11_84713233_T_C	11	84713233	T	C	0.612504	0.0697422	3.79998e-15
11_84713502_C_A	11	84713502	C	A	0.455036	0.0615127	9.8128e-12
11_84714547_G_T	11	84714547	G	T	0.367511	0.0519028	5.48307e-11
11_84715198_G_A	11	84715198	G	A	0.388141	0.0579877	4.28713e-10
11_84715308_T_C	11	84715308	T	C	0.612504	0.0697422	3.79998e-15
11_84715593_T_C	11	84715593	T	C	0.612504	0.0697422	3.79998e-15
11_84718288_A_G	11	84718288	A	G	0.612504	0.0697422	3.79998e-15
11_84718769_A_G	11	84718769	A	G	0.612504	0.0697422	3.79998e-15
11_84718963_T_C	11	84718963	T	C	0.612504	0.0697422	3.79998e-15
11_84718977_C_G	11	84718977	C	G	0.612504	0.0697422	3.79998e-15
11_84718978_T_C	11	84718978	T	C	0.612504	0.0697422	3.79998e-15
11_84718983_A_C	11	84718983	A	C	0.612504	0.0697422	3.79998e-15
11_84720392_A_T	11	84720392	A	T	0.612504	0.0697422	3.79998e-15
11_84721415_A_G	11	84721415	A	G	0.612504	0.0697422	3.79998e-15
11_84721530_G_A	11	84721530	G	A	0.612504	0.0697422	3.79998e-15
11_84721628_A_G	11	84721628	A	G	0.612504	0.0697422	3.79998e-15
11_84721651_A_AG	11	84721651	A	AG	0.612504	0.0697422	3.79998e-15
11_84721902_C_T	11	84721902	C	T	0.379128	0.0513575	1.0672e-11
11_84722187_C_T	11	84722187	C	T	0.612504	0.0697422	3.79998e-15
11_84722228_G_C	11	84722228	G	C	0.612504	0.0697422	3.79998e-15
11_84722680_G_A	11	84722680	G	A	0.612504	0.0697422	3.79998e-15
11_84722810_C_G	11	84722810	C	G	0.612504	0.0697422	3.79998e-15
11_84722847_G_A	11	84722847	G	A	0.612504	0.0697422	3.79998e-15
11_84723497_C_A	11	84723497	C	A	0.612504	0.0697422	3.79998e-15
11_84724340_C_T	11	84724340	C	T	0.612504	0.0697422	3.79998e-15
11_84724731_T_C	11	84724731	T	C	0.612504	0.0697422	3.79998e-15
11_84724899_C_G	11	84724899	C	G	0.388141	0.0579877	4.28713e-10
11_84725021_C_T	11	84725021	C	T	0.612504	0.0697422	3.79998e-15
11_84725037_C_T	11	84725037	C	T	0.418245	0.0574849	1.90831e-11
11_84725410_C_G	11	84725410	C	G	0.418222	0.0574676	1.88982e-11
11_84738896_T_TG	11	84738896	T	TG	0.612504	0.0697422	3.79998e-15
11_84741106_A_G	11	84741106	A	G	0.612504	0.0697422	3.79998e-15
11_84748848_A_G	11	84748848	A	G	0.418222	0.0574676	1.88982e-11
11_84749726_C_T	11	84749726	C	T	0.612504	0.0697422	3.79998e-15
11_84752294_A_G	11	84752294	A	G	0.612504	0.0697422	3.79998e-15
11_84757006_C_A	11	84757006	C	A	0.612504	0.0697422	3.79998e-15
11_84759647_C_A	11	84759647	C	A	0.612504	0.0697422	3.79998e-15
11_87915013_C_G	11	87915013	C	G	0.347918	0.0435097	3.48542e-13
11_87919134_C_T	11	87919134	C	T	0.29016	0.0412874	7.28711e-11
11_87927090_T_C	11	87927090	T	C	0.347918	0.0435097	3.48542e-13
11_87977322_A_G	11	87977322	A	G	0.29016	0.0412874	7.28711e-11
11_88066455_C_T	11	88066455	C	T	0.612504	0.0697422	3.79998e-15
11_88078065_T_A	11	88078065	T	A	0.612504	0.0697422	3.79998e-15
11_88079136_G_T	11	88079136	G	T	0.612504	0.0697422	3.79998e-15
11_91597632_G_A	11	91597632	G	A	0.418222	0.0574676	1.88982e-11
11_95911747_G_A	11	95911747	G	A	0.394256	0.0501445	7.41647e-13
11_99153116_AACCC_A	11	99153116	AACCC	A	0.254411	0.0327544	1.26457e-12
11_99153122_TGTCCACCCAAAC_T	11	99153122	TGTCCACCCAAAC	T	0.254411	0.0327544	1.26457e-12
11_99183114_G_A	11	99183114	G	A	0.280367	0.036927	3.34677e-12
11_99751042_A_G	11	99751042	A	G	-0.214412	0.0319551	3.93637e-10
11_103045605_C_T	11	103045605	C	T	0.307767	0.0360333	1.54269e-14
11_103080672_C_T	11	103080672	C	T	0.329488	0.03802	7.47494e-15
11_103085912_C_T	11	103085912	C	T	0.257833	0.0332019	1.27614e-12
11_103097441_G_A	11	103097441	G	A	0.261682	0.0346243	4.05709e-12
11_103109599_C_T	11	103109599	C	T	0.261682	0.0346243	4.05709e-12
11_103117969_T_C	11	103117969	T	C	0.34468	0.0421871	1.29813e-13
11_103127205_G_A	11	103127205	G	A	0.261682	0.0346243	4.05709e-12
11_103128144_A_G	11	103128144	A	G	0.261682	0.0346243	4.05709e-12
11_103134304_G_A	11	103134304	G	A	0.261682	0.0346243	4.05709e-12
11_103139646_A_G	11	103139646	A	G	0.254961	0.0345876	1.13141e-11
11_103144672_G_A	11	103144672	G	A	0.261682	0.0346243	4.05709e-12
11_103148279_G_A	11	103148279	G	A	0.261682	0.0346243	4.05709e-12
11_103161099_C_T	11	103161099	C	T	0.261682	0.0346243	4.05709e-12
11_103163112_G_A	11	103163112	G	A	0.261682	0.0346243	4.05709e-12
11_103164198_CTCT_C	11	103164198	CTCT	C	0.261682	0.0346243	4.05709e-12
11_103164207_T_A;11_103164207_T_G;11_103164207_T_A	11	103164207	T	A,G	0.261682	0.0346243	4.05709e-12
11_103167299_T_G	11	103167299	T	G	0.261682	0.0346243	4.05709e-12
11_103176072_A_C	11	103176072	A	C	0.294194	0.0363324	1.9664e-13
11_103186900_C_T	11	103186900	C	T	0.289648	0.0360117	2.67323e-13
11_103203557_AT_A	11	103203557	AT	A	0.289648	0.0360117	2.67323e-13
11_103210090_T_C	11	103210090	T	C	0.261682	0.0346243	4.05709e-12
11_103224528_T_C	11	103224528	T	C	0.294194	0.0363324	1.9664e-13
11_103273613_G_C	11	103273613	G	C	0.289648	0.0360117	2.67323e-13
11_103275330_C_T	11	103275330	C	T	0.261682	0.0346243	4.05709e-12
11_103279297_T_C	11	103279297	T	C	0.284773	0.0352813	2.27661e-13
11_103280132_G_A	11	103280132	G	A	0.230315	0.0332094	1.19514e-10
11_103281101_T_C	11	103281101	T	C	0.280785	0.0358728	9.03493e-13
11_103281266_G_A	11	103281266	G	A	0.25582	0.0346216	1.02757e-11
11_103281627_G_A	11	103281627	G	A	0.280755	0.0351829	3.82527e-13
11_103281634_G_T	11	103281634	G	T	0.309556	0.0365374	2.29612e-14
11_103281637_G_A	11	103281637	G	A	0.309556	0.0365374	2.29612e-14
11_103281777_T_A	11	103281777	T	A	0.280785	0.0358728	9.03493e-13
11_103282023_A_C	11	103282023	A	C	0.230315	0.0332094	1.19514e-10
11_103282024_G_A	11	103282024	G	A	0.230315	0.0332094	1.19514e-10
11_103283605_G_A	11	103283605	G	A	0.202449	0.0298745	2.76947e-10
11_103283628_A_G	11	103283628	A	G	0.256183	0.0337816	3.51804e-12
11_103283885_T_C	11	103283885	T	C	0.255421	0.033326	2.24589e-12
11_103283889_G_C	11	103283889	G	C	0.255421	0.033326	2.24589e-12
11_103284618_G_A	11	103284618	G	A	0.25582	0.0346216	1.02757e-11
11_103284943_G_A	11	103284943	G	A	0.230315	0.0332094	1.19514e-10
11_103286570_T_G	11	103286570	T	G	0.261682	0.0346243	4.05709e-12
11_103286903_G_A	11	103286903	G	A	0.261682	0.0346243	4.05709e-12
11_103287040_C_T	11	103287040	C	T	0.261682	0.0346243	4.05709e-12
11_103287108_A_AT	11	103287108	A	AT	0.261682	0.0346243	4.05709e-12
11_103287467_A_G	11	103287467	A	G	0.261682	0.0346243	4.05709e-12
11_103287567_A_G	11	103287567	A	G	0.261682	0.0346243	4.05709e-12
11_103287629_C_G	11	103287629	C	G	0.261682	0.0346243	4.05709e-12
11_103287725_T_G	11	103287725	T	G	0.289648	0.0360117	2.67323e-13
11_103288839_T_G	11	103288839	T	G	0.261682	0.0346243	4.05709e-12
11_103288994_C_T	11	103288994	C	T	0.230315	0.0332094	1.19514e-10
11_103298283_C_T	11	103298283	C	T	0.261682	0.0346243	4.05709e-12
11_103298550_T_C	11	103298550	T	C	0.254961	0.0345876	1.13141e-11
11_103298703_G_A	11	103298703	G	A	0.294194	0.0363324	1.9664e-13
11_103299578_T_A	11	103299578	T	A	0.261682	0.0346243	4.05709e-12
11_103299664_C_T	11	103299664	C	T	0.254961	0.0345876	1.13141e-11
11_103300027_G_A	11	103300027	G	A	0.254961	0.0345876	1.13141e-11
11_103300066_C_T	11	103300066	C	T	0.254961	0.0345876	1.13141e-11
11_103300313_G_A	11	103300313	G	A	0.254961	0.0345876	1.13141e-11
11_103301219_G_A	11	103301219	G	A	0.254961	0.0345876	1.13141e-11
11_103301302_G_A	11	103301302	G	A	0.254961	0.0345876	1.13141e-11
11_103301548_TACA_T	11	103301548	TACA	T	0.254961	0.0345876	1.13141e-11
11_103301559_TA_T	11	103301559	TA	T	0.254961	0.0345876	1.13141e-11
11_103301598_A_G	11	103301598	A	G	0.254961	0.0345876	1.13141e-11
11_103301679_A_G	11	103301679	A	G	0.284773	0.0352813	2.27661e-13
11_103301812_C_G	11	103301812	C	G	0.284773	0.0352813	2.27661e-13
11_103302132_C_A	11	103302132	C	A	0.284773	0.0352813	2.27661e-13
11_103302690_C_T	11	103302690	C	T	0.254961	0.0345876	1.13141e-11
11_103305246_G_A	11	103305246	G	A	0.261682	0.0346243	4.05709e-12
11_103305479_C_T	11	103305479	C	T	0.261682	0.0346243	4.05709e-12
11_103307133_G_A	11	103307133	G	A	0.254961	0.0345876	1.13141e-11
11_103309476_C_A	11	103309476	C	A	0.254961	0.0345876	1.13141e-11
11_103311824_C_G	11	103311824	C	G	0.261682	0.0346243	4.05709e-12
11_103312021_G_A	11	103312021	G	A	0.254961	0.0345876	1.13141e-11
11_103312131_GTCCT_G	11	103312131	GTCCT	G	0.261682	0.0346243	4.05709e-12
11_103314697_T_C	11	103314697	T	C	0.261682	0.0346243	4.05709e-12
11_103316314_G_A	11	103316314	G	A	0.214889	0.0303245	5.3221e-11
11_103320385_C_T	11	103320385	C	T	0.254961	0.0345876	1.13141e-11
11_103320656_C_G	11	103320656	C	G	0.254961	0.0345876	1.13141e-11
11_103320806_T_A	11	103320806	T	A	0.284773	0.0352813	2.27661e-13
11_103320878_G_A	11	103320878	G	A	0.254961	0.0345876	1.13141e-11
11_103321040_G_A	11	103321040	G	A	0.285814	0.0362327	6.4113e-13
11_103321172_G_C;11_103321172_G_A;11_103321172_G_C	11	103321172	G	C,A	0.254961	0.0345876	1.13141e-11
11_103321360_T_A	11	103321360	T	A	0.254961	0.0345876	1.13141e-11
11_103322625_T_TA	11	103322625	T	TA	0.254961	0.0345876	1.13141e-11
11_103322751_C_T	11	103322751	C	T	0.212792	0.0310892	1.93466e-10
11_103322981_T_C	11	103322981	T	C	0.280785	0.0358728	9.03493e-13
11_103323183_GT_G	11	103323183	GT	G	0.320897	0.0370823	8.03876e-15
11_103325477_G_A	11	103325477	G	A	0.254961	0.0345876	1.13141e-11
11_103326237_C_T	11	103326237	C	T	0.254961	0.0345876	1.13141e-11
11_103326988_C_CT	11	103326988	C	CT	0.284773	0.0352813	2.27661e-13
11_103328337_G_C	11	103328337	G	C	0.261682	0.0346243	4.05709e-12
11_103337058_G_T	11	103337058	G	T	0.254961	0.0345876	1.13141e-11
11_103343290_A_C	11	103343290	A	C	0.208291	0.029752	8.41623e-11
11_103345009_C_G	11	103345009	C	G	0.261682	0.0346243	4.05709e-12
11_103348331_G_A	11	103348331	G	A	0.285814	0.0362327	6.4113e-13
11_103349025_G_A	11	103349025	G	A	0.285814	0.0362327	6.4113e-13
11_103350293_T_C	11	103350293	T	C	0.278403	0.0345166	2.35154e-13
11_103354732_G_A	11	103354732	G	A	0.294194	0.0363324	1.9664e-13
11_103364660_G_C	11	103364660	G	C	0.261682	0.0346243	4.05709e-12
11_103366561_G_A	11	103366561	G	A	0.261682	0.0346243	4.05709e-12
11_103371104_C_A	11	103371104	C	A	0.261682	0.0346243	4.05709e-12
11_103392176_ACT_A	11	103392176	ACT	A	0.261682	0.0346243	4.05709e-12
11_103400256_C_T	11	103400256	C	T	0.261682	0.0346243	4.05709e-12
11_103408758_G_A	11	103408758	G	A	0.261682	0.0346243	4.05709e-12
11_103411615_T_G	11	103411615	T	G	0.261682	0.0346243	4.05709e-12
11_103413668_C_T	11	103413668	C	T	0.242258	0.0337167	3.12165e-11
11_103431455_G_A	11	103431455	G	A	0.23162	0.0323967	3.78498e-11
11_103432143_C_T	11	103432143	C	T	0.45988	0.0574793	3.39827e-13
11_103432429_C_T	11	103432429	C	T	0.246753	0.0336083	1.32919e-11
11_103433880_G_A	11	103433880	G	A	0.294194	0.0363324	1.9664e-13
11_103436652_G_C	11	103436652	G	C	0.294194	0.0363324	1.9664e-13
11_103466517_G_A	11	103466517	G	A	0.261682	0.0346243	4.05709e-12
11_103469076_C_T	11	103469076	C	T	0.289648	0.0360117	2.67323e-13
11_103474162_G_A	11	103474162	G	A	0.261682	0.0346243	4.05709e-12
11_103475993_G_C	11	103475993	G	C	0.261682	0.0346243	4.05709e-12
11_103480284_C_T	11	103480284	C	T	0.261682	0.0346243	4.05709e-12
11_103481303_G_A	11	103481303	G	A	0.294194	0.0363324	1.9664e-13
11_103481617_C_T	11	103481617	C	T	0.261682	0.0346243	4.05709e-12
11_103482130_G_A	11	103482130	G	A	0.289648	0.0360117	2.67323e-13
11_103482967_C_T	11	103482967	C	T	0.261682	0.0346243	4.05709e-12
11_103483753_A_G	11	103483753	A	G	0.261682	0.0346243	4.05709e-12
11_103486319_A_T	11	103486319	A	T	0.289648	0.0360117	2.67323e-13
11_103491026_A_C	11	103491026	A	C	0.261682	0.0346243	4.05709e-12
11_103492742_T_C	11	103492742	T	C	0.261682	0.0346243	4.05709e-12
11_103492991_A_C	11	103492991	A	C	0.259387	0.0357872	2.21867e-11
11_103492992_G_A	11	103492992	G	A	0.259387	0.0357872	2.21867e-11
11_103493359_G_C	11	103493359	G	C	0.261682	0.0346243	4.05709e-12
11_103499339_T_C	11	103499339	T	C	0.261682	0.0346243	4.05709e-12
11_103499606_G_C	11	103499606	G	C	0.261682	0.0346243	4.05709e-12
11_103504537_A_G	11	103504537	A	G	0.261487	0.0376969	1.18683e-10
11_103508801_TC_T	11	103508801	TC	T	0.261487	0.0376969	1.18683e-10
11_103509034_C_G	11	103509034	C	G	0.261487	0.0376969	1.18683e-10
11_103510583_T_A	11	103510583	T	A	0.261487	0.0376969	1.18683e-10
11_103510584_A_T	11	103510584	A	T	0.261487	0.0376969	1.18683e-10
11_103510782_C_G	11	103510782	C	G	0.261487	0.0376969	1.18683e-10
11_103513803_A_C	11	103513803	A	C	0.300855	0.0399403	4.66203e-12
11_103515825_C_T	11	103515825	C	T	0.300855	0.0399403	4.66203e-12
11_103517921_A_G	11	103517921	A	G	0.261487	0.0376969	1.18683e-10
11_103520482_G_A	11	103520482	G	A	0.261487	0.0376969	1.18683e-10
11_103523763_G_A	11	103523763	G	A	0.300855	0.0399403	4.66203e-12
11_103524258_G_A	11	103524258	G	A	0.261487	0.0376969	1.18683e-10
11_103526842_A_AT	11	103526842	A	AT	0.30031	0.04208	4.05707e-11
11_103528684_C_A	11	103528684	C	A	0.34468	0.0421871	1.29813e-13
11_103533649_C_T	11	103533649	C	T	0.254244	0.0363713	8.91003e-11
11_103534124_A_C	11	103534124	A	C	0.261487	0.0376969	1.18683e-10
11_103539770_T_A	11	103539770	T	A	0.293608	0.0390519	5.04256e-12
11_103540661_A_G	11	103540661	A	G	0.261487	0.0376969	1.18683e-10
11_103555545_T_C	11	103555545	T	C	0.261487	0.0376969	1.18683e-10
11_103556379_C_T	11	103556379	C	T	0.261487	0.0376969	1.18683e-10
11_103560744_C_T	11	103560744	C	T	0.261487	0.0376969	1.18683e-10
11_103564201_G_A	11	103564201	G	A	0.294777	0.0394844	6.74459e-12
11_103606129_G_C	11	103606129	G	C	0.34468	0.0421871	1.29813e-13
11_103623932_TTTAACGTA_T	11	103623932	TTTAACGTA	T	0.263594	0.0367581	3.36851e-11
11_104529552_C_T	11	104529552	C	T	0.287865	0.0388629	9.30096e-12
11_111661835_C_T	11	111661835	C	T	0.197256	0.0293916	3.90519e-10
11_114113429_C_T	11	114113429	C	T	0.22394	0.0327205	1.94041e-10
11_114121270_T_G	11	114121270	T	G	0.22394	0.0327205	1.94041e-10
11_114127266_ATGGAGCTCCTCCATATACTGAT_A	11	114127266	ATGGAGCTCCTCCATATACTGAT	A	0.235973	0.0335824	7.33104e-11
11_114155098_T_A	11	114155098	T	A	0.244293	0.0333486	1.45518e-11
11_114159355_A_G	11	114159355	A	G	0.22394	0.0327205	1.94041e-10
11_114189555_G_A	11	114189555	G	A	0.22394	0.0327205	1.94041e-10
10_12600247_C_T	10	12600247	C	T	0.303812	0.0421318	2.71313e-11
10_13918015_G_A	10	13918015	G	A	0.21995	0.0316848	1.15401e-10
10_13932307_C_T	10	13932307	C	T	0.206955	0.0304619	2.52904e-10
10_13960430_T_C	10	13960430	T	C	0.213436	0.0311294	1.81689e-10
10_13994552_G_A	10	13994552	G	A	0.216601	0.0322357	3.74508e-10
10_14005979_AT_A	10	14005979	AT	A	0.326664	0.0391786	4.97822e-14
10_14012153_G_A	10	14012153	G	A	0.326664	0.0391786	4.97822e-14
10_14014038_G_T	10	14014038	G	T	0.246882	0.0353633	9.34738e-11
10_14015071_C_T	10	14015071	C	T	0.326664	0.0391786	4.97822e-14
10_14024005_CT_C	10	14024005	CT	C	0.326664	0.0391786	4.97822e-14
10_14030985_A_G	10	14030985	A	G	0.279738	0.0361466	1.48089e-12
10_14033370_A_G	10	14033370	A	G	0.326664	0.0391786	4.97822e-14
10_14043642_C_T	10	14043642	C	T	0.38104	0.042257	9.61314e-16
10_14047370_C_T	10	14047370	C	T	0.368753	0.0389092	6.33343e-17
10_14055379_C_G	10	14055379	C	G	0.279738	0.0361466	1.48089e-12
10_14062389_G_A	10	14062389	G	A	0.279738	0.0361466	1.48089e-12
10_14066275_T_C	10	14066275	T	C	0.38104	0.042257	9.61314e-16
10_14237013_A_G	10	14237013	A	G	0.26869	0.0388423	1.31383e-10
10_14242639_C_T	10	14242639	C	T	0.26869	0.0388423	1.31383e-10
10_14243191_T_C	10	14243191	T	C	0.26869	0.0388423	1.31383e-10
10_14244424_C_A	10	14244424	C	A	0.26869	0.0388423	1.31383e-10
10_14249644_T_C	10	14249644	T	C	0.26869	0.0388423	1.31383e-10
10_14339490_G_A	10	14339490	G	A	0.26869	0.0388423	1.31383e-10
10_14439744_T_A	10	14439744	T	A	0.26869	0.0388423	1.31383e-10
10_14492436_C_T	10	14492436	C	T	0.26869	0.0388423	1.31383e-10
10_14538379_C_T	10	14538379	C	T	0.26869	0.0388423	1.31383e-10
10_14541514_A_G	10	14541514	A	G	0.26869	0.0388423	1.31383e-10
10_14647599_T_C	10	14647599	T	C	0.26869	0.0388423	1.31383e-10
10_15610353_T_C	10	15610353	T	C	0.212091	0.0313655	2.99325e-10
10_15610360_A_G	10	15610360	A	G	0.212091	0.0313655	2.99325e-10
10_16449269_A_G	10	16449269	A	G	0.310044	0.0434339	4.02105e-11
10_19757245_C_T	10	19757245	C	T	0.294223	0.0403154	1.69011e-11
10_19776234_CAA_C	10	19776234	CAA	C	0.294223	0.0403154	1.69011e-11
10_19893195_A_G	10	19893195	A	G	0.294223	0.0403154	1.69011e-11
10_30470589_G_C	10	30470589	G	C	0.247654	0.0359033	1.4586e-10
10_30563459_T_G	10	30563459	T	G	0.533739	0.0578747	2.87081e-16
10_30648529_C_G	10	30648529	C	G	0.247654	0.0359033	1.4586e-10
10_30698556_T_G	10	30698556	T	G	0.247654	0.0359033	1.4586e-10
10_30698949_C_G	10	30698949	C	G	0.247654	0.0359033	1.4586e-10
10_30701779_CTATTTCCATCACATCTGCATTCACTTCCTCTACTGAAA_C	10	30701779	CTATTTCCATCACATCTGCATTCACTTCCTCTACTGAAA	C	0.247654	0.0359033	1.4586e-10
10_30708221_C_T	10	30708221	C	T	0.27838	0.0365403	2.89797e-12
10_30712814_C_A	10	30712814	C	A	0.247654	0.0359033	1.4586e-10
10_30813325_A_G	10	30813325	A	G	0.359286	0.043195	5.58556e-14
10_30839036_G_T	10	30839036	G	T	0.33352	0.0454422	1.34804e-11
10_30900666_C_T	10	30900666	C	T	0.309794	0.0401033	1.6021e-12
10_31188749_C_T	10	31188749	C	T	0.293263	0.0406044	2.54967e-11
10_31351299_C_T	10	31351299	C	T	0.256054	0.0375526	2.22043e-10
10_31396127_G_A	10	31396127	G	A	0.412907	0.048277	1.44161e-14
10_32089520_AAGAGTTTGTTTT_A	10	32089520	AAGAGTTTGTTTT	A	0.297385	0.0400178	8.14664e-12
10_32188258_G_A	10	32188258	G	A	0.227172	0.0329719	1.52138e-10
10_32216513_C_T	10	32216513	C	T	0.244833	0.0358403	2.07651e-10
10_32284080_C_T	10	32284080	C	T	0.259902	0.0366614	5.23778e-11
10_32385526_G_A	10	32385526	G	A	0.26151	0.0361744	2.45879e-11
10_32385999_C_A	10	32385999	C	A	0.219252	0.0326496	3.82411e-10
10_32462943_CAGAA_C	10	32462943	CAGAA	C	0.416605	0.0575484	2.32763e-11
10_38458252_C_CT;10_38458251_TC_T	10	38458251	TC	TCT,T	0.422389	0.0612285	1.45271e-10
10_55914842_G_GA	10	55914842	G	GA	0.345699	0.047987	2.81775e-11
10_55925625_G_T	10	55925625	G	T	0.345699	0.047987	2.81775e-11
10_56476088_T_C	10	56476088	T	C	0.345699	0.047987	2.81775e-11
10_57179759_C_T	10	57179759	C	T	0.345699	0.047987	2.81775e-11
10_57227851_G_A	10	57227851	G	A	0.345699	0.047987	2.81775e-11
10_57462905_T_C	10	57462905	T	C	0.345699	0.047987	2.81775e-11
10_57763086_C_T	10	57763086	C	T	0.345699	0.047987	2.81775e-11
10_58218606_G_T	10	58218606	G	T	1	0.0819637	4.34128e-24
10_58320094_TC_T;10_58320093_CT_C	10	58320093	CTC	CT,CC	0.330775	0.0449361	1.19792e-11
10_58462393_T_C	10	58462393	T	C	0.273191	0.0401484	2.39082e-10
10_58483600_T_C	10	58483600	T	C	0.278483	0.0389916	3.93854e-11
10_58691636_G_A	10	58691636	G	A	0.345699	0.047987	2.81775e-11
10_58712136_C_T	10	58712136	C	T	0.345699	0.047987	2.81775e-11
10_58963349_A_G	10	58963349	A	G	0.345699	0.047987	2.81775e-11
10_59068041_A_C	10	59068041	A	C	0.345699	0.047987	2.81775e-11
10_59087308_C_T	10	59087308	C	T	0.345699	0.047987	2.81775e-11
10_59220297_C_A	10	59220297	C	A	0.345699	0.047987	2.81775e-11
10_59225915_A_G	10	59225915	A	G	0.345699	0.047987	2.81775e-11
10_59283762_T_G	10	59283762	T	G	0.342977	0.0467904	1.41879e-11
10_59334615_A_G	10	59334615	A	G	0.295639	0.0438935	3.44163e-10
10_59475942_T_C	10	59475942	T	C	0.34777	0.0491267	5.53362e-11
10_59475943_G_A	10	59475943	G	A	0.34777	0.0491267	5.53362e-11
10_61222437_TTGGTTAACC_T;10_61222435_TCTTG_T;10_61222441_TTAACC_T	10	61222435	TCTTGGTTAACC	TCT,TGTTAACC,TCTTGGT	0.258206	0.0370927	1.04126e-10
10_74598049_A_G	10	74598049	A	G	0.279128	0.039966	9.20668e-11
10_74646997_GCACCAAACATCAAGAAATGCCAGTGAAAAGTTTAGGAAACTAAACCA_G	10	74646997	GCACCAAACATCAAGAAATGCCAGTGAAAAGTTTAGGAAACTAAACCA	G	0.272812	0.0377057	2.37797e-11
10_92768486_G_A	10	92768486	G	A	0.363553	0.0524101	1.1859e-10
10_104554752_G_GT	10	104554752	G	GT	0.403015	0.0567686	4.96342e-11
7_1963617_C_T	7	1963617	C	T	0.285883	0.0427164	4.30808e-10
7_6820103_TGCAAAG_T	7	6820103	TGCAAAG	T	0.335134	0.043882	2.61163e-12
7_8981121_G_C	7	8981121	G	C	0.614879	0.0719828	1.53503e-14
7_9033442_T_A	7	9033442	T	A	0.272021	0.038604	6.59314e-11
7_9050003_T_G	7	9050003	T	G	0.614879	0.0719828	1.53503e-14
7_9068265_C_A	7	9068265	C	A	0.417504	0.0597471	9.02503e-11
7_12296313_C_T	7	12296313	C	T	0.614879	0.0719828	1.53503e-14
7_12359554_G_A	7	12359554	G	A	0.413398	0.0601193	1.63508e-10
7_12359729_A_G	7	12359729	A	G	0.413398	0.0601193	1.63508e-10
7_12360101_G_A	7	12360101	G	A	0.614879	0.0719828	1.53503e-14
7_12360341_CTG_C	7	12360341	CTG	C	0.614879	0.0719828	1.53503e-14
7_12362069_C_A	7	12362069	C	A	0.413398	0.0601193	1.63508e-10
7_12365236_T_C	7	12365236	T	C	0.413398	0.0601193	1.63508e-10
7_12365360_G_C	7	12365360	G	C	0.413398	0.0601193	1.63508e-10
7_12367478_T_G	7	12367478	T	G	0.614879	0.0719828	1.53503e-14
7_12367595_G_A	7	12367595	G	A	0.378068	0.0516728	1.52744e-11
7_12401443_T_C	7	12401443	T	C	0.305585	0.0432365	5.88023e-11
7_12402446_G_C	7	12402446	G	C	0.280422	0.0413523	2.70299e-10
7_12415766_T_C	7	12415766	T	C	0.305585	0.0432365	5.88023e-11
7_12426424_C_T	7	12426424	C	T	0.305585	0.0432365	5.88023e-11
7_12428315_C_T	7	12428315	C	T	0.305585	0.0432365	5.88023e-11
7_12451817_G_T	7	12451817	G	T	0.305585	0.0432365	5.88023e-11
7_12460839_C_A	7	12460839	C	A	0.305585	0.0432365	5.88023e-11
7_12599098_TGTTA_T	7	12599098	TGTTA	T	0.305585	0.0432365	5.88023e-11
7_12608055_A_T	7	12608055	A	T	0.305585	0.0432365	5.88023e-11
7_12615637_T_A	7	12615637	T	A	0.281302	0.039657	5.12342e-11
7_17363810_C_T	7	17363810	C	T	0.289868	0.0405521	3.81487e-11
7_17365952_C_T	7	17365952	C	T	0.249432	0.0358497	1.06005e-10
7_17380297_G_C	7	17380297	G	C	0.26942	0.0390968	1.51157e-10
7_38462128_C_T	7	38462128	C	T	0.391874	0.05176	3.77051e-12
7_42622952_G_GACTGA;7_42622951_CGACTG_C	7	42622951	CGACTG	CGACTGAACTG,C	-0.217631	0.0303637	3.43395e-11
7_51265281_G_C	7	51265281	G	C	-0.219757	0.0324945	2.97757e-10
7_53448061_C_A	7	53448061	C	A	0.40128	0.0551298	1.87651e-11
7_61386710_GT_G	7	61386710	GT	G	0.305765	0.0431287	5.22887e-11
7_61598404_A_G	7	61598404	A	G	0.305765	0.0431287	5.22887e-11
7_61630332_C_T	7	61630332	C	T	0.305765	0.0431287	5.22887e-11
7_61656178_C_G	7	61656178	C	G	0.305765	0.0431287	5.22887e-11
7_61831094_G_A	7	61831094	G	A	0.305765	0.0431287	5.22887e-11
7_61953207_C_T	7	61953207	C	T	0.305765	0.0431287	5.22887e-11
7_62002225_T_A	7	62002225	T	A	0.305765	0.0431287	5.22887e-11
7_62004134_C_T	7	62004134	C	T	0.305765	0.0431287	5.22887e-11
7_62065167_C_A	7	62065167	C	A	0.305765	0.0431287	5.22887e-11
7_62329244_G_T	7	62329244	G	T	0.305765	0.0431287	5.22887e-11
7_62330427_A_T	7	62330427	A	T	0.305765	0.0431287	5.22887e-11
7_62333732_G_A	7	62333732	G	A	0.305765	0.0431287	5.22887e-11
7_62333769_C_T	7	62333769	C	T	0.305765	0.0431287	5.22887e-11
7_62336400_A_G	7	62336400	A	G	0.305765	0.0431287	5.22887e-11
7_62337210_C_T	7	62337210	C	T	0.305765	0.0431287	5.22887e-11
7_62339631_C_G	7	62339631	C	G	0.305765	0.0431287	5.22887e-11
7_62340133_C_T	7	62340133	C	T	0.305765	0.0431287	5.22887e-11
7_62353939_A_C	7	62353939	A	C	0.305765	0.0431287	5.22887e-11
7_62354102_T_C	7	62354102	T	C	0.305765	0.0431287	5.22887e-11
7_62379774_T_C	7	62379774	T	C	0.305765	0.0431287	5.22887e-11
7_62380302_T_C	7	62380302	T	C	0.305765	0.0431287	5.22887e-11
7_62391511_A_G	7	62391511	A	G	0.270233	0.0401417	3.50348e-10
7_62397339_T_C	7	62397339	T	C	0.270233	0.0401417	3.50348e-10
7_62401597_A_T	7	62401597	A	T	0.305765	0.0431287	5.22887e-11
7_62401633_A_T	7	62401633	A	T	0.305765	0.0431287	5.22887e-11
7_62412897_C_T	7	62412897	C	T	0.305765	0.0431287	5.22887e-11
7_62413134_A_C	7	62413134	A	C	0.305765	0.0431287	5.22887e-11
7_62416853_G_A	7	62416853	G	A	0.305765	0.0431287	5.22887e-11
7_62430511_C_CT	7	62430511	C	CT	0.305765	0.0431287	5.22887e-11
7_62443462_G_A	7	62443462	G	A	0.305765	0.0431287	5.22887e-11
7_62445432_G_A	7	62445432	G	A	0.305765	0.0431287	5.22887e-11
7_62460462_T_C	7	62460462	T	C	0.230467	0.0292703	6.95728e-13
7_62465481_T_C	7	62465481	T	C	0.230813	0.0293332	7.15953e-13
7_62467372_C_G;7_62467372_C_G;7_62467372_C_T	7	62467372	C	G,T	0.259278	0.0311146	5.11743e-14
7_62470223_G_T	7	62470223	G	T	0.242399	0.0308842	8.01223e-13
7_62470265_G_GACTTC	7	62470265	G	GACTTC	0.265766	0.0315708	3.13823e-14
7_62470308_C_T	7	62470308	C	T	0.259278	0.0311146	5.11743e-14
7_62470470_C_T	7	62470470	C	T	0.291487	0.0330799	3.20475e-15
7_62475629_G_C	7	62475629	G	C	0.314721	0.0366223	1.13814e-14
7_62486905_C_T	7	62486905	C	T	0.259278	0.0311146	5.11743e-14
7_62493077_C_A	7	62493077	C	A	0.259278	0.0311146	5.11743e-14
7_62494491_C_G	7	62494491	C	G	0.179097	0.0265142	3.10804e-10
7_62503391_C_T	7	62503391	C	T	0.170735	0.0251339	2.54088e-10
7_62505492_C_T	7	62505492	C	T	0.259278	0.0311146	5.11743e-14
7_62506489_G_A	7	62506489	G	A	0.303977	0.0359019	2.36952e-14
7_62506767_C_T	7	62506767	C	T	0.303977	0.0359019	2.36952e-14
7_62510744_C_T	7	62510744	C	T	0.191432	0.027539	1.09694e-10
7_62514488_G_A	7	62514488	G	A	0.175124	0.025367	1.41436e-10
7_62514589_AC_A	7	62514589	AC	A	0.265473	0.0315539	3.22589e-14
7_62817432_G_A	7	62817432	G	A	0.305765	0.0431287	5.22887e-11
7_78649290_T_C;7_78649290_T_C;7_78649290_T_G	7	78649290	T	C,G	0.311429	0.04271	1.74909e-11
7_78794028_C_G	7	78794028	C	G	0.272607	0.0380248	3.40275e-11
7_78839679_G_T	7	78839679	G	T	0.39407	0.0500936	7.23954e-13
7_79925015_C_CA	7	79925015	C	CA	0.39407	0.0500936	7.23954e-13
7_80189186_A_G	7	80189186	A	G	0.39407	0.0500936	7.23954e-13
7_80334150_T_G	7	80334150	T	G	0.39407	0.0500936	7.23954e-13
7_80356954_C_T	7	80356954	C	T	0.318368	0.045108	6.19975e-11
7_87571970_C_G	7	87571970	C	G	0.24247	0.0351714	1.48882e-10
7_87728608_G_A	7	87728608	G	A	0.275009	0.0372947	1.11609e-11
7_87816991_C_T	7	87816991	C	T	0.275009	0.0372947	1.11609e-11
7_89884385_G_A	7	89884385	G	A	0.26382	0.0366844	3.01337e-11
7_89908943_G_A	7	89908943	G	A	0.26382	0.0366844	3.01337e-11
7_89926740_A_G	7	89926740	A	G	0.30462	0.0393478	1.45836e-12
7_95848473_C_T	7	95848473	C	T	0.614879	0.0719828	1.53503e-14
7_95848474_A_G	7	95848474	A	G	0.614879	0.0719828	1.53503e-14
7_106340184_G_A	7	106340184	G	A	0.397382	0.057921	1.77572e-10
7_107595100_G_T	7	107595100	G	T	0.30127	0.0435131	1.27108e-10
7_107621619_C_A	7	107621619	C	A	0.408027	0.0499493	1.30868e-13
7_107623621_T_C	7	107623621	T	C	0.408027	0.0499493	1.30868e-13
12_207389_C_A	12	207389	C	A	0.39328	0.0573969	1.86069e-10
12_1761135_C_T	12	1761135	C	T	0.353181	0.0441639	3.47055e-13
12_1765267_C_T	12	1765267	C	T	0.350267	0.0407182	1.08328e-14
12_1801552_G_A	12	1801552	G	A	0.350267	0.0407182	1.08328e-14
12_1813610_C_T	12	1813610	C	T	0.314131	0.0390886	2.77783e-13
12_1900797_C_T	12	1900797	C	T	0.388149	0.042025	2.64549e-16
12_1938274_G_C	12	1938274	G	C	0.243548	0.0322227	4.0451e-12
12_3743756_A_G	12	3743756	A	G	0.269881	0.0331923	1.62479e-13
12_3909429_G_A	12	3909429	G	A	0.395133	0.0392799	1.94603e-18
12_3914632_G_C	12	3914632	G	C	0.20025	0.0296806	3.2402e-10
12_3915273_T_C	12	3915273	T	C	0.350164	0.0382191	4.09878e-16
12_3915286_T_C	12	3915286	T	C	0.350164	0.0382191	4.09878e-16
12_3915340_GA_G	12	3915340	GA	G	0.236625	0.0325613	2.00029e-11
12_3916568_C_A	12	3916568	C	A	0.192832	0.0286543	3.54772e-10
12_3917012_C_T	12	3917012	C	T	0.395133	0.0392799	1.94603e-18
12_3917016_T_C	12	3917016	T	C	0.206609	0.0286695	2.77875e-11
12_3918548_T_C	12	3918548	T	C	0.41353	0.0387314	4.66633e-20
12_3918917_G_T	12	3918917	G	T	0.296291	0.0332013	1.66012e-15
12_3919239_C_T	12	3919239	C	T	0.350164	0.0382191	4.09878e-16
12_3919257_G_A	12	3919257	G	A	0.451203	0.0400475	1.29299e-21
12_3919296_C_A	12	3919296	C	A	0.199445	0.0281678	5.48758e-11
12_3925991_C_T	12	3925991	C	T	0.451203	0.0400475	1.29299e-21
12_3934358_G_T	12	3934358	G	T	0.451203	0.0400475	1.29299e-21
12_3935152_T_TA	12	3935152	T	TA	0.2485	0.0296455	3.85431e-14
12_3956653_T_C	12	3956653	T	C	0.350164	0.0382191	4.09878e-16
12_3975605_G_A	12	3975605	G	A	0.249269	0.0307091	1.75706e-13
12_3977865_G_C	12	3977865	G	C	0.305173	0.0362409	3.09231e-14
12_3983516_C_T	12	3983516	C	T	0.258728	0.0336947	2.07401e-12
12_3998409_C_T	12	3998409	C	T	0.250771	0.0339837	1.08466e-11
12_4008520_C_T	12	4008520	C	T	0.23578	0.0333521	5.82853e-11
12_4012676_C_T	12	4012676	C	T	0.23578	0.0333521	5.82853e-11
12_4042913_T_G	12	4042913	T	G	0.23578	0.0333521	5.82853e-11
12_4055981_C_G	12	4055981	C	G	0.23578	0.0333521	5.82853e-11
12_4061197_C_T	12	4061197	C	T	0.23578	0.0333521	5.82853e-11
12_4064802_A_G	12	4064802	A	G	0.23578	0.0333521	5.82853e-11
12_4065758_C_T	12	4065758	C	T	0.23578	0.0333521	5.82853e-11
12_4071232_G_A	12	4071232	G	A	0.222278	0.0327775	2.7012e-10
12_4075345_A_G	12	4075345	A	G	0.23578	0.0333521	5.82853e-11
12_4259082_A_G	12	4259082	A	G	0.209646	0.0281191	7.12747e-12
12_4491806_T_C	12	4491806	T	C	0.233675	0.0330508	5.80466e-11
12_5068099_T_TA	12	5068099	T	TA	0.248654	0.0328646	3.87555e-12
12_5346142_G_T	12	5346142	G	T	0.288788	0.0398163	2.15962e-11
12_6150299_T_G	12	6150299	T	G	-0.1983	0.027215	1.80044e-11
12_6213961_G_T	12	6213961	G	T	0.212936	0.0305285	9.66614e-11
12_6229001_A_G	12	6229001	A	G	0.213213	0.0315422	3.03005e-10
12_6229701_G_A	12	6229701	G	A	0.213213	0.0315422	3.03005e-10
12_6246245_T_C	12	6246245	T	C	0.200599	0.0295524	2.61007e-10
12_6247237_T_G	12	6247237	T	G	0.204822	0.0297598	1.58192e-10
12_6251987_C_T	12	6251987	C	T	0.219823	0.0310338	5.40708e-11
12_6252848_C_T	12	6252848	C	T	0.213213	0.0315422	3.03005e-10
12_6259450_G_C	12	6259450	G	C	0.220568	0.0298711	1.05638e-11
12_6332013_T_C	12	6332013	T	C	0.24035	0.0358503	4.05214e-10
12_7333720_CTT_C	12	7333720	CTT	C	0.347326	0.047918	2.21488e-11
12_7345233_G_A	12	7345233	G	A	0.347326	0.047918	2.21488e-11
12_8564093_G_C	12	8564093	G	C	0.240105	0.0355742	3.19661e-10
12_8586930_G_A	12	8586930	G	A	0.252569	0.0369878	2.10715e-10
12_8635336_T_G;12_8635336_T_C	12	8635336	T	G,C	0.212271	0.0289428	1.38761e-11
12_8635667_C_T	12	8635667	C	T	0.267554	0.0326535	1.13549e-13
12_8638869_T_C	12	8638869	T	C	0.267554	0.0326535	1.13549e-13
12_8639812_A_T	12	8639812	A	T	0.290583	0.0331456	4.16041e-15
12_8640083_G_T	12	8640083	G	T	0.18931	0.0270342	8.34046e-11
12_8643481_C_CAT;12_8643481_C_CATAT	12	8643481	C	CAT,CATAT	0.205728	0.0289493	4.77313e-11
12_8646575_A_G	12	8646575	A	G	0.202704	0.0287009	6.04398e-11
12_8648091_A_G	12	8648091	A	G	0.244389	0.0309965	6.55274e-13
12_8648216_ATC_A	12	8648216	ATC	A	0.256571	0.0317705	2.22194e-13
12_8648364_C_A	12	8648364	C	A	0.204518	0.0290881	7.16349e-11
12_8651499_G_A	12	8651499	G	A	0.191474	0.0282446	2.73375e-10
12_8655356_G_A	12	8655356	G	A	0.267554	0.0326535	1.13549e-13
12_8659782_A_T	12	8659782	A	T	0.185253	0.0276083	3.93154e-10
12_8660010_G_C	12	8660010	G	C	0.244389	0.0309965	6.55274e-13
12_8662688_A_G	12	8662688	A	G	0.186461	0.0278482	4.23983e-10
12_8667590_A_T	12	8667590	A	T	0.267554	0.0326535	1.13549e-13
12_8688763_G_T	12	8688763	G	T	0.203365	0.0284985	4.07135e-11
12_8978250_T_G	12	8978250	T	G	0.344169	0.0438021	7.62952e-13
12_8989842_T_C	12	8989842	T	C	0.310044	0.0434339	4.02105e-11
12_8991815_A_G	12	8991815	A	G	0.292551	0.0409511	3.90082e-11
12_8998063_G_A	12	8998063	G	A	0.310044	0.0434339	4.02105e-11
12_8998738_G_A;12_8998738_G_T	12	8998738	G	A,T	0.310044	0.0434339	4.02105e-11
12_9000578_G_C	12	9000578	G	C	0.310044	0.0434339	4.02105e-11
12_9005064_T_A	12	9005064	T	A	0.310044	0.0434339	4.02105e-11
12_9012105_C_T	12	9012105	C	T	0.310044	0.0434339	4.02105e-11
12_9013848_C_T	12	9013848	C	T	0.310044	0.0434339	4.02105e-11
12_9014767_G_A	12	9014767	G	A	0.310044	0.0434339	4.02105e-11
12_9015401_G_T	12	9015401	G	T	0.310044	0.0434339	4.02105e-11
12_9021079_G_A	12	9021079	G	A	0.310044	0.0434339	4.02105e-11
12_9024083_G_A	12	9024083	G	A	0.310044	0.0434339	4.02105e-11
12_9034853_C_T	12	9034853	C	T	0.310044	0.0434339	4.02105e-11
12_9040718_G_A	12	9040718	G	A	0.310044	0.0434339	4.02105e-11
12_9096146_G_GTGTATGTGT;12_9096146_G_GTGTGTGTGTGT;12_9096146_G_GTGTGTGTGT;12_9096146_G_GTGTGTGT;12_9096146_G_GTGTGTGTGTGTGTGTGTGT;12_9096145_TG_T;12_9096146_G_GTGTGTGTGTGTGTGT	12	9096145	TG	TGTGTATGTGT,TGTGTGTGTGTGT,TGTGTGTGTGT,TGTGTGTGT,TGTGTGTGTGTGTGTGTGTGT,T,TGTGTGTGTGTGTGTGT	0.270265	0.0332947	1.75417e-13
12_9238317_T_A	12	9238317	T	A	0.271312	0.0349784	1.34247e-12
12_9414687_C_T	12	9414687	C	T	0.262006	0.0344789	3.22751e-12
12_9416112_G_A	12	9416112	G	A	0.215208	0.0311687	1.40679e-10
12_9422329_T_A	12	9422329	T	A	0.206775	0.0305339	2.83856e-10
12_9422647_C_T	12	9422647	C	T	0.215208	0.0311687	1.40679e-10
12_9422682_A_G	12	9422682	A	G	0.206775	0.0305339	2.83856e-10
12_9427498_G_A	12	9427498	G	A	0.206775	0.0305339	2.83856e-10
12_9428511_T_C	12	9428511	T	C	0.21531	0.0311722	1.3882e-10
12_9431339_C_T	12	9431339	C	T	0.224768	0.0318809	6.46004e-11
12_9454422_G_A	12	9454422	G	A	0.239457	0.0334603	3.64529e-11
12_9502942_C_G	12	9502942	C	G	0.23872	0.0333377	3.56336e-11
12_9511302_A_G	12	9511302	A	G	0.228999	0.0334811	1.98563e-10
12_9512052_G_A	12	9512052	G	A	0.228999	0.0334811	1.98563e-10
12_10049535_C_T	12	10049535	C	T	0.259654	0.0348929	7.7045e-12
12_10085364_T_G	12	10085364	T	G	0.238126	0.0337099	6.00061e-11
12_10210010_GGAAACAAACAGTTTCCTGGACTGGA_G	12	10210010	GGAAACAAACAGTTTCCTGGACTGGA	G	0.330181	0.0368077	1.26502e-15
12_10448195_GA_G	12	10448195	GA	G	0.258927	0.0363971	4.58581e-11
12_10483557_G_A	12	10483557	G	A	0.25104	0.0345341	1.9759e-11
12_10744039_G_A	12	10744039	G	A	0.252474	0.0376121	3.87937e-10
12_10770005_C_T	12	10770005	C	T	0.212229	0.0306545	1.27397e-10
12_11440786_T_C	12	11440786	T	C	0.367511	0.0519028	5.48307e-11
12_11674030_A_G	12	11674030	A	G	0.290888	0.0433803	4.02507e-10
12_12473633_G_A	12	12473633	G	A	0.330348	0.0428032	1.6666e-12
12_15181876_A_G	12	15181876	A	G	0.418222	0.0574676	1.88982e-11
12_17998882_G_GT	12	17998882	G	GT	0.337899	0.0500014	3.05895e-10
12_25547916_TTG_T;12_25547915_AT_A	12	25547915	ATTG	AT,ATG	0.251948	0.0327117	1.81982e-12
12_25570640_T_TA	12	25570640	T	TA	0.210708	0.0314543	4.16857e-10
12_27685800_T_C	12	27685800	T	C	0.298643	0.0410458	1.90715e-11
12_27691250_G_A	12	27691250	G	A	0.298643	0.0410458	1.90715e-11
12_27691709_A_G	12	27691709	A	G	0.298643	0.0410458	1.90715e-11
12_27691799_T_C	12	27691799	T	C	0.298643	0.0410458	1.90715e-11
12_27700998_C_T	12	27700998	C	T	0.298643	0.0410458	1.90715e-11
12_27701134_G_A	12	27701134	G	A	0.298643	0.0410458	1.90715e-11
12_27701357_G_A	12	27701357	G	A	0.298643	0.0410458	1.90715e-11
12_27724189_C_A	12	27724189	C	A	0.423135	0.0487113	6.63885e-15
12_27727615_C_T	12	27727615	C	T	0.423135	0.0487113	6.63885e-15
12_27838736_G_A	12	27838736	G	A	0.339865	0.0454176	6.12682e-12
12_27862584_T_C	12	27862584	T	C	0.339865	0.0454176	6.12682e-12
12_28062911_G_A	12	28062911	G	A	0.39764	0.0543849	1.56946e-11
12_28070684_C_A	12	28070684	C	A	0.612504	0.0697422	3.79998e-15
12_28071063_T_C	12	28071063	T	C	0.612504	0.0697422	3.79998e-15
12_28072469_T_A	12	28072469	T	A	0.309365	0.0446736	1.26212e-10
12_28074918_G_C	12	28074918	G	C	0.612504	0.0697422	3.79998e-15
12_28078596_G_A	12	28078596	G	A	0.612504	0.0697422	3.79998e-15
12_28081810_T_C	12	28081810	T	C	0.496702	0.0627469	5.48629e-13
12_28084774_A_G	12	28084774	A	G	0.612504	0.0697422	3.79998e-15
12_28089911_G_C	12	28089911	G	C	0.612504	0.0697422	3.79998e-15
12_28094289_G_A	12	28094289	G	A	0.418222	0.0574676	1.88982e-11
12_28097567_T_A;12_28097567_T_G;12_28097567_T_G;12_28097567_T_A	12	28097567	T	A,G	0.496702	0.0627469	5.48629e-13
12_28097839_G_C	12	28097839	G	C	0.612504	0.0697422	3.79998e-15
12_28099902_G_A	12	28099902	G	A	0.612504	0.0697422	3.79998e-15
12_28103500_C_T	12	28103500	C	T	0.405756	0.0564903	3.16192e-11
12_28121214_G_A	12	28121214	G	A	0.309365	0.0446736	1.26212e-10
12_28127724_G_A	12	28127724	G	A	0.612504	0.0697422	3.79998e-15
12_28128066_A_G	12	28128066	A	G	0.309365	0.0446736	1.26212e-10
12_28138675_T_C	12	28138675	T	C	0.612504	0.0697422	3.79998e-15
12_28138713_T_G	12	28138713	T	G	0.612504	0.0697422	3.79998e-15
12_28141626_C_T	12	28141626	C	T	0.309365	0.0446736	1.26212e-10
12_28148773_A_G	12	28148773	A	G	0.309365	0.0446736	1.26212e-10
12_28154137_A_G	12	28154137	A	G	0.309365	0.0446736	1.26212e-10
12_28165025_C_T	12	28165025	C	T	0.309365	0.0446736	1.26212e-10
12_28166405_T_G	12	28166405	T	G	0.612504	0.0697422	3.79998e-15
12_28176683_C_G	12	28176683	C	G	0.612504	0.0697422	3.79998e-15
12_28179634_C_T	12	28179634	C	T	0.612504	0.0697422	3.79998e-15
12_28226641_C_T	12	28226641	C	T	0.314092	0.0442794	5.12203e-11
12_28231054_A_G	12	28231054	A	G	0.314092	0.0442794	5.12203e-11
12_28240001_G_A	12	28240001	G	A	0.379128	0.0513575	1.0672e-11
12_28726599_G_A	12	28726599	G	A	0.612504	0.0697422	3.79998e-15
12_28834772_C_T	12	28834772	C	T	0.367511	0.0519028	5.48307e-11
12_28840239_G_A	12	28840239	G	A	0.367511	0.0519028	5.48307e-11
12_28857338_C_A	12	28857338	C	A	0.367511	0.0519028	5.48307e-11
12_28876464_A_C	12	28876464	A	C	0.367511	0.0519028	5.48307e-11
12_28883626_G_C	12	28883626	G	C	0.367511	0.0519028	5.48307e-11
12_28886005_G_C	12	28886005	G	C	0.367511	0.0519028	5.48307e-11
12_28910197_T_C	12	28910197	T	C	0.367511	0.0519028	5.48307e-11
12_28913480_A_G	12	28913480	A	G	0.612504	0.0697422	3.79998e-15
12_28923039_G_C	12	28923039	G	C	0.367511	0.0519028	5.48307e-11
12_28926532_C_T	12	28926532	C	T	0.367511	0.0519028	5.48307e-11
12_28948763_T_C	12	28948763	T	C	0.367511	0.0519028	5.48307e-11
12_28958165_T_C	12	28958165	T	C	0.328702	0.0488916	3.67151e-10
12_28959574_C_G	12	28959574	C	G	0.367511	0.0519028	5.48307e-11
12_28962200_G_A	12	28962200	G	A	0.367511	0.0519028	5.48307e-11
12_28968888_G_T	12	28968888	G	T	0.328702	0.0488916	3.67151e-10
12_28969491_A_G	12	28969491	A	G	0.328702	0.0488916	3.67151e-10
12_28983359_C_T	12	28983359	C	T	0.328702	0.0488916	3.67151e-10
12_28995706_T_C	12	28995706	T	C	0.328702	0.0488916	3.67151e-10
12_28995718_T_C	12	28995718	T	C	0.328702	0.0488916	3.67151e-10
12_29227862_T_A	12	29227862	T	A	0.365029	0.0447338	1.37619e-13
12_29228047_G_C	12	29228047	G	C	0.365029	0.0447338	1.37619e-13
12_29362718_ATTCT_A	12	29362718	ATTCT	A	0.21937	0.0313894	8.98553e-11
12_29614229_C_A	12	29614229	C	A	0.301311	0.0425992	5.7118e-11
12_29632611_G_T	12	29632611	G	T	0.365029	0.0447338	1.37619e-13
12_29819145_C_T	12	29819145	C	T	0.54255	0.0605174	1.30448e-15
12_30297812_G_A	12	30297812	G	A	0.612504	0.0697422	3.79998e-15
12_30617138_C_T	12	30617138	C	T	0.612504	0.0697422	3.79998e-15
12_30645634_C_T	12	30645634	C	T	0.612504	0.0697422	3.79998e-15
12_30768674_C_T	12	30768674	C	T	0.612504	0.0697422	3.79998e-15
12_30847305_G_C	12	30847305	G	C	0.331458	0.0484764	2.00838e-10
12_30906222_A_G	12	30906222	A	G	0.333524	0.0479967	1.11124e-10
12_30927413_T_C	12	30927413	T	C	0.53325	0.0616422	8.17623e-15
12_30942795_C_T	12	30942795	C	T	0.53325	0.0616422	8.17623e-15
12_30966144_C_A	12	30966144	C	A	0.39764	0.0543849	1.56946e-11
12_30969682_C_T	12	30969682	C	T	0.53325	0.0616422	8.17623e-15
12_31032875_G_A	12	31032875	G	A	0.612504	0.0697422	3.79998e-15
12_31044024_C_G	12	31044024	C	G	-0.433171	0.060462	3.49303e-11
12_31191588_T_C	12	31191588	T	C	0.612504	0.0697422	3.79998e-15
12_31359404_G_A	12	31359404	G	A	0.612504	0.0697422	3.79998e-15
12_31587699_A_G	12	31587699	A	G	0.612504	0.0697422	3.79998e-15
12_31840102_T_A	12	31840102	T	A	0.612504	0.0697422	3.79998e-15
12_31855947_T_C	12	31855947	T	C	0.612504	0.0697422	3.79998e-15
12_31857211_ATCT_A	12	31857211	ATCT	A	0.418222	0.0574676	1.88982e-11
12_31857602_G_C	12	31857602	G	C	0.612504	0.0697422	3.79998e-15
12_31866615_A_G	12	31866615	A	G	0.612504	0.0697422	3.79998e-15
12_31868286_G_C	12	31868286	G	C	0.612504	0.0697422	3.79998e-15
12_31885866_C_T	12	31885866	C	T	0.612504	0.0697422	3.79998e-15
12_31888522_C_G	12	31888522	C	G	0.612504	0.0697422	3.79998e-15
12_31892734_G_A	12	31892734	G	A	0.612504	0.0697422	3.79998e-15
12_31896611_T_G	12	31896611	T	G	0.612504	0.0697422	3.79998e-15
12_31910019_T_G	12	31910019	T	G	0.612504	0.0697422	3.79998e-15
12_31912074_G_A	12	31912074	G	A	0.379128	0.0513575	1.0672e-11
12_31932240_C_T	12	31932240	C	T	0.612504	0.0697422	3.79998e-15
12_31933511_A_G	12	31933511	A	G	0.612504	0.0697422	3.79998e-15
12_31947616_T_C	12	31947616	T	C	0.612504	0.0697422	3.79998e-15
12_31949114_C_T	12	31949114	C	T	0.612504	0.0697422	3.79998e-15
12_31959054_T_C	12	31959054	T	C	0.612504	0.0697422	3.79998e-15
12_31967283_T_C	12	31967283	T	C	0.612504	0.0697422	3.79998e-15
12_31969458_A_G	12	31969458	A	G	0.612504	0.0697422	3.79998e-15
12_31976520_A_G	12	31976520	A	G	0.430039	0.0598975	3.2166e-11
12_31984309_G_A	12	31984309	G	A	0.430039	0.0598975	3.2166e-11
12_31986244_T_C	12	31986244	T	C	0.430039	0.0598975	3.2166e-11
12_31994148_G_A	12	31994148	G	A	0.612504	0.0697422	3.79998e-15
12_32009655_GATAA_G	12	32009655	GATAA	G	0.612504	0.0697422	3.79998e-15
12_32011860_G_GAGTC	12	32011860	G	GAGTC	0.612504	0.0697422	3.79998e-15
12_32025046_G_A	12	32025046	G	A	0.612504	0.0697422	3.79998e-15
12_32043580_C_T	12	32043580	C	T	0.39764	0.0543849	1.56946e-11
12_32045129_T_C	12	32045129	T	C	0.612504	0.0697422	3.79998e-15
12_32045131_G_A	12	32045131	G	A	0.612504	0.0697422	3.79998e-15
12_32045137_T_C	12	32045137	T	C	0.612504	0.0697422	3.79998e-15
12_32045143_T_C	12	32045143	T	C	0.612504	0.0697422	3.79998e-15
12_32054581_G_A	12	32054581	G	A	0.612504	0.0697422	3.79998e-15
12_32058220_T_C	12	32058220	T	C	0.612504	0.0697422	3.79998e-15
12_32059175_G_C	12	32059175	G	C	0.612504	0.0697422	3.79998e-15
12_32062148_G_A	12	32062148	G	A	0.612504	0.0697422	3.79998e-15
12_32063746_C_G	12	32063746	C	G	0.612504	0.0697422	3.79998e-15
12_32065557_A_G	12	32065557	A	G	0.612504	0.0697422	3.79998e-15
12_32068844_G_A	12	32068844	G	A	0.612504	0.0697422	3.79998e-15
12_32068924_T_C	12	32068924	T	C	0.612504	0.0697422	3.79998e-15
12_32075834_A_T	12	32075834	A	T	0.612504	0.0697422	3.79998e-15
12_32080400_T_C	12	32080400	T	C	0.39834	0.0556337	3.5749e-11
12_32084639_C_T	12	32084639	C	T	0.612504	0.0697422	3.79998e-15
12_32086438_G_A	12	32086438	G	A	0.612504	0.0697422	3.79998e-15
12_32087864_C_T	12	32087864	C	T	0.612504	0.0697422	3.79998e-15
12_32088674_T_C	12	32088674	T	C	0.612504	0.0697422	3.79998e-15
12_32092222_C_G	12	32092222	C	G	0.612504	0.0697422	3.79998e-15
12_32092889_C_T	12	32092889	C	T	0.455036	0.0615127	9.8128e-12
12_32099014_C_T	12	32099014	C	T	0.612504	0.0697422	3.79998e-15
[truncated: 2,674 more rows]

## Sheet: GLM gene
# The following table is formatted as tab separated values.
#GeneName	GeneId	TranscriptId	BioType	variants_impact_HIGH	variants_impact_LOW	variants_impact_MODERATE	variants_impact_MODIFIER	variants_effect_3_prime_UTR_truncation	variants_effect_3_prime_UTR_variant	variants_effect_5_prime_UTR_premature_start_codon_gain_variant	variants_effect_5_prime_UTR_variant	variants_effect_conservative_inframe_deletion	variants_effect_conservative_inframe_insertion	variants_effect_disruptive_inframe_deletion	variants_effect_disruptive_inframe_insertion	variants_effect_downstream_gene_variant	variants_effect_exon_loss_variant	variants_effect_frameshift_variant	variants_effect_intron_variant	variants_effect_missense_variant	variants_effect_non_coding_transcript_exon_variant	variants_effect_non_coding_transcript_variant	variants_effect_splice_acceptor_variant	variants_effect_splice_donor_variant	variants_effect_splice_region_variant	variants_effect_stop_gained	variants_effect_stop_retained_variant	variants_effect_synonymous_variant	variants_effect_upstream_gene_variant
A1CF	gene-A1CF	XM_005225372.4	protein_coding	0	0	0	1	0	0	0	0	0	0	0	0	0	0	0	0	0	0	0	0	0	0	0	0	0	1
A1CF	gene-A1CF	XM_005225375.4	protein_coding	0	0	0	1	0	0	0	0	0	0	0	0	0	0	0	0	0	0	0	0	0	0	0	0	0	1
A1CF	gene-A1CF	XM_015460593.2	protein_coding	0	0	0	1	0	0	0	0	0	0	0	0	0	0	0	0	0	0	0	0	0	0	0	0	0	1
A1CF	gene-A1CF	XM_024985945.1	protein_coding	0	0	0	1	0	0	0	0	0	0	0	0	0	0	0	0	0	0	0	0	0	0	0	0	0	1
A1CF	gene-A1CF	XM_024985946.1	protein_coding	0	0	0	1	0	0	0	0	0	0	0	0	0	0	0	0	0	0	0	0	0	0	0	0	0	1
A2M	gene-A2M	NM_001109795.1	protein_coding	0	0	0	4	0	0	0	0	0	0	0	0	0	0	0	0	0	0	4	0	0	0	0	0	0	0
A2M	gene-A2M	XM_005207056.4	protein_coding	0	0	0	4	0	0	0	0	0	0	0	0	0	0	0	0	0	0	4	0	0	0	0	0	0	0
A2ML1	gene-A2ML1	NM_001191301.1	protein_coding	0	0	0	1	0	0	0	0	0	0	0	0	0	0	0	0	0	0	1	0	0	0	0	0	0	0
A2ML1	gene-A2ML1	XM_005207059.3	protein_coding	0	0	0	1	0	0	0	0	0	0	0	0	0	0	0	0	0	0	1	0	0	0	0	0	0	0
A2ML1	gene-A2ML1	XM_010805531.2	protein_coding	0	0	0	1	0	0	0	0	0	0	0	0	0	0	0	0	0	0	1	0	0	0	0	0	0	0
A2ML1	gene-A2ML1	XM_010805532.2	protein_coding	0	0	0	1	0	0	0	0	0	0	0	0	0	0	0	0	0	0	1	0	0	0	0	0	0	0
A2ML1	gene-A2ML1	XM_010805533.2	protein_coding	0	0	0	1	0	0	0	0	0	0	0	0	0	0	0	0	0	0	1	0	0	0	0	0	0	0
A4GALT	gene-A4GALT	XM_015471429.2	protein_coding	0	0	0	1	0	0	0	0	0	0	0	0	1	0	0	0	0	0	0	0	0	0	0	0	0	0
A4GALT	gene-A4GALT	XM_015471430.2	protein_coding	0	0	0	1	0	0	0	0	0	0	0	0	1	0	0	0	0	0	0	0	0	0	0	0	0	0
A4GALT	gene-A4GALT	XM_015471431.2	protein_coding	0	0	0	1	0	0	0	0	0	0	0	0	1	0	0	0	0	0	0	0	0	0	0	0	0	0
A4GALT	gene-A4GALT	XM_015471432.2	protein_coding	0	0	0	1	0	0	0	0	0	0	0	0	1	0	0	0	0	0	0	0	0	0	0	0	0	0
A4GALT	gene-A4GALT	XM_015471433.2	protein_coding	0	0	0	1	0	0	0	0	0	0	0	0	1	0	0	0	0	0	0	0	0	0	0	0	0	0
A4GALT	gene-A4GALT	XM_015471434.2	protein_coding	0	0	0	1	0	0	0	0	0	0	0	0	1	0	0	0	0	0	0	0	0	0	0	0	0	0
A4GALT	gene-A4GALT	XM_015471435.2	protein_coding	0	0	0	1	0	0	0	0	0	0	0	0	1	0	0	0	0	0	0	0	0	0	0	0	0	0
A4GALT	gene-A4GALT	XM_015471436.2	protein_coding	0	0	0	1	0	0	0	0	0	0	0	0	1	0	0	0	0	0	0	0	0	0	0	0	0	0
A4GALT	gene-A4GALT	XM_015471437.2	protein_coding	0	0	0	1	0	0	0	0	0	0	0	0	1	0	0	0	0	0	0	0	0	0	0	0	0	0
A4GALT	gene-A4GALT	XM_024992812.1	protein_coding	0	0	0	1	0	0	0	0	0	0	0	0	1	0	0	0	0	0	0	0	0	0	0	0	0	0
A4GALT	gene-A4GALT	XM_024992813.1	protein_coding	0	0	0	1	0	0	0	0	0	0	0	0	1	0	0	0	0	0	0	0	0	0	0	0	0	0
A4GALT	gene-A4GALT	XM_024992814.1	protein_coding	0	0	0	1	0	0	0	0	0	0	0	0	1	0	0	0	0	0	0	0	0	0	0	0	0	0
A4GALT	gene-A4GALT	XM_024992815.1	protein_coding	0	0	0	1	0	0	0	0	0	0	0	0	1	0	0	0	0	0	0	0	0	0	0	0	0	0
A4GALT	gene-A4GALT	XM_024992816.1	protein_coding	0	0	0	1	0	0	0	0	0	0	0	0	1	0	0	0	0	0	0	0	0	0	0	0	0	0
A4GALT	gene-A4GALT	XM_024992817.1	protein_coding	0	0	0	1	0	0	0	0	0	0	0	0	1	0	0	0	0	0	0	0	0	0	0	0	0	0
AAAS	gene-AAAS	NM_001075269.1	protein_coding	0	0	0	1	0	0	0	0	0	0	0	0	0	0	0	0	0	0	1	0	0	0	0	0	0	0
AAAS	gene-AAAS	XM_005206144.4	protein_coding	0	0	0	1	0	0	0	0	0	0	0	0	0	0	0	0	0	0	1	0	0	0	0	0	0	0
AADACL3	gene-AADACL3	XM_005217222.4	protein_coding	0	0	0	1	0	0	0	0	0	0	0	0	0	0	0	0	0	0	1	0	0	0	0	0	0	0
AADACL3	gene-AADACL3	XM_015475210.2	protein_coding	0	0	0	1	0	0	0	0	0	0	0	0	0	0	0	0	0	0	1	0	0	0	0	0	0	0
AADACL3	gene-AADACL3	XM_015475211.2	protein_coding	0	0	0	1	0	0	0	0	0	0	0	0	0	0	0	0	0	0	1	0	0	0	0	0	0	0
AADACL3	gene-AADACL3	XM_024976853.1	protein_coding	0	0	0	1	0	0	0	0	0	0	0	0	0	0	0	0	0	0	1	0	0	0	0	0	0	0
AAMDC	gene-AAMDC	NM_001037473.2	protein_coding	0	0	0	1	0	0	0	0	0	0	0	0	0	0	0	0	0	0	1	0	0	0	0	0	0	0
AAMDC	gene-AAMDC	XM_005226708.4	protein_coding	0	0	0	1	0	0	0	0	0	0	0	0	0	0	0	0	0	0	1	0	0	0	0	0	0	0
AAMDC	gene-AAMDC	XM_010820831.3	protein_coding	0	0	0	1	0	0	0	0	0	0	0	0	0	0	0	0	0	0	1	0	0	0	0	0	0	0
AAMDC	gene-AAMDC	XM_010820833.3	protein_coding	0	0	0	1	0	0	0	0	0	0	0	0	0	0	0	0	0	0	1	0	0	0	0	0	0	0
AAR2	gene-AAR2	NM_001034587.1	protein_coding	0	0	0	1	0	0	0	0	0	0	0	0	0	0	0	0	0	0	1	0	0	0	0	0	0	0
AAR2	gene-AAR2	XM_005214765.3	protein_coding	0	0	0	1	0	0	0	0	0	0	0	0	0	0	0	0	0	0	1	0	0	0	0	0	0	0
AAR2	gene-AAR2	XM_005214766.4	protein_coding	0	0	0	1	0	0	0	0	0	0	0	0	0	0	0	0	0	0	1	0	0	0	0	0	0	0
AARS	gene-AARS	XM_005218341.2	protein_coding	0	0	0	3	0	0	0	0	0	0	0	0	0	0	0	0	0	0	3	0	0	0	0	0	0	0
AARS	gene-AARS	XM_010814304.3	protein_coding	0	0	0	3	0	0	0	0	0	0	0	0	0	0	0	0	0	0	3	0	0	0	0	0	0	0
AASS	gene-AASS	NM_001109797.1	protein_coding	0	0	0	7	0	0	0	0	0	0	0	0	0	0	0	0	0	0	7	0	0	0	0	0	0	0
AASS	gene-AASS	XM_024990697.1	protein_coding	0	0	0	7	0	0	0	0	0	0	0	0	0	0	0	0	0	0	7	0	0	0	0	0	0	0
AASS	gene-AASS	XM_024990698.1	protein_coding	0	0	0	7	0	0	0	0	0	0	0	0	0	0	0	0	0	0	7	0	0	0	0	0	0	0
AATK	gene-AATK	XM_015458941.2	protein_coding	0	0	0	1	0	0	0	0	0	0	0	0	0	0	0	0	0	0	1	0	0	0	0	0	0	0
AATK	gene-AATK	XM_024980996.1	protein_coding	0	0	0	1	0	0	0	0	0	0	0	0	1	0	0	0	0	0	0	0	0	0	0	0	0	0
AATK	gene-AATK	XM_024980997.1	protein_coding	0	0	0	1	0	0	0	0	0	0	0	0	0	0	0	0	0	0	1	0	0	0	0	0	0	0
ABCA10	gene-ABCA10	XM_002696224.6	protein_coding	0	0	0	6	0	0	0	0	0	0	0	0	0	0	0	0	0	0	0	0	0	0	0	0	0	6
ABCA10	gene-ABCA10	XM_005221367.4	protein_coding	0	0	0	6	0	0	0	0	0	0	0	0	0	0	0	0	0	0	0	0	0	0	0	0	0	6
ABCA10	gene-ABCA10	XM_024981112.1	protein_coding	0	0	0	6	0	0	0	0	0	0	0	0	0	0	0	0	0	0	0	0	0	0	0	0	0	6
ABCA10	gene-ABCA10	XM_024981113.1	protein_coding	0	0	0	6	0	0	0	0	0	0	0	0	0	0	0	0	0	0	0	0	0	0	0	0	0	6
ABCA10	gene-ABCA10	XR_003031028.1		0	0	0	6	0	0	0	0	0	0	0	0	0	0	0	0	0	0	0	0	0	0	0	0	0	6
ABCA12	gene-ABCA12	NM_001191294.2	protein_coding	0	0	0	4	0	0	0	0	0	0	0	0	0	0	0	0	0	0	4	0	0	0	0	0	0	0
ABCA13	gene-ABCA13	XM_024991312.1	protein_coding	0	0	0	9	0	0	0	0	0	0	0	0	0	0	0	0	0	0	9	0	0	0	0	0	0	0
ABCA3	gene-ABCA3	NM_001113746.1	protein_coding	0	0	0	1	0	0	0	0	0	0	0	0	0	0	0	0	0	0	1	0	0	0	0	0	0	0
ABCA3	gene-ABCA3	XM_005224397.4	protein_coding	0	0	0	1	0	0	0	0	0	0	0	0	0	0	0	0	0	0	1	0	0	0	0	0	0	0
ABCA3	gene-ABCA3	XM_010819068.3	protein_coding	0	0	0	1	0	0	0	0	0	0	0	0	0	0	0	0	0	0	1	0	0	0	0	0	0	0
ABCA3	gene-ABCA3	XM_010819069.3	protein_coding	0	0	0	1	0	0	0	0	0	0	0	0	0	0	0	0	0	0	1	0	0	0	0	0	0	0
ABCA3	gene-ABCA3	XM_024984697.1	protein_coding	0	0	0	1	0	0	0	0	0	0	0	0	0	0	0	0	0	0	1	0	0	0	0	0	0	0
ABCA5	gene-ABCA5	XM_024981098.1	protein_coding	0	0	0	2	0	0	0	0	0	0	0	0	0	0	0	0	0	0	2	0	0	0	0	0	0	0
ABCA5	gene-ABCA5	XM_024981099.1	protein_coding	0	0	0	2	0	0	0	0	0	0	0	0	0	0	0	0	0	0	2	0	0	0	0	0	0	0
ABCA5	gene-ABCA5	XR_003031026.1		0	0	0	2	0	0	0	0	0	0	0	0	0	0	0	0	0	0	2	0	0	0	0	0	0	0
ABCA6	gene-ABCA6	XM_024981100.1	protein_coding	0	0	0	6	0	0	0	0	0	0	0	0	6	0	0	0	0	0	0	0	0	0	0	0	0	0
ABCA6	gene-ABCA6	XM_024981101.1	protein_coding	0	0	0	6	0	0	0	0	0	0	0	0	6	0	0	0	0	0	0	0	0	0	0	0	0	0
ABCA6	gene-ABCA6	XM_024981102.1	protein_coding	0	0	0	6	0	0	0	0	0	0	0	0	6	0	0	0	0	0	0	0	0	0	0	0	0	0
ABCA6	gene-ABCA6	XM_024981103.1	protein_coding	0	0	0	6	0	0	0	0	0	0	0	0	6	0	0	0	0	0	0	0	0	0	0	0	0	0
ABCA6	gene-ABCA6	XM_024981104.1	protein_coding	0	0	0	6	0	0	0	0	0	0	0	0	6	0	0	0	0	0	0	0	0	0	0	0	0	0
ABCA6	gene-ABCA6	XM_024981107.1	protein_coding	0	0	0	6	0	0	0	0	0	0	0	0	6	0	0	0	0	0	0	0	0	0	0	0	0	0
ABCA6	gene-ABCA6	XM_024981109.1	protein_coding	0	0	0	6	0	0	0	0	0	0	0	0	6	0	0	0	0	0	0	0	0	0	0	0	0	0
ABCA6	gene-ABCA6	XR_003031027.1		0	0	0	6	0	0	0	0	0	0	0	0	6	0	0	0	0	0	0	0	0	0	0	0	0	0
ABCC1	gene-ABCC1	NM_174223.1	protein_coding	0	0	0	2	0	0	0	0	0	0	0	0	0	0	0	0	0	0	0	0	0	0	0	0	0	2
ABCC1	gene-ABCC1	XM_024984647.1	protein_coding	0	0	0	2	0	0	0	0	0	0	0	0	0	0	0	0	0	0	0	0	0	0	0	0	0	2
ABCC1	gene-ABCC1	XM_024984648.1	protein_coding	0	0	0	2	0	0	0	0	0	0	0	0	0	0	0	0	0	0	0	0	0	0	0	0	0	2
ABCC1	gene-ABCC1	XM_024984649.1	protein_coding	0	0	0	2	0	0	0	0	0	0	0	0	0	0	0	0	0	0	0	0	0	0	0	0	0	2
ABCC1	gene-ABCC1	XM_024984650.1	protein_coding	0	0	0	2	0	0	0	0	0	0	0	0	0	0	0	0	0	0	0	0	0	0	0	0	0	2
ABCC1	gene-ABCC1	XM_024984651.1	protein_coding	0	0	0	2	0	0	0	0	0	0	0	0	0	0	0	0	0	0	0	0	0	0	0	0	0	2
ABCC11	gene-ABCC11	XM_024978937.1	protein_coding	0	0	0	6	0	0	0	0	0	0	0	0	6	0	0	0	0	0	0	0	0	0	0	0	0	0
ABCC5	gene-ABCC5	XM_005201585.4	protein_coding	0	0	0	6	0	0	0	0	0	0	0	0	0	0	0	0	0	0	4	0	0	0	0	0	0	2
ABCC5	gene-ABCC5	XM_005201586.4	protein_coding	0	0	0	6	0	0	0	0	0	0	0	0	0	0	0	0	0	0	4	0	0	0	0	0	0	2
ABCC5	gene-ABCC5	XM_005201587.4	protein_coding	0	0	0	6	0	0	0	0	0	0	0	0	0	0	0	0	0	0	4	0	0	0	0	0	0	2
ABCC5	gene-ABCC5	XM_010801294.3	protein_coding	0	0	0	6	0	0	0	0	0	0	0	0	0	0	0	0	0	0	4	0	0	0	0	0	0	2
ABCC5	gene-ABCC5	XM_010801296.2	protein_coding	0	0	0	6	0	0	0	0	0	0	0	0	0	0	0	0	0	0	4	0	0	0	0	0	0	2
ABCC5	gene-ABCC5	XM_024981069.1	protein_coding	0	0	0	6	0	0	0	0	0	0	0	0	0	0	0	0	0	0	4	0	0	0	0	0	0	2
ABCC5	gene-ABCC5	XM_024981155.1	protein_coding	0	0	0	6	0	0	0	0	0	0	0	0	0	0	0	0	0	0	4	0	0	0	0	0	0	2
ABCC5	gene-ABCC5	XM_024981180.1	protein_coding	0	0	0	6	0	0	0	0	0	0	0	0	0	0	0	0	0	0	4	0	0	0	0	0	0	2
ABCC6	gene-ABCC6	NM_001276370.1	protein_coding	0	0	0	4	0	0	0	0	0	0	0	0	0	0	0	0	0	0	4	0	0	0	0	0	0	0
ABCC6	gene-ABCC6	XM_024984634.1	protein_coding	0	0	0	4	0	0	0	0	0	0	0	0	0	0	0	0	0	0	4	0	0	0	0	0	0	0
ABCC6	gene-ABCC6	XR_001495066.2		0	0	0	4	0	0	0	0	0	0	0	0	0	0	0	0	0	0	4	0	0	0	0	0	0	0
ABCC9	gene-ABCC9	XM_002687737.6	protein_coding	0	0	0	13	0	0	0	0	0	0	0	0	0	0	0	0	0	0	13	0	0	0	0	0	0	0
ABCC9	gene-ABCC9	XM_005206963.4	protein_coding	0	0	0	13	0	0	0	0	0	0	0	0	0	0	0	0	0	0	13	0	0	0	0	0	0	0
ABCC9	gene-ABCC9	XM_005206964.4	protein_coding	0	0	0	13	0	0	0	0	0	0	0	0	0	0	0	0	0	0	13	0	0	0	0	0	0	0
ABCC9	gene-ABCC9	XM_005206965.4	protein_coding	0	0	0	13	0	0	0	0	0	0	0	0	0	0	0	0	0	0	13	0	0	0	0	0	0	0
ABCC9	gene-ABCC9	XM_005206966.4	protein_coding	0	0	0	13	0	0	0	0	0	0	0	0	0	0	0	0	0	0	13	0	0	0	0	0	0	0
ABCC9	gene-ABCC9	XM_010805439.3	protein_coding	0	0	0	13	0	0	0	0	0	0	0	0	0	0	0	0	0	0	13	0	0	0	0	0	0	0
ABCE1	gene-ABCE1	NM_001083685.1	protein_coding	0	0	0	1	0	0	0	0	0	0	0	0	0	0	0	0	0	0	0	0	0	0	0	0	0	1
ABCE1	gene-ABCE1	XM_005217499.4	protein_coding	0	0	0	1	0	0	0	0	0	0	0	0	0	0	0	0	0	0	0	0	0	0	0	0	0	1
ABHD11	gene-ABHD11	NM_001034372.1	protein_coding	0	0	0	3	0	0	0	0	0	0	0	0	3	0	0	0	0	0	0	0	0	0	0	0	0	0
ABHD11	gene-ABHD11	XM_010819516.3	protein_coding	0	0	0	3	0	0	0	0	0	0	0	0	3	0	0	0	0	0	0	0	0	0	0	0	0	0
ABHD12B	gene-ABHD12B	XM_015473163.2	protein_coding	0	0	0	11	0	0	0	0	0	0	0	0	0	0	0	0	0	0	11	0	0	0	0	0	0	0
ABHD12B	gene-ABHD12B	XM_015473164.2	protein_coding	0	0	0	11	0	0	0	0	0	0	0	0	0	0	0	0	0	0	11	0	0	0	0	0	0	0
ABHD12B	gene-ABHD12B	XM_024997989.1	protein_coding	0	0	0	11	0	0	0	0	0	0	0	0	0	0	0	0	0	0	11	0	0	0	0	0	0	0
ABHD13	gene-ABHD13	XM_024999859.1	protein_coding	0	0	0	1	0	0	0	0	0	0	0	0	0	0	0	0	0	0	0	0	0	0	0	0	0	1
ABHD16A	gene-ABHD16A	NM_001075605.1	protein_coding	0	0	0	21	0	0	0	0	0	0	0	0	15	0	0	0	0	0	5	0	0	0	0	0	0	1
ABHD16A	gene-ABHD16A	XM_024983562.1	protein_coding	0	0	0	25	0	0	0	0	0	0	0	0	15	0	0	0	0	0	7	0	0	0	0	0	0	3
ABHD2	gene-ABHD2	NM_001015549.1	protein_coding	0	0	0	25	0	0	0	0	0	0	0	0	0	0	0	0	0	0	25	0	0	0	0	0	0	0
ABHD2	gene-ABHD2	XM_010816948.2	protein_coding	0	0	0	25	0	0	0	0	0	0	0	0	0	0	0	0	0	0	25	0	0	0	0	0	0	0
ABHD2	gene-ABHD2	XM_024981689.1	protein_coding	0	0	0	25	0	0	0	0	0	0	0	0	0	0	0	0	0	0	25	0	0	0	0	0	0	0
ABI2	gene-ABI2	XM_005202634.3	protein_coding	0	0	0	3	0	0	0	0	0	0	0	0	3	0	0	0	0	0	0	0	0	0	0	0	0	0
ABI2	gene-ABI2	XM_005202635.4	protein_coding	0	0	0	3	0	0	0	0	0	0	0	0	3	0	0	0	0	0	0	0	0	0	0	0	0	0
ABI2	gene-ABI2	XM_005202637.4	protein_coding	0	0	0	3	0	0	0	0	0	0	0	0	3	0	0	0	0	0	0	0	0	0	0	0	0	0
ABI2	gene-ABI2	XM_005202641.4	protein_coding	0	0	0	3	0	0	0	0	0	0	0	0	3	0	0	0	0	0	0	0	0	0	0	0	0	0
ABI2	gene-ABI2	XM_005202642.3	protein_coding	0	0	0	3	0	0	0	0	0	0	0	0	3	0	0	0	0	0	0	0	0	0	0	0	0	0
ABI2	gene-ABI2	XM_010802184.3	protein_coding	0	0	0	3	0	0	0	0	0	0	0	0	3	0	0	0	0	0	0	0	0	0	0	0	0	0
ABI2	gene-ABI2	XM_010802185.3	protein_coding	0	0	0	3	0	0	0	0	0	0	0	0	3	0	0	0	0	0	0	0	0	0	0	0	0	0
ABI2	gene-ABI2	XM_010802186.2	protein_coding	0	0	0	3	0	0	0	0	0	0	0	0	3	0	0	0	0	0	0	0	0	0	0	0	0	0
ABI2	gene-ABI2	XM_010802187.3	protein_coding	0	0	0	3	0	0	0	0	0	0	0	0	3	0	0	0	0	0	0	0	0	0	0	0	0	0
ABI2	gene-ABI2	XM_024976455.1	protein_coding	0	0	0	3	0	0	0	0	0	0	0	0	3	0	0	0	0	0	0	0	0	0	0	0	0	0
ABI2	gene-ABI2	XM_024976468.1	protein_coding	0	0	0	3	0	0	0	0	0	0	0	0	3	0	0	0	0	0	0	0	0	0	0	0	0	0
ABI2	gene-ABI2	XM_024976488.1	protein_coding	0	0	0	3	0	0	0	0	0	0	0	0	3	0	0	0	0	0	0	0	0	0	0	0	0	0
ABI2	gene-ABI2	XM_024976499.1	protein_coding	0	0	0	3	0	0	0	0	0	0	0	0	3	0	0	0	0	0	0	0	0	0	0	0	0	0
ABI3BP	gene-ABI3BP	XM_024994076.1	protein_coding	0	0	0	22	0	0	0	0	0	0	0	0	0	0	0	0	0	0	22	0	0	0	0	0	0	0
ABL1	gene-ABL1	NM_001206860.1	protein_coding	0	0	0	7	0	0	0	0	0	0	0	0	0	0	0	0	0	0	7	0	0	0	0	0	0	0
ABL1	gene-ABL1	XM_024999076.1	protein_coding	0	0	0	7	0	0	0	0	0	0	0	0	0	0	0	0	0	0	7	0	0	0	0	0	0	0
ABLIM1	gene-ABLIM1	XM_024986081.1	protein_coding	0	0	0	10	0	0	0	0	0	0	0	0	0	0	0	0	0	0	10	0	0	0	0	0	0	0
ABLIM1	gene-ABLIM1	XM_024986082.1	protein_coding	0	0	0	10	0	0	0	0	0	0	0	0	0	0	0	0	0	0	10	0	0	0	0	0	0	0
ABLIM1	gene-ABLIM1	XM_024986083.1	protein_coding	0	0	0	10	0	0	0	0	0	0	0	0	0	0	0	0	0	0	10	0	0	0	0	0	0	0
ABLIM1	gene-ABLIM1	XM_024986084.1	protein_coding	0	0	0	10	0	0	0	0	0	0	0	0	0	0	0	0	0	0	10	0	0	0	0	0	0	0
ABLIM1	gene-ABLIM1	XM_024986085.1	protein_coding	0	0	0	10	0	0	0	0	0	0	0	0	0	0	0	0	0	0	10	0	0	0	0	0	0	0
ABLIM1	gene-ABLIM1	XM_024986086.1	protein_coding	0	0	0	10	0	0	0	0	0	0	0	0	0	0	0	0	0	0	10	0	0	0	0	0	0	0
ABLIM1	gene-ABLIM1	XM_024986087.1	protein_coding	0	0	0	10	0	0	0	0	0	0	0	0	0	0	0	0	0	0	10	0	0	0	0	0	0	0
ABLIM1	gene-ABLIM1	XM_024986088.1	protein_coding	0	0	0	10	0	0	0	0	0	0	0	0	0	0	0	0	0	0	10	0	0	0	0	0	0	0
ABLIM1	gene-ABLIM1	XM_024986089.1	protein_coding	0	0	0	10	0	0	0	0	0	0	0	0	0	0	0	0	0	0	10	0	0	0	0	0	0	0
ABLIM1	gene-ABLIM1	XM_024986090.1	protein_coding	0	0	0	10	0	0	0	0	0	0	0	0	0	0	0	0	0	0	10	0	0	0	0	0	0	0
ABLIM1	gene-ABLIM1	XM_024986091.1	protein_coding	0	0	0	10	0	0	0	0	0	0	0	0	0	0	0	0	0	0	10	0	0	0	0	0	0	0
ABLIM1	gene-ABLIM1	XM_024986093.1	protein_coding	0	0	0	10	0	0	0	0	0	0	0	0	0	0	0	0	0	0	10	0	0	0	0	0	0	0
ABLIM1	gene-ABLIM1	XM_024986094.1	protein_coding	0	0	0	10	0	0	0	0	0	0	0	0	0	0	0	0	0	0	10	0	0	0	0	0	0	0
ABLIM1	gene-ABLIM1	XM_024986095.1	protein_coding	0	0	0	10	0	0	0	0	0	0	0	0	0	0	0	0	0	0	10	0	0	0	0	0	0	0
ABLIM1	gene-ABLIM1	XM_024986096.1	protein_coding	0	0	0	10	0	0	0	0	0	0	0	0	0	0	0	0	0	0	10	0	0	0	0	0	0	0
ABLIM1	gene-ABLIM1	XM_024986097.1	protein_coding	0	0	0	10	0	0	0	0	0	0	0	0	0	0	0	0	0	0	10	0	0	0	0	0	0	0
ABLIM1	gene-ABLIM1	XM_024986098.1	protein_coding	0	0	0	10	0	0	0	0	0	0	0	0	0	0	0	0	0	0	10	0	0	0	0	0	0	0
ABLIM1	gene-ABLIM1	XM_024986099.1	protein_coding	0	0	0	10	0	0	0	0	0	0	0	0	0	0	0	0	0	0	10	0	0	0	0	0	0	0
ABLIM1	gene-ABLIM1	XM_024986100.1	protein_coding	0	0	0	10	0	0	0	0	0	0	0	0	0	0	0	0	0	0	10	0	0	0	0	0	0	0
ABLIM1	gene-ABLIM1	XM_024986101.1	protein_coding	0	0	0	10	0	0	0	0	0	0	0	0	0	0	0	0	0	0	10	0	0	0	0	0	0	0
ABLIM1	gene-ABLIM1	XM_024986102.1	protein_coding	0	0	0	10	0	0	0	0	0	0	0	0	0	0	0	0	0	0	10	0	0	0	0	0	0	0
ABLIM1	gene-ABLIM1	XM_024986104.1	protein_coding	0	0	0	5	0	0	0	0	0	0	0	0	0	0	0	0	0	0	5	0	0	0	0	0	0	0
ABLIM1	gene-ABLIM1	XM_024986105.1	protein_coding	0	0	0	5	0	0	0	0	0	0	0	0	0	0	0	0	0	0	5	0	0	0	0	0	0	0
ABLIM1	gene-ABLIM1	XM_024986106.1	protein_coding	0	0	0	5	0	0	0	0	0	0	0	0	0	0	0	0	0	0	5	0	0	0	0	0	0	0
ABLIM1	gene-ABLIM1	XM_024986107.1	protein_coding	0	0	0	5	0	0	0	0	0	0	0	0	0	0	0	0	0	0	5	0	0	0	0	0	0	0
ABLIM2	gene-ABLIM2	XM_024993673.1	protein_coding	0	0	0	4	0	0	0	0	0	0	0	0	0	0	0	0	0	0	4	0	0	0	0	0	0	0
ABLIM2	gene-ABLIM2	XM_024993674.1	protein_coding	0	0	0	4	0	0	0	0	0	0	0	0	0	0	0	0	0	0	4	0	0	0	0	0	0	0
ABLIM2	gene-ABLIM2	XM_024993675.1	protein_coding	0	0	0	4	0	0	0	0	0	0	0	0	0	0	0	0	0	0	4	0	0	0	0	0	0	0
ABLIM2	gene-ABLIM2	XM_024993676.1	protein_coding	0	0	0	4	0	0	0	0	0	0	0	0	0	0	0	0	0	0	4	0	0	0	0	0	0	0
ABLIM2	gene-ABLIM2	XM_024993677.1	protein_coding	0	0	0	4	0	0	0	0	0	0	0	0	0	0	0	0	0	0	4	0	0	0	0	0	0	0
ABLIM2	gene-ABLIM2	XM_024993678.1	protein_coding	0	0	0	4	0	0	0	0	0	0	0	0	0	0	0	0	0	0	4	0	0	0	0	0	0	0
ABLIM2	gene-ABLIM2	XM_024993679.1	protein_coding	0	0	0	4	0	0	0	0	0	0	0	0	0	0	0	0	0	0	4	0	0	0	0	0	0	0
ABLIM2	gene-ABLIM2	XM_024993680.1	protein_coding	0	0	0	4	0	0	0	0	0	0	0	0	0	0	0	0	0	0	4	0	0	0	0	0	0	0
ABLIM2	gene-ABLIM2	XM_024993681.1	protein_coding	0	0	0	4	0	0	0	0	0	0	0	0	0	0	0	0	0	0	4	0	0	0	0	0	0	0
ABLIM2	gene-ABLIM2	XM_024993682.1	protein_coding	0	0	0	4	0	0	0	0	0	0	0	0	0	0	0	0	0	0	4	0	0	0	0	0	0	0
ABLIM2	gene-ABLIM2	XM_024993683.1	protein_coding	0	0	0	4	0	0	0	0	0	0	0	0	0	0	0	0	0	0	4	0	0	0	0	0	0	0
ABLIM2	gene-ABLIM2	XM_024993684.1	protein_coding	0	0	0	4	0	0	0	0	0	0	0	0	0	0	0	0	0	0	4	0	0	0	0	0	0	0
ABLIM2	gene-ABLIM2	XM_024993685.1	protein_coding	0	0	0	4	0	0	0	0	0	0	0	0	0	0	0	0	0	0	4	0	0	0	0	0	0	0
ABLIM2	gene-ABLIM2	XM_024993686.1	protein_coding	0	0	0	4	0	0	0	0	0	0	0	0	0	0	0	0	0	0	4	0	0	0	0	0	0	0
ABLIM2	gene-ABLIM2	XM_024993687.1	protein_coding	0	0	0	4	0	0	0	0	0	0	0	0	0	0	0	0	0	0	4	0	0	0	0	0	0	0
ABLIM2	gene-ABLIM2	XM_024993688.1	protein_coding	0	0	0	4	0	0	0	0	0	0	0	0	0	0	0	0	0	0	4	0	0	0	0	0	0	0
ABLIM2	gene-ABLIM2	XM_024993689.1	protein_coding	0	0	0	4	0	0	0	0	0	0	0	0	0	0	0	0	0	0	4	0	0	0	0	0	0	0
ABLIM2	gene-ABLIM2	XM_024993690.1	protein_coding	0	0	0	4	0	0	0	0	0	0	0	0	0	0	0	0	0	0	4	0	0	0	0	0	0	0
ABLIM2	gene-ABLIM2	XM_024993691.1	protein_coding	0	0	0	4	0	0	0	0	0	0	0	0	0	0	0	0	0	0	4	0	0	0	0	0	0	0
ABLIM2	gene-ABLIM2	XM_024993692.1	protein_coding	0	0	0	4	0	0	0	0	0	0	0	0	0	0	0	0	0	0	4	0	0	0	0	0	0	0
ABLIM2	gene-ABLIM2	XM_024993693.1	protein_coding	0	0	0	4	0	0	0	0	0	0	0	0	0	0	0	0	0	0	4	0	0	0	0	0	0	0
ABLIM2	gene-ABLIM2	XM_024993694.1	protein_coding	0	0	0	4	0	0	0	0	0	0	0	0	0	0	0	0	0	0	4	0	0	0	0	0	0	0
ABLIM2	gene-ABLIM2	XM_024993695.1	protein_coding	0	0	0	4	0	0	0	0	0	0	0	0	0	0	0	0	0	0	4	0	0	0	0	0	0	0
ABLIM2	gene-ABLIM2	XM_024993696.1	protein_coding	0	0	0	4	0	0	0	0	0	0	0	0	0	0	0	0	0	0	4	0	0	0	0	0	0	0
ABLIM2	gene-ABLIM2	XM_024993697.1	protein_coding	0	0	0	4	0	0	0	0	0	0	0	0	0	0	0	0	0	0	4	0	0	0	0	0	0	0
ABLIM2	gene-ABLIM2	XM_024993698.1	protein_coding	0	0	0	4	0	0	0	0	0	0	0	0	0	0	0	0	0	0	4	0	0	0	0	0	0	0
ABLIM2	gene-ABLIM2	XM_024993699.1	protein_coding	0	0	0	4	0	0	0	0	0	0	0	0	0	0	0	0	0	0	4	0	0	0	0	0	0	0
ABLIM2	gene-ABLIM2	XM_024993700.1	protein_coding	0	0	0	4	0	0	0	0	0	0	0	0	0	0	0	0	0	0	4	0	0	0	0	0	0	0
ABLIM2	gene-ABLIM2	XM_024993701.1	protein_coding	0	0	0	4	0	0	0	0	0	0	0	0	0	0	0	0	0	0	4	0	0	0	0	0	0	0
ABLIM2	gene-ABLIM2	XM_024993702.1	protein_coding	0	0	0	4	0	0	0	0	0	0	0	0	0	0	0	0	0	0	4	0	0	0	0	0	0	0
ABLIM2	gene-ABLIM2	XM_024993703.1	protein_coding	0	0	0	4	0	0	0	0	0	0	0	0	0	0	0	0	0	0	4	0	0	0	0	0	0	0
ABLIM2	gene-ABLIM2	XM_024993704.1	protein_coding	0	0	0	4	0	0	0	0	0	0	0	0	0	0	0	0	0	0	4	0	0	0	0	0	0	0
ABLIM2	gene-ABLIM2	XM_024993705.1	protein_coding	0	0	0	4	0	0	0	0	0	0	0	0	0	0	0	0	0	0	4	0	0	0	0	0	0	0
ABLIM2	gene-ABLIM2	XM_024993706.1	protein_coding	0	0	0	4	0	0	0	0	0	0	0	0	0	0	0	0	0	0	4	0	0	0	0	0	0	0
ABLIM2	gene-ABLIM2	XM_024993707.1	protein_coding	0	0	0	4	0	0	0	0	0	0	0	0	0	0	0	0	0	0	4	0	0	0	0	0	0	0
ABLIM2	gene-ABLIM2	XR_003035239.1		0	0	0	4	0	0	0	0	0	0	0	0	0	0	0	0	0	0	4	0	0	0	0	0	0	0
ABLIM2	gene-ABLIM2	XR_003035241.1		0	0	0	4	0	0	0	0	0	0	0	0	0	0	0	0	0	0	4	0	0	0	0	0	0	0
ABLIM3	gene-ABLIM3	NM_001099127.2	protein_coding	0	0	0	12	0	0	0	0	0	0	0	0	10	0	0	0	0	0	2	0	0	0	0	0	0	0
ABLIM3	gene-ABLIM3	XM_005209614.3	protein_coding	0	0	0	13	0	0	0	0	0	0	0	0	11	0	0	0	0	0	2	0	0	0	0	0	0	0
ABLIM3	gene-ABLIM3	XM_005209615.3	protein_coding	0	0	0	13	0	0	0	0	0	0	0	0	11	0	0	0	0	0	2	0	0	0	0	0	0	0
ABLIM3	gene-ABLIM3	XM_005209616.4	protein_coding	0	0	0	13	0	0	0	0	0	0	0	0	11	0	0	0	0	0	2	0	0	0	0	0	0	0
ABLIM3	gene-ABLIM3	XM_010807479.2	protein_coding	0	0	0	13	0	0	0	0	0	0	0	0	11	0	0	0	0	0	2	0	0	0	0	0	0	0
ABLIM3	gene-ABLIM3	XM_010807481.3	protein_coding	0	0	0	13	0	0	0	0	0	0	0	0	11	0	0	0	0	0	2	0	0	0	0	0	0	0
ABLIM3	gene-ABLIM3	XM_015472306.2	protein_coding	0	0	0	12	0	0	0	0	0	0	0	0	10	0	0	0	0	0	2	0	0	0	0	0	0	0
ABLIM3	gene-ABLIM3	XM_024994582.1	protein_coding	0	0	0	12	0	0	0	0	0	0	0	0	10	0	0	0	0	0	2	0	0	0	0	0	0	0
ABLIM3	gene-ABLIM3	XM_024994583.1	protein_coding	0	0	0	12	0	0	0	0	0	0	0	0	10	0	0	0	0	0	2	0	0	0	0	0	0	0
ABR	gene-ABR	NM_001046204.2	protein_coding	0	0	0	1	0	0	0	0	0	0	0	0	0	0	0	0	0	0	1	0	0	0	0	0	0	0
ABR	gene-ABR	XM_005220104.4	protein_coding	0	0	0	1	0	0	0	0	0	0	0	0	0	0	0	0	0	0	1	0	0	0	0	0	0	0
ABR	gene-ABR	XM_005220105.4	protein_coding	0	0	0	1	0	0	0	0	0	0	0	0	0	0	0	0	0	0	1	0	0	0	0	0	0	0
ABR	gene-ABR	XM_005220106.3	protein_coding	0	0	0	1	0	0	0	0	0	0	0	0	0	0	0	0	0	0	1	0	0	0	0	0	0	0
ABR	gene-ABR	XM_005220107.4	protein_coding	0	0	0	1	0	0	0	0	0	0	0	0	0	0	0	0	0	0	1	0	0	0	0	0	0	0
ABR	gene-ABR	XM_015458571.2	protein_coding	0	0	0	1	0	0	0	0	0	0	0	0	0	0	0	0	0	0	1	0	0	0	0	0	0	0
ABR	gene-ABR	XM_024980099.1	protein_coding	0	0	0	1	0	0	0	0	0	0	0	0	0	0	0	0	0	0	1	0	0	0	0	0	0	0
ABTB2	gene-ABTB2	XM_003587004.5	protein_coding	0	0	0	1	0	0	0	0	0	0	0	0	0	0	0	0	0	0	1	0	0	0	0	0	0	0
ACAA1	gene-ACAA1	NM_001034319.2	protein_coding	0	0	0	1	0	0	0	0	0	0	0	0	1	0	0	0	0	0	0	0	0	0	0	0	0	0
ACAA1	gene-ACAA1	XM_024982532.1	protein_coding	0	0	0	1	0	0	0	0	0	0	0	0	1	0	0	0	0	0	0	0	0	0	0	0	0	0
ACACA	gene-ACACA	NM_174224.2	protein_coding	0	0	0	1	0	0	0	0	0	0	0	0	0	0	0	0	0	0	1	0	0	0	0	0	0	0
ACACA	gene-ACACA	XM_005219975.4	protein_coding	0	0	0	2	0	0	0	0	0	0	0	0	0	0	0	0	0	0	1	0	0	0	0	0	0	1
ACACA	gene-ACACA	XM_005219976.4	protein_coding	0	0	0	1	0	0	0	0	0	0	0	0	0	0	0	0	0	0	1	0	0	0	0	0	0	0
ACACA	gene-ACACA	XM_005219977.4	protein_coding	0	0	0	1	0	0	0	0	0	0	0	0	0	0	0	0	0	0	1	0	0	0	0	0	0	0
ACACA	gene-ACACA	XM_005219978.4	protein_coding	0	0	0	1	0	0	0	0	0	0	0	0	0	0	0	0	0	0	1	0	0	0	0	0	0	0
ACACA	gene-ACACA	XM_010815743.3	protein_coding	0	0	0	1	0	0	0	0	0	0	0	0	0	0	0	0	0	0	1	0	0	0	0	0	0	0
ACACA	gene-ACACA	XM_024979601.1	protein_coding	0	0	0	2	0	0	0	0	0	0	0	0	0	0	0	0	0	0	1	0	0	0	0	0	0	1
ACACA	gene-ACACA	XM_024979602.1	protein_coding	0	0	0	2	0	0	0	0	0	0	0	0	0	0	0	0	0	0	1	0	0	0	0	0	0	1
ACACA	gene-ACACA	XM_024979603.1	protein_coding	0	0	0	1	0	0	0	0	0	0	0	0	0	0	0	0	0	0	1	0	0	0	0	0	0	0
ACACA	gene-ACACA	XM_024979604.1	protein_coding	0	0	0	1	0	0	0	0	0	0	0	0	0	0	0	0	0	0	1	0	0	0	0	0	0	0
ACACA	gene-ACACA	XM_024979605.1	protein_coding	0	0	0	1	0	0	0	0	0	0	0	0	0	0	0	0	0	0	1	0	0	0	0	0	0	0
ACACA	gene-ACACA	XM_024979606.1	protein_coding	0	0	0	1	0	0	0	0	0	0	0	0	0	0	0	0	0	0	1	0	0	0	0	0	0	0
ACACA	gene-ACACA	XM_024979607.1	protein_coding	0	0	0	1	0	0	0	0	0	0	0	0	0	0	0	0	0	0	1	0	0	0	0	0	0	0
ACACB	gene-ACACB	NM_001205333.1	protein_coding	0	0	0	4	0	0	0	0	0	0	0	0	0	0	0	0	0	0	4	0	0	0	0	0	0	0
ACACB	gene-ACACB	XM_010813915.3	protein_coding	0	0	0	4	0	0	0	0	0	0	0	0	0	0	0	0	0	0	4	0	0	0	0	0	0	0
ACACB	gene-ACACB	XM_010813916.3	protein_coding	0	0	0	4	0	0	0	0	0	0	0	0	0	0	0	0	0	0	4	0	0	0	0	0	0	0
ACACB	gene-ACACB	XM_010813917.3	protein_coding	0	0	0	4	0	0	0	0	0	0	0	0	0	0	0	0	0	0	4	0	0	0	0	0	0	0
ACACB	gene-ACACB	XM_010813919.3	protein_coding	0	0	0	4	0	0	0	0	0	0	0	0	0	0	0	0	0	0	4	0	0	0	0	0	0	0
ACAD11	gene-ACAD11	NM_001075893.2	protein_coding	0	0	0	4	0	0	0	0	0	0	0	0	0	0	0	0	0	0	4	0	0	0	0	0	0	0
ACADL	gene-ACADL	NM_001076936.1	protein_coding	0	0	0	1	0	0	0	0	0	0	0	0	0	0	0	0	0	0	1	0	0	0	0	0	0	0
ACADL	gene-ACADL	XM_024977617.1	protein_coding	0	0	0	1	0	0	0	0	0	0	0	0	0	0	0	0	0	0	1	0	0	0	0	0	0	0
ACADL	gene-ACADL	XM_024977620.1	protein_coding	0	0	0	1	0	0	0	0	0	0	0	0	0	0	0	0	0	0	1	0	0	0	0	0	0	0
ACADL	gene-ACADL	XM_024977622.1	protein_coding	0	0	0	1	0	0	0	0	0	0	0	0	0	0	0	0	0	0	1	0	0	0	0	0	0	0
ACADL	gene-ACADL	XM_024977632.1	protein_coding	0	0	0	1	0	0	0	0	0	0	0	0	0	0	0	0	0	0	1	0	0	0	0	0	0	0
ACADSB	gene-ACADSB	NM_001017933.1	protein_coding	0	0	0	7	0	0	0	0	0	0	0	0	0	0	0	0	0	0	7	0	0	0	0	0	0	0
ACADSB	gene-ACADSB	XM_005225840.4	protein_coding	0	0	0	7	0	0	0	0	0	0	0	0	0	0	0	0	0	0	7	0	0	0	0	0	0	0
ACAP2	gene-ACAP2	NM_001105337.1	protein_coding	0	0	0	1	0	0	0	0	0	0	0	0	0	0	0	0	0	0	1	0	0	0	0	0	0	0
ACAT1	gene-ACAT1	NM_001046075.1	protein_coding	0	0	0	7	0	0	0	0	0	0	0	0	3	0	0	0	0	0	4	0	0	0	0	0	0	0
ACBD3	gene-ACBD3	NM_001191183.1	protein_coding	0	0	0	1	0	0	0	0	0	0	0	0	0	0	0	0	0	0	0	0	0	0	0	0	0	1
ACBD6	gene-ACBD6	NM_001083783.1	protein_coding	0	0	0	1	0	0	0	0	0	0	0	0	0	0	0	0	0	0	1	0	0	0	0	0	0	0
ACBD6	gene-ACBD6	XM_024976523.1	protein_coding	0	0	0	1	0	0	0	0	0	0	0	0	0	0	0	0	0	0	1	0	0	0	0	0	0	0
ACBD6	gene-ACBD6	XM_024976524.1	protein_coding	0	0	0	1	0	0	0	0	0	0	0	0	0	0	0	0	0	0	1	0	0	0	0	0	0	0
ACE3	gene-ACE3	XM_015458919.2	protein_coding	0	0	0	1	0	0	0	0	0	0	0	0	0	0	0	0	0	0	1	0	0	0	0	0	0	0
ACER2	gene-ACER2	NM_001192775.1	protein_coding	0	0	0	5	0	0	0	0	0	0	0	0	0	0	0	0	0	0	4	0	0	0	0	0	0	1
ACER2	gene-ACER2	XM_010807774.3	protein_coding	0	0	0	5	0	0	0	0	0	0	0	0	0	0	0	0	0	0	4	0	0	0	0	0	0	1
ACER2	gene-ACER2	XM_010807776.3	protein_coding	0	0	0	5	0	0	0	0	0	0	0	0	0	0	0	0	0	0	4	0	0	0	0	0	0	1
ACER2	gene-ACER2	XM_010807777.3	protein_coding	0	0	0	5	0	0	0	0	0	0	0	0	0	0	0	0	0	0	4	0	0	0	0	0	0	1
ACLY	gene-ACLY	NM_001037457.1	protein_coding	0	0	0	2	0	0	0	0	0	0	0	0	0	0	0	0	0	0	2	0	0	0	0	0	0	0
ACLY	gene-ACLY	XM_005220713.4	protein_coding	0	0	0	2	0	0	0	0	0	0	0	0	0	0	0	0	0	0	2	0	0	0	0	0	0	0
ACLY	gene-ACLY	XM_005220715.4	protein_coding	0	0	0	2	0	0	0	0	0	0	0	0	0	0	0	0	0	0	2	0	0	0	0	0	0	0
ACO1	gene-ACO1	NM_001075591.1	protein_coding	0	0	0	360	0	0	0	0	0	0	0	0	19	0	0	0	0	0	315	0	0	0	0	0	0	26
ACO1	gene-ACO1	XM_005209852.4	protein_coding	0	0	0	354	0	0	0	0	0	0	0	0	19	0	0	0	0	0	315	0	0	0	0	0	0	20
ACO1	gene-ACO1	XM_024995652.1	protein_coding	0	0	0	357	0	0	0	0	0	0	0	0	19	0	0	0	0	0	312	0	0	0	0	0	0	26
ACOT11	gene-ACOT11	NM_001103275.1	protein_coding	0	0	0	6	0	0	0	0	0	0	0	0	0	0	0	0	0	0	6	0	0	0	0	0	0	0
ACOT2	gene-ACOT2	NM_001101938.1	protein_coding	0	0	0	1	0	0	0	0	0	0	0	0	1	0	0	0	0	0	0	0	0	0	0	0	0	0
ACOT2	gene-ACOT2-2	XM_002690999.6	protein_coding	0	0	0	1	0	0	0	0	0	0	0	0	1	0	0	0	0	0	0	0	0	0	0	0	0	0
ACOT4	gene-ACOT4	NM_001098941.2	protein_coding	0	0	0	1	0	0	0	0	0	0	0	0	0	0	0	0	0	0	1	0	0	0	0	0	0	0
ACOT7	gene-ACOT7	NM_001075682.2	protein_coding	0	0	0	1	0	0	0	0	0	0	0	0	0	0	0	0	0	0	1	0	0	0	0	0	0	0
ACOT7	gene-ACOT7	XM_005217080.3	protein_coding	0	0	0	1	0	0	0	0	0	0	0	0	1	0	0	0	0	0	0	0	0	0	0	0	0	0
ACOT7	gene-ACOT7	XM_005217082.3	protein_coding	0	0	0	1	0	0	0	0	0	0	0	0	0	0	0	0	0	0	1	0	0	0	0	0	0	0
ACOT7	gene-ACOT7	XR_003029598.1		0	0	0	1	0	0	0	0	0	0	0	0	0	0	0	0	0	0	1	0	0	0	0	0	0	0
ACOX2	gene-ACOX2	NM_001102015.2	protein_coding	0	0	0	12	0	0	0	0	0	0	0	0	1	0	0	0	0	0	11	0	0	0	0	0	0	0
ACOX2	gene-ACOX2	XM_015459565.2	protein_coding	0	0	0	13	0	0	0	0	0	0	0	0	2	0	0	0	0	0	11	0	0	0	0	0	0	0
ACOX2	gene-ACOX2	XM_015459566.2	protein_coding	0	0	0	13	0	0	0	0	0	0	0	0	2	0	0	0	0	0	11	0	0	0	0	0	0	0
ACOX2	gene-ACOX2	XM_015459567.2	protein_coding	0	0	0	13	0	0	0	0	0	0	0	0	2	0	0	0	0	0	11	0	0	0	0	0	0	0
ACOX2	gene-ACOX2	XM_015459568.2	protein_coding	0	0	0	12	0	0	0	0	0	0	0	0	2	0	0	0	0	0	10	0	0	0	0	0	0	0
ACOX2	gene-ACOX2	XM_015459570.2	protein_coding	0	0	0	13	0	0	0	0	0	0	0	0	2	0	0	0	0	0	11	0	0	0	0	0	0	0
ACOX2	gene-ACOX2	XM_015459571.2	protein_coding	0	0	0	12	0	0	0	0	0	0	0	0	1	0	0	0	0	0	11	0	0	0	0	0	0	0
ACOX2	gene-ACOX2	XM_015459572.2	protein_coding	0	0	0	13	0	0	0	0	0	0	0	0	2	0	0	0	0	0	11	0	0	0	0	0	0	0
ACOX2	gene-ACOX2	XM_015459575.2	protein_coding	0	0	0	12	0	0	0	0	0	0	0	0	2	0	0	0	0	0	10	0	0	0	0	0	0	0
ACOX2	gene-ACOX2	XM_015459576.2	protein_coding	0	0	0	12	0	0	0	0	0	0	0	0	1	0	0	0	0	0	11	0	0	0	0	0	0	0
ACOX2	gene-ACOX2	XM_015459577.2	protein_coding	0	0	0	13	0	0	0	0	0	0	0	0	2	0	0	0	0	0	11	0	0	0	0	0	0	0
ACOX2	gene-ACOX2	XM_024982654.1	protein_coding	0	0	0	13	0	0	0	0	0	0	0	0	2	0	0	0	0	0	11	0	0	0	0	0	0	0
ACOX2	gene-ACOX2	XM_024982655.1	protein_coding	0	0	0	13	0	0	0	0	0	0	0	0	2	0	0	0	0	0	11	0	0	0	0	0	0	0
ACOX2	gene-ACOX2	XM_024982656.1	protein_coding	0	0	0	13	0	0	0	0	0	0	0	0	2	0	0	0	0	0	11	0	0	0	0	0	0	0
ACOX2	gene-ACOX2	XM_024982657.1	protein_coding	0	0	0	12	0	0	0	0	0	0	0	0	2	0	0	0	0	0	10	0	0	0	0	0	0	0
ACOX2	gene-ACOX2	XM_024982658.1	protein_coding	0	0	0	12	0	0	0	0	0	0	0	0	2	0	0	0	0	0	10	0	0	0	0	0	0	0
ACOX3	gene-ACOX3	NM_001103236.1	protein_coding	0	0	0	4	0	0	0	0	0	0	0	0	0	0	0	0	0	0	3	0	0	0	0	0	0	1
ACOX3	gene-ACOX3	XM_024993139.1	protein_coding	0	0	0	4	0	0	0	0	0	0	0	0	0	0	0	0	0	0	3	0	0	0	0	0	0	1
ACOX3	gene-ACOX3	XM_024993140.1	protein_coding	0	0	0	4	0	0	0	0	0	0	0	0	0	0	0	0	0	0	3	0	0	0	0	0	0	1
ACOX3	gene-ACOX3	XM_024993141.1	protein_coding	0	0	0	4	0	0	0	0	0	0	0	0	0	0	0	0	0	0	3	0	0	0	0	0	0	1
ACOX3	gene-ACOX3	XR_003035010.1		0	0	0	4	0	0	0	0	0	0	0	0	0	0	0	0	0	0	3	0	0	0	0	0	0	1
ACOX3	gene-ACOX3	XR_003035011.1		0	0	0	4	0	0	0	0	0	0	0	0	0	0	0	0	0	0	3	0	0	0	0	0	0	1
ACOXL	gene-ACOXL	XM_002691158.6	protein_coding	0	0	0	21	0	0	0	0	0	0	0	0	0	0	0	0	0	0	21	0	0	0	0	0	0	0
ACOXL	gene-ACOXL	XM_010809768.3	protein_coding	0	0	0	20	0	0	0	0	0	0	0	0	0	0	0	0	0	0	20	0	0	0	0	0	0	0
ACOXL	gene-ACOXL	XM_024999273.1	protein_coding	0	0	0	20	0	0	0	0	0	0	0	0	0	0	0	0	0	0	20	0	0	0	0	0	0	0
ACOXL	gene-ACOXL	XM_024999274.1	protein_coding	0	0	0	18	0	0	0	0	0	0	0	0	0	0	0	0	0	0	18	0	0	0	0	0	0	0
ACOXL	gene-ACOXL	XR_003037073.1		0	0	0	21	0	0	0	0	0	0	0	0	0	0	0	0	0	0	21	0	0	0	0	0	0	0
ACOXL	gene-ACOXL	XR_809579.3		0	0	0	20	0	0	0	0	0	0	0	0	0	0	0	0	0	0	20	0	0	0	0	0	0	0
ACSL1	gene-ACSL1	NM_001076085.1	protein_coding	0	0	0	2	0	0	0	0	0	0	0	0	0	0	0	0	0	0	2	0	0	0	0	0	0	0
ACSL1	gene-ACSL1	XM_005225993.4	protein_coding	0	0	0	2	0	0	0	0	0	0	0	0	0	0	0	0	0	0	2	0	0	0	0	0	0	0
ACSL1	gene-ACSL1	XM_005225994.4	protein_coding	0	0	0	2	0	0	0	0	0	0	0	0	0	0	0	0	0	0	2	0	0	0	0	0	0	0
ACSL1	gene-ACSL1	XM_010820261.3	protein_coding	0	0	0	2	0	0	0	0	0	0	0	0	0	0	0	0	0	0	2	0	0	0	0	0	0	0
ACSL1	gene-ACSL1	XM_024986300.1	protein_coding	0	0	0	2	0	0	0	0	0	0	0	0	0	0	0	0	0	0	2	0	0	0	0	0	0	0
ACSL6	gene-ACSL6	NM_001038042.2	protein_coding	0	0	0	3	0	0	0	0	0	0	0	0	1	0	0	0	0	0	2	0	0	0	0	0	0	0
ACSL6	gene-ACSL6	XM_005209031.4	protein_coding	0	0	0	3	0	0	0	0	0	0	0	0	0	0	0	0	0	0	3	0	0	0	0	0	0	0
ACSL6	gene-ACSL6	XM_005209032.4	protein_coding	0	0	0	3	0	0	0	0	0	0	0	0	0	0	0	0	0	0	3	0	0	0	0	0	0	0
ACSL6	gene-ACSL6	XM_010807042.3	protein_coding	0	0	0	3	0	0	0	0	0	0	0	0	0	0	0	0	0	0	3	0	0	0	0	0	0	0
ACSL6	gene-ACSL6	XM_010807043.3	protein_coding	0	0	0	2	0	0	0	0	0	0	0	0	1	0	0	0	0	0	1	0	0	0	0	0	0	0
ACSL6	gene-ACSL6	XM_010807044.3	protein_coding	0	0	0	3	0	0	0	0	0	0	0	0	0	0	0	0	0	0	3	0	0	0	0	0	0	0
ACSL6	gene-ACSL6	XM_024993944.1	protein_coding	0	0	0	3	0	0	0	0	0	0	0	0	0	0	0	0	0	0	3	0	0	0	0	0	0	0
ACSL6	gene-ACSL6	XM_024993945.1	protein_coding	0	0	0	3	0	0	0	0	0	0	0	0	0	0	0	0	0	0	3	0	0	0	0	0	0	0
ACSL6	gene-ACSL6	XM_024993946.1	protein_coding	0	0	0	3	0	0	0	0	0	0	0	0	0	0	0	0	0	0	3	0	0	0	0	0	0	0
ACSL6	gene-ACSL6	XM_024993947.1	protein_coding	0	0	0	3	0	0	0	0	0	0	0	0	0	0	0	0	0	0	3	0	0	0	0	0	0	0
ACSL6	gene-ACSL6	XM_024993948.1	protein_coding	0	0	0	3	0	0	0	0	0	0	0	0	0	0	0	0	0	0	3	0	0	0	0	0	0	0
ACSL6	gene-ACSL6	XR_001500614.2		0	0	0	3	0	0	0	0	0	0	0	0	0	0	0	0	0	0	3	0	0	0	0	0	0	0
ACSM4	gene-ACSM4	XM_002698016.5	protein_coding	0	0	0	1	0	0	0	0	0	0	0	0	0	0	0	0	0	0	1	0	0	0	0	0	0	0
ACSM5	gene-ACSM5	XM_002697984.5	protein_coding	0	0	0	4	0	0	0	0	0	0	0	0	0	0	0	0	0	0	4	0	0	0	0	0	0	0
ACSM5	gene-ACSM5	XM_024985238.1	protein_coding	0	0	0	4	0	0	0	0	0	0	0	0	0	0	0	0	0	0	4	0	0	0	0	0	0	0
ACSM5	gene-ACSM5	XM_024985239.1	protein_coding	0	0	0	4	0	0	0	0	0	0	0	0	0	0	0	0	0	0	4	0	0	0	0	0	0	0
ACSM5	gene-ACSM5	XM_024985241.1	protein_coding	0	0	0	4	0	0	0	0	0	0	0	0	0	0	0	0	0	0	4	0	0	0	0	0	0	0
ACSM5	gene-ACSM5	XR_003032608.1		0	0	0	4	0	0	0	0	0	0	0	0	4	0	0	0	0	0	0	0	0	0	0	0	0	0
ACSS1	gene-ACSS1	NM_174746.2	protein_coding	0	0	0	4	0	0	0	0	0	0	0	0	1	0	0	0	0	0	3	0	0	0	0	0	0	0
ACSS1	gene-ACSS1	XM_025000325.1	protein_coding	0	0	0	4	0	0	0	0	0	0	0	0	0	0	0	0	0	0	4	0	0	0	0	0	0	0
ACSS1	gene-ACSS1	XM_025000326.1	protein_coding	0	0	0	4	0	0	0	0	0	0	0	0	0	0	0	0	0	0	4	0	0	0	0	0	0	0
ACSS1	gene-ACSS1	XR_003037668.1		0	0	0	4	0	0	0	0	0	0	0	0	0	0	0	0	0	0	4	0	0	0	0	0	0	0
ACSS3	gene-ACSS3	NM_001102137.2	protein_coding	0	0	0	5	0	0	0	0	0	0	0	0	0	0	0	0	0	0	5	0	0	0	0	0	0	0
ACSS3	gene-ACSS3	XM_010804755.3	protein_coding	0	0	0	5	0	0	0	0	0	0	0	0	0	0	0	0	0	0	5	0	0	0	0	0	0	0
ACSS3	gene-ACSS3	XM_010804756.3	protein_coding	0	0	0	5	0	0	0	0	0	0	0	0	0	0	0	0	0	0	5	0	0	0	0	0	0	0
ACSS3	gene-ACSS3	XM_024991869.1	protein_coding	0	0	0	4	0	0	0	0	0	0	0	0	1	0	0	0	0	0	3	0	0	0	0	0	0	0
ACTN1	gene-ACTN1	NM_001035351.2	protein_coding	0	0	0	3	0	0	0	0	0	0	0	0	0	0	0	0	0	0	3	0	0	0	0	0	0	0
ACTN1	gene-ACTN1	XM_005211976.2	protein_coding	0	0	0	3	0	0	0	0	0	0	0	0	0	0	0	0	0	0	3	0	0	0	0	0	0	0
ACTN1	gene-ACTN1	XM_005211978.3	protein_coding	0	0	0	3	0	0	0	0	0	0	0	0	0	0	0	0	0	0	3	0	0	0	0	0	0	0
ACTN1	gene-ACTN1	XM_005211979.2	protein_coding	0	0	0	3	0	0	0	0	0	0	0	0	0	0	0	0	0	0	3	0	0	0	0	0	0	0
ACTN1	gene-ACTN1	XM_010809468.2	protein_coding	0	0	0	3	0	0	0	0	0	0	0	0	0	0	0	0	0	0	3	0	0	0	0	0	0	0
ACTR1A	gene-ACTR1A	NM_001193248.2	protein_coding	0	0	0	2	0	0	0	0	0	0	0	0	0	0	0	0	0	0	2	0	0	0	0	0	0	0
ACTR1B	gene-ACTR1B	NM_001103338.1	protein_coding	0	0	0	1	0	0	0	0	0	0	0	0	0	0	0	0	0	0	0	0	0	0	0	0	0	1
ACTR1B	gene-ACTR1B	XM_024998235.1	protein_coding	0	0	0	1	0	0	0	0	0	0	0	0	0	0	0	0	0	0	0	0	0	0	0	0	0	1
ACTR1B	gene-ACTR1B	XM_024998236.1	protein_coding	0	0	0	1	0	0	0	0	0	0	0	0	0	0	0	0	0	0	0	0	0	0	0	0	0	1
ACTR3	gene-ACTR3	NM_174226.2	protein_coding	0	0	0	1	0	0	0	0	0	0	0	0	0	0	0	0	0	0	1	0	0	0	0	0	0	0
ACVR1	gene-ACVR1	XM_024999277.1	protein_coding	0	0	0	2	0	0	0	0	0	0	0	0	0	0	0	0	0	0	2	0	0	0	0	0	0	0
ACVR1	gene-ACVR1	XM_024999281.1	protein_coding	0	0	0	2	0	0	0	0	0	0	0	0	0	0	0	0	0	0	2	0	0	0	0	0	0	0
ACVR1B	gene-ACVR1B	XM_024992431.1	protein_coding	0	0	0	1	0	0	0	0	0	0	0	0	0	0	0	0	0	0	1	0	0	0	0	0	0	0
ACVR1B	gene-ACVR1B	XM_024992432.1	protein_coding	0	0	0	1	0	0	0	0	0	0	0	0	0	0	0	0	0	0	1	0	0	0	0	0	0	0
ACVR1C	gene-ACVR1C	NM_001192879.2	protein_coding	0	0	0	18	0	0	0	0	0	0	0	0	0	0	0	0	0	0	16	0	0	0	0	0	0	2
ADAD2	gene-ADAD2	XM_024978893.1	protein_coding	0	0	0	2	0	0	0	0	0	0	0	0	1	0	0	0	0	0	0	0	0	0	0	0	0	1
ADAD2	gene-ADAD2	XM_024978894.1	protein_coding	0	0	0	2	0	0	0	0	0	0	0	0	1	0	0	0	0	0	0	0	0	0	0	0	0	1
ADAD2	gene-ADAD2	XM_024978895.1	protein_coding	0	0	0	2	0	0	0	0	0	0	0	0	1	0	0	0	0	0	0	0	0	0	0	0	0	1
ADAM10	gene-ADAM10	NM_174496.2	protein_coding	0	0	0	3	0	0	0	0	0	0	0	0	0	0	0	0	0	0	3	0	0	0	0	0	0	0
ADAM10	gene-ADAM10	XM_024997275.1	protein_coding	0	0	0	3	0	0	0	0	0	0	0	0	0	0	0	0	0	0	3	0	0	0	0	0	0	0
ADAM10	gene-ADAM10	XM_024997276.1	protein_coding	0	0	0	3	0	0	0	0	0	0	0	0	0	0	0	0	0	0	3	0	0	0	0	0	0	0
ADAM12	gene-ADAM12	NM_001001156.1	protein_coding	0	0	0	6	0	0	0	0	0	0	0	0	0	0	0	0	0	0	6	0	0	0	0	0	0	0
ADAM15	gene-ADAM15	NM_001205442.2	protein_coding	0	0	0	1	0	0	0	0	0	0	0	0	0	0	0	0	0	0	0	0	0	0	0	0	0	1
ADAM15	gene-ADAM15	XM_005203769.4	protein_coding	0	0	0	1	0	0	0	0	0	0	0	0	0	0	0	0	0	0	0	0	0	0	0	0	0	1
ADAM15	gene-ADAM15	XM_005203771.4	protein_coding	0	0	0	1	0	0	0	0	0	0	0	0	0	0	0	0	0	0	0	0	0	0	0	0	0	1
ADAM15	gene-ADAM15	XM_005203772.4	protein_coding	0	0	0	1	0	0	0	0	0	0	0	0	0	0	0	0	0	0	0	0	0	0	0	0	0	1
ADAM15	gene-ADAM15	XM_005203773.4	protein_coding	0	0	0	1	0	0	0	0	0	0	0	0	0	0	0	0	0	0	0	0	0	0	0	0	0	1
ADAM15	gene-ADAM15	XM_024989787.1	protein_coding	0	0	0	1	0	0	0	0	0	0	0	0	0	0	0	0	0	0	0	0	0	0	0	0	0	1
ADAM15	gene-ADAM15	XM_024989788.1	protein_coding	0	0	0	1	0	0	0	0	0	0	0	0	0	0	0	0	0	0	0	0	0	0	0	0	0	1
ADAM15	gene-ADAM15	XM_024989789.1	protein_coding	0	0	0	1	0	0	0	0	0	0	0	0	0	0	0	0	0	0	0	0	0	0	0	0	0	1
ADAM15	gene-ADAM15	XM_024989790.1	protein_coding	0	0	0	1	0	0	0	0	0	0	0	0	0	0	0	0	0	0	0	0	0	0	0	0	0	1
ADAM15	gene-ADAM15	XM_024989791.1	protein_coding	0	0	0	1	0	0	0	0	0	0	0	0	0	0	0	0	0	0	0	0	0	0	0	0	0	1
ADAM15	gene-ADAM15	XM_024989792.1	protein_coding	0	0	0	1	0	0	0	0	0	0	0	0	0	0	0	0	0	0	0	0	0	0	0	0	0	1
ADAM15	gene-ADAM15	XM_024989793.1	protein_coding	0	0	0	1	0	0	0	0	0	0	0	0	0	0	0	0	0	0	0	0	0	0	0	0	0	1
ADAM15	gene-ADAM15	XM_024989794.1	protein_coding	0	0	0	1	0	0	0	0	0	0	0	0	0	0	0	0	0	0	0	0	0	0	0	0	0	1
ADAM15	gene-ADAM15	XM_024989795.1	protein_coding	0	0	0	1	0	0	0	0	0	0	0	0	0	0	0	0	0	0	0	0	0	0	0	0	0	1
ADAM15	gene-ADAM15	XR_003033865.1		0	0	0	1	0	0	0	0	0	0	0	0	0	0	0	0	0	0	0	0	0	0	0	0	0	1
ADAM15	gene-ADAM15	XR_003033866.1		0	0	0	1	0	0	0	0	0	0	0	0	0	0	0	0	0	0	0	0	0	0	0	0	0	1
ADAM18	gene-ADAM18	XM_024986398.1	protein_coding	0	0	0	5	0	0	0	0	0	0	0	0	0	0	0	0	0	0	5	0	0	0	0	0	0	0
ADAM2	gene-ADAM2	NM_174228.1	protein_coding	0	0	0	2	0	0	0	0	0	0	0	0	0	0	0	0	0	0	2	0	0	0	0	0	0	0
ADAM2	gene-ADAM2	XM_024986188.1	protein_coding	0	0	0	2	0	0	0	0	0	0	0	0	0	0	0	0	0	0	2	0	0	0	0	0	0	0
ADAM2	gene-ADAM2	XM_024986189.1	protein_coding	0	0	0	2	0	0	0	0	0	0	0	0	0	0	0	0	0	0	2	0	0	0	0	0	0	0
ADAM2	gene-ADAM2	XM_024986190.1	protein_coding	0	0	0	2	0	0	0	0	0	0	0	0	0	0	0	0	0	0	2	0	0	0	0	0	0	0
ADAM23	gene-ADAM23	NM_001083458.1	protein_coding	0	0	0	6	0	0	0	0	0	0	0	0	0	0	0	0	0	0	6	0	0	0	0	0	0	0
ADAM23	gene-ADAM23	XM_005202733.4	protein_coding	0	0	0	6	0	0	0	0	0	0	0	0	0	0	0	0	0	0	6	0	0	0	0	0	0	0
ADAM23	gene-ADAM23	XM_005202734.4	protein_coding	0	0	0	6	0	0	0	0	0	0	0	0	0	0	0	0	0	0	6	0	0	0	0	0	0	0
ADAM23	gene-ADAM23	XM_005202735.4	protein_coding	0	0	0	6	0	0	0	0	0	0	0	0	0	0	0	0	0	0	6	0	0	0	0	0	0	0
ADAM23	gene-ADAM23	XM_005202736.4	protein_coding	0	0	0	6	0	0	0	0	0	0	0	0	0	0	0	0	0	0	6	0	0	0	0	0	0	0
ADAM23	gene-ADAM23	XM_010802259.3	protein_coding	0	0	0	6	0	0	0	0	0	0	0	0	0	0	0	0	0	0	6	0	0	0	0	0	0	0
ADAM3A	gene-ADAM3A	NM_001098166.2	protein_coding	0	0	0	3	0	0	0	0	0	0	0	0	0	0	0	0	0	0	3	0	0	0	0	0	0	0
ADAM3A	gene-ADAM3A	XM_024986153.1	protein_coding	0	0	0	3	0	0	0	0	0	0	0	0	0	0	0	0	0	0	3	0	0	0	0	0	0	0
ADAM3A	gene-ADAM3A	XM_024986154.1	protein_coding	0	0	0	3	0	0	0	0	0	0	0	0	0	0	0	0	0	0	3	0	0	0	0	0	0	0
ADAM3A	gene-ADAM3A	XM_024986155.1	protein_coding	0	0	0	3	0	0	0	0	0	0	0	0	0	0	0	0	0	0	3	0	0	0	0	0	0	0
ADAM3A	gene-ADAM3A	XM_024986156.1	protein_coding	0	0	0	3	0	0	0	0	0	0	0	0	0	0	0	0	0	0	3	0	0	0	0	0	0	0
ADAM3A	gene-ADAM3A	XR_003032917.1		0	0	0	3	0	0	0	0	0	0	0	0	0	0	0	0	0	0	3	0	0	0	0	0	0	0
ADAM7	gene-ADAM7	XM_024996255.1	protein_coding	0	0	0	1	0	0	0	0	0	0	0	0	0	0	0	0	0	0	0	0	0	0	0	0	0	1
ADAM7	gene-ADAM7	XM_024996256.1	protein_coding	0	0	0	1	0	0	0	0	0	0	0	0	0	0	0	0	0	0	0	0	0	0	0	0	0	1
ADAMDEC1	gene-ADAMDEC1	NM_001206371.1	protein_coding	0	0	0	1	0	0	0	0	0	0	0	0	0	0	0	0	0	0	1	0	0	0	0	0	0	0
ADAMDEC1	gene-ADAMDEC1	XM_005210279.4	protein_coding	0	0	0	1	0	0	0	0	0	0	0	0	0	0	0	0	0	0	1	0	0	0	0	0	0	0
ADAMDEC1	gene-ADAMDEC1	XM_010808060.3	protein_coding	0	0	0	1	0	0	0	0	0	0	0	0	0	0	0	0	0	0	1	0	0	0	0	0	0	0
ADAMTS14	gene-ADAMTS14	NM_001192247.2	protein_coding	0	0	0	7	0	0	0	0	0	0	0	0	0	0	0	0	0	0	7	0	0	0	0	0	0	0
ADAMTS14	gene-ADAMTS14	XM_005226362.4	protein_coding	0	0	0	7	0	0	0	0	0	0	0	0	0	0	0	0	0	0	7	0	0	0	0	0	0	0
ADAMTS17	gene-ADAMTS17	XM_024982261.1	protein_coding	0	0	0	17	0	0	0	0	0	0	0	0	0	0	0	0	0	0	17	0	0	0	0	0	0	0
ADAMTS17	gene-ADAMTS17	XM_024982262.1	protein_coding	0	0	0	17	0	0	0	0	0	0	0	0	0	0	0	0	0	0	17	0	0	0	0	0	0	0
ADAMTS17	gene-ADAMTS17	XM_024982263.1	protein_coding	0	0	0	17	0	0	0	0	0	0	0	0	0	0	0	0	0	0	17	0	0	0	0	0	0	0
ADAMTS2	gene-ADAMTS2	NM_174631.2	protein_coding	0	0	0	4	0	0	0	0	0	0	0	0	0	0	0	0	0	0	4	0	0	0	0	0	0	0
ADAMTS20	gene-ADAMTS20	NM_001206093.1	protein_coding	0	0	0	2	0	0	0	0	0	0	0	0	0	0	0	0	0	0	2	0	0	0	0	0	0	0
ADAMTS20	gene-ADAMTS20	XM_024991940.1	protein_coding	0	0	0	2	0	0	0	0	0	0	0	0	0	0	0	0	0	0	2	0	0	0	0	0	0	0
ADAMTS6	gene-ADAMTS6	NM_001193016.1	protein_coding	0	0	0	1	0	0	0	0	0	0	0	0	0	0	0	0	0	0	1	0	0	0	0	0	0	0
ADAMTS6	gene-ADAMTS6	XM_010816725.3	protein_coding	0	0	0	1	0	0	0	0	0	0	0	0	0	0	0	0	0	0	1	0	0	0	0	0	0	0
ADAMTS6	gene-ADAMTS6	XM_010816727.3	protein_coding	0	0	0	1	0	0	0	0	0	0	0	0	0	0	0	0	0	0	1	0	0	0	0	0	0	0
ADAMTS6	gene-ADAMTS6	XM_010816729.3	protein_coding	0	0	0	1	0	0	0	0	0	0	0	0	0	0	0	0	0	0	1	0	0	0	0	0	0	0
ADAMTS6	gene-ADAMTS6	XR_001494449.2		0	0	0	1	0	0	0	0	0	0	0	0	0	0	0	0	0	0	1	0	0	0	0	0	0	0
ADAMTS6	gene-ADAMTS6	XR_003031176.1		0	0	0	1	0	0	0	0	0	0	0	0	0	0	0	0	0	0	1	0	0	0	0	0	0	0
ADAMTS6	gene-ADAMTS6	XR_003031177.1		0	0	0	1	0	0	0	0	0	0	0	0	0	0	0	0	0	0	1	0	0	0	0	0	0	0
ADAMTS6	gene-ADAMTS6	XR_003031178.1		0	0	0	1	0	0	0	0	0	0	0	0	0	0	0	0	0	0	1	0	0	0	0	0	0	0
ADAMTS6	gene-ADAMTS6	XR_813685.3		0	0	0	1	0	0	0	0	0	0	0	0	0	0	0	0	0	0	1	0	0	0	0	0	0	0
ADAMTSL1	gene-ADAMTSL1	XM_015472431.2	protein_coding	0	0	0	10	0	0	0	0	0	0	0	0	0	0	0	0	0	0	10	0	0	0	0	0	0	0
ADAMTSL1	gene-ADAMTSL1	XM_024996068.1	protein_coding	0	0	0	39	0	0	0	0	0	0	0	0	0	0	0	0	0	0	39	0	0	0	0	0	0	0
ADAMTSL2	gene-ADAMTSL2	NM_001205934.2	protein_coding	0	0	0	1	0	0	0	0	0	0	0	0	0	0	0	0	0	0	1	0	0	0	0	0	0	0
ADAMTSL2	gene-ADAMTSL2	XM_024998785.1	protein_coding	0	0	0	1	0	0	0	0	0	0	0	0	0	0	0	0	0	0	1	0	0	0	0	0	0	0
ADAMTSL2	gene-ADAMTSL2	XM_024998786.1	protein_coding	0	0	0	1	0	0	0	0	0	0	0	0	0	0	0	0	0	0	1	0	0	0	0	0	0	0
ADAMTSL3	gene-ADAMTSL3	XM_015459226.2	protein_coding	0	0	0	5	0	0	0	0	0	0	0	0	0	0	0	0	0	0	5	0	0	0	0	0	0	0
ADAMTSL3	gene-ADAMTSL3	XM_024982345.1	protein_coding	0	0	0	5	0	0	0	0	0	0	0	0	0	0	0	0	0	0	5	0	0	0	0	0	0	0
ADAMTSL3	gene-ADAMTSL3	XM_024982346.1	protein_coding	0	0	0	5	0	0	0	0	0	0	0	0	0	0	0	0	0	0	5	0	0	0	0	0	0	0
ADAMTSL3	gene-ADAMTSL3	XM_024982347.1	protein_coding	0	0	0	5	0	0	0	0	0	0	0	0	0	0	0	0	0	0	5	0	0	0	0	0	0	0
ADAMTSL3	gene-ADAMTSL3	XM_024982348.1	protein_coding	0	0	0	5	0	0	0	0	0	0	0	0	0	0	0	0	0	0	5	0	0	0	0	0	0	0
ADAMTSL3	gene-ADAMTSL3	XM_024982349.1	protein_coding	0	0	0	5	0	0	0	0	0	0	0	0	0	0	0	0	0	0	5	0	0	0	0	0	0	0
ADCK5	gene-ADCK5	NM_001101110.2	protein_coding	0	0	0	1	0	0	0	0	0	0	0	0	0	0	0	0	0	0	1	0	0	0	0	0	0	0
ADCK5	gene-ADCK5	XM_005215202.3	protein_coding	0	0	0	1	0	0	0	0	0	0	0	0	0	0	0	0	0	0	1	0	0	0	0	0	0	0
ADCK5	gene-ADCK5	XM_010811850.2	protein_coding	0	0	0	1	0	0	0	0	0	0	0	0	0	0	0	0	0	0	1	0	0	0	0	0	0	0
ADCK5	gene-ADCK5	XM_010811851.2	protein_coding	0	0	0	1	0	0	0	0	0	0	0	0	0	0	0	0	0	0	1	0	0	0	0	0	0	0
ADCK5	gene-ADCK5	XM_025001579.1	protein_coding	0	0	0	1	0	0	0	0	0	0	0	0	0	0	0	0	0	0	1	0	0	0	0	0	0	0
ADCY2	gene-ADCY2	XM_024981538.1	protein_coding	0	0	0	2	0	0	0	0	0	0	0	0	1	0	0	0	0	0	1	0	0	0	0	0	0	0
ADCY4	gene-ADCY4	NM_001099208.2	protein_coding	0	0	0	1	0	0	0	0	0	0	0	0	0	0	0	0	0	0	1	0	0	0	0	0	0	0
ADCY4	gene-ADCY4	XM_024997883.1	protein_coding	0	0	0	1	0	0	0	0	0	0	0	0	0	0	0	0	0	0	1	0	0	0	0	0	0	0
ADCY4	gene-ADCY4	XM_024997884.1	protein_coding	0	0	0	1	0	0	0	0	0	0	0	0	0	0	0	0	0	0	0	0	0	0	0	0	0	1
ADCY4	gene-ADCY4	XR_003036717.1		0	0	0	1	0	0	0	0	0	0	0	0	0	0	0	0	0	0	1	0	0	0	0	0	0	0
ADCY5	gene-ADCY5	NM_001192069.1	protein_coding	0	0	0	4	0	0	0	0	0	0	0	0	0	0	0	0	0	0	4	0	0	0	0	0	0	0
ADCY6	gene-ADCY6	NM_001143877.1	protein_coding	0	0	0	4	0	0	0	0	0	0	0	0	0	0	0	0	0	0	4	0	0	0	0	0	0	0
ADCY6	gene-ADCY6	XM_010804962.3	protein_coding	0	0	0	4	0	0	0	0	0	0	0	0	0	0	0	0	0	0	4	0	0	0	0	0	0	0
ADCY6	gene-ADCY6	XM_024991583.1	protein_coding	0	0	0	4	0	0	0	0	0	0	0	0	0	0	0	0	0	0	4	0	0	0	0	0	0	0
ADCY6	gene-ADCY6	XM_024991584.1	protein_coding	0	0	0	4	0	0	0	0	0	0	0	0	0	0	0	0	0	0	4	0	0	0	0	0	0	0
ADCY6	gene-ADCY6	XR_001500323.2		0	0	0	4	0	0	0	0	0	0	0	0	0	0	0	0	0	0	4	0	0	0	0	0	0	0
ADD1	gene-ADD1	NM_001205999.1	protein_coding	0	0	0	3	0	0	0	0	0	0	0	0	1	0	0	0	0	0	2	0	0	0	0	0	0	0
ADD1	gene-ADD1	XM_005208228.4	protein_coding	0	0	0	3	0	0	0	0	0	0	0	0	1	0	0	0	0	0	2	0	0	0	0	0	0	0
ADD1	gene-ADD1	XM_005208229.4	protein_coding	0	0	0	3	0	0	0	0	0	0	0	0	1	0	0	0	0	0	2	0	0	0	0	0	0	0
ADD1	gene-ADD1	XM_005208230.4	protein_coding	0	0	0	3	0	0	0	0	0	0	0	0	1	0	0	0	0	0	2	0	0	0	0	0	0	0
ADD1	gene-ADD1	XM_005208231.3	protein_coding	0	0	0	3	0	0	0	0	0	0	0	0	1	0	0	0	0	0	2	0	0	0	0	0	0	0
ADD1	gene-ADD1	XM_005208232.4	protein_coding	0	0	0	3	0	0	0	0	0	0	0	0	1	0	0	0	0	0	2	0	0	0	0	0	0	0
ADD1	gene-ADD1	XM_005208233.4	protein_coding	0	0	0	3	0	0	0	0	0	0	0	0	1	0	0	0	0	0	2	0	0	0	0	0	0	0
ADD1	gene-ADD1	XM_005208234.3	protein_coding	0	0	0	2	0	0	0	0	0	0	0	0	0	0	0	0	0	0	2	0	0	0	0	0	0	0
ADD1	gene-ADD1	XM_005208235.3	protein_coding	0	0	0	2	0	0	0	0	0	0	0	0	0	0	0	0	0	0	2	0	0	0	0	0	0	0
ADD1	gene-ADD1	XM_005208236.4	protein_coding	0	0	0	3	0	0	0	0	0	0	0	0	1	0	0	0	0	0	2	0	0	0	0	0	0	0
ADD1	gene-ADD1	XM_010806324.3	protein_coding	0	0	0	3	0	0	0	0	0	0	0	0	1	0	0	0	0	0	2	0	0	0	0	0	0	0
ADD1	gene-ADD1	XM_024993102.1	protein_coding	0	0	0	3	0	0	0	0	0	0	0	0	1	0	0	0	0	0	2	0	0	0	0	0	0	0
ADD1	gene-ADD1	XM_024993103.1	protein_coding	0	0	0	2	0	0	0	0	0	0	0	0	0	0	0	0	0	0	2	0	0	0	0	0	0	0
ADD1	gene-ADD1	XM_024993104.1	protein_coding	0	0	0	3	0	0	0	0	0	0	0	0	1	0	0	0	0	0	2	0	0	0	0	0	0	0
ADD1	gene-ADD1	XM_024993106.1	protein_coding	0	0	0	3	0	0	0	0	0	0	0	0	1	0	0	0	0	0	2	0	0	0	0	0	0	0
ADD1	gene-ADD1	XM_024993107.1	protein_coding	0	0	0	2	0	0	0	0	0	0	0	0	0	0	0	0	0	0	2	0	0	0	0	0	0	0
ADGRA3	gene-ADGRA3	XM_010806048.3	protein_coding	0	0	0	7	0	0	0	0	0	0	0	0	0	0	0	0	0	0	7	0	0	0	0	0	0	0
ADGRA3	gene-ADGRA3	XM_024993526.1	protein_coding	0	0	0	7	0	0	0	0	0	0	0	0	0	0	0	0	0	0	7	0	0	0	0	0	0	0
ADGRA3	gene-ADGRA3	XM_024993527.1	protein_coding	0	0	0	7	0	0	0	0	0	0	0	0	0	0	0	0	0	0	7	0	0	0	0	0	0	0
ADGRB1	gene-ADGRB1	NM_001191541.1	protein_coding	0	0	0	4	0	0	0	0	0	0	0	0	2	0	0	0	0	0	2	0	0	0	0	0	0	0
ADGRB1	gene-ADGRB1	XM_010811854.3	protein_coding	0	0	0	5	0	0	0	0	0	0	0	0	2	0	0	0	0	0	3	0	0	0	0	0	0	0
ADGRB1	gene-ADGRB1	XM_025001586.1	protein_coding	0	0	0	5	0	0	0	0	0	0	0	0	2	0	0	0	0	0	3	0	0	0	0	0	0	0
ADGRB1	gene-ADGRB1	XM_025001587.1	protein_coding	0	0	0	5	0	0	0	0	0	0	0	0	2	0	0	0	0	0	2	0	0	0	0	0	0	1
ADGRB1	gene-ADGRB1	XM_025001588.1	protein_coding	0	0	0	5	0	0	0	0	0	0	0	0	2	0	0	0	0	0	3	0	0	0	0	0	0	0
ADGRB3	gene-ADGRB3	XM_024996868.1	protein_coding	0	0	0	10	0	0	0	0	0	0	0	0	0	0	0	0	0	0	10	0	0	0	0	0	0	0
ADGRB3	gene-ADGRB3	XM_024996869.1	protein_coding	0	0	0	10	0	0	0	0	0	0	0	0	0	0	0	0	0	0	10	0	0	0	0	0	0	0
ADGRD1	gene-ADGRD1	NM_001034564.2	protein_coding	0	0	0	1	0	0	0	0	0	0	0	0	0	0	0	0	0	0	1	0	0	0	0	0	0	0
ADGRD1	gene-ADGRD1	XM_005217662.4	protein_coding	0	0	0	1	0	0	0	0	0	0	0	0	0	0	0	0	0	0	1	0	0	0	0	0	0	0
ADGRF5	gene-ADGRF5	NM_001193243.1	protein_coding	0	0	0	2	0	0	0	0	0	0	0	0	0	0	0	0	0	0	2	0	0	0	0	0	0	0
ADGRF5	gene-ADGRF5	XM_005223453.3	protein_coding	0	0	0	2	0	0	0	0	0	0	0	0	0	0	0	0	0	0	2	0	0	0	0	0	0	0
ADGRF5	gene-ADGRF5	XM_005223454.4	protein_coding	0	0	0	2	0	0	0	0	0	0	0	0	0	0	0	0	0	0	2	0	0	0	0	0	0	0
ADGRF5	gene-ADGRF5	XM_005223455.3	protein_coding	0	0	0	2	0	0	0	0	0	0	0	0	0	0	0	0	0	0	2	0	0	0	0	0	0	0
ADGRF5	gene-ADGRF5	XM_005223457.3	protein_coding	0	0	0	2	0	0	0	0	0	0	0	0	0	0	0	0	0	0	2	0	0	0	0	0	0	0
ADGRF5	gene-ADGRF5	XM_010818206.2	protein_coding	0	0	0	2	0	0	0	0	0	0	0	0	0	0	0	0	0	0	2	0	0	0	0	0	0	0
ADGRF5	gene-ADGRF5	XM_024983637.1	protein_coding	0	0	0	2	0	0	0	0	0	0	0	0	0	0	0	0	0	0	2	0	0	0	0	0	0	0
ADGRF5	gene-ADGRF5	XM_024983638.1	protein_coding	0	0	0	2	0	0	0	0	0	0	0	0	0	0	0	0	0	0	2	0	0	0	0	0	0	0
ADGRG2	gene-ADGRG2	XM_015461774.2	protein_coding	0	0	0	2	0	0	0	0	0	0	0	0	0	0	0	0	0	0	2	0	0	0	0	0	0	0
ADGRG2	gene-ADGRG2	XM_024988476.1	protein_coding	0	0	0	2	0	0	0	0	0	0	0	0	0	0	0	0	0	0	2	0	0	0	0	0	0	0
ADGRG2	gene-ADGRG2	XM_024988477.1	protein_coding	0	0	0	2	0	0	0	0	0	0	0	0	0	0	0	0	0	0	2	0	0	0	0	0	0	0
ADGRG2	gene-ADGRG2	XM_024988478.1	protein_coding	0	0	0	2	0	0	0	0	0	0	0	0	0	0	0	0	0	0	2	0	0	0	0	0	0	0
ADGRG2	gene-ADGRG2	XM_024988479.1	protein_coding	0	0	0	2	0	0	0	0	0	0	0	0	0	0	0	0	0	0	2	0	0	0	0	0	0	0
ADGRG2	gene-ADGRG2	XM_024988480.1	protein_coding	0	0	0	2	0	0	0	0	0	0	0	0	0	0	0	0	0	0	2	0	0	0	0	0	0	0
ADGRG2	gene-ADGRG2	XM_024988481.1	protein_coding	0	0	0	2	0	0	0	0	0	0	0	0	0	0	0	0	0	0	2	0	0	0	0	0	0	0
ADGRG2	gene-ADGRG2	XM_024988482.1	protein_coding	0	0	0	2	0	0	0	0	0	0	0	0	0	0	0	0	0	0	2	0	0	0	0	0	0	0
ADGRG2	gene-ADGRG2	XM_024988483.1	protein_coding	0	0	0	2	0	0	0	0	0	0	0	0	0	0	0	0	0	0	2	0	0	0	0	0	0	0
ADGRG3	gene-ADGRG3	XM_010814629.3	protein_coding	0	0	0	2	0	0	0	0	0	0	0	0	0	0	0	0	0	0	2	0	0	0	0	0	0	0
ADGRG3	gene-ADGRG3	XM_015475805.2	protein_coding	0	0	0	2	0	0	0	0	0	0	0	0	0	0	0	0	0	0	2	0	0	0	0	0	0	0
ADGRG5	gene-ADGRG5	XM_005218517.4	protein_coding	0	0	0	1	0	0	0	0	0	0	0	0	0	0	0	0	0	0	0	0	0	0	0	0	0	1
ADGRG5	gene-ADGRG5	XM_010814449.3	protein_coding	0	0	0	1	0	0	0	0	0	0	0	0	0	0	0	0	0	0	0	0	0	0	0	0	0	1
ADGRG5	gene-ADGRG5	XM_010814450.3	protein_coding	0	0	0	1	0	0	0	0	0	0	0	0	0	0	0	0	0	0	0	0	0	0	0	0	0	1
ADGRG5	gene-ADGRG5	XM_024978102.1	protein_coding	0	0	0	1	0	0	0	0	0	0	0	0	0	0	0	0	0	0	0	0	0	0	0	0	0	1
ADGRG5	gene-ADGRG5	XM_024978103.1	protein_coding	0	0	0	1	0	0	0	0	0	0	0	0	0	0	0	0	0	0	0	0	0	0	0	0	0	1
ADGRG5	gene-ADGRG5	XM_024978104.1	protein_coding	0	0	0	1	0	0	0	0	0	0	0	0	0	0	0	0	0	0	0	0	0	0	0	0	0	1
ADGRG5	gene-ADGRG5	XM_024978105.1	protein_coding	0	0	0	1	0	0	0	0	0	0	0	0	0	0	0	0	0	0	0	0	0	0	0	0	0	1
ADGRG5	gene-ADGRG5	XM_024978106.1	protein_coding	0	0	0	1	0	0	0	0	0	0	0	0	0	0	0	0	0	0	0	0	0	0	0	0	0	1
ADGRG5	gene-ADGRG5	XM_024978107.1	protein_coding	0	0	0	1	0	0	0	0	0	0	0	0	0	0	0	0	0	0	0	0	0	0	0	0	0	1
ADGRG5	gene-ADGRG5	XM_024978108.1	protein_coding	0	0	0	1	0	0	0	0	0	0	0	0	0	0	0	0	0	0	0	0	0	0	0	0	0	1
ADGRG5	gene-ADGRG5	XM_024978109.1	protein_coding	0	0	0	1	0	0	0	0	0	0	0	0	0	0	0	0	0	0	0	0	0	0	0	0	0	1
ADGRG5	gene-ADGRG5	XM_024978111.1	protein_coding	0	0	0	1	0	0	0	0	0	0	0	0	0	0	0	0	0	0	0	0	0	0	0	0	0	1
ADGRG5	gene-ADGRG5	XM_024978112.1	protein_coding	0	0	0	1	0	0	0	0	0	0	0	0	0	0	0	0	0	0	0	0	0	0	0	0	0	1
ADGRG6	gene-ADGRG6	XM_002690290.6	protein_coding	0	0	0	9	0	0	0	0	0	0	0	0	0	0	0	0	0	0	9	0	0	0	0	0	0	0
ADGRG6	gene-ADGRG6	XM_005210998.4	protein_coding	0	0	0	9	0	0	0	0	0	0	0	0	0	0	0	0	0	0	9	0	0	0	0	0	0	0
ADGRG6	gene-ADGRG6	XM_005210999.4	protein_coding	0	0	0	9	0	0	0	0	0	0	0	0	0	0	0	0	0	0	9	0	0	0	0	0	0	0
ADGRG6	gene-ADGRG6	XM_010808639.3	protein_coding	0	0	0	9	0	0	0	0	0	0	0	0	0	0	0	0	0	0	9	0	0	0	0	0	0	0
ADGRG6	gene-ADGRG6	XM_015472887.2	protein_coding	0	0	0	9	0	0	0	0	0	0	0	0	0	0	0	0	0	0	9	0	0	0	0	0	0	0
ADGRG6	gene-ADGRG6	XM_015472888.2	protein_coding	0	0	0	9	0	0	0	0	0	0	0	0	0	0	0	0	0	0	9	0	0	0	0	0	0	0
ADGRG6	gene-ADGRG6	XM_024997033.1	protein_coding	0	0	0	9	0	0	0	0	0	0	0	0	0	0	0	0	0	0	9	0	0	0	0	0	0	0
ADGRG6	gene-ADGRG6	XM_024997034.1	protein_coding	0	0	0	9	0	0	0	0	0	0	0	0	0	0	0	0	0	0	9	0	0	0	0	0	0	0
ADGRG7	gene-ADGRG7	NM_001083702.1	protein_coding	0	0	0	14	0	0	0	0	0	0	0	0	0	0	0	0	0	0	11	0	0	0	0	0	0	3
ADGRG7	gene-ADGRG7	XM_015470857.2	protein_coding	0	0	0	6	0	0	0	0	0	0	0	0	0	0	0	0	0	0	3	0	0	0	0	0	0	3
ADGRL2	gene-ADGRL2	NM_181013.1	protein_coding	0	0	0	7	0	0	0	0	0	0	0	0	0	0	0	0	0	0	7	0	0	0	0	0	0	0
ADGRL3	gene-ADGRL3	NM_181033.2	protein_coding	0	0	0	2	0	0	0	0	0	0	0	0	0	0	0	0	0	0	2	0	0	0	0	0	0	0
ADGRL3	gene-ADGRL3	XM_005208001.4	protein_coding	0	0	0	2	0	0	0	0	0	0	0	0	0	0	0	0	0	0	2	0	0	0	0	0	0	0
ADGRL3	gene-ADGRL3	XM_005208009.4	protein_coding	0	0	0	2	0	0	0	0	0	0	0	0	0	0	0	0	0	0	2	0	0	0	0	0	0	0
ADGRL3	gene-ADGRL3	XM_024993031.1	protein_coding	0	0	0	2	0	0	0	0	0	0	0	0	0	0	0	0	0	0	2	0	0	0	0	0	0	0
ADGRV1	gene-ADGRV1	XM_010807603.3	protein_coding	0	0	0	15	0	0	0	0	0	0	0	0	0	0	0	0	0	0	15	0	0	0	0	0	0	0
ADIPOQ	gene-ADIPOQ	XM_015472143.1	protein_coding	0	0	0	4	0	0	0	0	0	0	0	0	4	0	0	0	0	0	0	0	0	0	0	0	0	0
ADIPOQ	gene-ADIPOQ	XM_024995232.1	protein_coding	0	0	0	7	0	0	0	0	0	0	0	0	4	0	0	0	0	0	0	0	0	0	0	0	0	3
ADIPOQ	gene-ADIPOQ	XM_024995233.1	protein_coding	0	0	0	7	0	0	0	0	0	0	0	0	4	0	0	0	0	0	0	0	0	0	0	0	0	3
ADK	gene-ADK	NM_001076066.2	protein_coding	0	0	0	1	0	0	0	0	0	0	0	0	0	0	0	0	0	0	1	0	0	0	0	0	0	0
ADK	gene-ADK	XM_005226479.3	protein_coding	0	0	0	1	0	0	0	0	0	0	0	0	0	0	0	0	0	0	1	0	0	0	0	0	0	0
ADK	gene-ADK	XM_005226480.4	protein_coding	0	0	0	1	0	0	0	0	0	0	0	0	0	0	0	0	0	0	1	0	0	0	0	0	0	0
ADK	gene-ADK	XM_010820646.2	protein_coding	0	0	0	1	0	0	0	0	0	0	0	0	0	0	0	0	0	0	1	0	0	0	0	0	0	0
ADK	gene-ADK	XM_024986794.1	protein_coding	0	0	0	1	0	0	0	0	0	0	0	0	0	0	0	0	0	0	1	0	0	0	0	0	0	0
ADK	gene-ADK	XM_024986795.1	protein_coding	0	0	0	1	0	0	0	0	0	0	0	0	0	0	0	0	0	0	1	0	0	0	0	0	0	0
ADRA1A	gene-ADRA1A	NM_174498.2	protein_coding	0	0	0	10	0	0	0	0	0	0	0	0	0	0	0	0	0	0	10	0	0	0	0	0	0	0
ADRA1A	gene-ADRA1A	XM_024995487.1	protein_coding	0	0	0	10	0	0	0	0	0	0	0	0	0	0	0	0	0	0	10	0	0	0	0	0	0	0
ADRA1A	gene-ADRA1A	XM_024995488.1	protein_coding	0	0	0	10	0	0	0	0	0	0	0	0	0	0	0	0	0	0	10	0	0	0	0	0	0	0
ADRA1A	gene-ADRA1A	XM_024995489.1	protein_coding	0	0	0	10	0	0	0	0	0	0	0	0	0	0	0	0	0	0	10	0	0	0	0	0	0	0
ADRA1A	gene-ADRA1A	XM_024995490.1	protein_coding	0	0	0	10	0	0	0	0	0	0	0	0	0	0	0	0	0	0	10	0	0	0	0	0	0	0
ADTRP	gene-ADTRP	NM_001037621.1	protein_coding	0	0	0	1	0	0	0	0	0	0	0	0	0	0	0	0	0	0	1	0	0	0	0	0	0	0
ADTRP	gene-ADTRP	XM_010818603.3	protein_coding	0	0	0	1	0	0	0	0	0	0	0	0	0	0	0	0	0	0	1	0	0	0	0	0	0	0
ADTRP	gene-ADTRP	XM_024983705.1	protein_coding	0	0	0	1	0	0	0	0	0	0	0	0	0	0	0	0	0	0	1	0	0	0	0	0	0	0
AEBP2	gene-AEBP2	NM_001083485.2	protein_coding	0	0	0	26	0	0	0	0	0	0	0	0	3	0	0	0	0	0	21	0	0	0	0	0	0	2
AEBP2	gene-AEBP2	XM_010805458.3	protein_coding	0	0	0	27	0	0	0	0	0	0	0	0	4	0	0	0	0	0	21	0	0	0	0	0	0	2
AFAP1	gene-AFAP1	NM_001206044.1	protein_coding	0	0	0	3	0	0	0	0	0	0	0	0	0	0	0	0	0	0	3	0	0	0	0	0	0	0
AFAP1	gene-AFAP1	XM_024993297.1	protein_coding	0	0	0	3	0	0	0	0	0	0	0	0	0	0	0	0	0	0	3	0	0	0	0	0	0	0
AFAP1	gene-AFAP1	XM_024993298.1	protein_coding	0	0	0	3	0	0	0	0	0	0	0	0	0	0	0	0	0	0	3	0	0	0	0	0	0	0
AFAP1	gene-AFAP1	XM_024993299.1	protein_coding	0	0	0	3	0	0	0	0	0	0	0	0	0	0	0	0	0	0	3	0	0	0	0	0	0	0
AFAP1L1	gene-AFAP1L1	NM_001100334.2	protein_coding	0	0	0	3	0	0	0	0	0	0	0	0	0	0	0	0	0	0	3	0	0	0	0	0	0	0
AFAP1L1	gene-AFAP1L1	XM_024994080.1	protein_coding	0	0	0	3	0	0	0	0	0	0	0	0	0	0	0	0	0	0	3	0	0	0	0	0	0	0
AFAP1L1	gene-AFAP1L1	XM_024994081.1	protein_coding	0	0	0	3	0	0	0	0	0	0	0	0	0	0	0	0	0	0	3	0	0	0	0	0	0	0
AFAP1L1	gene-AFAP1L1	XM_024994083.1	protein_coding	0	0	0	3	0	0	0	0	0	0	0	0	0	0	0	0	0	0	3	0	0	0	0	0	0	0
AFDN	gene-AFDN	XM_024997136.1	protein_coding	0	0	0	2	0	0	0	0	0	0	0	0	0	0	0	0	0	0	2	0	0	0	0	0	0	0
AFDN	gene-AFDN	XM_024997137.1	protein_coding	0	0	0	2	0	0	0	0	0	0	0	0	0	0	0	0	0	0	2	0	0	0	0	0	0	0
AFDN	gene-AFDN	XM_024997138.1	protein_coding	0	0	0	2	0	0	0	0	0	0	0	0	0	0	0	0	0	0	2	0	0	0	0	0	0	0
AFDN	gene-AFDN	XM_024997139.1	protein_coding	0	0	0	2	0	0	0	0	0	0	0	0	0	0	0	0	0	0	2	0	0	0	0	0	0	0
AFDN	gene-AFDN	XM_024997140.1	protein_coding	0	0	0	2	0	0	0	0	0	0	0	0	0	0	0	0	0	0	2	0	0	0	0	0	0	0
AFDN	gene-AFDN	XM_024997141.1	protein_coding	0	0	0	2	0	0	0	0	0	0	0	0	0	0	0	0	0	0	2	0	0	0	0	0	0	0
AFDN	gene-AFDN	XM_024997142.1	protein_coding	0	0	0	2	0	0	0	0	0	0	0	0	0	0	0	0	0	0	2	0	0	0	0	0	0	0
AFDN	gene-AFDN	XM_024997143.1	protein_coding	0	0	0	2	0	0	0	0	0	0	0	0	0	0	0	0	0	0	2	0	0	0	0	0	0	0
AFDN	gene-AFDN	XM_024997144.1	protein_coding	0	0	0	2	0	0	0	0	0	0	0	0	0	0	0	0	0	0	2	0	0	0	0	0	0	0
AFDN	gene-AFDN	XM_024997145.1	protein_coding	0	0	0	2	0	0	0	0	0	0	0	0	0	0	0	0	0	0	2	0	0	0	0	0	0	0
AFDN	gene-AFDN	XM_024997146.1	protein_coding	0	0	0	2	0	0	0	0	0	0	0	0	0	0	0	0	0	0	2	0	0	0	0	0	0	0
AFDN	gene-AFDN	XM_024997147.1	protein_coding	0	0	0	2	0	0	0	0	0	0	0	0	0	0	0	0	0	0	2	0	0	0	0	0	0	0
AFDN	gene-AFDN	XM_024997148.1	protein_coding	0	0	0	2	0	0	0	0	0	0	0	0	0	0	0	0	0	0	2	0	0	0	0	0	0	0
AFDN	gene-AFDN	XM_024997149.1	protein_coding	0	0	0	2	0	0	0	0	0	0	0	0	0	0	0	0	0	0	2	0	0	0	0	0	0	0
AFDN	gene-AFDN	XM_024997150.1	protein_coding	0	0	0	2	0	0	0	0	0	0	0	0	0	0	0	0	0	0	2	0	0	0	0	0	0	0
AFDN	gene-AFDN	XM_024997151.1	protein_coding	0	0	0	2	0	0	0	0	0	0	0	0	0	0	0	0	0	0	2	0	0	0	0	0	0	0
AFDN	gene-AFDN	XM_024997153.1	protein_coding	0	0	0	2	0	0	0	0	0	0	0	0	0	0	0	0	0	0	2	0	0	0	0	0	0	0
AFDN	gene-AFDN	XM_024997154.1	protein_coding	0	0	0	2	0	0	0	0	0	0	0	0	0	0	0	0	0	0	2	0	0	0	0	0	0	0
AFF3	gene-AFF3	XM_002691147.6	protein_coding	0	0	0	2	0	0	0	0	0	0	0	0	0	0	0	0	0	0	2	0	0	0	0	0	0	0
AFF3	gene-AFF3	XM_024999312.1	protein_coding	0	0	0	2	0	0	0	0	0	0	0	0	0	0	0	0	0	0	2	0	0	0	0	0	0	0
AFF3	gene-AFF3	XM_024999313.1	protein_coding	0	0	0	2	0	0	0	0	0	0	0	0	0	0	0	0	0	0	2	0	0	0	0	0	0	0
AFF3	gene-AFF3	XM_024999314.1	protein_coding	0	0	0	2	0	0	0	0	0	0	0	0	0	0	0	0	0	0	2	0	0	0	0	0	0	0
AFF3	gene-AFF3	XM_024999315.1	protein_coding	0	0	0	2	0	0	0	0	0	0	0	0	0	0	0	0	0	0	2	0	0	0	0	0	0	0
AFF3	gene-AFF3	XM_024999316.1	protein_coding	0	0	0	2	0	0	0	0	0	0	0	0	0	0	0	0	0	0	2	0	0	0	0	0	0	0
AFF3	gene-AFF3	XM_024999317.1	protein_coding	0	0	0	2	0	0	0	0	0	0	0	0	0	0	0	0	0	0	2	0	0	0	0	0	0	0
AFF3	gene-AFF3	XM_024999318.1	protein_coding	0	0	0	2	0	0	0	0	0	0	0	0	0	0	0	0	0	0	2	0	0	0	0	0	0	0
AFF3	gene-AFF3	XM_024999319.1	protein_coding	0	0	0	2	0	0	0	0	0	0	0	0	0	0	0	0	0	0	2	0	0	0	0	0	0	0
AFF4	gene-AFF4	NM_001191129.1	protein_coding	0	0	0	10	0	0	0	0	0	0	0	0	1	0	0	0	0	0	8	0	0	0	0	0	0	1
AFF4	gene-AFF4	XM_005209304.4	protein_coding	0	0	0	11	0	0	0	0	0	0	0	0	1	0	0	0	0	0	9	0	0	0	0	0	0	1
AFF4	gene-AFF4	XM_010807254.3	protein_coding	0	0	0	11	0	0	0	0	0	0	0	0	1	0	0	0	0	0	9	0	0	0	0	0	0	1
AFF4	gene-AFF4	XM_024994567.1	protein_coding	0	0	0	8	0	0	0	0	0	0	0	0	1	0	0	0	0	0	7	0	0	0	0	0	0	0
AFP	gene-AFP	NM_001034262.2	protein_coding	0	0	0	1	0	0	0	0	0	0	0	0	0	0	0	0	0	0	0	0	0	0	0	0	0	1
AGAP1	gene-AGAP1	XM_024990248.1	protein_coding	0	0	0	1	0	0	0	0	0	0	0	0	0	0	0	0	0	0	1	0	0	0	0	0	0	0
AGAP1	gene-AGAP1	XM_024990249.1	protein_coding	0	0	0	1	0	0	0	0	0	0	0	0	0	0	0	0	0	0	1	0	0	0	0	0	0	0
AGAP1	gene-AGAP1	XM_024990250.1	protein_coding	0	0	0	1	0	0	0	0	0	0	0	0	0	0	0	0	0	0	1	0	0	0	0	0	0	0
AGAP1	gene-AGAP1	XM_024990251.1	protein_coding	0	0	0	1	0	0	0	0	0	0	0	0	0	0	0	0	0	0	1	0	0	0	0	0	0	0
AGAP1	gene-AGAP1	XM_024990252.1	protein_coding	0	0	0	1	0	0	0	0	0	0	0	0	0	0	0	0	0	0	1	0	0	0	0	0	0	0
AGAP1	gene-AGAP1	XM_024990253.1	protein_coding	0	0	0	1	0	0	0	0	0	0	0	0	0	0	0	0	0	0	1	0	0	0	0	0	0	0
AGAP1	gene-AGAP1	XM_024990254.1	protein_coding	0	0	0	1	0	0	0	0	0	0	0	0	0	0	0	0	0	0	1	0	0	0	0	0	0	0
AGAP1	gene-AGAP1	XM_024990255.1	protein_coding	0	0	0	6	0	0	0	0	0	0	0	0	0	0	0	0	0	0	6	0	0	0	0	0	0	0
AGAP1	gene-AGAP1	XM_024990256.1	protein_coding	0	0	0	6	0	0	0	0	0	0	0	0	0	0	0	0	0	0	6	0	0	0	0	0	0	0
AGAP1	gene-AGAP1	XM_024990257.1	protein_coding	0	0	0	6	0	0	0	0	0	0	0	0	0	0	0	0	0	0	6	0	0	0	0	0	0	0
AGAP1	gene-AGAP1	XM_024990258.1	protein_coding	0	0	0	6	0	0	0	0	0	0	0	0	0	0	0	0	0	0	6	0	0	0	0	0	0	0
AGAP1	gene-AGAP1	XM_024990259.1	protein_coding	0	0	0	6	0	0	0	0	0	0	0	0	0	0	0	0	0	0	6	0	0	0	0	0	0	0
AGAP1	gene-AGAP1	XM_024990260.1	protein_coding	0	0	0	6	0	0	0	0	0	0	0	0	0	0	0	0	0	0	6	0	0	0	0	0	0	0
AGAP3	gene-AGAP3	XM_024991248.1	protein_coding	0	0	0	1	0	0	0	0	0	0	0	0	0	0	0	0	0	0	0	0	0	0	0	0	0	1
AGBL1	gene-AGBL1	XM_015459153.2	protein_coding	0	0	0	3	0	0	0	0	0	0	0	0	0	0	0	0	0	0	3	0	0	0	0	0	0	0
AGBL2	gene-AGBL2	XM_010812872.3	protein_coding	0	0	0	1	0	0	0	0	0	0	0	0	0	0	0	0	0	0	1	0	0	0	0	0	0	0
AGBL2	gene-AGBL2	XM_024975916.1	protein_coding	0	0	0	1	0	0	0	0	0	0	0	0	0	0	0	0	0	0	1	0	0	0	0	0	0	0
AGBL2	gene-AGBL2	XM_024975917.1	protein_coding	0	0	0	1	0	0	0	0	0	0	0	0	0	0	0	0	0	0	1	0	0	0	0	0	0	0
AGBL3	gene-AGBL3	NM_001354722.1	protein_coding	0	0	0	4	0	0	0	0	0	0	0	0	0	0	0	0	0	0	4	0	0	0	0	0	0	0
AGBL3	gene-AGBL3	XM_024990720.1	protein_coding	0	0	0	4	0	0	0	0	0	0	0	0	0	0	0	0	0	0	4	0	0	0	0	0	0	0
AGBL3	gene-AGBL3	XM_024990721.1	protein_coding	0	0	0	4	0	0	0	0	0	0	0	0	0	0	0	0	0	0	4	0	0	0	0	0	0	0
AGBL3	gene-AGBL3	XM_024990722.1	protein_coding	0	0	0	4	0	0	0	0	0	0	0	0	0	0	0	0	0	0	4	0	0	0	0	0	0	0
AGBL3	gene-AGBL3	XM_024990724.1	protein_coding	0	0	0	4	0	0	0	0	0	0	0	0	0	0	0	0	0	0	0	0	0	0	0	0	0	4
AGBL3	gene-AGBL3	XM_024990727.1	protein_coding	0	0	0	4	0	0	0	0	0	0	0	0	0	0	0	0	0	0	4	0	0	0	0	0	0	0
AGBL3	gene-AGBL3	XM_024990728.1	protein_coding	0	0	0	4	0	0	0	0	0	0	0	0	0	0	0	0	0	0	4	0	0	0	0	0	0	0
AGBL3	gene-AGBL3	XM_024990729.1	protein_coding	0	0	0	4	0	0	0	0	0	0	0	0	0	0	0	0	0	0	4	0	0	0	0	0	0	0
AGBL4	gene-AGBL4	XM_024990143.1	protein_coding	0	0	0	32	0	0	0	0	0	0	0	0	0	0	0	0	0	0	32	0	0	0	0	0	0	0
AGBL4	gene-AGBL4	XM_024990144.1	protein_coding	0	0	0	32	0	0	0	0	0	0	0	0	0	0	0	0	0	0	32	0	0	0	0	0	0	0
AGBL4	gene-AGBL4	XM_024990145.1	protein_coding	0	0	0	32	0	0	0	0	0	0	0	0	0	0	0	0	0	0	32	0	0	0	0	0	0	0
AGGF1	gene-AGGF1	NM_001075532.2	protein_coding	0	0	0	3	0	0	0	0	0	0	0	0	0	0	0	0	0	0	2	0	0	0	0	0	0	1
AGGF1	gene-AGGF1	XM_024997451.1	protein_coding	0	0	0	3	0	0	0	0	0	0	0	0	0	0	0	0	0	0	2	0	0	0	0	0	0	1
AGK	gene-AGK	NM_001098969.2	protein_coding	0	0	0	1	0	0	0	0	0	0	0	0	0	0	0	0	0	0	0	0	0	0	0	0	0	1
AGK	gene-AGK	XM_024990650.1	protein_coding	0	0	0	1	0	0	0	0	0	0	0	0	0	0	0	0	0	0	0	0	0	0	0	0	0	1
AGK	gene-AGK	XM_024990651.1	protein_coding	0	0	0	1	0	0	0	0	0	0	0	0	0	0	0	0	0	0	0	0	0	0	0	0	0	1
AGMO	gene-AGMO	NM_001192973.1	protein_coding	0	0	0	7	0	0	0	0	0	0	0	0	0	0	0	0	0	0	7	0	0	0	0	0	0	0
AGMO	gene-AGMO	XM_005205212.4	protein_coding	0	0	0	7	0	0	0	0	0	0	0	0	0	0	0	0	0	0	7	0	0	0	0	0	0	0
AGO2	gene-AGO2	NM_205794.1	protein_coding	0	0	0	3	0	0	0	0	0	0	0	0	0	0	0	0	0	0	3	0	0	0	0	0	0	0
AGPAT3	gene-AGPAT3	NM_001038046.1	protein_coding	0	0	0	1	0	0	0	0	0	0	0	0	0	0	0	0	0	0	1	0	0	0	0	0	0	0
AGPAT5	gene-AGPAT5	NM_001075932.1	protein_coding	0	0	0	2	0	0	0	0	0	0	0	0	0	0	0	0	0	0	2	0	0	0	0	0	0	0
AGPAT5	gene-AGPAT5	XM_005225924.3	protein_coding	0	0	0	2	0	0	0	0	0	0	0	0	0	0	0	0	0	0	2	0	0	0	0	0	0	0
AGRN	gene-AGRN	XM_002694193.5	protein_coding	0	0	0	1	0	0	0	0	0	0	0	0	1	0	0	0	0	0	0	0	0	0	0	0	0	0
AGRN	gene-AGRN	XM_005217205.4	protein_coding	0	0	0	1	0	0	0	0	0	0	0	0	1	0	0	0	0	0	0	0	0	0	0	0	0	0
AGRN	gene-AGRN	XM_005217206.4	protein_coding	0	0	0	1	0	0	0	0	0	0	0	0	1	0	0	0	0	0	0	0	0	0	0	0	0	0
AGRN	gene-AGRN	XM_024976824.1	protein_coding	0	0	0	1	0	0	0	0	0	0	0	0	1	0	0	0	0	0	0	0	0	0	0	0	0	0
AGTPBP1	gene-AGTPBP1	XM_002689815.6	protein_coding	0	0	0	12	0	0	0	0	0	0	0	0	0	0	0	0	0	0	12	0	0	0	0	0	0	0
AGTPBP1	gene-AGTPBP1	XM_010808144.3	protein_coding	0	0	0	12	0	0	0	0	0	0	0	0	0	0	0	0	0	0	12	0	0	0	0	0	0	0
AGTPBP1	gene-AGTPBP1	XM_010808145.3	protein_coding	0	0	0	12	0	0	0	0	0	0	0	0	0	0	0	0	0	0	12	0	0	0	0	0	0	0
AGTPBP1	gene-AGTPBP1	XM_015472641.2	protein_coding	0	0	0	12	0	0	0	0	0	0	0	0	0	0	0	0	0	0	12	0	0	0	0	0	0	0
AGTPBP1	gene-AGTPBP1	XM_024996265.1	protein_coding	0	0	0	10	0	0	0	0	0	0	0	0	0	0	0	0	0	0	9	0	0	0	0	0	0	1
AGTR1	gene-AGTR1	NM_174233.2	protein_coding	0	0	0	2	0	0	0	0	0	0	0	0	0	0	0	0	0	0	2	0	0	0	0	0	0	0
AGTR1	gene-AGTR1	XM_024990377.1	protein_coding	0	0	0	2	0	0	0	0	0	0	0	0	0	0	0	0	0	0	2	0	0	0	0	0	0	0
AHDC1	gene-AHDC1	XM_025001957.1	protein_coding	0	0	0	1	0	0	0	0	0	0	0	0	0	0	0	0	0	0	0	0	0	0	0	0	0	1
AHDC1	gene-AHDC1	XM_025001960.1	protein_coding	0	0	0	1	0	0	0	0	0	0	0	0	0	0	0	0	0	0	0	0	0	0	0	0	0	1
AHDC1	gene-AHDC1	XM_025001962.1	protein_coding	0	0	0	1	0	0	0	0	0	0	0	0	0	0	0	0	0	0	0	0	0	0	0	0	0	1
AHDC1	gene-AHDC1	XM_025001969.1	protein_coding	0	0	0	1	0	0	0	0	0	0	0	0	0	0	0	0	0	0	0	0	0	0	0	0	0	1
AHDC1	gene-AHDC1	XM_025001979.1	protein_coding	0	0	0	1	0	0	0	0	0	0	0	0	0	0	0	0	0	0	0	0	0	0	0	0	0	1
AHI1	gene-AHI1	XM_002690265.5	protein_coding	0	0	0	5	0	0	0	0	0	0	0	0	1	0	0	0	0	0	4	0	0	0	0	0	0	0
AHI1	gene-AHI1	XM_005210982.4	protein_coding	0	0	0	5	0	0	0	0	0	0	0	0	1	0	0	0	0	0	4	0	0	0	0	0	0	0
AHI1	gene-AHI1	XM_024997022.1	protein_coding	0	0	0	5	0	0	0	0	0	0	0	0	1	0	0	0	0	0	4	0	0	0	0	0	0	0
AHI1	gene-AHI1	XM_024997023.1	protein_coding	0	0	0	5	0	0	0	0	0	0	0	0	1	0	0	0	0	0	4	0	0	0	0	0	0	0
AHI1	gene-AHI1	XM_024997024.1	protein_coding	0	0	0	5	0	0	0	0	0	0	0	0	1	0	0	0	0	0	4	0	0	0	0	0	0	0
AHI1	gene-AHI1	XM_024997025.1	protein_coding	0	0	0	5	0	0	0	0	0	0	0	0	1	0	0	0	0	0	4	0	0	0	0	0	0	0
AHI1	gene-AHI1	XM_024997026.1	protein_coding	0	0	0	5	0	0	0	0	0	0	0	0	1	0	0	0	0	0	4	0	0	0	0	0	0	0
AHI1	gene-AHI1	XM_024997027.1	protein_coding	0	0	0	3	0	0	0	0	0	0	0	0	0	0	0	0	0	0	3	0	0	0	0	0	0	0
AHI1	gene-AHI1	XR_003036422.1		0	0	0	5	0	0	0	0	0	0	0	0	1	0	0	0	0	0	4	0	0	0	0	0	0	0
AHI1	gene-AHI1	XR_003036423.1		0	0	0	4	0	0	0	0	0	0	0	0	1	0	0	0	0	0	3	0	0	0	0	0	0	0
AHI1	gene-AHI1	XR_003036424.1		0	0	0	4	0	0	0	0	0	0	0	0	1	0	0	0	0	0	3	0	0	0	0	0	0	0
AHI1	gene-AHI1	XR_003036425.1		0	0	0	3	0	0	0	0	0	0	0	0	0	0	0	0	0	0	3	0	0	0	0	0	0	0
AHI1	gene-AHI1	XR_235897.3		0	0	0	3	0	0	0	0	0	0	0	0	0	0	0	0	0	0	3	0	0	0	0	0	0	0
AHNAK	gene-AHNAK	XM_002699316.6	protein_coding	0	0	0	2	0	0	0	0	0	0	0	0	0	0	0	0	0	0	2	0	0	0	0	0	0	0
AHNAK	gene-AHNAK	XM_024987677.1	protein_coding	0	0	0	2	0	0	0	0	0	0	0	0	0	0	0	0	0	0	2	0	0	0	0	0	0	0
AHSP	gene-AHSP	XM_024984670.1	protein_coding	0	0	0	4	0	0	0	0	0	0	0	0	0	0	0	0	0	0	0	0	0	0	0	0	0	4
AHSP	gene-AHSP	XM_024984671.1	protein_coding	0	0	0	4	0	0	0	0	0	0	0	0	0	0	0	0	0	0	0	0	0	0	0	0	0	4
AHSP	gene-AHSP	XM_024984672.1	protein_coding	0	0	0	4	0	0	0	0	0	0	0	0	0	0	0	0	0	0	0	0	0	0	0	0	0	4
AHSP	gene-AHSP	XM_024984673.1	protein_coding	0	0	0	4	0	0	0	0	0	0	0	0	0	0	0	0	0	0	0	0	0	0	0	0	0	4
AIF1	gene-AIF1	NM_173985.2	protein_coding	0	0	0	3	0	0	0	0	0	0	0	0	0	0	0	0	0	0	0	0	0	0	0	0	0	3
AIF1	gene-AIF1	XM_024983376.1	protein_coding	0	0	0	6	0	0	0	0	0	0	0	0	3	0	0	0	0	0	0	0	0	0	0	0	0	3
AIG1	gene-AIG1	NM_001076326.1	protein_coding	0	0	0	1	0	0	0	0	0	0	0	0	0	0	0	0	0	0	1	0	0	0	0	0	0	0
AIG1	gene-AIG1	XM_024996827.1	protein_coding	0	0	0	1	0	0	0	0	0	0	0	0	0	0	0	0	0	0	1	0	0	0	0	0	0	0
AIG1	gene-AIG1	XR_003036258.1		0	0	0	1	0	0	0	0	0	0	0	0	0	0	0	0	0	0	1	0	0	0	0	0	0	0
AIPL1	gene-AIPL1	NM_174234.1	protein_coding	0	0	0	2	0	0	0	0	0	0	0	0	1	0	0	0	0	0	0	0	0	0	0	0	0	1
AK2	gene-AK2	NM_173889.1	protein_coding	0	0	0	3	0	0	0	0	0	0	0	0	0	0	0	0	0	0	3	0	0	0	0	0	0	0
AK2	gene-AK2	XM_005202882.2	protein_coding	0	0	0	3	0	0	0	0	0	0	0	0	1	0	0	0	0	0	2	0	0	0	0	0	0	0
AK2	gene-AK2	XM_024998213.1	protein_coding	0	0	0	3	0	0	0	0	0	0	0	0	1	0	0	0	0	0	2	0	0	0	0	0	0	0
AK3	gene-AK3	NM_174237.2	protein_coding	0	0	0	5	0	0	0	0	0	0	0	0	0	0	0	0	0	0	5	0	0	0	0	0	0	0
AK3	gene-AK3	XM_005209959.4	protein_coding	0	0	0	5	0	0	0	0	0	0	0	0	0	0	0	0	0	0	5	0	0	0	0	0	0	0
AK3	gene-AK3	XM_024995447.1	protein_coding	0	0	0	5	0	0	0	0	0	0	0	0	0	0	0	0	0	0	5	0	0	0	0	0	0	0
AK3	gene-AK3	XM_024995448.1	protein_coding	0	0	0	5	0	0	0	0	0	0	0	0	3	0	0	0	0	0	2	0	0	0	0	0	0	0
AK3	gene-AK3	XM_024995449.1	protein_coding	0	0	0	5	0	0	0	0	0	0	0	0	0	0	0	0	0	0	5	0	0	0	0	0	0	0
AK3	gene-AK3	XM_024995450.1	protein_coding	0	0	0	5	0	0	0	0	0	0	0	0	0	0	0	0	0	0	5	0	0	0	0	0	0	0
AK5	gene-AK5	NM_001083757.1	protein_coding	0	0	0	2	0	0	0	0	0	0	0	0	0	0	0	0	0	0	2	0	0	0	0	0	0	0
AK5	gene-AK5	XM_005204414.4	protein_coding	0	0	0	2	0	0	0	0	0	0	0	0	0	0	0	0	0	0	2	0	0	0	0	0	0	0
AK5	gene-AK5	XM_005204415.4	protein_coding	0	0	0	2	0	0	0	0	0	0	0	0	0	0	0	0	0	0	2	0	0	0	0	0	0	0
AK6	gene-AK6	NM_001105608.2	protein_coding	0	0	0	1	0	0	0	0	0	0	0	0	0	0	0	0	0	0	1	0	0	0	0	0	0	0
AKAIN1	gene-AKAIN1	XM_002697793.4	protein_coding	0	0	0	1	0	0	0	0	0	0	0	0	0	0	0	0	0	0	0	0	0	0	0	0	0	1
AKAIN1	gene-AKAIN1	XR_239841.4		0	0	0	1	0	0	0	0	0	0	0	0	0	0	0	0	0	0	1	0	0	0	0	0	0	0
AKAIN1	gene-AKAIN1	XR_239842.4		0	0	0	1	0	0	0	0	0	0	0	0	0	0	0	0	0	0	1	0	0	0	0	0	0	0
AKAP12	gene-AKAP12	XM_010808687.3	protein_coding	0	0	0	1	0	0	0	0	0	0	0	0	0	0	0	0	0	0	1	0	0	0	0	0	0	0
AKAP12	gene-AKAP12	XM_024997062.1	protein_coding	0	0	0	4	0	0	0	0	0	0	0	0	0	0	0	0	0	0	4	0	0	0	0	0	0	0
AKAP12	gene-AKAP12	XM_024997063.1	protein_coding	0	0	0	1	0	0	0	0	0	0	0	0	0	0	0	0	0	0	1	0	0	0	0	0	0	0
AKAP4	gene-AKAP4	NM_174235.1	protein_coding	0	0	0	7	0	0	0	0	0	0	0	0	7	0	0	0	0	0	0	0	0	0	0	0	0	0
AKAP6	gene-AKAP6	NM_001192923.2	protein_coding	0	0	0	26	0	0	0	0	0	0	0	0	0	0	0	0	0	0	26	0	0	0	0	0	0	0
AKAP6	gene-AKAP6	XM_010817158.3	protein_coding	0	0	0	18	0	0	0	0	0	0	0	0	0	0	0	0	0	0	18	0	0	0	0	0	0	0
AKAP6	gene-AKAP6	XM_024981881.1	protein_coding	0	0	0	18	0	0	0	0	0	0	0	0	0	0	0	0	0	0	18	0	0	0	0	0	0	0
AKAP6	gene-AKAP6	XM_024981882.1	protein_coding	0	0	0	26	0	0	0	0	0	0	0	0	0	0	0	0	0	0	26	0	0	0	0	0	0	0
AKAP6	gene-AKAP6	XM_024981884.1	protein_coding	0	0	0	18	0	0	0	0	0	0	0	0	0	0	0	0	0	0	18	0	0	0	0	0	0	0
AKAP6	gene-AKAP6	XM_024981885.1	protein_coding	0	0	0	18	0	0	0	0	0	0	0	0	0	0	0	0	0	0	18	0	0	0	0	0	0	0
AKAP6	gene-AKAP6	XM_024981886.1	protein_coding	0	0	0	16	0	0	0	0	0	0	0	0	0	0	0	0	0	0	16	0	0	0	0	0	0	0
AKAP6	gene-AKAP6	XM_024981887.1	protein_coding	0	0	0	11	0	0	0	0	0	0	0	0	0	0	0	0	0	0	11	0	0	0	0	0	0	0
AKAP9	gene-AKAP9	XM_010803979.3	protein_coding	0	0	0	2	0	0	0	0	0	0	0	0	0	0	0	0	0	0	2	0	0	0	0	0	0	0
AKAP9	gene-AKAP9	XM_010803980.3	protein_coding	0	0	0	2	0	0	0	0	0	0	0	0	0	0	0	0	0	0	2	0	0	0	0	0	0	0
AKAP9	gene-AKAP9	XM_024990970.1	protein_coding	0	0	0	2	0	0	0	0	0	0	0	0	0	0	0	0	0	0	2	0	0	0	0	0	0	0
AKAP9	gene-AKAP9	XM_024990971.1	protein_coding	0	0	0	2	0	0	0	0	0	0	0	0	0	0	0	0	0	0	2	0	0	0	0	0	0	0
AKAP9	gene-AKAP9	XM_024990972.1	protein_coding	0	0	0	2	0	0	0	0	0	0	0	0	0	0	0	0	0	0	2	0	0	0	0	0	0	0
AKAP9	gene-AKAP9	XM_024990973.1	protein_coding	0	0	0	2	0	0	0	0	0	0	0	0	0	0	0	0	0	0	2	0	0	0	0	0	0	0
AKAP9	gene-AKAP9	XM_024990974.1	protein_coding	0	0	0	2	0	0	0	0	0	0	0	0	0	0	0	0	0	0	2	0	0	0	0	0	0	0
AKAP9	gene-AKAP9	XM_024990975.1	protein_coding	0	0	0	2	0	0	0	0	0	0	0	0	0	0	0	0	0	0	2	0	0	0	0	0	0	0
AKAP9	gene-AKAP9	XM_024990976.1	protein_coding	0	0	0	2	0	0	0	0	0	0	0	0	0	0	0	0	0	0	2	0	0	0	0	0	0	0
AKAP9	gene-AKAP9	XM_024990978.1	protein_coding	0	0	0	2	0	0	0	0	0	0	0	0	0	0	0	0	0	0	2	0	0	0	0	0	0	0
AKAP9	gene-AKAP9	XM_024990979.1	protein_coding	0	0	0	2	0	0	0	0	0	0	0	0	0	0	0	0	0	0	2	0	0	0	0	0	0	0
AKAP9	gene-AKAP9	XR_003034283.1		0	0	0	2	0	0	0	0	0	0	0	0	0	0	0	0	0	0	2	0	0	0	0	0	0	0
AKT1	gene-AKT1	NM_173986.2	protein_coding	0	0	0	3	0	0	0	0	0	0	0	0	3	0	0	0	0	0	0	0	0	0	0	0	0	0
AKT1	gene-AKT1	XM_024981592.1	protein_coding	0	0	0	3	0	0	0	0	0	0	0	0	3	0	0	0	0	0	0	0	0	0	0	0	0	0
AKT1	gene-AKT1	XM_024981593.1	protein_coding	0	0	0	3	0	0	0	0	0	0	0	0	3	0	0	0	0	0	0	0	0	0	0	0	0	0
AKT3	gene-AKT3	NM_001191309.1	protein_coding	0	0	0	4	0	0	0	0	0	0	0	0	0	0	0	0	0	0	4	0	0	0	0	0	0	0
AKT3	gene-AKT3	XM_024975966.1	protein_coding	0	0	0	4	0	0	0	0	0	0	0	0	0	0	0	0	0	0	4	0	0	0	0	0	0	0
AKT3	gene-AKT3	XM_024975967.1	protein_coding	0	0	0	4	0	0	0	0	0	0	0	0	0	0	0	0	0	0	4	0	0	0	0	0	0	0
AKT3	gene-AKT3	XM_024975968.1	protein_coding	0	0	0	4	0	0	0	0	0	0	0	0	0	0	0	0	0	0	4	0	0	0	0	0	0	0
AKT3	gene-AKT3	XM_024975969.1	protein_coding	0	0	0	1	0	0	0	0	0	0	0	0	0	0	0	0	0	0	1	0	0	0	0	0	0	0
AKT3	gene-AKT3	XM_024975971.1	protein_coding	0	0	0	4	0	0	0	0	0	0	0	0	0	0	0	0	0	0	4	0	0	0	0	0	0	0
ALDH1A1	gene-ALDH1A1	NM_174239.2	protein_coding	0	0	0	3	0	0	0	0	0	0	0	0	0	0	0	0	0	0	3	0	0	0	0	0	0	0
ALDH1A2	gene-ALDH1A2	XM_002690855.6	protein_coding	0	0	0	1	0	0	0	0	0	0	0	0	0	0	0	0	0	0	1	0	0	0	0	0	0	0
ALDH1L2	gene-ALDH1L2	NM_001191391.1	protein_coding	0	0	0	4	0	0	0	0	0	0	0	0	0	0	0	0	0	0	4	0	0	0	0	0	0	0
ALG10	gene-ALG10	NM_001076189.1	protein_coding	0	0	0	1	0	0	0	0	0	0	0	0	1	0	0	0	0	0	0	0	0	0	0	0	0	0
ALG10	gene-ALG10	XM_024992020.1	protein_coding	0	0	0	1	0	0	0	0	0	0	0	0	1	0	0	0	0	0	0	0	0	0	0	0	0	0
ALG5	gene-ALG5	NM_001045943.2	protein_coding	0	0	0	2	0	0	0	0	0	0	0	0	1	0	0	0	0	0	1	0	0	0	0	0	0	0
ALG5	gene-ALG5	NM_001142365.1	protein_coding	0	0	0	2	0	0	0	0	0	0	0	0	1	0	0	0	0	0	1	0	0	0	0	0	0	0
ALG5	gene-ALG5	XM_005213572.3	protein_coding	0	0	0	2	0	0	0	0	0	0	0	0	1	0	0	0	0	0	1	0	0	0	0	0	0	0
ALG5	gene-ALG5	XM_024999797.1	protein_coding	0	0	0	2	0	0	0	0	0	0	0	0	1	0	0	0	0	0	1	0	0	0	0	0	0	0
ALG5	gene-ALG5	XR_236608.4		0	0	0	2	0	0	0	0	0	0	0	0	1	0	0	0	0	0	1	0	0	0	0	0	0	0
ALG5	gene-ALG5	XR_236609.4		0	0	0	2	0	0	0	0	0	0	0	0	1	0	0	0	0	0	1	0	0	0	0	0	0	0
ALK	gene-ALK	XM_024999478.1	protein_coding	0	0	0	3	0	0	0	0	0	0	0	0	0	0	0	0	0	0	3	0	0	0	0	0	0	0
ALKBH3	gene-ALKBH3	NM_001037602.2	protein_coding	0	0	0	1	0	0	0	0	0	0	0	0	0	0	0	0	0	0	1	0	0	0	0	0	0	0
ALKBH3	gene-ALKBH3	XM_005216455.4	protein_coding	0	0	0	1	0	0	0	0	0	0	0	0	0	0	0	0	0	0	1	0	0	0	0	0	0	0
ALKBH3	gene-ALKBH3	XM_024975226.1	protein_coding	0	0	0	1	0	0	0	0	0	0	0	0	0	0	0	0	0	0	1	0	0	0	0	0	0	0
ALKBH3	gene-ALKBH3	XM_024975227.1	protein_coding	0	0	0	1	0	0	0	0	0	0	0	0	0	0	0	0	0	0	1	0	0	0	0	0	0	0
ALPK2	gene-ALPK2	NM_001192248.1	protein_coding	0	0	0	1	0	0	0	0	0	0	0	0	0	0	0	0	0	0	1	0	0	0	0	0	0	0
ALPK2	gene-ALPK2	XM_005224149.4	protein_coding	0	0	0	1	0	0	0	0	0	0	0	0	0	0	0	0	0	0	1	0	0	0	0	0	0	0
ALPK2	gene-ALPK2	XM_010818825.3	protein_coding	0	0	0	1	0	0	0	0	0	0	0	0	0	0	0	0	0	0	1	0	0	0	0	0	0	0
ALPK2	gene-ALPK2	XM_015460089.2	protein_coding	0	0	0	1	0	0	0	0	0	0	0	0	0	0	0	0	0	0	1	0	0	0	0	0	0	0
ALPK2	gene-ALPK2	XM_015460090.2	protein_coding	0	0	0	1	0	0	0	0	0	0	0	0	0	0	0	0	0	0	1	0	0	0	0	0	0	0
ALPK2	gene-ALPK2	XM_015460091.2	protein_coding	0	0	0	1	0	0	0	0	0	0	0	0	0	0	0	0	0	0	1	0	0	0	0	0	0	0
ALPK2	gene-ALPK2	XM_024984218.1	protein_coding	0	0	0	1	0	0	0	0	0	0	0	0	0	0	0	0	0	0	1	0	0	0	0	0	0	0
ALPK2	gene-ALPK2	XM_024984219.1	protein_coding	0	0	0	1	0	0	0	0	0	0	0	0	0	0	0	0	0	0	1	0	0	0	0	0	0	0
ALPK2	gene-ALPK2	XM_024984220.1	protein_coding	0	0	0	1	0	0	0	0	0	0	0	0	0	0	0	0	0	0	1	0	0	0	0	0	0	0
ALPK2	gene-ALPK2	XR_001494986.2		0	0	0	1	0	0	0	0	0	0	0	0	0	0	0	0	0	0	1	0	0	0	0	0	0	0
ALPK2	gene-ALPK2	XR_001494987.2		0	0	0	1	0	0	0	0	0	0	0	0	0	0	0	0	0	0	1	0	0	0	0	0	0	0
ALS2	gene-ALS2	XM_002685510.6	protein_coding	0	0	0	9	0	0	0	0	0	0	0	0	0	0	0	0	0	0	7	0	0	0	0	0	0	2
ALS2	gene-ALS2	XM_005202685.4	protein_coding	0	0	0	9	0	0	0	0	0	0	0	0	0	0	0	0	0	0	7	0	0	0	0	0	0	2
ALS2	gene-ALS2	XM_005202686.4	protein_coding	0	0	0	9	0	0	0	0	0	0	0	0	0	0	0	0	0	0	7	0	0	0	0	0	0	2
ALS2	gene-ALS2	XM_024981303.1	protein_coding	0	0	0	7	0	0	0	0	0	0	0	0	0	0	0	0	0	0	5	0	0	0	0	0	0	2
ALS2CR12	gene-ALS2CR12	NM_001105461.1	protein_coding	0	0	0	1	0	0	0	0	0	0	0	0	0	0	0	0	0	0	1	0	0	0	0	0	0	0
ALS2CR12	gene-ALS2CR12	XM_005202673.4	protein_coding	0	0	0	1	0	0	0	0	0	0	0	0	0	0	0	0	0	0	1	0	0	0	0	0	0	0
ALX1	gene-ALX1	NM_001192291.2	protein_coding	0	0	0	9	0	0	0	0	0	0	0	0	1	0	0	0	0	0	8	0	0	0	0	0	0	0
ALX4	gene-ALX4	NM_001030304.1	protein_coding	0	0	0	1	0	0	0	0	0	0	0	0	0	0	0	0	0	0	1	0	0	0	0	0	0	0
AMBRA1	gene-AMBRA1	NM_001034522.2	protein_coding	0	0	0	7	0	0	0	0	0	0	0	0	0	0	0	0	0	0	7	0	0	0	0	0	0	0
AMBRA1	gene-AMBRA1	XM_005216457.4	protein_coding	0	0	0	7	0	0	0	0	0	0	0	0	0	0	0	0	0	0	7	0	0	0	0	0	0	0
AMBRA1	gene-AMBRA1	XM_010812831.3	protein_coding	0	0	0	7	0	0	0	0	0	0	0	0	0	0	0	0	0	0	7	0	0	0	0	0	0	0
AMBRA1	gene-AMBRA1	XM_010812832.3	protein_coding	0	0	0	7	0	0	0	0	0	0	0	0	0	0	0	0	0	0	7	0	0	0	0	0	0	0
AMBRA1	gene-AMBRA1	XM_010812833.3	protein_coding	0	0	0	7	0	0	0	0	0	0	0	0	0	0	0	0	0	0	7	0	0	0	0	0	0	0
AMBRA1	gene-AMBRA1	XM_024975262.1	protein_coding	0	0	0	7	0	0	0	0	0	0	0	0	0	0	0	0	0	0	7	0	0	0	0	0	0	0
AMBRA1	gene-AMBRA1	XM_024975263.1	protein_coding	0	0	0	7	0	0	0	0	0	0	0	0	0	0	0	0	0	0	7	0	0	0	0	0	0	0
AMBRA1	gene-AMBRA1	XM_024975264.1	protein_coding	0	0	0	7	0	0	0	0	0	0	0	0	0	0	0	0	0	0	7	0	0	0	0	0	0	0
AMBRA1	gene-AMBRA1	XM_024975265.1	protein_coding	0	0	0	7	0	0	0	0	0	0	0	0	0	0	0	0	0	0	7	0	0	0	0	0	0	0
AMBRA1	gene-AMBRA1	XM_024975266.1	protein_coding	0	0	0	7	0	0	0	0	0	0	0	0	0	0	0	0	0	0	7	0	0	0	0	0	0	0
AMFR	gene-AMFR	NM_001045974.1	protein_coding	0	0	0	1	0	0	0	0	0	0	0	0	0	0	0	0	0	0	1	0	0	0	0	0	0	0
AMN	gene-AMN	NM_001077041.2	protein_coding	0	0	0	24	0	0	0	0	0	0	0	0	1	0	0	0	0	0	0	0	0	0	0	0	0	23
AMN1	gene-AMN1	NM_001075858.2	protein_coding	0	0	0	1	0	0	0	0	0	0	0	0	0	0	0	0	0	0	1	0	0	0	0	0	0	0
AMN1	gene-AMN1	XM_005206834.4	protein_coding	0	0	0	1	0	0	0	0	0	0	0	0	0	0	0	0	0	0	1	0	0	0	0	0	0	0
AMN1	gene-AMN1	XM_005206836.4	protein_coding	0	0	0	1	0	0	0	0	0	0	0	0	0	0	0	0	0	0	1	0	0	0	0	0	0	0
AMN1	gene-AMN1	XM_024991809.1	protein_coding	0	0	0	1	0	0	0	0	0	0	0	0	0	0	0	0	0	0	1	0	0	0	0	0	0	0
AMN1	gene-AMN1	XM_024991810.1	protein_coding	0	0	0	1	0	0	0	0	0	0	0	0	0	0	0	0	0	0	1	0	0	0	0	0	0	0
AMOTL1	gene-AMOTL1	XM_002692960.5	protein_coding	0	0	0	1	0	0	0	0	0	0	0	0	0	0	0	0	0	0	1	0	0	0	0	0	0	0
AMOTL1	gene-AMOTL1	XM_005215774.4	protein_coding	0	0	0	1	0	0	0	0	0	0	0	0	0	0	0	0	0	0	1	0	0	0	0	0	0	0
AMOTL1	gene-AMOTL1	XM_005215775.4	protein_coding	0	0	0	1	0	0	0	0	0	0	0	0	0	0	0	0	0	0	1	0	0	0	0	0	0	0
AMOTL1	gene-AMOTL1	XM_005215776.4	protein_coding	0	0	0	1	0	0	0	0	0	0	0	0	0	0	0	0	0	0	1	0	0	0	0	0	0	0
AMOTL1	gene-AMOTL1	XM_024975721.1	protein_coding	0	0	0	1	0	0	0	0	0	0	0	0	0	0	0	0	0	0	1	0	0	0	0	0	0	0
AMOTL2	gene-AMOTL2	XM_005201937.4	protein_coding	0	0	0	11	0	0	0	0	0	0	0	0	0	0	0	0	0	0	11	0	0	0	0	0	0	0
AMOTL2	gene-AMOTL2	XM_010801599.3	protein_coding	0	0	0	11	0	0	0	0	0	0	0	0	0	0	0	0	0	0	11	0	0	0	0	0	0	0
AMOTL2	gene-AMOTL2	XM_010801600.3	protein_coding	0	0	0	11	0	0	0	0	0	0	0	0	0	0	0	0	0	0	11	0	0	0	0	0	0	0
AMPD2	gene-AMPD2	NM_001143856.1	protein_coding	0	0	0	2	0	0	0	0	0	0	0	0	1	0	0	0	0	0	0	0	0	0	0	0	0	1
AMPD2	gene-AMPD2	XM_005204110.4	protein_coding	0	0	0	2	0	0	0	0	0	0	0	0	1	0	0	0	0	0	0	0	0	0	0	0	0	1
AMPD2	gene-AMPD2	XM_010803165.3	protein_coding	0	0	0	2	0	0	0	0	0	0	0	0	1	0	0	0	0	0	0	0	0	0	0	0	0	1
AMPD2	gene-AMPD2	XM_024988407.1	protein_coding	0	0	0	2	0	0	0	0	0	0	0	0	0	0	0	0	0	0	1	0	0	0	0	0	0	1
AMPD2	gene-AMPD2	XM_024988412.1	protein_coding	0	0	0	2	0	0	0	0	0	0	0	0	1	0	0	0	0	0	0	0	0	0	0	0	0	1
AMPD2	gene-AMPD2	XR_805443.3		0	0	0	2	0	0	0	0	0	0	0	0	1	0	0	0	0	0	0	0	0	0	0	0	0	1
AMPH	gene-AMPH	NM_001098130.1	protein_coding	0	0	0	1	0	0	0	0	0	0	0	0	0	0	0	0	0	0	0	0	0	0	0	0	0	1
AMPH	gene-AMPH	XM_010804428.3	protein_coding	0	0	0	1	0	0	0	0	0	0	0	0	0	0	0	0	0	0	0	0	0	0	0	0	0	1
ANAPC1	gene-ANAPC1	XM_002691126.5	protein_coding	0	0	0	2	0	0	0	0	0	0	0	0	0	0	0	0	0	0	2	0	0	0	0	0	0	0
ANAPC1	gene-ANAPC1	XM_005212369.4	protein_coding	0	0	0	2	0	0	0	0	0	0	0	0	0	0	0	0	0	0	2	0	0	0	0	0	0	0
ANAPC1	gene-ANAPC1	XM_010809765.3	protein_coding	0	0	0	2	0	0	0	0	0	0	0	0	0	0	0	0	0	0	2	0	0	0	0	0	0	0
ANAPC1	gene-ANAPC1	XM_010809766.3	protein_coding	0	0	0	2	0	0	0	0	0	0	0	0	0	0	0	0	0	0	2	0	0	0	0	0	0	0
ANAPC1	gene-ANAPC1	XM_024999268.1	protein_coding	0	0	0	2	0	0	0	0	0	0	0	0	0	0	0	0	0	0	2	0	0	0	0	0	0	0
ANAPC10	gene-ANAPC10	NM_001080357.2	protein_coding	0	0	0	11	0	0	0	0	0	0	0	0	0	0	0	0	0	0	10	0	0	0	0	0	0	1
ANAPC10	gene-ANAPC10	XM_005217513.4	protein_coding	0	0	0	12	0	0	0	0	0	0	0	0	0	0	0	0	0	0	10	0	0	0	0	0	0	2
ANAPC10	gene-ANAPC10	XM_010813723.3	protein_coding	0	0	0	2	0	0	0	0	0	0	0	0	0	0	0	0	0	0	2	0	0	0	0	0	0	0
ANAPC10	gene-ANAPC10	XM_010813725.3	protein_coding	0	0	0	12	0	0	0	0	0	0	0	0	0	0	0	0	0	0	10	0	0	0	0	0	0	2
ANAPC10	gene-ANAPC10	XM_015475364.2	protein_coding	0	0	0	2	0	0	0	0	0	0	0	0	0	0	0	0	0	0	2	0	0	0	0	0	0	0
ANAPC10	gene-ANAPC10	XM_024977497.1	protein_coding	0	0	0	12	0	0	0	0	0	0	0	0	0	0	0	0	0	0	10	0	0	0	0	0	0	2
ANGPT1	gene-ANGPT1	NM_001076797.1	protein_coding	0	0	0	3	0	0	0	0	0	0	0	0	0	0	0	0	0	0	3	0	0	0	0	0	0	0
ANGPT2	gene-ANGPT2	NM_001098855.1	protein_coding	0	0	0	2	0	0	0	0	0	0	0	0	2	0	0	0	0	0	0	0	0	0	0	0	0	0
ANHX	gene-ANHX	XM_015475449.2	protein_coding	0	0	0	3	0	0	0	0	0	0	0	0	1	0	0	0	0	0	2	0	0	0	0	0	0	0
ANK2	gene-ANK2	XM_024993485.1	protein_coding	0	0	0	14	0	0	0	0	0	0	0	0	0	0	0	0	0	0	14	0	0	0	0	0	0	0
ANK2	gene-ANK2	XM_024993486.1	protein_coding	0	0	0	14	0	0	0	0	0	0	0	0	0	0	0	0	0	0	14	0	0	0	0	0	0	0
ANK2	gene-ANK2	XM_024993487.1	protein_coding	0	0	0	14	0	0	0	0	0	0	0	0	0	0	0	0	0	0	14	0	0	0	0	0	0	0
ANK2	gene-ANK2	XM_024993488.1	protein_coding	0	0	0	14	0	0	0	0	0	0	0	0	0	0	0	0	0	0	14	0	0	0	0	0	0	0
ANK2	gene-ANK2	XM_024993489.1	protein_coding	0	0	0	14	0	0	0	0	0	0	0	0	0	0	0	0	0	0	14	0	0	0	0	0	0	0
ANK2	gene-ANK2	XM_024993490.1	protein_coding	0	0	0	14	0	0	0	0	0	0	0	0	0	0	0	0	0	0	14	0	0	0	0	0	0	0
ANK2	gene-ANK2	XM_024993491.1	protein_coding	0	0	0	14	0	0	0	0	0	0	0	0	0	0	0	0	0	0	14	0	0	0	0	0	0	0
ANK2	gene-ANK2	XM_024993492.1	protein_coding	0	0	0	14	0	0	0	0	0	0	0	0	0	0	0	0	0	0	14	0	0	0	0	0	0	0
ANK2	gene-ANK2	XM_024993493.1	protein_coding	0	0	0	14	0	0	0	0	0	0	0	0	0	0	0	0	0	0	14	0	0	0	0	0	0	0
ANK2	gene-ANK2	XM_024993494.1	protein_coding	0	0	0	14	0	0	0	0	0	0	0	0	0	0	0	0	0	0	14	0	0	0	0	0	0	0
ANK2	gene-ANK2	XM_024993495.1	protein_coding	0	0	0	14	0	0	0	0	0	0	0	0	0	0	0	0	0	0	14	0	0	0	0	0	0	0
ANK2	gene-ANK2	XM_024993496.1	protein_coding	0	0	0	14	0	0	0	0	0	0	0	0	0	0	0	0	0	0	14	0	0	0	0	0	0	0
ANK2	gene-ANK2	XM_024993497.1	protein_coding	0	0	0	16	0	0	0	0	0	0	0	0	0	0	0	0	0	0	16	0	0	0	0	0	0	0
ANK2	gene-ANK2	XM_024993498.1	protein_coding	0	0	0	16	0	0	0	0	0	0	0	0	0	0	0	0	0	0	16	0	0	0	0	0	0	0
ANK3	gene-ANK3	NM_001105620.1	protein_coding	0	0	0	1	0	0	0	0	0	0	0	0	1	0	0	0	0	0	0	0	0	0	0	0	0	0
ANK3	gene-ANK3	XM_010820489.3	protein_coding	0	0	0	1	0	0	0	0	0	0	0	0	1	0	0	0	0	0	0	0	0	0	0	0	0	0
ANK3	gene-ANK3	XM_024986626.1	protein_coding	0	0	0	10	0	0	0	0	0	0	0	0	1	0	0	0	0	0	5	0	0	0	0	0	0	4
ANK3	gene-ANK3	XM_024986627.1	protein_coding	0	0	0	10	0	0	0	0	0	0	0	0	1	0	0	0	0	0	5	0	0	0	0	0	0	4
ANK3	gene-ANK3	XM_024986628.1	protein_coding	0	0	0	10	0	0	0	0	0	0	0	0	1	0	0	0	0	0	5	0	0	0	0	0	0	4
ANK3	gene-ANK3	XM_024986629.1	protein_coding	0	0	0	1	0	0	0	0	0	0	0	0	1	0	0	0	0	0	0	0	0	0	0	0	0	0
ANK3	gene-ANK3	XM_024986630.1	protein_coding	0	0	0	10	0	0	0	0	0	0	0	0	1	0	0	0	0	0	5	0	0	0	0	0	0	4
ANK3	gene-ANK3	XM_024986631.1	protein_coding	0	0	0	1	0	0	0	0	0	0	0	0	1	0	0	0	0	0	0	0	0	0	0	0	0	0
ANK3	gene-ANK3	XM_024986632.1	protein_coding	0	0	0	1	0	0	0	0	0	0	0	0	1	0	0	0	0	0	0	0	0	0	0	0	0	0
ANKDD1A	gene-ANKDD1A	XM_024998178.1	protein_coding	0	0	0	4	0	0	0	0	0	0	0	0	3	0	0	0	0	0	1	0	0	0	0	0	0	0
ANKFY1	gene-ANKFY1	XM_024980714.1	protein_coding	0	0	0	2	0	0	0	0	0	0	0	0	0	0	0	0	0	0	2	0	0	0	0	0	0	0
ANKFY1	gene-ANKFY1	XM_024980715.1	protein_coding	0	0	0	2	0	0	0	0	0	0	0	0	0	0	0	0	0	0	2	0	0	0	0	0	0	0
ANKH	gene-ANKH	NM_001109793.1	protein_coding	0	0	0	4	0	0	0	0	0	0	0	0	0	0	0	0	0	0	4	0	0	0	0	0	0	0
ANKHD1	gene-ANKHD1	XM_005209497.4	protein_coding	0	0	0	16	0	0	0	0	0	0	0	0	1	0	0	0	0	0	15	0	0	0	0	0	0	0
ANKHD1	gene-ANKHD1	XM_024995216.1	protein_coding	0	0	0	16	0	0	0	0	0	0	0	0	1	0	0	0	0	0	15	0	0	0	0	0	0	0
ANKHD1	gene-ANKHD1	XM_024995217.1	protein_coding	0	0	0	16	0	0	0	0	0	0	0	0	1	0	0	0	0	0	15	0	0	0	0	0	0	0
ANKHD1	gene-ANKHD1	XM_024995218.1	protein_coding	0	0	0	16	0	0	0	0	0	0	0	0	1	0	0	0	0	0	15	0	0	0	0	0	0	0
ANKHD1	gene-ANKHD1	XM_024995219.1	protein_coding	0	0	0	9	0	0	0	0	0	0	0	0	1	0	0	0	0	0	6	0	0	0	0	0	0	2
ANKIB1	gene-ANKIB1	XM_024990530.1	protein_coding	0	0	0	4	0	0	0	0	0	0	0	0	0	0	0	0	0	0	4	0	0	0	0	0	0	0
ANKRD16	gene-ANKRD16	NM_001075331.1	protein_coding	0	0	0	1	0	0	0	0	0	0	0	0	0	0	0	0	0	0	1	0	0	0	0	0	0	0
ANKRD16	gene-ANKRD16	XM_005214397.4	protein_coding	0	0	0	1	0	0	0	0	0	0	0	0	0	0	0	0	0	0	1	0	0	0	0	0	0	0
ANKRD16	gene-ANKRD16	XM_005214398.3	protein_coding	0	0	0	1	0	0	0	0	0	0	0	0	0	0	0	0	0	0	1	0	0	0	0	0	0	0
ANKRD16	gene-ANKRD16	XM_005214399.3	protein_coding	0	0	0	1	0	0	0	0	0	0	0	0	0	0	0	0	0	0	1	0	0	0	0	0	0	0
ANKRD16	gene-ANKRD16	XM_005214400.2	protein_coding	0	0	0	1	0	0	0	0	0	0	0	0	0	0	0	0	0	0	1	0	0	0	0	0	0	0
ANKRD16	gene-ANKRD16	XM_025000441.1	protein_coding	0	0	0	1	0	0	0	0	0	0	0	0	0	0	0	0	0	0	1	0	0	0	0	0	0	0
ANKRD16	gene-ANKRD16	XM_025000442.1	protein_coding	0	0	0	1	0	0	0	0	0	0	0	0	0	0	0	0	0	0	1	0	0	0	0	0	0	0
ANKRD17	gene-ANKRD17	NM_001192181.2	protein_coding	0	0	0	1	0	0	0	0	0	0	0	0	0	0	0	0	0	0	1	0	0	0	0	0	0	0
ANKRD17	gene-ANKRD17	XM_005208081.4	protein_coding	0	0	0	1	0	0	0	0	0	0	0	0	0	0	0	0	0	0	1	0	0	0	0	0	0	0
ANKRD17	gene-ANKRD17	XM_010806199.3	protein_coding	0	0	0	1	0	0	0	0	0	0	0	0	0	0	0	0	0	0	1	0	0	0	0	0	0	0
ANKRD17	gene-ANKRD17	XM_015471681.2	protein_coding	0	0	0	1	0	0	0	0	0	0	0	0	0	0	0	0	0	0	1	0	0	0	0	0	0	0
ANKRD17	gene-ANKRD17	XM_024993124.1	protein_coding	0	0	0	1	0	0	0	0	0	0	0	0	0	0	0	0	0	0	1	0	0	0	0	0	0	0
ANKRD17	gene-ANKRD17	XM_024993126.1	protein_coding	0	0	0	1	0	0	0	0	0	0	0	0	0	0	0	0	0	0	1	0	0	0	0	0	0	0
ANKRD17	gene-ANKRD17	XM_024993127.1	protein_coding	0	0	0	1	0	0	0	0	0	0	0	0	0	0	0	0	0	0	1	0	0	0	0	0	0	0
ANKRD17	gene-ANKRD17	XM_024993128.1	protein_coding	0	0	0	1	0	0	0	0	0	0	0	0	0	0	0	0	0	0	1	0	0	0	0	0	0	0
ANKRD17	gene-ANKRD17	XM_024993130.1	protein_coding	0	0	0	1	0	0	0	0	0	0	0	0	0	0	0	0	0	0	1	0	0	0	0	0	0	0
ANKRD17	gene-ANKRD17	XM_024993131.1	protein_coding	0	0	0	1	0	0	0	0	0	0	0	0	0	0	0	0	0	0	1	0	0	0	0	0	0	0
ANKRD17	gene-ANKRD17	XM_024993132.1	protein_coding	0	0	0	1	0	0	0	0	0	0	0	0	0	0	0	0	0	0	1	0	0	0	0	0	0	0
ANKRD17	gene-ANKRD17	XM_024993133.1	protein_coding	0	0	0	1	0	0	0	0	0	0	0	0	0	0	0	0	0	0	1	0	0	0	0	0	0	0
ANKRD26	gene-ANKRD26	NM_001113767.1	protein_coding	0	0	0	1	0	0	0	0	0	0	0	0	0	0	0	0	0	0	1	0	0	0	0	0	0	0
ANKRD26	gene-ANKRD26	XM_015473990.2	protein_coding	0	0	0	1	0	0	0	0	0	0	0	0	0	0	0	0	0	0	1	0	0	0	0	0	0	0
ANKRD26	gene-ANKRD26	XM_025000707.1	protein_coding	0	0	0	1	0	0	0	0	0	0	0	0	0	0	0	0	0	0	1	0	0	0	0	0	0	0
ANKRD27	gene-ANKRD27	NM_001102532.1	protein_coding	0	0	0	2	0	0	0	0	0	0	0	0	0	0	0	0	0	0	2	0	0	0	0	0	0	0
ANKRD27	gene-ANKRD27	XM_005219042.4	protein_coding	0	0	0	2	0	0	0	0	0	0	0	0	0	0	0	0	0	0	2	0	0	0	0	0	0	0
ANKRD27	gene-ANKRD27	XM_024978637.1	protein_coding	0	0	0	2	0	0	0	0	0	0	0	0	0	0	0	0	0	0	2	0	0	0	0	0	0	0
ANKRD28	gene-ANKRD28	NM_001205960.1	protein_coding	0	0	0	1	0	0	0	0	0	0	0	0	0	0	0	0	0	0	1	0	0	0	0	0	0	0
ANKRD28	gene-ANKRD28	XM_010801755.3	protein_coding	0	0	0	1	0	0	0	0	0	0	0	0	0	0	0	0	0	0	1	0	0	0	0	0	0	0
ANKRD28	gene-ANKRD28	XM_024989835.1	protein_coding	0	0	0	1	0	0	0	0	0	0	0	0	0	0	0	0	0	0	1	0	0	0	0	0	0	0
ANKRD28	gene-ANKRD28	XM_024989836.1	protein_coding	0	0	0	1	0	0	0	0	0	0	0	0	0	0	0	0	0	0	1	0	0	0	0	0	0	0
ANKRD28	gene-ANKRD28	XM_024989840.1	protein_coding	0	0	0	1	0	0	0	0	0	0	0	0	0	0	0	0	0	0	1	0	0	0	0	0	0	0
ANKRD28	gene-ANKRD28	XM_024989847.1	protein_coding	0	0	0	1	0	0	0	0	0	0	0	0	0	0	0	0	0	0	1	0	0	0	0	0	0	0
ANKRD37	gene-ANKRD37	NM_001075392.1	protein_coding	0	0	0	4	0	0	0	0	0	0	0	0	0	0	0	0	0	0	4	0	0	0	0	0	0	0
ANKRD37	gene-ANKRD37	XM_005225962.4	protein_coding	0	0	0	4	0	0	0	0	0	0	0	0	0	0	0	0	0	0	4	0	0	0	0	0	0	0
ANKRD37	gene-ANKRD37	XM_015460836.2	protein_coding	0	0	0	4	0	0	0	0	0	0	0	0	0	0	0	0	0	0	4	0	0	0	0	0	0	0
ANKRD44	gene-ANKRD44	XM_015458620.2	protein_coding	0	0	0	10	0	0	0	0	0	0	0	0	0	0	0	0	0	0	10	0	0	0	0	0	0	0
ANKRD44	gene-ANKRD44	XM_015458622.2	protein_coding	0	0	0	10	0	0	0	0	0	0	0	0	0	0	0	0	0	0	10	0	0	0	0	0	0	0
ANKRD44	gene-ANKRD44	XM_015458628.2	protein_coding	0	0	0	10	0	0	0	0	0	0	0	0	0	0	0	0	0	0	10	0	0	0	0	0	0	0
ANKRD44	gene-ANKRD44	XM_024981188.1	protein_coding	0	0	0	10	0	0	0	0	0	0	0	0	0	0	0	0	0	0	10	0	0	0	0	0	0	0
ANKRD44	gene-ANKRD44	XM_024981189.1	protein_coding	0	0	0	1	0	0	0	0	0	0	0	0	0	0	0	0	0	0	1	0	0	0	0	0	0	0
ANKRD44	gene-ANKRD44	XM_024981191.1	protein_coding	0	0	0	10	0	0	0	0	0	0	0	0	0	0	0	0	0	0	10	0	0	0	0	0	0	0
ANKRD44	gene-ANKRD44	XM_024981193.1	protein_coding	0	0	0	1	0	0	0	0	0	0	0	0	0	0	0	0	0	0	1	0	0	0	0	0	0	0
ANKRD44	gene-ANKRD44	XM_024981194.1	protein_coding	0	0	0	10	0	0	0	0	0	0	0	0	0	0	0	0	0	0	10	0	0	0	0	0	0	0
ANKRD46	gene-ANKRD46	NM_001034619.1	protein_coding	0	0	0	1	0	0	0	0	0	0	0	0	1	0	0	0	0	0	0	0	0	0	0	0	0	0
ANKRD46	gene-ANKRD46	XM_005215624.4	protein_coding	0	0	0	2	0	0	0	0	0	0	0	0	1	0	0	0	0	0	1	0	0	0	0	0	0	0
ANKRD46	gene-ANKRD46	XM_025001636.1	protein_coding	0	0	0	2	0	0	0	0	0	0	0	0	1	0	0	0	0	0	1	0	0	0	0	0	0	0
ANKRD46	gene-ANKRD46	XM_025001637.1	protein_coding	0	0	0	1	0	0	0	0	0	0	0	0	1	0	0	0	0	0	0	0	0	0	0	0	0	0
ANKRD46	gene-ANKRD46	XR_003038036.1		0	0	0	2	0	0	0	0	0	0	0	0	1	0	0	0	0	0	1	0	0	0	0	0	0	0
ANKRD6	gene-ANKRD6	NM_001205477.2	protein_coding	0	0	0	8	0	0	0	0	0	0	0	0	2	0	0	0	0	0	6	0	0	0	0	0	0	0
ANKRD6	gene-ANKRD6	XM_010808496.3	protein_coding	0	0	0	8	0	0	0	0	0	0	0	0	2	0	0	0	0	0	6	0	0	0	0	0	0	0
ANKRD6	gene-ANKRD6	XM_010808501.3	protein_coding	0	0	0	8	0	0	0	0	0	0	0	0	2	0	0	0	0	0	6	0	0	0	0	0	0	0
ANKRD6	gene-ANKRD6	XM_010808503.2	protein_coding	0	0	0	8	0	0	0	0	0	0	0	0	2	0	0	0	0	0	6	0	0	0	0	0	0	0
ANKRD6	gene-ANKRD6	XM_015472834.2	protein_coding	0	0	0	8	0	0	0	0	0	0	0	0	2	0	0	0	0	0	6	0	0	0	0	0	0	0
ANKRD6	gene-ANKRD6	XM_024996564.1	protein_coding	0	0	0	8	0	0	0	0	0	0	0	0	2	0	0	0	0	0	6	0	0	0	0	0	0	0
ANKRD6	gene-ANKRD6	XM_024996565.1	protein_coding	0	0	0	8	0	0	0	0	0	0	0	0	2	0	0	0	0	0	6	0	0	0	0	0	0	0
ANKS1B	gene-ANKS1B	NM_001102291.1	protein_coding	0	0	0	8	0	0	0	0	0	0	0	0	0	0	0	0	0	0	8	0	0	0	0	0	0	0
ANKS1B	gene-ANKS1B	XM_005206698.3	protein_coding	0	0	0	8	0	0	0	0	0	0	0	0	0	0	0	0	0	0	8	0	0	0	0	0	0	0
ANKS1B	gene-ANKS1B	XM_024992178.1	protein_coding	0	0	0	21	0	0	0	0	0	0	0	0	0	0	0	0	0	0	21	0	0	0	0	0	0	0
ANKS1B	gene-ANKS1B	XM_024992179.1	protein_coding	0	0	0	21	0	0	0	0	0	0	0	0	0	0	0	0	0	0	21	0	0	0	0	0	0	0
ANKS1B	gene-ANKS1B	XM_024992180.1	protein_coding	0	0	0	21	0	0	0	0	0	0	0	0	0	0	0	0	0	0	21	0	0	0	0	0	0	0
ANKS1B	gene-ANKS1B	XM_024992181.1	protein_coding	0	0	0	21	0	0	0	0	0	0	0	0	0	0	0	0	0	0	21	0	0	0	0	0	0	0
ANKS1B	gene-ANKS1B	XM_024992182.1	protein_coding	0	0	0	21	0	0	0	0	0	0	0	0	0	0	0	0	0	0	21	0	0	0	0	0	0	0
ANKS1B	gene-ANKS1B	XM_024992183.1	protein_coding	0	0	0	21	0	0	0	0	0	0	0	0	0	0	0	0	0	0	21	0	0	0	0	0	0	0
ANKS1B	gene-ANKS1B	XM_024992184.1	protein_coding	0	0	0	21	0	0	0	0	0	0	0	0	0	0	0	0	0	0	21	0	0	0	0	0	0	0
ANKS1B	gene-ANKS1B	XM_024992185.1	protein_coding	0	0	0	8	0	0	0	0	0	0	0	0	0	0	0	0	0	0	8	0	0	0	0	0	0	0
ANKS1B	gene-ANKS1B	XM_024992186.1	protein_coding	0	0	0	21	0	0	0	0	0	0	0	0	0	0	0	0	0	0	21	0	0	0	0	0	0	0
ANKS1B	gene-ANKS1B	XM_024992187.1	protein_coding	0	0	0	21	0	0	0	0	0	0	0	0	0	0	0	0	0	0	21	0	0	0	0	0	0	0
ANLN	gene-ANLN	XM_015469486.2	protein_coding	0	0	0	2	0	0	0	0	0	0	0	0	0	0	0	0	0	0	2	0	0	0	0	0	0	0
ANLN	gene-ANLN	XM_024991075.1	protein_coding	0	0	0	2	0	0	0	0	0	0	0	0	0	0	0	0	0	0	2	0	0	0	0	0	0	0
ANLN	gene-ANLN	XM_024991076.1	protein_coding	0	0	0	2	0	0	0	0	0	0	0	0	0	0	0	0	0	0	2	0	0	0	0	0	0	0
ANO1	gene-ANO1	NM_001192717.1	protein_coding	0	0	0	1	0	0	0	0	0	0	0	0	0	0	0	0	0	0	1	0	0	0	0	0	0	0
ANO1	gene-ANO1	XM_015461360.2	protein_coding	0	0	0	1	0	0	0	0	0	0	0	0	0	0	0	0	0	0	1	0	0	0	0	0	0	0
ANO1	gene-ANO1	XM_015461361.2	protein_coding	0	0	0	1	0	0	0	0	0	0	0	0	0	0	0	0	0	0	1	0	0	0	0	0	0	0
ANO1	gene-ANO1	XM_015461362.2	protein_coding	0	0	0	1	0	0	0	0	0	0	0	0	0	0	0	0	0	0	1	0	0	0	0	0	0	0
ANO1	gene-ANO1	XM_024987196.1	protein_coding	0	0	0	1	0	0	0	0	0	0	0	0	0	0	0	0	0	0	1	0	0	0	0	0	0	0
ANO1	gene-ANO1	XM_024987197.1	protein_coding	0	0	0	1	0	0	0	0	0	0	0	0	0	0	0	0	0	0	1	0	0	0	0	0	0	0
ANO1	gene-ANO1	XM_024987198.1	protein_coding	0	0	0	1	0	0	0	0	0	0	0	0	0	0	0	0	0	0	1	0	0	0	0	0	0	0
ANO1	gene-ANO1	XM_024987199.1	protein_coding	0	0	0	1	0	0	0	0	0	0	0	0	0	0	0	0	0	0	1	0	0	0	0	0	0	0
ANO1	gene-ANO1	XM_024987200.1	protein_coding	0	0	0	1	0	0	0	0	0	0	0	0	0	0	0	0	0	0	1	0	0	0	0	0	0	0
ANO1	gene-ANO1	XM_024987202.1	protein_coding	0	0	0	1	0	0	0	0	0	0	0	0	0	0	0	0	0	0	1	0	0	0	0	0	0	0
ANO1	gene-ANO1	XM_024987203.1	protein_coding	0	0	0	1	0	0	0	0	0	0	0	0	0	0	0	0	0	0	1	0	0	0	0	0	0	0
ANO1	gene-ANO1	XM_024987204.1	protein_coding	0	0	0	1	0	0	0	0	0	0	0	0	0	0	0	0	0	0	1	0	0	0	0	0	0	0
ANO1	gene-ANO1	XM_024987205.1	protein_coding	0	0	0	1	0	0	0	0	0	0	0	0	1	0	0	0	0	0	0	0	0	0	0	0	0	0
ANO10	gene-ANO10	NM_001102169.1	protein_coding	0	0	0	1	0	0	0	0	0	0	0	0	0	0	0	0	0	0	1	0	0	0	0	0	0	0
ANO10	gene-ANO10	XM_024982847.1	protein_coding	0	0	0	1	0	0	0	0	0	0	0	0	0	0	0	0	0	0	1	0	0	0	0	0	0	0
ANO10	gene-ANO10	XM_024982848.1	protein_coding	0	0	0	1	0	0	0	0	0	0	0	0	0	0	0	0	0	0	1	0	0	0	0	0	0	0
ANO10	gene-ANO10	XM_024982849.1	protein_coding	0	0	0	1	0	0	0	0	0	0	0	0	0	0	0	0	0	0	1	0	0	0	0	0	0	0
ANO10	gene-ANO10	XM_024982850.1	protein_coding	0	0	0	1	0	0	0	0	0	0	0	0	0	0	0	0	0	0	1	0	0	0	0	0	0	0
ANO10	gene-ANO10	XM_024982851.1	protein_coding	0	0	0	1	0	0	0	0	0	0	0	0	0	0	0	0	0	0	1	0	0	0	0	0	0	0
ANO10	gene-ANO10	XM_024982852.1	protein_coding	0	0	0	1	0	0	0	0	0	0	0	0	0	0	0	0	0	0	1	0	0	0	0	0	0	0
ANO4	gene-ANO4	NM_001102050.1	protein_coding	0	0	0	4	0	0	0	0	0	0	0	0	0	0	0	0	0	0	3	0	0	0	0	0	0	1
ANO4	gene-ANO4	XM_005206590.4	protein_coding	0	0	0	4	0	0	0	0	0	0	0	0	0	0	0	0	0	0	3	0	0	0	0	0	0	1
ANO4	gene-ANO4	XM_005206594.4	protein_coding	0	0	0	4	0	0	0	0	0	0	0	0	0	0	0	0	0	0	3	0	0	0	0	0	0	1
ANO4	gene-ANO4	XM_005206596.4	protein_coding	0	0	0	4	0	0	0	0	0	0	0	0	0	0	0	0	0	0	3	0	0	0	0	0	0	1
ANO4	gene-ANO4	XM_024991738.1	protein_coding	0	0	0	4	0	0	0	0	0	0	0	0	0	0	0	0	0	0	3	0	0	0	0	0	0	1
ANO4	gene-ANO4	XM_024991739.1	protein_coding	0	0	0	4	0	0	0	0	0	0	0	0	0	0	0	0	0	0	3	0	0	0	0	0	0	1
ANO4	gene-ANO4	XM_024991740.1	protein_coding	0	0	0	4	0	0	0	0	0	0	0	0	0	0	0	0	0	0	3	0	0	0	0	0	0	1
ANO4	gene-ANO4	XM_024991741.1	protein_coding	0	0	0	4	0	0	0	0	0	0	0	0	0	0	0	0	0	0	3	0	0	0	0	0	0	1
ANO4	gene-ANO4	XM_024991743.1	protein_coding	0	0	0	4	0	0	0	0	0	0	0	0	0	0	0	0	0	0	3	0	0	0	0	0	0	1
ANO4	gene-ANO4	XM_024991744.1	protein_coding	0	0	0	4	0	0	0	0	0	0	0	0	0	0	0	0	0	0	3	0	0	0	0	0	0	1
ANO4	gene-ANO4	XM_024991745.1	protein_coding	0	0	0	4	0	0	0	0	0	0	0	0	0	0	0	0	0	0	3	0	0	0	0	0	0	1
ANO4	gene-ANO4	XM_024991746.1	protein_coding	0	0	0	3	0	0	0	0	0	0	0	0	0	0	0	0	0	0	3	0	0	0	0	0	0	0
ANO4	gene-ANO4	XM_024991747.1	protein_coding	0	0	0	4	0	0	0	0	0	0	0	0	0	0	0	0	0	0	3	0	0	0	0	0	0	1
ANO4	gene-ANO4	XM_024991748.1	protein_coding	0	0	0	4	0	0	0	0	0	0	0	0	0	0	0	0	0	0	3	0	0	0	0	0	0	1
ANO4	gene-ANO4	XM_024991749.1	protein_coding	0	0	0	4	0	0	0	0	0	0	0	0	0	0	0	0	0	0	3	0	0	0	0	0	0	1
ANO4	gene-ANO4	XM_024991750.1	protein_coding	0	0	0	3	0	0	0	0	0	0	0	0	0	0	0	0	0	0	2	0	0	0	0	0	0	1
ANO4	gene-ANO4	XM_024991752.1	protein_coding	0	0	0	4	0	0	0	0	0	0	0	0	0	0	0	0	0	0	3	0	0	0	0	0	0	1
ANO4	gene-ANO4	XM_024991753.1	protein_coding	0	0	0	4	0	0	0	0	0	0	0	0	0	0	0	0	0	0	3	0	0	0	0	0	0	1
ANO4	gene-ANO4	XM_024991754.1	protein_coding	0	0	0	4	0	0	0	0	0	0	0	0	0	0	0	0	0	0	3	0	0	0	0	0	0	1
ANO4	gene-ANO4	XM_024991755.1	protein_coding	0	0	0	3	0	0	0	0	0	0	0	0	0	0	0	0	0	0	2	0	0	0	0	0	0	1
ANOS1	gene-ANOS1	XM_005228535.2	protein_coding	0	0	0	7	0	0	0	0	0	0	0	0	0	0	0	0	0	0	7	0	0	0	0	0	0	0
ANTXR1	gene-ANTXR1	NM_001206228.1	protein_coding	0	0	0	7	0	0	0	0	0	0	0	0	0	0	0	0	0	0	7	0	0	0	0	0	0	0
ANXA1	gene-ANXA1	NM_175784.3	protein_coding	0	0	0	5	0	0	0	0	0	0	0	0	0	0	0	0	0	0	5	0	0	0	0	0	0	0
ANXA10	gene-ANXA10	NM_001192058.1	protein_coding	0	0	0	6	0	0	0	0	0	0	0	0	0	0	0	0	0	0	6	0	0	0	0	0	0	0
ANXA13	gene-ANXA13	NM_001105435.1	protein_coding	0	0	0	1	0	0	0	0	0	0	0	0	0	0	0	0	0	0	1	0	0	0	0	0	0	0
ANXA3	gene-ANXA3	NM_001035325.1	protein_coding	0	0	0	2	0	0	0	0	0	0	0	0	0	0	0	0	0	0	0	0	0	0	0	0	0	2
ANXA3	gene-ANXA3	XM_005208151.2	protein_coding	0	0	0	2	0	0	0	0	0	0	0	0	0	0	0	0	0	0	0	0	0	0	0	0	0	2
ANXA3	gene-ANXA3	XM_024993207.1	protein_coding	0	0	0	2	0	0	0	0	0	0	0	0	0	0	0	0	0	0	0	0	0	0	0	0	0	2
ANXA3	gene-ANXA3	XM_024993208.1	protein_coding	0	0	0	2	0	0	0	0	0	0	0	0	0	0	0	0	0	0	0	0	0	0	0	0	0	2
ANXA3	gene-ANXA3	XR_003035021.1		0	0	0	2	0	0	0	0	0	0	0	0	0	0	0	0	0	0	0	0	0	0	0	0	0	2
ANXA5	gene-ANXA5	NM_001040477.4	protein_coding	0	0	0	14	0	0	0	0	0	0	0	0	0	0	0	0	0	0	14	0	0	0	0	0	0	0
ANXA5	gene-ANXA5	XM_015471478.2	protein_coding	0	0	0	14	0	0	0	0	0	0	0	0	0	0	0	0	0	0	14	0	0	0	0	0	0	0
AOAH	gene-AOAH	NM_001078096.2	protein_coding	0	0	0	1	0	0	0	0	0	0	0	0	0	0	0	0	0	0	1	0	0	0	0	0	0	0
AOAH	gene-AOAH	XM_015469383.2	protein_coding	0	0	0	1	0	0	0	0	0	0	0	0	0	0	0	0	0	0	1	0	0	0	0	0	0	0
AOAH	gene-AOAH	XM_015469384.2	protein_coding	0	0	0	1	0	0	0	0	0	0	0	0	0	0	0	0	0	0	1	0	0	0	0	0	0	0
AOX1	gene-AOX1	NM_176668.3	protein_coding	0	0	0	1	0	0	0	0	0	0	0	0	0	0	0	0	0	0	1	0	0	0	0	0	0	0
AOX1	gene-AOX1	XM_024999354.1	protein_coding	0	0	0	1	0	0	0	0	0	0	0	0	0	0	0	0	0	0	1	0	0	0	0	0	0	0
AP1G1	gene-AP1G1	NM_001191436.1	protein_coding	0	0	0	3	0	0	0	0	0	0	0	0	0	0	0	0	0	0	3	0	0	0	0	0	0	0
AP1G1	gene-AP1G1	XM_005218489.4	protein_coding	0	0	0	3	0	0	0	0	0	0	0	0	0	0	0	0	0	0	3	0	0	0	0	0	0	0
AP1G1	gene-AP1G1	XM_024978045.1	protein_coding	0	0	0	3	0	0	0	0	0	0	0	0	0	0	0	0	0	0	3	0	0	0	0	0	0	0
AP2A2	gene-AP2A2	NM_001075702.1	protein_coding	0	0	0	1	0	0	0	0	0	0	0	0	0	0	0	0	0	0	1	0	0	0	0	0	0	0
AP2A2	gene-AP2A2	XM_024987123.1	protein_coding	0	0	0	1	0	0	0	0	0	0	0	0	0	0	0	0	0	0	1	0	0	0	0	0	0	0
AP2A2	gene-AP2A2	XM_024987124.1	protein_coding	0	0	0	1	0	0	0	0	0	0	0	0	0	0	0	0	0	0	1	0	0	0	0	0	0	0
AP2A2	gene-AP2A2	XM_024987125.1	protein_coding	0	0	0	1	0	0	0	0	0	0	0	0	0	0	0	0	0	0	0	0	0	0	0	0	0	1
AP2B1	gene-AP2B1	NM_001075125.1	protein_coding	0	0	0	33	0	0	0	0	0	0	0	0	0	0	0	0	0	0	32	0	0	0	0	0	0	1
AP2B1	gene-AP2B1	XM_024979621.1	protein_coding	0	0	0	33	0	0	0	0	0	0	0	0	0	0	0	0	0	0	32	0	0	0	0	0	0	1
AP2B1	gene-AP2B1	XM_024979622.1	protein_coding	0	0	0	33	0	0	0	0	0	0	0	0	0	0	0	0	0	0	32	0	0	0	0	0	0	1
AP2B1	gene-AP2B1	XM_024979623.1	protein_coding	0	0	0	33	0	0	0	0	0	0	0	0	0	0	0	0	0	0	32	0	0	0	0	0	0	1
AP2B1	gene-AP2B1	XM_024979624.1	protein_coding	0	0	0	33	0	0	0	0	0	0	0	0	0	0	0	0	0	0	32	0	0	0	0	0	0	1
AP2B1	gene-AP2B1	XM_024979625.1	protein_coding	0	0	0	33	0	0	0	0	0	0	0	0	0	0	0	0	0	0	32	0	0	0	0	0	0	1
AP2B1	gene-AP2B1	XM_024979626.1	protein_coding	0	0	0	33	0	0	0	0	0	0	0	0	0	0	0	0	0	0	32	0	0	0	0	0	0	1
AP3B2	gene-AP3B2	NM_001243335.1	protein_coding	0	0	0	3	0	0	0	0	0	0	0	0	0	0	0	0	0	0	3	0	0	0	0	0	0	0
AP3B2	gene-AP3B2	XM_024981978.1	protein_coding	0	0	0	3	0	0	0	0	0	0	0	0	1	0	0	0	0	0	2	0	0	0	0	0	0	0
AP3B2	gene-AP3B2	XM_024981980.1	protein_coding	0	0	0	1	0	0	0	0	0	0	0	0	0	0	0	0	0	0	1	0	0	0	0	0	0	0
AP3B2	gene-AP3B2	XR_001494543.2		0	0	0	3	0	0	0	0	0	0	0	0	0	0	0	0	0	0	3	0	0	0	0	0	0	0
AP3B2	gene-AP3B2	XR_001494544.2		0	0	0	3	0	0	0	0	0	0	0	0	0	0	0	0	0	0	3	0	0	0	0	0	0	0
AP3B2	gene-AP3B2	XR_813997.3		0	0	0	3	0	0	0	0	0	0	0	0	0	0	0	0	0	0	3	0	0	0	0	0	0	0
AP5Z1	gene-AP5Z1	NM_001205358.1	protein_coding	0	0	0	1	0	0	0	0	0	0	0	0	0	0	0	0	0	0	1	0	0	0	0	0	0	0
AP5Z1	gene-AP5Z1	XM_005225083.4	protein_coding	0	0	0	1	0	0	0	0	0	0	0	0	0	0	0	0	0	0	1	0	0	0	0	0	0	0
AP5Z1	gene-AP5Z1	XM_005225084.4	protein_coding	0	0	0	1	0	0	0	0	0	0	0	0	0	0	0	0	0	0	1	0	0	0	0	0	0	0
AP5Z1	gene-AP5Z1	XM_010819524.3	protein_coding	0	0	0	1	0	0	0	0	0	0	0	0	0	0	0	0	0	0	1	0	0	0	0	0	0	0
AP5Z1	gene-AP5Z1	XM_024984803.1	protein_coding	0	0	0	1	0	0	0	0	0	0	0	0	0	0	0	0	0	0	1	0	0	0	0	0	0	0
APBA1	gene-APBA1	NM_001205814.1	protein_coding	0	0	0	1	0	0	0	0	0	0	0	0	0	0	0	0	0	0	1	0	0	0	0	0	0	0
APBA1	gene-APBA1	XM_005210012.4	protein_coding	0	0	0	7	0	0	0	0	0	0	0	0	0	0	0	0	0	0	7	0	0	0	0	0	0	0
APBA1	gene-APBA1	XM_005210013.4	protein_coding	0	0	0	7	0	0	0	0	0	0	0	0	0	0	0	0	0	0	7	0	0	0	0	0	0	0
APBA1	gene-APBA1	XM_024995708.1	protein_coding	0	0	0	7	0	0	0	0	0	0	0	0	0	0	0	0	0	0	7	0	0	0	0	0	0	0
APBB3	gene-APBB3	NM_001075867.1	protein_coding	0	0	0	3	0	0	0	0	0	0	0	0	3	0	0	0	0	0	0	0	0	0	0	0	0	0
APBB3	gene-APBB3	XM_005209456.3	protein_coding	0	0	0	3	0	0	0	0	0	0	0	0	3	0	0	0	0	0	0	0	0	0	0	0	0	0
APBB3	gene-APBB3	XM_024994276.1	protein_coding	0	0	0	3	0	0	0	0	0	0	0	0	3	0	0	0	0	0	0	0	0	0	0	0	0	0
APBB3	gene-APBB3	XM_024994277.1	protein_coding	0	0	0	3	0	0	0	0	0	0	0	0	3	0	0	0	0	0	0	0	0	0	0	0	0	0
APBB3	gene-APBB3	XM_024994278.1	protein_coding	0	0	0	3	0	0	0	0	0	0	0	0	3	0	0	0	0	0	0	0	0	0	0	0	0	0
APBB3	gene-APBB3	XM_024994279.1	protein_coding	0	0	0	3	0	0	0	0	0	0	0	0	3	0	0	0	0	0	0	0	0	0	0	0	0	0
APEX1	gene-APEX1	NM_176609.3	protein_coding	0	0	0	4	0	0	0	0	0	0	0	0	3	0	0	0	0	0	1	0	0	0	0	0	0	0
APH1B	gene-APH1B	NM_001191403.1	protein_coding	0	0	0	7	0	0	0	0	0	0	0	0	0	0	0	0	0	0	5	0	0	0	0	0	0	2
APH1B	gene-APH1B	XM_010809264.3	protein_coding	0	0	0	9	0	0	0	0	0	0	0	0	0	0	0	0	0	0	9	0	0	0	0	0	0	0
APH1B	gene-APH1B	XM_010809266.3	protein_coding	0	0	0	8	0	0	0	0	0	0	0	0	0	0	0	0	0	0	8	0	0	0	0	0	0	0
APH1B	gene-APH1B	XM_010809267.3	protein_coding	0	0	0	8	0	0	0	0	0	0	0	0	0	0	0	0	0	0	6	0	0	0	0	0	0	2
APH1B	gene-APH1B	XM_015473148.2	protein_coding	0	0	0	8	0	0	0	0	0	0	0	0	0	0	0	0	0	0	8	0	0	0	0	0	0	0
APH1B	gene-APH1B	XM_024997603.1	protein_coding	0	0	0	4	0	0	0	0	0	0	0	0	0	0	0	0	0	0	3	0	0	0	0	0	0	1
APMAP	gene-APMAP	NM_001035413.2	protein_coding	0	0	0	2	0	0	0	0	0	0	0	0	0	0	0	0	0	0	2	0	0	0	0	0	0	0
APMAP	gene-APMAP	XM_025000732.1	protein_coding	0	0	0	2	0	0	0	0	0	0	0	0	0	0	0	0	0	0	2	0	0	0	0	0	0	0
APMAP	gene-APMAP	XM_025000733.1	protein_coding	0	0	0	2	0	0	0	0	0	0	0	0	0	0	0	0	0	0	2	0	0	0	0	0	0	0
APMAP	gene-APMAP	XM_025000734.1	protein_coding	0	0	0	2	0	0	0	0	0	0	0	0	0	0	0	0	0	0	2	0	0	0	0	0	0	0
APOA4	gene-APOA4	NM_001037480.1	protein_coding	0	0	0	1	0	0	0	0	0	0	0	0	0	0	0	0	0	0	0	0	0	0	0	0	0	1
APOA4	gene-APOA4	XM_005215852.4	protein_coding	0	0	0	1	0	0	0	0	0	0	0	0	0	0	0	0	0	0	1	0	0	0	0	0	0	0
APOA4	gene-APOA4	XM_010812370.3	protein_coding	0	0	0	1	0	0	0	0	0	0	0	0	0	0	0	0	0	0	1	0	0	0	0	0	0	0
APOA4	gene-APOA4	XM_015474618.2	protein_coding	0	0	0	1	0	0	0	0	0	0	0	0	0	0	0	0	0	0	1	0	0	0	0	0	0	0
APOA4	gene-APOA4	XM_015474619.2	protein_coding	0	0	0	1	0	0	0	0	0	0	0	0	0	0	0	0	0	0	1	0	0	0	0	0	0	0
APOA4	gene-APOA4	XM_024975414.1	protein_coding	0	0	0	1	0	0	0	0	0	0	0	0	0	0	0	0	0	0	1	0	0	0	0	0	0	0
APOBEC1	gene-APOBEC1	XM_002687817.3	protein_coding	0	0	0	1	0	0	0	0	0	0	0	0	0	0	0	0	0	0	1	0	0	0	0	0	0	0
APOBEC3H	gene-APOBEC3H	NM_001346124.1	protein_coding	0	0	0	3	0	0	0	0	0	0	0	0	3	0	0	0	0	0	0	0	0	0	0	0	0	0
APOBEC3Z2	gene-APOBEC3Z2	NM_001346123.1	protein_coding	0	0	0	4	0	0	0	0	0	0	0	0	1	0	0	0	0	0	2	0	0	0	0	0	0	1
APOC3	gene-APOC3	NM_001001175.2	protein_coding	0	0	0	1	0	0	0	0	0	0	0	0	1	0	0	0	0	0	0	0	0	0	0	0	0	0
APOL3	gene-APOL3-2	NM_001100351.1	protein_coding	0	0	0	1	0	0	0	0	0	0	0	0	0	0	0	0	0	0	1	0	0	0	0	0	0	0
APOL3	gene-APOL3-2	XM_005206819.4	protein_coding	0	0	0	1	0	0	0	0	0	0	0	0	0	0	0	0	0	0	1	0	0	0	0	0	0	0
APOL3	gene-APOL3-2	XM_005206823.4	protein_coding	0	0	0	1	0	0	0	0	0	0	0	0	0	0	0	0	0	0	1	0	0	0	0	0	0	0
APOL3	gene-APOL3-2	XM_005206824.4	protein_coding	0	0	0	1	0	0	0	0	0	0	0	0	0	0	0	0	0	0	1	0	0	0	0	0	0	0
APOL3	gene-APOL3-2	XM_010805335.3	protein_coding	0	0	0	1	0	0	0	0	0	0	0	0	0	0	0	0	0	0	1	0	0	0	0	0	0	0
APOL3	gene-APOL3-2	XM_024991645.1	protein_coding	0	0	0	1	0	0	0	0	0	0	0	0	0	0	0	0	0	0	1	0	0	0	0	0	0	0
APOL3	gene-APOL3-2	XM_024991646.1	protein_coding	0	0	0	1	0	0	0	0	0	0	0	0	0	0	0	0	0	0	1	0	0	0	0	0	0	0
APOL3	gene-APOL3-2	XM_024991647.1	protein_coding	0	0	0	1	0	0	0	0	0	0	0	0	0	0	0	0	0	0	1	0	0	0	0	0	0	0
APOM	gene-APOM	NM_001034257.2	protein_coding	0	0	0	18	0	0	0	0	0	0	0	0	6	0	0	0	0	0	8	0	0	0	0	0	0	4
APOM	gene-APOM	XM_005223605.3	protein_coding	0	0	0	22	0	0	0	0	0	0	0	0	8	0	0	0	0	0	10	0	0	0	0	0	0	4
APOM	gene-APOM	XM_010818315.3	protein_coding	0	0	0	22	0	0	0	0	0	0	0	0	8	0	0	0	0	0	10	0	0	0	0	0	0	4
APOPT1	gene-APOPT1	NM_001076459.2	protein_coding	0	0	0	3	0	0	0	0	0	0	0	0	0	0	0	0	0	0	2	0	0	0	0	0	0	1
APOPT1	gene-APOPT1	XM_005222246.4	protein_coding	0	0	0	3	0	0	0	0	0	0	0	0	0	0	0	0	0	0	3	0	0	0	0	0	0	0
APP	gene-APP	NM_001076796.1	protein_coding	0	0	0	4	0	0	0	0	0	0	0	0	0	0	0	0	0	0	4	0	0	0	0	0	0	0
APP	gene-APP	XM_005201137.3	protein_coding	0	0	0	4	0	0	0	0	0	0	0	0	0	0	0	0	0	0	4	0	0	0	0	0	0	0
APP	gene-APP	XM_005201138.3	protein_coding	0	0	0	4	0	0	0	0	0	0	0	0	0	0	0	0	0	0	4	0	0	0	0	0	0	0
APP	gene-APP	XM_005201139.3	protein_coding	0	0	0	4	0	0	0	0	0	0	0	0	0	0	0	0	0	0	4	0	0	0	0	0	0	0
APP	gene-APP	XM_005201140.3	protein_coding	0	0	0	4	0	0	0	0	0	0	0	0	0	0	0	0	0	0	4	0	0	0	0	0	0	0
APP	gene-APP	XM_005201141.2	protein_coding	0	0	0	4	0	0	0	0	0	0	0	0	0	0	0	0	0	0	4	0	0	0	0	0	0	0
APP	gene-APP	XM_010800926.2	protein_coding	0	0	0	4	0	0	0	0	0	0	0	0	0	0	0	0	0	0	4	0	0	0	0	0	0	0
APPBP2	gene-APPBP2	XM_002695642.6	protein_coding	0	0	0	8	0	0	0	0	0	0	0	0	0	0	0	0	0	0	8	0	0	0	0	0	0	0
AQP3	gene-AQP3	NM_001079794.1	protein_coding	0	0	0	1	0	0	0	0	0	0	0	0	0	0	0	0	0	0	0	0	0	0	0	0	0	1
AQP6	gene-AQP6	XM_002687279.5	protein_coding	0	0	0	1	0	0	0	0	0	0	0	0	0	0	0	0	0	0	1	0	0	0	0	0	0	0
AR	gene-AR	NM_001244127.1	protein_coding	0	0	0	3	0	0	0	0	0	0	0	0	0	0	0	0	0	0	3	0	0	0	0	0	0	0
ARAP2	gene-ARAP2	XM_024993530.1	protein_coding	0	0	0	2	0	0	0	0	0	0	0	0	0	0	0	0	0	0	2	0	0	0	0	0	0	0
ARAP2	gene-ARAP2	XM_024993531.1	protein_coding	0	0	0	2	0	0	0	0	0	0	0	0	0	0	0	0	0	0	2	0	0	0	0	0	0	0
ARAP2	gene-ARAP2	XM_024993532.1	protein_coding	0	0	0	2	0	0	0	0	0	0	0	0	0	0	0	0	0	0	2	0	0	0	0	0	0	0
ARAP2	gene-ARAP2	XM_024993533.1	protein_coding	0	0	0	2	0	0	0	0	0	0	0	0	0	0	0	0	0	0	2	0	0	0	0	0	0	0
ARAP2	gene-ARAP2	XR_003035120.1		0	0	0	2	0	0	0	0	0	0	0	0	0	0	0	0	0	0	2	0	0	0	0	0	0	0
ARAP2	gene-ARAP2	XR_003035121.1		0	0	0	2	0	0	0	0	0	0	0	0	0	0	0	0	0	0	2	0	0	0	0	0	0	0
ARAP2	gene-ARAP2	XR_003035122.1		0	0	0	2	0	0	0	0	0	0	0	0	0	0	0	0	0	0	2	0	0	0	0	0	0	0
ARC	gene-ARC	NM_001206407.1	protein_coding	0	0	0	2	0	0	0	0	0	0	0	0	0	0	0	0	0	0	1	0	0	0	0	0	0	1
ARC	gene-ARC	XM_005215201.4	protein_coding	0	0	0	2	0	0	0	0	0	0	0	0	0	0	0	0	0	0	1	0	0	0	0	0	0	1
ARFGEF3	gene-ARFGEF3	XM_002690274.5	protein_coding	0	0	0	6	0	0	0	0	0	0	0	0	0	0	0	0	0	0	6	0	0	0	0	0	0	0
ARFGEF3	gene-ARFGEF3	XM_005210993.4	protein_coding	0	0	0	6	0	0	0	0	0	0	0	0	0	0	0	0	0	0	6	0	0	0	0	0	0	0
ARFGEF3	gene-ARFGEF3	XM_024997029.1	protein_coding	0	0	0	6	0	0	0	0	0	0	0	0	0	0	0	0	0	0	6	0	0	0	0	0	0	0
ARFGEF3	gene-ARFGEF3	XM_024997030.1	protein_coding	0	0	0	6	0	0	0	0	0	0	0	0	0	0	0	0	0	0	6	0	0	0	0	0	0	0
ARFIP1	gene-ARFIP1	NM_001083650.1	protein_coding	0	0	0	1	0	0	0	0	0	0	0	0	0	0	0	0	0	0	1	0	0	0	0	0	0	0
ARFIP1	gene-ARFIP1	XM_024977103.1	protein_coding	0	0	0	1	0	0	0	0	0	0	0	0	0	0	0	0	0	0	1	0	0	0	0	0	0	0
ARFIP1	gene-ARFIP1	XM_024977108.1	protein_coding	0	0	0	1	0	0	0	0	0	0	0	0	0	0	0	0	0	0	1	0	0	0	0	0	0	0
ARFIP1	gene-ARFIP1	XM_024977110.1	protein_coding	0	0	0	1	0	0	0	0	0	0	0	0	0	0	0	0	0	0	1	0	0	0	0	0	0	0
ARFIP1	gene-ARFIP1	XM_024977112.1	protein_coding	0	0	0	1	0	0	0	0	0	0	0	0	0	0	0	0	0	0	1	0	0	0	0	0	0	0
ARFIP1	gene-ARFIP1	XM_024977114.1	protein_coding	0	0	0	1	0	0	0	0	0	0	0	0	0	0	0	0	0	0	1	0	0	0	0	0	0	0
ARFRP1	gene-ARFRP1	NM_001037607.1	protein_coding	0	0	0	1	0	0	0	0	0	0	0	0	0	0	0	0	0	0	1	0	0	0	0	0	0	0
ARFRP1	gene-ARFRP1	XM_025000630.1	protein_coding	0	0	0	1	0	0	0	0	0	0	0	0	0	0	0	0	0	0	1	0	0	0	0	0	0	0
ARFRP1	gene-ARFRP1	XM_025000631.1	protein_coding	0	0	0	1	0	0	0	0	0	0	0	0	0	0	0	0	0	0	1	0	0	0	0	0	0	0
ARFRP1	gene-ARFRP1	XR_003037691.1		0	0	0	1	0	0	0	0	0	0	0	0	0	0	0	0	0	0	1	0	0	0	0	0	0	0
ARHGAP1	gene-ARHGAP1	NM_001193062.1	protein_coding	0	0	0	1	0	0	0	0	0	0	0	0	0	0	0	0	0	0	1	0	0	0	0	0	0	0
ARHGAP1	gene-ARHGAP1	XM_005216451.4	protein_coding	0	0	0	1	0	0	0	0	0	0	0	0	0	0	0	0	0	0	1	0	0	0	0	0	0	0
ARHGAP1	gene-ARHGAP1	XM_015474888.2	protein_coding	0	0	0	1	0	0	0	0	0	0	0	0	0	0	0	0	0	0	1	0	0	0	0	0	0	0
ARHGAP10	gene-ARHGAP10	NM_001076830.1	protein_coding	0	0	0	7	0	0	0	0	0	0	0	0	0	0	0	0	0	0	7	0	0	0	0	0	0	0
ARHGAP10	gene-ARHGAP10	XM_015475358.2	protein_coding	0	0	0	7	0	0	0	0	0	0	0	0	0	0	0	0	0	0	7	0	0	0	0	0	0	0
ARHGAP10	gene-ARHGAP10	XM_015475359.2	protein_coding	0	0	0	7	0	0	0	0	0	0	0	0	0	0	0	0	0	0	7	0	0	0	0	0	0	0
ARHGAP10	gene-ARHGAP10	XM_015475360.2	protein_coding	0	0	0	7	0	0	0	0	0	0	0	0	0	0	0	0	0	0	7	0	0	0	0	0	0	0
ARHGAP10	gene-ARHGAP10	XM_024977153.1	protein_coding	0	0	0	7	0	0	0	0	0	0	0	0	0	0	0	0	0	0	7	0	0	0	0	0	0	0
ARHGAP10	gene-ARHGAP10	XM_024977154.1	protein_coding	0	0	0	7	0	0	0	0	0	0	0	0	0	0	0	0	0	0	7	0	0	0	0	0	0	0
ARHGAP10	gene-ARHGAP10	XM_024977155.1	protein_coding	0	0	0	7	0	0	0	0	0	0	0	0	0	0	0	0	0	0	7	0	0	0	0	0	0	0
ARHGAP10	gene-ARHGAP10	XM_024977156.1	protein_coding	0	0	0	7	0	0	0	0	0	0	0	0	0	0	0	0	0	0	7	0	0	0	0	0	0	0
ARHGAP10	gene-ARHGAP10	XM_024977157.1	protein_coding	0	0	0	7	0	0	0	0	0	0	0	0	0	0	0	0	0	0	7	0	0	0	0	0	0	0
ARHGAP10	gene-ARHGAP10	XM_024977158.1	protein_coding	0	0	0	7	0	0	0	0	0	0	0	0	0	0	0	0	0	0	7	0	0	0	0	0	0	0
ARHGAP10	gene-ARHGAP10	XM_024977159.1	protein_coding	0	0	0	7	0	0	0	0	0	0	0	0	0	0	0	0	0	0	7	0	0	0	0	0	0	0
ARHGAP10	gene-ARHGAP10	XM_024977160.1	protein_coding	0	0	0	7	0	0	0	0	0	0	0	0	0	0	0	0	0	0	7	0	0	0	0	0	0	0
ARHGAP10	gene-ARHGAP10	XR_001502153.2		0	0	0	7	0	0	0	0	0	0	0	0	0	0	0	0	0	0	7	0	0	0	0	0	0	0
ARHGAP12	gene-ARHGAP12	NM_001102241.1	protein_coding	0	0	0	4	0	0	0	0	0	0	0	0	0	0	0	0	0	0	4	0	0	0	0	0	0	0
ARHGAP12	gene-ARHGAP12	XM_005214238.4	protein_coding	0	0	0	4	0	0	0	0	0	0	0	0	0	0	0	0	0	0	4	0	0	0	0	0	0	0
ARHGAP12	gene-ARHGAP12	XM_005214241.4	protein_coding	0	0	0	4	0	0	0	0	0	0	0	0	0	0	0	0	0	0	4	0	0	0	0	0	0	0
ARHGAP12	gene-ARHGAP12	XM_005214242.4	protein_coding	0	0	0	4	0	0	0	0	0	0	0	0	0	0	0	0	0	0	4	0	0	0	0	0	0	0
ARHGAP12	gene-ARHGAP12	XM_005214244.4	protein_coding	0	0	0	4	0	0	0	0	0	0	0	0	0	0	0	0	0	0	4	0	0	0	0	0	0	0
ARHGAP12	gene-ARHGAP12	XM_010811138.3	protein_coding	0	0	0	4	0	0	0	0	0	0	0	0	0	0	0	0	0	0	4	0	0	0	0	0	0	0
ARHGAP12	gene-ARHGAP12	XM_010811139.3	protein_coding	0	0	0	4	0	0	0	0	0	0	0	0	0	0	0	0	0	0	4	0	0	0	0	0	0	0
ARHGAP12	gene-ARHGAP12	XM_010811140.3	protein_coding	0	0	0	4	0	0	0	0	0	0	0	0	0	0	0	0	0	0	4	0	0	0	0	0	0	0
ARHGAP12	gene-ARHGAP12	XM_010811141.3	protein_coding	0	0	0	4	0	0	0	0	0	0	0	0	0	0	0	0	0	0	4	0	0	0	0	0	0	0
ARHGAP12	gene-ARHGAP12	XM_010811143.3	protein_coding	0	0	0	4	0	0	0	0	0	0	0	0	0	0	0	0	0	0	4	0	0	0	0	0	0	0
ARHGAP12	gene-ARHGAP12	XM_015473999.2	protein_coding	0	0	0	4	0	0	0	0	0	0	0	0	0	0	0	0	0	0	4	0	0	0	0	0	0	0
ARHGAP12	gene-ARHGAP12	XM_025000774.1	protein_coding	0	0	0	4	0	0	0	0	0	0	0	0	0	0	0	0	0	0	4	0	0	0	0	0	0	0
ARHGAP12	gene-ARHGAP12	XM_025000775.1	protein_coding	0	0	0	4	0	0	0	0	0	0	0	0	0	0	0	0	0	0	4	0	0	0	0	0	0	0
ARHGAP12	gene-ARHGAP12	XM_025000776.1	protein_coding	0	0	0	4	0	0	0	0	0	0	0	0	0	0	0	0	0	0	4	0	0	0	0	0	0	0
ARHGAP12	gene-ARHGAP12	XM_025000777.1	protein_coding	0	0	0	4	0	0	0	0	0	0	0	0	0	0	0	0	0	0	4	0	0	0	0	0	0	0
ARHGAP12	gene-ARHGAP12	XM_025000778.1	protein_coding	0	0	0	4	0	0	0	0	0	0	0	0	0	0	0	0	0	0	4	0	0	0	0	0	0	0
ARHGAP12	gene-ARHGAP12	XM_025000779.1	protein_coding	0	0	0	4	0	0	0	0	0	0	0	0	0	0	0	0	0	0	4	0	0	0	0	0	0	0
ARHGAP12	gene-ARHGAP12	XM_025000780.1	protein_coding	0	0	0	4	0	0	0	0	0	0	0	0	0	0	0	0	0	0	4	0	0	0	0	0	0	0
ARHGAP12	gene-ARHGAP12	XM_025000781.1	protein_coding	0	0	0	4	0	0	0	0	0	0	0	0	0	0	0	0	0	0	4	0	0	0	0	0	0	0
ARHGAP12	gene-ARHGAP12	XM_025000782.1	protein_coding	0	0	0	4	0	0	0	0	0	0	0	0	0	0	0	0	0	0	4	0	0	0	0	0	0	0
ARHGAP15	gene-ARHGAP15	NM_001105003.2	protein_coding	0	0	0	44	0	0	0	0	0	0	0	0	0	0	0	0	0	0	44	0	0	0	0	0	0	0
ARHGAP15	gene-ARHGAP15	XM_024977977.1	protein_coding	0	0	0	44	0	0	0	0	0	0	0	0	0	0	0	0	0	0	44	0	0	0	0	0	0	0
ARHGAP21	gene-ARHGAP21	XM_005214297.4	protein_coding	0	0	0	2	0	0	0	0	0	0	0	0	0	0	0	0	0	0	2	0	0	0	0	0	0	0
ARHGAP21	gene-ARHGAP21	XM_005214298.4	protein_coding	0	0	0	2	0	0	0	0	0	0	0	0	0	0	0	0	0	0	2	0	0	0	0	0	0	0
ARHGAP21	gene-ARHGAP21	XM_005214304.3	protein_coding	0	0	0	1	0	0	0	0	0	0	0	0	0	0	0	0	0	0	1	0	0	0	0	0	0	0
ARHGAP21	gene-ARHGAP21	XM_010811198.2	protein_coding	0	0	0	1	0	0	0	0	0	0	0	0	0	0	0	0	0	0	1	0	0	0	0	0	0	0
ARHGAP21	gene-ARHGAP21	XM_015474021.2	protein_coding	0	0	0	2	0	0	0	0	0	0	0	0	0	0	0	0	0	0	2	0	0	0	0	0	0	0
ARHGAP21	gene-ARHGAP21	XM_025000958.1	protein_coding	0	0	0	2	0	0	0	0	0	0	0	0	0	0	0	0	0	0	2	0	0	0	0	0	0	0
ARHGAP21	gene-ARHGAP21	XM_025000959.1	protein_coding	0	0	0	2	0	0	0	0	0	0	0	0	0	0	0	0	0	0	2	0	0	0	0	0	0	0
ARHGAP21	gene-ARHGAP21	XM_025000960.1	protein_coding	0	0	0	2	0	0	0	0	0	0	0	0	0	0	0	0	0	0	2	0	0	0	0	0	0	0
ARHGAP21	gene-ARHGAP21	XM_025000961.1	protein_coding	0	0	0	2	0	0	0	0	0	0	0	0	0	0	0	0	0	0	2	0	0	0	0	0	0	0
ARHGAP21	gene-ARHGAP21	XM_025000962.1	protein_coding	0	0	0	2	0	0	0	0	0	0	0	0	0	0	0	0	0	0	2	0	0	0	0	0	0	0
ARHGAP21	gene-ARHGAP21	XM_025000963.1	protein_coding	0	0	0	2	0	0	0	0	0	0	0	0	0	0	0	0	0	0	2	0	0	0	0	0	0	0
ARHGAP24	gene-ARHGAP24	NM_001102234.1	protein_coding	0	0	0	9	0	0	0	0	0	0	0	0	8	0	0	0	0	0	1	0	0	0	0	0	0	0
ARHGAP24	gene-ARHGAP24	XM_005208198.2	protein_coding	0	0	0	17	0	0	0	0	0	0	0	0	0	0	0	0	0	0	17	0	0	0	0	0	0	0
ARHGAP24	gene-ARHGAP24	XM_005208201.4	protein_coding	0	0	0	9	0	0	0	0	0	0	0	0	0	0	0	0	0	0	9	0	0	0	0	0	0	0
ARHGAP24	gene-ARHGAP24	XM_005208202.4	protein_coding	0	0	0	9	0	0	0	0	0	0	0	0	0	0	0	0	0	0	9	0	0	0	0	0	0	0
ARHGAP24	gene-ARHGAP24	XM_005208203.4	protein_coding	0	0	0	9	0	0	0	0	0	0	0	0	8	0	0	0	0	0	1	0	0	0	0	0	0	0
ARHGAP24	gene-ARHGAP24	XM_024993366.1	protein_coding	0	0	0	21	0	0	0	0	0	0	0	0	0	0	0	0	0	0	21	0	0	0	0	0	0	0
ARHGAP24	gene-ARHGAP24	XM_024993367.1	protein_coding	0	0	0	9	0	0	0	0	0	0	0	0	0	0	0	0	0	0	9	0	0	0	0	0	0	0
ARHGAP26	gene-ARHGAP26	NM_001205522.1	protein_coding	0	0	0	22	0	0	0	0	0	0	0	0	0	0	0	0	0	0	22	0	0	0	0	0	0	0
ARHGAP26	gene-ARHGAP26	XM_024994422.1	protein_coding	0	0	0	22	0	0	0	0	0	0	0	0	0	0	0	0	0	0	22	0	0	0	0	0	0	0
ARHGAP26	gene-ARHGAP26	XM_024994423.1	protein_coding	0	0	0	20	0	0	0	0	0	0	0	0	0	0	0	0	0	0	20	0	0	0	0	0	0	0
ARHGAP26	gene-ARHGAP26	XM_024994425.1	protein_coding	0	0	0	22	0	0	0	0	0	0	0	0	0	0	0	0	0	0	22	0	0	0	0	0	0	0
ARHGAP26	gene-ARHGAP26	XM_024994426.1	protein_coding	0	0	0	21	0	0	0	0	0	0	0	0	0	0	0	0	0	0	21	0	0	0	0	0	0	0
ARHGAP26	gene-ARHGAP26	XM_024994427.1	protein_coding	0	0	0	22	0	0	0	0	0	0	0	0	0	0	0	0	0	0	22	0	0	0	0	0	0	0
ARHGAP26	gene-ARHGAP26	XM_024994428.1	protein_coding	0	0	0	20	0	0	0	0	0	0	0	0	0	0	0	0	0	0	20	0	0	0	0	0	0	0
ARHGAP28	gene-ARHGAP28	XM_010818945.3	protein_coding	0	0	0	1	0	0	0	0	0	0	0	0	0	0	0	0	0	0	1	0	0	0	0	0	0	0
ARHGAP28	gene-ARHGAP28	XM_010818947.3	protein_coding	0	0	0	1	0	0	0	0	0	0	0	0	0	0	0	0	0	0	1	0	0	0	0	0	0	0
ARHGAP32	gene-ARHGAP32	XM_024987025.1	protein_coding	0	0	0	1	0	0	0	0	0	0	0	0	0	0	0	0	0	0	1	0	0	0	0	0	0	0
ARHGAP35	gene-ARHGAP35	NM_001192398.1	protein_coding	0	0	0	1	0	0	0	0	0	0	0	0	0	0	0	0	0	0	1	0	0	0	0	0	0	0
ARHGAP35	gene-ARHGAP35	XM_024978458.1	protein_coding	0	0	0	1	0	0	0	0	0	0	0	0	0	0	0	0	0	0	1	0	0	0	0	0	0	0
ARHGAP36	gene-ARHGAP36	NM_001101988.2	protein_coding	0	0	0	1	0	0	0	0	0	0	0	0	0	0	0	0	0	0	1	0	0	0	0	0	0	0
ARHGAP36	gene-ARHGAP36	XM_024987939.1	protein_coding	0	0	0	1	0	0	0	0	0	0	0	0	0	0	0	0	0	0	1	0	0	0	0	0	0	0
ARHGAP36	gene-ARHGAP36	XM_024987940.1	protein_coding	0	0	0	1	0	0	0	0	0	0	0	0	0	0	0	0	0	0	1	0	0	0	0	0	0	0
ARHGAP36	gene-ARHGAP36	XM_024987941.1	protein_coding	0	0	0	1	0	0	0	0	0	0	0	0	0	0	0	0	0	0	1	0	0	0	0	0	0	0
ARHGAP39	gene-ARHGAP39	NM_001205997.1	protein_coding	0	0	0	1	0	0	0	0	0	0	0	0	0	0	0	0	0	0	1	0	0	0	0	0	0	0
ARHGAP39	gene-ARHGAP39	XM_010811855.3	protein_coding	0	0	0	1	0	0	0	0	0	0	0	0	0	0	0	0	0	0	1	0	0	0	0	0	0	0
ARHGAP39	gene-ARHGAP39	XM_015474348.2	protein_coding	0	0	0	1	0	0	0	0	0	0	0	0	0	0	0	0	0	0	1	0	0	0	0	0	0	0
ARHGAP39	gene-ARHGAP39	XM_025001608.1	protein_coding	0	0	0	1	0	0	0	0	0	0	0	0	0	0	0	0	0	0	1	0	0	0	0	0	0	0
ARHGAP39	gene-ARHGAP39	XM_025001609.1	protein_coding	0	0	0	1	0	0	0	0	0	0	0	0	0	0	0	0	0	0	1	0	0	0	0	0	0	0
ARHGAP42	gene-ARHGAP42	XM_003586932.5	protein_coding	0	0	0	5	0	0	0	0	0	0	0	0	0	0	0	0	0	0	5	0	0	0	0	0	0	0
ARHGAP42	gene-ARHGAP42	XM_024975717.1	protein_coding	0	0	0	5	0	0	0	0	0	0	0	0	0	0	0	0	0	0	5	0	0	0	0	0	0	0
ARHGAP44	gene-ARHGAP44	XM_002695851.6	protein_coding	0	0	0	10	0	0	0	0	0	0	0	0	0	0	0	0	0	0	10	0	0	0	0	0	0	0
ARHGAP44	gene-ARHGAP44	XM_015458756.2	protein_coding	0	0	0	10	0	0	0	0	0	0	0	0	0	0	0	0	0	0	10	0	0	0	0	0	0	0
ARHGAP44	gene-ARHGAP44	XM_015458757.2	protein_coding	0	0	0	10	0	0	0	0	0	0	0	0	0	0	0	0	0	0	10	0	0	0	0	0	0	0
ARHGAP5	gene-ARHGAP5	XM_024982060.1	protein_coding	0	0	0	1	0	0	0	0	0	0	0	0	0	0	0	0	0	0	1	0	0	0	0	0	0	0
ARHGAP5	gene-ARHGAP5	XM_024982061.1	protein_coding	0	0	0	1	0	0	0	0	0	0	0	0	0	0	0	0	0	0	1	0	0	0	0	0	0	0
ARHGAP5	gene-ARHGAP5	XM_024982062.1	protein_coding	0	0	0	1	0	0	0	0	0	0	0	0	0	0	0	0	0	0	1	0	0	0	0	0	0	0
ARHGAP5	gene-ARHGAP5	XM_024982063.1	protein_coding	0	0	0	1	0	0	0	0	0	0	0	0	0	0	0	0	0	0	1	0	0	0	0	0	0	0
ARHGAP5	gene-ARHGAP5	XM_024982064.1	protein_coding	0	0	0	1	0	0	0	0	0	0	0	0	0	0	0	0	0	0	1	0	0	0	0	0	0	0
ARHGAP8	gene-ARHGAP8	XM_005207490.4	protein_coding	0	0	0	2	0	0	0	0	0	0	0	0	0	0	0	0	0	0	2	0	0	0	0	0	0	0
ARHGAP8	gene-ARHGAP8	XM_005207491.4	protein_coding	0	0	0	2	0	0	0	0	0	0	0	0	0	0	0	0	0	0	2	0	0	0	0	0	0	0
ARHGAP8	gene-ARHGAP8	XM_005207493.4	protein_coding	0	0	0	2	0	0	0	0	0	0	0	0	0	0	0	0	0	0	2	0	0	0	0	0	0	0
ARHGAP8	gene-ARHGAP8	XM_024992826.1	protein_coding	0	0	0	2	0	0	0	0	0	0	0	0	0	0	0	0	0	0	2	0	0	0	0	0	0	0
ARHGAP8	gene-ARHGAP8	XR_003034891.1		0	0	0	2	0	0	0	0	0	0	0	0	0	0	0	0	0	0	2	0	0	0	0	0	0	0
ARHGEF10L	gene-ARHGEF10L	NM_001046297.1	protein_coding	0	0	0	2	0	0	0	0	0	0	0	0	0	0	0	0	0	0	2	0	0	0	0	0	0	0
ARHGEF10L	gene-ARHGEF10L	XM_024975329.1	protein_coding	0	0	0	1	0	0	0	0	0	0	0	0	0	0	0	0	0	0	1	0	0	0	0	0	0	0
ARHGEF10L	gene-ARHGEF10L	XM_024975335.1	protein_coding	0	0	0	1	0	0	0	0	0	0	0	0	0	0	0	0	0	0	1	0	0	0	0	0	0	0
ARHGEF10L	gene-ARHGEF10L	XM_024975339.1	protein_coding	0	0	0	1	0	0	0	0	0	0	0	0	0	0	0	0	0	0	1	0	0	0	0	0	0	0
ARHGEF10L	gene-ARHGEF10L	XM_024975341.1	protein_coding	0	0	0	1	0	0	0	0	0	0	0	0	0	0	0	0	0	0	1	0	0	0	0	0	0	0
ARHGEF10L	gene-ARHGEF10L	XM_024975345.1	protein_coding	0	0	0	1	0	0	0	0	0	0	0	0	0	0	0	0	0	0	1	0	0	0	0	0	0	0
ARHGEF10L	gene-ARHGEF10L	XM_024975346.1	protein_coding	0	0	0	2	0	0	0	0	0	0	0	0	0	0	0	0	0	0	2	0	0	0	0	0	0	0
ARHGEF10L	gene-ARHGEF10L	XM_024975350.1	protein_coding	0	0	0	2	0	0	0	0	0	0	0	0	0	0	0	0	0	0	2	0	0	0	0	0	0	0
ARHGEF10L	gene-ARHGEF10L	XM_024975361.1	protein_coding	0	0	0	2	0	0	0	0	0	0	0	0	0	0	0	0	0	0	2	0	0	0	0	0	0	0
ARHGEF10L	gene-ARHGEF10L	XM_024975369.1	protein_coding	0	0	0	2	0	0	0	0	0	0	0	0	0	0	0	0	0	0	2	0	0	0	0	0	0	0
ARHGEF10L	gene-ARHGEF10L	XM_024975373.1	protein_coding	0	0	0	2	0	0	0	0	0	0	0	0	0	0	0	0	0	0	2	0	0	0	0	0	0	0
ARHGEF10L	gene-ARHGEF10L	XM_024975382.1	protein_coding	0	0	0	2	0	0	0	0	0	0	0	0	0	0	0	0	0	0	2	0	0	0	0	0	0	0
ARHGEF10L	gene-ARHGEF10L	XM_024975387.1	protein_coding	0	0	0	1	0	0	0	0	0	0	0	0	0	0	0	0	0	0	1	0	0	0	0	0	0	0
ARHGEF10L	gene-ARHGEF10L	XM_024975391.1	protein_coding	0	0	0	1	0	0	0	0	0	0	0	0	0	0	0	0	0	0	1	0	0	0	0	0	0	0
ARHGEF10L	gene-ARHGEF10L	XM_024975397.1	protein_coding	0	0	0	1	0	0	0	0	0	0	0	0	0	0	0	0	0	0	1	0	0	0	0	0	0	0
ARHGEF10L	gene-ARHGEF10L	XM_024975398.1	protein_coding	0	0	0	1	0	0	0	0	0	0	0	0	0	0	0	0	0	0	1	0	0	0	0	0	0	0
ARHGEF10L	gene-ARHGEF10L	XM_024975402.1	protein_coding	0	0	0	2	0	0	0	0	0	0	0	0	0	0	0	0	0	0	2	0	0	0	0	0	0	0
ARHGEF10L	gene-ARHGEF10L	XM_024975410.1	protein_coding	0	0	0	2	0	0	0	0	0	0	0	0	0	0	0	0	0	0	2	0	0	0	0	0	0	0
ARHGEF10L	gene-ARHGEF10L	XM_024975413.1	protein_coding	0	0	0	2	0	0	0	0	0	0	0	0	0	0	0	0	0	0	2	0	0	0	0	0	0	0
ARHGEF10L	gene-ARHGEF10L	XM_024975418.1	protein_coding	0	0	0	1	0	0	0	0	0	0	0	0	0	0	0	0	0	0	1	0	0	0	0	0	0	0
ARHGEF10L	gene-ARHGEF10L	XM_024975423.1	protein_coding	0	0	0	1	0	0	0	0	0	0	0	0	0	0	0	0	0	0	1	0	0	0	0	0	0	0
ARHGEF10L	gene-ARHGEF10L	XM_024975426.1	protein_coding	0	0	0	1	0	0	0	0	0	0	0	0	0	0	0	0	0	0	1	0	0	0	0	0	0	0
ARHGEF10L	gene-ARHGEF10L	XM_024975427.1	protein_coding	0	0	0	1	0	0	0	0	0	0	0	0	0	0	0	0	0	0	1	0	0	0	0	0	0	0
ARHGEF10L	gene-ARHGEF10L	XM_024975430.1	protein_coding	0	0	0	1	0	0	0	0	0	0	0	0	0	0	0	0	0	0	1	0	0	0	0	0	0	0
ARHGEF11	gene-ARHGEF11	XM_010802951.3	protein_coding	0	0	0	1	0	0	0	0	0	0	0	0	0	0	0	0	0	0	1	0	0	0	0	0	0	0
ARHGEF11	gene-ARHGEF11	XM_024989921.1	protein_coding	0	0	0	1	0	0	0	0	0	0	0	0	0	0	0	0	0	0	1	0	0	0	0	0	0	0
ARHGEF11	gene-ARHGEF11	XM_024989922.1	protein_coding	0	0	0	1	0	0	0	0	0	0	0	0	0	0	0	0	0	0	1	0	0	0	0	0	0	0
ARHGEF11	gene-ARHGEF11	XM_024989923.1	protein_coding	0	0	0	1	0	0	0	0	0	0	0	0	0	0	0	0	0	0	1	0	0	0	0	0	0	0
ARHGEF11	gene-ARHGEF11	XM_024989924.1	protein_coding	0	0	0	1	0	0	0	0	0	0	0	0	0	0	0	0	0	0	1	0	0	0	0	0	0	0
ARHGEF11	gene-ARHGEF11	XM_024989925.1	protein_coding	0	0	0	1	0	0	0	0	0	0	0	0	0	0	0	0	0	0	1	0	0	0	0	0	0	0
ARHGEF11	gene-ARHGEF11	XM_024989926.1	protein_coding	0	0	0	1	0	0	0	0	0	0	0	0	0	0	0	0	0	0	1	0	0	0	0	0	0	0
ARHGEF11	gene-ARHGEF11	XM_024989927.1	protein_coding	0	0	0	1	0	0	0	0	0	0	0	0	0	0	0	0	0	0	1	0	0	0	0	0	0	0
ARHGEF11	gene-ARHGEF11	XM_024989928.1	protein_coding	0	0	0	1	0	0	0	0	0	0	0	0	0	0	0	0	0	0	1	0	0	0	0	0	0	0
ARHGEF12	gene-ARHGEF12-2	NM_001123033.1	protein_coding	0	0	0	5	0	0	0	0	0	0	0	0	0	0	0	0	0	0	5	0	0	0	0	0	0	0
ARHGEF18	gene-ARHGEF18	XM_010806868.3	protein_coding	0	0	0	2	0	0	0	0	0	0	0	0	1	0	0	0	0	0	1	0	0	0	0	0	0	0
ARHGEF18	gene-ARHGEF18	XM_010806870.3	protein_coding	0	0	0	2	0	0	0	0	0	0	0	0	1	0	0	0	0	0	1	0	0	0	0	0	0	0
ARHGEF18	gene-ARHGEF18	XM_010806871.3	protein_coding	0	0	0	1	0	0	0	0	0	0	0	0	1	0	0	0	0	0	0	0	0	0	0	0	0	0
ARHGEF18	gene-ARHGEF18	XM_010806872.3	protein_coding	0	0	0	2	0	0	0	0	0	0	0	0	1	0	0	0	0	0	1	0	0	0	0	0	0	0
ARHGEF2	gene-ARHGEF2	NM_001098881.2	protein_coding	0	0	0	1	0	0	0	0	0	0	0	0	0	0	0	0	0	0	1	0	0	0	0	0	0	0
ARHGEF2	gene-ARHGEF2	XM_005203664.4	protein_coding	0	0	0	1	0	0	0	0	0	0	0	0	0	0	0	0	0	0	1	0	0	0	0	0	0	0
ARHGEF2	gene-ARHGEF2	XM_005203665.4	protein_coding	0	0	0	1	0	0	0	0	0	0	0	0	0	0	0	0	0	0	1	0	0	0	0	0	0	0
ARHGEF2	gene-ARHGEF2	XM_005203666.4	protein_coding	0	0	0	1	0	0	0	0	0	0	0	0	0	0	0	0	0	0	1	0	0	0	0	0	0	0
ARHGEF2	gene-ARHGEF2	XM_010802880.3	protein_coding	0	0	0	1	0	0	0	0	0	0	0	0	0	0	0	0	0	0	1	0	0	0	0	0	0	0
ARHGEF2	gene-ARHGEF2	XM_015462085.2	protein_coding	0	0	0	1	0	0	0	0	0	0	0	0	0	0	0	0	0	0	1	0	0	0	0	0	0	0
ARHGEF2	gene-ARHGEF2	XM_024986243.1	protein_coding	0	0	0	1	0	0	0	0	0	0	0	0	0	0	0	0	0	0	1	0	0	0	0	0	0	0
ARHGEF2	gene-ARHGEF2	XM_024986248.1	protein_coding	0	0	0	1	0	0	0	0	0	0	0	0	0	0	0	0	0	0	1	0	0	0	0	0	0	0
ARHGEF2	gene-ARHGEF2	XM_024986249.1	protein_coding	0	0	0	1	0	0	0	0	0	0	0	0	0	0	0	0	0	0	1	0	0	0	0	0	0	0
ARHGEF2	gene-ARHGEF2	XM_024986260.1	protein_coding	0	0	0	1	0	0	0	0	0	0	0	0	0	0	0	0	0	0	1	0	0	0	0	0	0	0
ARHGEF2	gene-ARHGEF2	XM_024986265.1	protein_coding	0	0	0	1	0	0	0	0	0	0	0	0	0	0	0	0	0	0	1	0	0	0	0	0	0	0
ARHGEF26	gene-ARHGEF26	NM_001205989.1	protein_coding	0	0	0	15	0	0	0	0	0	0	0	0	0	0	0	0	0	0	15	0	0	0	0	0	0	0
ARHGEF26	gene-ARHGEF26	XM_005201797.4	protein_coding	0	0	0	15	0	0	0	0	0	0	0	0	0	0	0	0	0	0	15	0	0	0	0	0	0	0
ARHGEF3	gene-ARHGEF3	XM_002697002.2	protein_coding	0	0	0	1	0	0	0	0	0	0	0	0	0	0	0	0	0	0	1	0	0	0	0	0	0	0
ARHGEF3	gene-ARHGEF3	XM_003587632.5	protein_coding	0	0	0	2	0	0	0	0	0	0	0	0	0	0	0	0	0	0	2	0	0	0	0	0	0	0
ARHGEF3	gene-ARHGEF3	XM_005222973.4	protein_coding	0	0	0	2	0	0	0	0	0	0	0	0	0	0	0	0	0	0	2	0	0	0	0	0	0	0
ARHGEF3	gene-ARHGEF3	XM_024983235.1	protein_coding	0	0	0	2	0	0	0	0	0	0	0	0	0	0	0	0	0	0	2	0	0	0	0	0	0	0
ARHGEF3	gene-ARHGEF3	XM_024983236.1	protein_coding	0	0	0	2	0	0	0	0	0	0	0	0	0	0	0	0	0	0	2	0	0	0	0	0	0	0
ARHGEF38	gene-ARHGEF38	XM_002688091.6	protein_coding	0	0	0	3	0	0	0	0	0	0	0	0	0	0	0	0	0	0	3	0	0	0	0	0	0	0
ARHGEF4	gene-ARHGEF4	NM_001192073.1	protein_coding	0	0	0	6	0	0	0	0	0	0	0	0	1	0	0	0	0	0	5	0	0	0	0	0	0	0
ARHGEF7	gene-ARHGEF7	NM_001293096.1	protein_coding	0	0	0	11	0	0	0	0	0	0	0	0	0	0	0	0	0	0	11	0	0	0	0	0	0	0
ARHGEF7	gene-ARHGEF7	XM_005214007.4	protein_coding	0	0	0	10	0	0	0	0	0	0	0	0	0	0	0	0	0	0	10	0	0	0	0	0	0	0
ARHGEF7	gene-ARHGEF7	XM_005214011.4	protein_coding	0	0	0	9	0	0	0	0	0	0	0	0	0	0	0	0	0	0	9	0	0	0	0	0	0	0
ARHGEF7	gene-ARHGEF7	XM_015473939.2	protein_coding	0	0	0	10	0	0	0	0	0	0	0	0	0	0	0	0	0	0	10	0	0	0	0	0	0	0
ARHGEF7	gene-ARHGEF7	XM_024999877.1	protein_coding	0	0	0	11	0	0	0	0	0	0	0	0	0	0	0	0	0	0	11	0	0	0	0	0	0	0
ARHGEF7	gene-ARHGEF7	XM_024999879.1	protein_coding	0	0	0	11	0	0	0	0	0	0	0	0	0	0	0	0	0	0	11	0	0	0	0	0	0	0
ARHGEF7	gene-ARHGEF7	XM_024999880.1	protein_coding	0	0	0	11	0	0	0	0	0	0	0	0	0	0	0	0	0	0	11	0	0	0	0	0	0	0
ARHGEF7	gene-ARHGEF7	XM_024999881.1	protein_coding	0	0	0	11	0	0	0	0	0	0	0	0	0	0	0	0	0	0	11	0	0	0	0	0	0	0
ARHGEF7	gene-ARHGEF7	XM_024999882.1	protein_coding	0	0	0	10	0	0	0	0	0	0	0	0	0	0	0	0	0	0	10	0	0	0	0	0	0	0
ARHGEF7	gene-ARHGEF7	XM_024999883.1	protein_coding	0	0	0	10	0	0	0	0	0	0	0	0	0	0	0	0	0	0	10	0	0	0	0	0	0	0
ARHGEF7	gene-ARHGEF7	XM_024999884.1	protein_coding	0	0	0	10	0	0	0	0	0	0	0	0	0	0	0	0	0	0	10	0	0	0	0	0	0	0
ARID2	gene-ARID2	XM_002687323.6	protein_coding	0	0	0	3	0	0	0	0	0	0	0	0	0	0	0	0	0	0	3	0	0	0	0	0	0	0
ARID3C	gene-ARID3C	XM_015472632.2	protein_coding	0	0	0	2	0	0	0	0	0	0	0	0	0	0	0	0	0	0	2	0	0	0	0	0	0	0
ARID4B	gene-ARID4B	NM_001206133.2	protein_coding	0	0	0	1	0	0	0	0	0	0	0	0	0	0	0	0	0	0	1	0	0	0	0	0	0	0
ARID4B	gene-ARID4B	XM_010820425.3	protein_coding	0	0	0	1	0	0	0	0	0	0	0	0	0	0	0	0	0	0	1	0	0	0	0	0	0	0
ARID4B	gene-ARID4B	XM_010820426.3	protein_coding	0	0	0	1	0	0	0	0	0	0	0	0	0	0	0	0	0	0	1	0	0	0	0	0	0	0
ARID4B	gene-ARID4B	XM_010820428.3	protein_coding	0	0	0	1	0	0	0	0	0	0	0	0	0	0	0	0	0	0	1	0	0	0	0	0	0	0
ARID4B	gene-ARID4B	XM_024986701.1	protein_coding	0	0	0	1	0	0	0	0	0	0	0	0	0	0	0	0	0	0	1	0	0	0	0	0	0	0
ARID4B	gene-ARID4B	XM_024986702.1	protein_coding	0	0	0	1	0	0	0	0	0	0	0	0	0	0	0	0	0	0	1	0	0	0	0	0	0	0
ARID4B	gene-ARID4B	XM_024986703.1	protein_coding	0	0	0	1	0	0	0	0	0	0	0	0	0	0	0	0	0	0	1	0	0	0	0	0	0	0
ARID4B	gene-ARID4B	XM_024986704.1	protein_coding	0	0	0	1	0	0	0	0	0	0	0	0	0	0	0	0	0	0	1	0	0	0	0	0	0	0
ARID4B	gene-ARID4B	XM_024986705.1	protein_coding	0	0	0	1	0	0	0	0	0	0	0	0	0	0	0	0	0	0	1	0	0	0	0	0	0	0
ARID4B	gene-ARID4B	XM_024986706.1	protein_coding	0	0	0	1	0	0	0	0	0	0	0	0	0	0	0	0	0	0	1	0	0	0	0	0	0	0
ARID4B	gene-ARID4B	XM_024986707.1	protein_coding	0	0	0	1	0	0	0	0	0	0	0	0	0	0	0	0	0	0	1	0	0	0	0	0	0	0
ARID4B	gene-ARID4B	XM_024986708.1	protein_coding	0	0	0	1	0	0	0	0	0	0	0	0	0	0	0	0	0	0	1	0	0	0	0	0	0	0
ARID5B	gene-ARID5B	XM_024986848.1	protein_coding	0	0	0	1	0	0	0	0	0	0	0	0	0	0	0	0	0	0	1	0	0	0	0	0	0	0
ARL11	gene-ARL11	XM_010810698.3	protein_coding	0	0	0	1	0	0	0	0	0	0	0	0	0	0	0	0	0	0	1	0	0	0	0	0	0	0
ARL11	gene-ARL11	XM_015473767.2	protein_coding	0	0	0	2	0	0	0	0	0	0	0	0	0	0	0	0	0	0	1	0	0	0	0	0	0	1
ARL11	gene-ARL11	XM_024999852.1	protein_coding	0	0	0	1	0	0	0	0	0	0	0	0	0	0	0	0	0	0	1	0	0	0	0	0	0	0
ARL14EPL	gene-ARL14EPL	NM_001078061.2	protein_coding	0	0	0	1	0	0	0	0	0	0	0	0	0	0	0	0	0	0	1	0	0	0	0	0	0	0
ARL14EPL	gene-ARL14EPL	XM_005211218.4	protein_coding	0	0	0	1	0	0	0	0	0	0	0	0	0	0	0	0	0	0	1	0	0	0	0	0	0	0
ARL14EPL	gene-ARL14EPL	XM_005211219.4	protein_coding	0	0	0	1	0	0	0	0	0	0	0	0	0	0	0	0	0	0	1	0	0	0	0	0	0	0
ARL14EPL	gene-ARL14EPL	XM_024997829.1	protein_coding	0	0	0	1	0	0	0	0	0	0	0	0	0	0	0	0	0	0	1	0	0	0	0	0	0	0
ARL5A	gene-ARL5A	XR_003038049.1		0	0	0	1	0	0	0	0	0	0	0	0	0	0	0	0	0	0	1	0	0	0	0	0	0	0
ARL6	gene-ARL6	NM_001075782.1	protein_coding	0	0	0	1	0	0	0	0	0	0	0	0	0	0	0	0	0	0	1	0	0	0	0	0	0	0
ARL6IP5	gene-ARL6IP5	NM_001014891.1	protein_coding	0	0	0	1	0	0	0	0	0	0	0	0	0	0	0	0	0	0	1	0	0	0	0	0	0	0
ARMC10	gene-ARMC10	XM_015468863.2	protein_coding	0	0	0	1	0	0	0	0	0	0	0	0	0	0	0	0	0	0	1	0	0	0	0	0	0	0
ARMC10	gene-ARMC10	XM_024990384.1	protein_coding	0	0	0	1	0	0	0	0	0	0	0	0	0	0	0	0	0	0	1	0	0	0	0	0	0	0
ARMC2	gene-ARMC2	NM_001075801.2	protein_coding	0	0	0	4	0	0	0	0	0	0	0	0	0	0	0	0	0	0	4	0	0	0	0	0	0	0
ARMC2	gene-ARMC2	XM_024996614.1	protein_coding	0	0	0	4	0	0	0	0	0	0	0	0	0	0	0	0	0	0	4	0	0	0	0	0	0	0
ARMC2	gene-ARMC2	XM_024996615.1	protein_coding	0	0	0	4	0	0	0	0	0	0	0	0	0	0	0	0	0	0	4	0	0	0	0	0	0	0
ARMC2	gene-ARMC2	XM_024996616.1	protein_coding	0	0	0	4	0	0	0	0	0	0	0	0	0	0	0	0	0	0	4	0	0	0	0	0	0	0
ARMC2	gene-ARMC2	XM_024996617.1	protein_coding	0	0	0	4	0	0	0	0	0	0	0	0	0	0	0	0	0	0	4	0	0	0	0	0	0	0
ARMC3	gene-ARMC3	NM_001077966.2	protein_coding	0	0	0	18	0	0	0	0	0	0	0	0	0	0	0	0	0	0	17	0	0	0	0	0	0	1
ARMC3	gene-ARMC3	XM_005214196.3	protein_coding	0	0	0	22	0	0	0	0	0	0	0	0	0	0	0	0	0	0	22	0	0	0	0	0	0	0
ARMC3	gene-ARMC3	XM_015473989.2	protein_coding	0	0	0	22	0	0	0	0	0	0	0	0	0	0	0	0	0	0	22	0	0	0	0	0	0	0
ARMC3	gene-ARMC3	XM_025000632.1	protein_coding	0	0	0	22	0	0	0	0	0	0	0	0	0	0	0	0	0	0	22	0	0	0	0	0	0	0
ARMC3	gene-ARMC3	XM_025000633.1	protein_coding	0	0	0	22	0	0	0	0	0	0	0	0	0	0	0	0	0	0	22	0	0	0	0	0	0	0
ARMC3	gene-ARMC3	XM_025000634.1	protein_coding	0	0	0	22	0	0	0	0	0	0	0	0	0	0	0	0	0	0	22	0	0	0	0	0	0	0
ARMC3	gene-ARMC3	XR_003037692.1		0	0	0	20	0	0	0	0	0	0	0	0	0	0	0	0	0	0	20	0	0	0	0	0	0	0
ARMC4	gene-ARMC4	NM_001192631.1	protein_coding	0	0	0	1	0	0	0	0	0	0	0	0	0	0	0	0	0	0	1	0	0	0	0	0	0	0
ARMC4	gene-ARMC4	XM_025000638.1	protein_coding	0	0	0	1	0	0	0	0	0	0	0	0	0	0	0	0	0	0	1	0	0	0	0	0	0	0
ARMC4	gene-ARMC4	XM_025000639.1	protein_coding	0	0	0	1	0	0	0	0	0	0	0	0	0	0	0	0	0	0	1	0	0	0	0	0	0	0
ARMC4	gene-ARMC4	XM_025000640.1	protein_coding	0	0	0	1	0	0	0	0	0	0	0	0	0	0	0	0	0	0	1	0	0	0	0	0	0	0
ARMC4	gene-ARMC4	XM_025000641.1	protein_coding	0	0	0	1	0	0	0	0	0	0	0	0	0	0	0	0	0	0	1	0	0	0	0	0	0	0
ARMC4	gene-ARMC4	XM_025000642.1	protein_coding	0	0	0	1	0	0	0	0	0	0	0	0	0	0	0	0	0	0	1	0	0	0	0	0	0	0
ARMC4	gene-ARMC4	XM_025000643.1	protein_coding	0	0	0	1	0	0	0	0	0	0	0	0	0	0	0	0	0	0	1	0	0	0	0	0	0	0
ARMC4	gene-ARMC4	XM_025000644.1	protein_coding	0	0	0	1	0	0	0	0	0	0	0	0	0	0	0	0	0	0	1	0	0	0	0	0	0	0
ARMC8	gene-ARMC8	NM_001046458.2	protein_coding	0	0	0	1	0	0	0	0	0	0	0	0	0	0	0	0	0	0	1	0	0	0	0	0	0	0
ARMC8	gene-ARMC8	XM_005201884.4	protein_coding	0	0	0	1	0	0	0	0	0	0	0	0	0	0	0	0	0	0	1	0	0	0	0	0	0	0
ARMC8	gene-ARMC8	XM_005201885.4	protein_coding	0	0	0	1	0	0	0	0	0	0	0	0	0	0	0	0	0	0	1	0	0	0	0	0	0	0
ARMC8	gene-ARMC8	XM_024991095.1	protein_coding	0	0	0	1	0	0	0	0	0	0	0	0	0	0	0	0	0	0	1	0	0	0	0	0	0	0
ARMC8	gene-ARMC8	XM_024991097.1	protein_coding	0	0	0	1	0	0	0	0	0	0	0	0	0	0	0	0	0	0	1	0	0	0	0	0	0	0
ARMC8	gene-ARMC8	XM_024991103.1	protein_coding	0	0	0	1	0	0	0	0	0	0	0	0	0	0	0	0	0	0	1	0	0	0	0	0	0	0
ARMC8	gene-ARMC8	XM_024991107.1	protein_coding	0	0	0	1	0	0	0	0	0	0	0	0	0	0	0	0	0	0	1	0	0	0	0	0	0	0
ARMC8	gene-ARMC8	XR_003034366.1		0	0	0	1	0	0	0	0	0	0	0	0	0	0	0	0	0	0	1	0	0	0	0	0	0	0
ARMC8	gene-ARMC8	XR_003034369.1		0	0	0	1	0	0	0	0	0	0	0	0	0	0	0	0	0	0	1	0	0	0	0	0	0	0
ARMC8	gene-ARMC8	XR_003034380.1		0	0	0	1	0	0	0	0	0	0	0	0	0	0	0	0	0	0	1	0	0	0	0	0	0	0
ARMC8	gene-ARMC8	XR_003034386.1		0	0	0	1	0	0	0	0	0	0	0	0	0	0	0	0	0	0	1	0	0	0	0	0	0	0
ARMH3	gene-ARMH3	XM_002698448.5	protein_coding	0	0	0	2	0	0	0	0	0	0	0	0	0	0	0	0	0	0	2	0	0	0	0	0	0	0
ARMH3	gene-ARMH3	XM_005225684.4	protein_coding	0	0	0	2	0	0	0	0	0	0	0	0	0	0	0	0	0	0	2	0	0	0	0	0	0	0
ARMH3	gene-ARMH3	XM_005225687.4	protein_coding	0	0	0	2	0	0	0	0	0	0	0	0	0	0	0	0	0	0	2	0	0	0	0	0	0	0
ARMH3	gene-ARMH3	XM_010819999.3	protein_coding	0	0	0	2	0	0	0	0	0	0	0	0	0	0	0	0	0	0	2	0	0	0	0	0	0	0
ARMH3	gene-ARMH3	XM_010820000.3	protein_coding	0	0	0	2	0	0	0	0	0	0	0	0	0	0	0	0	0	0	2	0	0	0	0	0	0	0
ARMH3	gene-ARMH3	XM_010820002.3	protein_coding	0	0	0	2	0	0	0	0	0	0	0	0	0	0	0	0	0	0	2	0	0	0	0	0	0	0
ARMH3	gene-ARMH3	XM_024986074.1	protein_coding	0	0	0	2	0	0	0	0	0	0	0	0	0	0	0	0	0	0	2	0	0	0	0	0	0	0
ARMH3	gene-ARMH3	XM_024986075.1	protein_coding	0	0	0	2	0	0	0	0	0	0	0	0	0	0	0	0	0	0	2	0	0	0	0	0	0	0
ARMH3	gene-ARMH3	XR_003032881.1		0	0	0	2	0	0	0	0	0	0	0	0	0	0	0	0	0	0	2	0	0	0	0	0	0	0
ARMH4	gene-ARMH4	NM_001038060.1	protein_coding	0	0	0	1	0	0	0	0	0	0	0	0	0	0	0	0	0	0	1	0	0	0	0	0	0	0
ARMH4	gene-ARMH4	XM_005211804.3	protein_coding	0	0	0	1	0	0	0	0	0	0	0	0	0	0	0	0	0	0	1	0	0	0	0	0	0	0
ARNTL2	gene-ARNTL2	NM_001289819.1	protein_coding	0	0	0	1	0	0	0	0	0	0	0	0	0	0	0	0	0	0	1	0	0	0	0	0	0	0
ARNTL2	gene-ARNTL2	XM_015471221.2	protein_coding	0	0	0	1	0	0	0	0	0	0	0	0	0	0	0	0	0	0	1	0	0	0	0	0	0	0
ARNTL2	gene-ARNTL2	XM_024991936.1	protein_coding	0	0	0	1	0	0	0	0	0	0	0	0	0	0	0	0	0	0	1	0	0	0	0	0	0	0
ARPC1A	gene-ARPC1A	NM_001075359.1	protein_coding	0	0	0	3	0	0	0	0	0	0	0	0	0	0	0	0	0	0	1	0	0	0	0	0	0	2
ARPC1A	gene-ARPC1A	XM_005225061.4	protein_coding	0	0	0	3	0	0	0	0	0	0	0	0	0	0	0	0	0	0	1	0	0	0	0	0	0	2
ARPC1B	gene-ARPC1B	NM_001014844.3	protein_coding	0	0	0	3	0	0	0	0	0	0	0	0	2	0	0	0	0	0	1	0	0	0	0	0	0	0
ARPC1B	gene-ARPC1B	XM_024984669.1	protein_coding	0	0	0	4	0	0	0	0	0	0	0	0	2	0	0	0	0	0	2	0	0	0	0	0	0	0
ARPC5L	gene-ARPC5L	NM_001034737.1	protein_coding	0	0	0	5	0	0	0	0	0	0	0	0	3	0	0	0	0	0	1	0	0	0	0	0	0	1
ARRDC1	gene-ARRDC1	NM_001080365.2	protein_coding	0	0	0	1	0	0	0	0	0	0	0	0	0	0	0	0	0	0	0	0	0	0	0	0	0	1
ARRDC1	gene-ARRDC1	XM_024999258.1	protein_coding	0	0	0	1	0	0	0	0	0	0	0	0	0	0	0	0	0	0	0	0	0	0	0	0	0	1
ARRDC1	gene-ARRDC1	XM_024999259.1	protein_coding	0	0	0	1	0	0	0	0	0	0	0	0	0	0	0	0	0	0	0	0	0	0	0	0	0	1
ARRDC5	gene-ARRDC5	NM_001128508.2	protein_coding	0	0	0	4	0	0	0	0	0	0	0	0	0	0	0	0	0	0	4	0	0	0	0	0	0	0
ARRDC5	gene-ARRDC5	XM_024994629.1	protein_coding	0	0	0	4	0	0	0	0	0	0	0	0	0	0	0	0	0	0	4	0	0	0	0	0	0	0
ARSG	gene-ARSG	NM_001101967.1	protein_coding	0	0	0	9	0	0	0	0	0	0	0	0	0	0	0	0	0	0	9	0	0	0	0	0	0	0
ARSG	gene-ARSG	XM_024979990.1	protein_coding	0	0	0	9	0	0	0	0	0	0	0	0	0	0	0	0	0	0	9	0	0	0	0	0	0	0
ARSG	gene-ARSG	XM_024979991.1	protein_coding	0	0	0	9	0	0	0	0	0	0	0	0	0	0	0	0	0	0	9	0	0	0	0	0	0	0
ARSG	gene-ARSG	XM_024979992.1	protein_coding	0	0	0	9	0	0	0	0	0	0	0	0	0	0	0	0	0	0	9	0	0	0	0	0	0	0
ARSG	gene-ARSG	XM_024979993.1	protein_coding	0	0	0	9	0	0	0	0	0	0	0	0	0	0	0	0	0	0	9	0	0	0	0	0	0	0
ARSG	gene-ARSG	XM_024979994.1	protein_coding	0	0	0	9	0	0	0	0	0	0	0	0	0	0	0	0	0	0	9	0	0	0	0	0	0	0
ARSG	gene-ARSG	XM_024979995.1	protein_coding	0	0	0	9	0	0	0	0	0	0	0	0	0	0	0	0	0	0	9	0	0	0	0	0	0	0
ARSG	gene-ARSG	XM_024979996.1	protein_coding	0	0	0	9	0	0	0	0	0	0	0	0	0	0	0	0	0	0	9	0	0	0	0	0	0	0
ARSG	gene-ARSG	XM_024979997.1	protein_coding	0	0	0	9	0	0	0	0	0	0	0	0	0	0	0	0	0	0	9	0	0	0	0	0	0	0
ARSH	gene-ARSH	XM_010822230.3	protein_coding	0	0	0	7	0	0	0	0	0	0	0	0	4	0	0	0	0	0	1	0	0	0	0	0	0	2
ARSH	gene-ARSH	XM_024988471.1	protein_coding	0	0	0	7	0	0	0	0	0	0	0	0	4	0	0	0	0	0	1	0	0	0	0	0	0	2
ARSH	gene-ARSH	XM_024988472.1	protein_coding	0	0	0	7	0	0	0	0	0	0	0	0	4	0	0	0	0	0	1	0	0	0	0	0	0	2
ARSK	gene-ARSK	NM_001035400.1	protein_coding	0	0	0	1	0	0	0	0	0	0	0	0	1	0	0	0	0	0	0	0	0	0	0	0	0	0
ARSK	gene-ARSK	XM_024994365.1	protein_coding	0	0	0	1	0	0	0	0	0	0	0	0	1	0	0	0	0	0	0	0	0	0	0	0	0	0
ASAP3	gene-ASAP3	NM_001083446.1	protein_coding	0	0	0	4	0	0	0	0	0	0	0	0	4	0	0	0	0	0	0	0	0	0	0	0	0	0
ASB10	gene-ASB10	XM_002686976.6	protein_coding	0	0	0	3	0	0	0	0	0	0	0	0	0	0	0	0	0	0	2	0	0	0	0	0	0	1
ASB10	gene-ASB10	XM_005205953.4	protein_coding	0	0	0	3	0	0	0	0	0	0	0	0	0	0	0	0	0	0	2	0	0	0	0	0	0	1
ASB10	gene-ASB10	XM_015470830.2	protein_coding	0	0	0	3	0	0	0	0	0	0	0	0	0	0	0	0	0	0	2	0	0	0	0	0	0	1
ASB14	gene-ASB14	NM_001035070.2	protein_coding	0	0	0	1	0	0	0	0	0	0	0	0	1	0	0	0	0	0	0	0	0	0	0	0	0	0
ASB14	gene-ASB14	XM_010817694.3	protein_coding	0	0	0	1	0	0	0	0	0	0	0	0	1	0	0	0	0	0	0	0	0	0	0	0	0	0
ASB14	gene-ASB14	XM_024982540.1	protein_coding	0	0	0	1	0	0	0	0	0	0	0	0	1	0	0	0	0	0	0	0	0	0	0	0	0	0
ASB14	gene-ASB14	XM_024982541.1	protein_coding	0	0	0	1	0	0	0	0	0	0	0	0	1	0	0	0	0	0	0	0	0	0	0	0	0	0
ASB14	gene-ASB14	XM_024982542.1	protein_coding	0	0	0	1	0	0	0	0	0	0	0	0	1	0	0	0	0	0	0	0	0	0	0	0	0	0
ASB14	gene-ASB14	XM_024982543.1	protein_coding	0	0	0	1	0	0	0	0	0	0	0	0	1	0	0	0	0	0	0	0	0	0	0	0	0	0
ASB14	gene-ASB14	XM_024982544.1	protein_coding	0	0	0	1	0	0	0	0	0	0	0	0	1	0	0	0	0	0	0	0	0	0	0	0	0	0
ASB14	gene-ASB14	XM_024982545.1	protein_coding	0	0	0	1	0	0	0	0	0	0	0	0	1	0	0	0	0	0	0	0	0	0	0	0	0	0
ASB2	gene-ASB2	NM_001034669.1	protein_coding	0	0	0	1	0	0	0	0	0	0	0	0	0	0	0	0	0	0	1	0	0	0	0	0	0	0
ASB3	gene-ASB3	NM_001076927.1	protein_coding	0	0	0	4	0	0	0	0	0	0	0	0	0	0	0	0	0	0	4	0	0	0	0	0	0	0
ASB3	gene-ASB3	XM_015473453.2	protein_coding	0	0	0	4	0	0	0	0	0	0	0	0	0	0	0	0	0	0	4	0	0	0	0	0	0	0
ASB3	gene-ASB3	XM_024999070.1	protein_coding	0	0	0	4	0	0	0	0	0	0	0	0	0	0	0	0	0	0	4	0	0	0	0	0	0	0
ASB3	gene-ASB3	XM_024999071.1	protein_coding	0	0	0	4	0	0	0	0	0	0	0	0	0	0	0	0	0	0	4	0	0	0	0	0	0	0
ASB3	gene-ASB3	XM_024999072.1	protein_coding	0	0	0	4	0	0	0	0	0	0	0	0	0	0	0	0	0	0	4	0	0	0	0	0	0	0
ASB3	gene-ASB3	XM_024999073.1	protein_coding	0	0	0	4	0	0	0	0	0	0	0	0	0	0	0	0	0	0	4	0	0	0	0	0	0	0
ASB4	gene-ASB4	NM_001192864.2	protein_coding	0	0	0	1	0	0	0	0	0	0	0	0	0	0	0	0	0	0	1	0	0	0	0	0	0	0
ASCL1	gene-ASCL1	XM_002687640.5	protein_coding	0	0	0	1	0	0	0	0	0	0	0	0	0	0	0	0	0	0	0	0	0	0	0	0	0	1
ASCL2	gene-ASCL2	NM_001040607.1	protein_coding	0	0	0	1	0	0	0	0	0	0	0	0	0	0	0	0	0	0	0	0	0	0	0	0	0	1
ASF1A	gene-ASF1A	NM_001076493.2	protein_coding	0	0	0	1	0	0	0	0	0	0	0	0	0	0	0	0	0	0	0	0	0	0	0	0	0	1
ASIC1	gene-ASIC1	NM_001192933.1	protein_coding	0	0	0	1	0	0	0	0	0	0	0	0	0	0	0	0	0	0	1	0	0	0	0	0	0	0
ASIC1	gene-ASIC1	XM_005206311.4	protein_coding	0	0	0	1	0	0	0	0	0	0	0	0	0	0	0	0	0	0	1	0	0	0	0	0	0	0
ASIC1	gene-ASIC1	XM_024991965.1	protein_coding	0	0	0	1	0	0	0	0	0	0	0	0	0	0	0	0	0	0	1	0	0	0	0	0	0	0
ASIC1	gene-ASIC1	XM_024991966.1	protein_coding	0	0	0	1	0	0	0	0	0	0	0	0	0	0	0	0	0	0	1	0	0	0	0	0	0	0
ASIC5	gene-ASIC5	XM_010813840.3	protein_coding	0	0	0	1	0	0	0	0	0	0	0	0	0	0	0	0	0	0	0	0	0	0	0	0	0	1
ASNSD1	gene-ASNSD1	NM_001034680.2	protein_coding	0	0	0	1	0	0	0	0	0	0	0	0	0	0	0	0	0	0	1	0	0	0	0	0	0	0
ASPHD2	gene-ASPHD2	XM_024977799.1	protein_coding	0	0	0	1	0	0	0	0	0	0	0	0	0	0	0	0	0	0	1	0	0	0	0	0	0	0
ASPHD2	gene-ASPHD2	XM_024977800.1	protein_coding	0	0	0	1	0	0	0	0	0	0	0	0	0	0	0	0	0	0	1	0	0	0	0	0	0	0
ASTN1	gene-ASTN1	XM_024976862.1	protein_coding	0	0	0	15	0	0	0	0	0	0	0	0	0	0	0	0	0	0	15	0	0	0	0	0	0	0
ASTN1	gene-ASTN1	XM_024976863.1	protein_coding	0	0	0	15	0	0	0	0	0	0	0	0	0	0	0	0	0	0	15	0	0	0	0	0	0	0
ASTN2	gene-ASTN2	XM_024996355.1	protein_coding	0	0	0	44	0	0	0	0	0	0	0	0	0	0	0	0	0	0	44	0	0	0	0	0	0	0
ASTN2	gene-ASTN2	XM_024996356.1	protein_coding	0	0	0	44	0	0	0	0	0	0	0	0	0	0	0	0	0	0	44	0	0	0	0	0	0	0
ASTN2	gene-ASTN2	XM_024996357.1	protein_coding	0	0	0	44	0	0	0	0	0	0	0	0	0	0	0	0	0	0	44	0	0	0	0	0	0	0
ASTN2	gene-ASTN2	XM_024996359.1	protein_coding	0	0	0	44	0	0	0	0	0	0	0	0	0	0	0	0	0	0	44	0	0	0	0	0	0	0
ASTN2	gene-ASTN2	XM_024996360.1	protein_coding	0	0	0	4	0	0	0	0	0	0	0	0	0	0	0	0	0	0	4	0	0	0	0	0	0	0
ASXL1	gene-ASXL1	XM_002692288.5	protein_coding	0	0	0	1	0	0	0	0	0	0	0	0	0	0	0	0	0	0	1	0	0	0	0	0	0	0
ASXL1	gene-ASXL1	XM_025001184.1	protein_coding	0	0	0	1	0	0	0	0	0	0	0	0	0	0	0	0	0	0	1	0	0	0	0	0	0	0
ASXL1	gene-ASXL1	XM_025001185.1	protein_coding	0	0	0	1	0	0	0	0	0	0	0	0	0	0	0	0	0	0	1	0	0	0	0	0	0	0
ASXL1	gene-ASXL1	XM_025001186.1	protein_coding	0	0	0	1	0	0	0	0	0	0	0	0	0	0	0	0	0	0	1	0	0	0	0	0	0	0
ASXL1	gene-ASXL1	XM_025001188.1	protein_coding	0	0	0	1	0	0	0	0	0	0	0	0	0	0	0	0	0	0	1	0	0	0	0	0	0	0
ATAD1	gene-ATAD1	NM_001205581.1	protein_coding	0	0	0	3	0	0	0	0	0	0	0	0	0	0	0	0	0	0	3	0	0	0	0	0	0	0
ATAD1	gene-ATAD1	XM_024985533.1	protein_coding	0	0	0	3	0	0	0	0	0	0	0	0	0	0	0	0	0	0	3	0	0	0	0	0	0	0
ATAD1	gene-ATAD1	XM_024985534.1	protein_coding	0	0	0	3	0	0	0	0	0	0	0	0	0	0	0	0	0	0	3	0	0	0	0	0	0	0
ATAD2	gene-ATAD2	NM_001099020.2	protein_coding	0	0	0	2	0	0	0	0	0	0	0	0	0	0	0	0	0	0	2	0	0	0	0	0	0	0
ATE1	gene-ATE1	XM_002698547.5	protein_coding	0	0	0	1	0	0	0	0	0	0	0	0	0	0	0	0	0	0	1	0	0	0	0	0	0	0
ATE1	gene-ATE1	XM_002698548.5	protein_coding	0	0	0	1	0	0	0	0	0	0	0	0	0	0	0	0	0	0	1	0	0	0	0	0	0	0
ATE1	gene-ATE1	XM_005225816.4	protein_coding	0	0	0	1	0	0	0	0	0	0	0	0	0	0	0	0	0	0	1	0	0	0	0	0	0	0
ATE1	gene-ATE1	XM_010820113.3	protein_coding	0	0	0	1	0	0	0	0	0	0	0	0	0	0	0	0	0	0	1	0	0	0	0	0	0	0
ATE1	gene-ATE1	XM_010820116.3	protein_coding	0	0	0	1	0	0	0	0	0	0	0	0	0	0	0	0	0	0	1	0	0	0	0	0	0	0
ATE1	gene-ATE1	XM_024985968.1	protein_coding	0	0	0	1	0	0	0	0	0	0	0	0	0	0	0	0	0	0	1	0	0	0	0	0	0	0
ATF2	gene-ATF2	NM_001081584.2	protein_coding	0	0	0	1	0	0	0	0	0	0	0	0	0	0	0	0	0	0	1	0	0	0	0	0	0	0
ATF2	gene-ATF2	XM_025000418.1	protein_coding	0	0	0	1	0	0	0	0	0	0	0	0	0	0	0	0	0	0	1	0	0	0	0	0	0	0
ATF2	gene-ATF2	XM_025000423.1	protein_coding	0	0	0	1	0	0	0	0	0	0	0	0	0	0	0	0	0	0	1	0	0	0	0	0	0	0
ATF2	gene-ATF2	XM_025000427.1	protein_coding	0	0	0	1	0	0	0	0	0	0	0	0	0	0	0	0	0	0	1	0	0	0	0	0	0	0
ATF2	gene-ATF2	XM_025000433.1	protein_coding	0	0	0	1	0	0	0	0	0	0	0	0	0	0	0	0	0	0	1	0	0	0	0	0	0	0
[truncated: 39,211 more rows]

## Sheet: MLM gene
# The following table is formatted as tab separated values.
[truncated: 4,990 more rows]

[truncated: 1 more sheets: function]
