# Supplementary material for: Near telomere-to-telomere genome assembly of Mongolian cattle: implications for population genetic variation and beef quality
Source: Gigascience. 2024 Dec 18;13:giae099. doi: 10.1093/gigascience/giae099 (PMC11653892; doi:10.1093/gigascience/giae099)
Supplement: giae099_Supplemental_Files [file giae099_supplemental_files.zip › Table S2-assembly.xlsx]

## Sheet: Table S2a
Assembly Data	HIFI	HIFI+HIC	HIFI+ONT+HiC	HIFI+ONT+HiC+remove redundant contigs
vision	v1.0	v1.1	v1.2	v1.3
#contigs(>=0bp)	832	529	338	56
#contigs(>=1000bp)	832	529	337	55
#contigs(>=5000bp)	832	529	333	54
#contigs(>=10000bp)	832	529	330	54
#contigs(>=25000bp)	704	503	251	54
#contigs(>=50000bp)	413	418	198	54
Total_length(>=0bp)	3331210177	3327633037	3325426782	3104341871
Total_length(>=1000bp)	3331210177	3327633037	3325426336	3104341425
Total_length(>=5000bp)	3331210177	3327633037	3325413486	3104338584
Total_length(>=10000bp)	3331210177	3327633037	3325390700	3104338584
Total_length(>=25000bp)	3328497801	3327070818	3323904919	3104338584
Total_length(>=50000bp)	3318586962	3324168084	3322283313	3104338584
#contigs	832	529	337	55
Largestcontig	165998991	165999166	171934863	171934863
Total_length	3331210177	3327633037	3325426336	3104341425
GC(%)	44.14	44.16	44.08	43.41
N50	91114361	91131353	99592396	110926873
