# Supplementary material for: Near telomere-to-telomere genome assembly of Mongolian cattle: implications for population genetic variation and beef quality
Source: Gigascience. 2024 Dec 18;13:giae099. doi: 10.1093/gigascience/giae099 (PMC11653892; doi:10.1093/gigascience/giae099)
Supplement: giae099_Supplemental_Files [file giae099_supplemental_files.zip › Table S3-scaffold.xlsx]

## Sheet: Sheet1
Scaffold	Chromosome	Length	Contigs	left(telomere)	right(telomere)
scaffold_2	1	171934863	ptg000017l_1	√
scaffold_3	2	153109465	ptg000005l_1	√	√
scaffold_4	3	132045504	ptg000009l_1
scaffold_5	5	131952095	ptg000032l_1	√
scaffold_6	4	130299704	ptg000023l_1		√
scaffold_7	8	129790716	ptg000020l_1	√
scaffold_8	6	125167600	ptg000039l_1,ptg000030l_1	√
scaffold_9	9	114904453	ptg000013l_1	√
scaffold_10	11	114482438	ptg000014l_1		√
scaffold_11	10	114328211	ptg000021l_1		√
scaffold_12	7	110926873	ptg000003l_1	√
scaffold_13	12	104536671	ptg000006l_1	√
scaffold_14	15	99592396	ptg000016l_1	√
scaffold_15	14	91941331	ptg000038l_1
scaffold_16	13	91902264	ptg000026l_1	√
scaffold_17	16	91535255	ptg000037l_1	√
scaffold_18	20	84955099	ptg000002l_1		√
scaffold_19	21	83288178	ptg000019l_1	√	√
scaffold_20	17	81334151	ptg000029l_1	√
scaffold_21	22	76262585	ptg000024l_1	√
scaffold_22	18	75532343	ptg000018l_1	√
scaffold_23	19	70131363	ptg000045l_1	√
scaffold_24	24	63313571	ptg000001l_1
scaffold_25	26	59498683	ptg000010l_1	√
scaffold_26	27	57212331	ptg000033l_1	√
scaffold_27	29	56717265	ptg000022l_1	√
scaffold_28	28	56613481	ptg000007l_1	√
scaffold_29	23	53559643	ptg000051l_1		√
scaffold_30	25	47970050	ptg000159l_1	√	√
scaffold_1	X	174054889	ptg000040l_1,ptg000060l_1,ptg000025l_1	√	√
	Y	17935663	ptg000027l_1,ptg000075l_1,ptg000079l_1
scaffold_31		14433686	ptg000085l_1	√	√
scaffold_32		13723387	ptg000070l_1
scaffold_33		12737441	ptg000057l_1
scaffold_34		12413485	ptg000074l_1
scaffold_35		12111023	ptg000031l_1
scaffold_37		8915479	ptg000063l_1
scaffold_38		8851937	ptg000080l_1
scaffold_39		8727889	ptg000042l_1
scaffold_40		8367947	ptg000076l_1
scaffold_41		8217165	ptg000089l_1		√
scaffold_42		8104683	ptg000077l_1	√
scaffold_43		6124424	ptg000098l_1		√
scaffold_44		5604516	ptg000053l_1
scaffold_45		4628991	ptg000046l_1		√
scaffold_48		2229227	ptg000154l_1
scaffold_49	telo	1998861	ptg000008l_1
scaffold_50	telo	240946	ptg000172c_1
scaffold_51		79163	ptg000193l_1
scaffold_52		2841	ptg000209l_1
scaffold_53		446	ptg000210l_1
