# Supplementary material for: Near telomere-to-telomere genome assembly of Mongolian cattle: implications for population genetic variation and beef quality
Source: Gigascience. 2024 Dec 18;13:giae099. doi: 10.1093/gigascience/giae099 (PMC11653892; doi:10.1093/gigascience/giae099)
Supplement: giae099_Supplemental_Files [file giae099_supplemental_files.zip › Table S4-QV-assessment.xlsx]

## Sheet: QV
assembly/chromosome/scaffold	k-mers found only in assembly	k-mers found in assembly and read set	QV	Error rate
scaffold_2.1_idok	219307	3104929698	54.732	3.36354e-06
1	3190	171934843	60.5379	8.8351e-07
2	6904	153109445	56.6811	2.14728e-06
3	3365	132045484	59.1595	1.21352e-06
5	4971	131952075	57.4618	1.79397e-06
4	8748	130299684	54.9524	3.19713e-06
8	6877	129790696	55.9805	2.52317e-06
9	3034	114904433	59.0054	1.25738e-06
11	4312	114482418	57.4627	1.79361e-06
10	1774	114328191	61.3142	7.38898e-07
7	19452	110926853	50.7826	8.35112e-06
12	5629	104536651	55.9105	2.56422e-06
15	3626	99592376	57.6101	1.73376e-06
14	2190	91941311	59.4528	1.13428e-06
13	3828	91902244	57.0256	1.98351e-06
16	6062	91535235	55.0118	3.15371e-06
20	3830	84955079	56.682	2.14684e-06
21	3696	83288158	56.7506	2.11319e-06
17	4621	81334131	55.6774	2.70555e-06
22	2166	76262565	58.6887	1.35249e-06
18	4487	75532323	55.4838	2.82889e-06
19	10511	70131343	51.4646	7.13746e-06
24	3293	63313551	56.0611	2.47677e-06
26	7889	59498663	51.9968	6.31427e-06
27	2856	57212311	56.2394	2.37717e-06
29	4174	56717245	54.5537	3.50456e-06
28	10139	56613461	50.6911	8.5289e-06
23	3538	53559623	55.0229	3.14568e-06
25	12725	47970030	48.9848	1.26335e-05
X	9919	174471741	55.6746	2.70729e-06
6	7757	125338995	55.306	2.94714e-06

## Sheet: completeness
assembly	all-reads set	soild kmer of assembly	all soild kmer of reads	completeness(%)
scaffold_2.1_idok	all	1977786497	2077005130	95.223
