# Supplementary material for: Near telomere-to-telomere genome assembly of Mongolian cattle: implications for population genetic variation and beef quality
Source: Gigascience. 2024 Dec 18;13:giae099. doi: 10.1093/gigascience/giae099 (PMC11653892; doi:10.1093/gigascience/giae099)
Supplement: giae099_Supplemental_Files [file giae099_supplemental_files.zip › Table S5-95_Individuals .xls]

## Sheet: Sheet1
file	format	type	num_seqs	sum_len	min_len	avg_len	max_len	breed
MF-1_R1_val_1.fq.gz	FASTQ	DNA	168738375	25282698977	20	149.8	150	Mongolian cattle (Alxa)
MF-1_R2_val_2.fq.gz	FASTQ	DNA	168738375	25269125933	20	149.8	150	Mongolian cattle (Alxa)
MF-2_R1_val_1.fq.gz	FASTQ	DNA	159373128	23879593532	20	149.8	150	Mongolian cattle (Alxa)
MF-2_R2_val_2.fq.gz	FASTQ	DNA	159373128	23863451527	20	149.7	150	Mongolian cattle (Alxa)
MF-3_R1_val_1.fq.gz	FASTQ	DNA	136106002	20393871247	20	149.8	150	Mongolian cattle (Alxa)
MF-3_R2_val_2.fq.gz	FASTQ	DNA	136106002	20381603203	20	149.7	150	Mongolian cattle (Alxa)
MM-1_R1_val_1.fq.gz	FASTQ	DNA	191626873	28710265182	20	149.8	150	Mongolian cattle (Alxa)
MM-1_R2_val_2.fq.gz	FASTQ	DNA	191626873	28687312605	20	149.7	150	Mongolian cattle (Alxa)
MM-2_R1_val_1.fq.gz	FASTQ	DNA	161079647	24133628799	20	149.8	150	Mongolian cattle (Alxa)
MM-2_R2_val_2.fq.gz	FASTQ	DNA	161079647	24120785122	20	149.7	150	Mongolian cattle (Alxa)
MM-3_R1_val_1.fq.gz	FASTQ	DNA	95411106	14293910196	20	149.8	150	Mongolian cattle (Alxa)
MM-3_R2_val_2.fq.gz	FASTQ	DNA	95411106	14289759803	20	149.8	150	Mongolian cattle (Alxa)
YF-1_R1_val_1.fq.gz	FASTQ	DNA	642057427	96205133023	20	149.8	150	Mongolian cattle (Alxa)
YF-1_R2_val_2.fq.gz	FASTQ	DNA	642057427	96067250981	20	149.6	150	Mongolian cattle (Alxa)
YF-2_R1_val_1.fq.gz	FASTQ	DNA	164376912	24626933653	20	149.8	150	Mongolian cattle (Alxa)
YF-2_R2_val_2.fq.gz	FASTQ	DNA	164376912	24616307230	20	149.8	150	Mongolian cattle (Alxa)
YF-3_R1_val_1.fq.gz	FASTQ	DNA	189621637	28412333921	20	149.8	150	Mongolian cattle (Alxa)
YF-3_R2_val_2.fq.gz	FASTQ	DNA	189621637	28394642002	20	149.7	150	Mongolian cattle (Alxa)
YM-1_R1_val_1.fq.gz	FASTQ	DNA	175377184	26277529044	20	149.8	150	Mongolian cattle (Alxa)
YM-1_R2_val_2.fq.gz	FASTQ	DNA	175377184	26259652429	20	149.7	150	Mongolian cattle (Alxa)
YM-2_R1_val_1.fq.gz	FASTQ	DNA	162912403	24410835825	20	149.8	150	Mongolian cattle (Alxa)
YM-2_R2_val_2.fq.gz	FASTQ	DNA	162912403	24391307052	20	149.7	150	Mongolian cattle (Alxa)
YM-3_R1_val_1.fq.gz	FASTQ	DNA	163974542	24567508022	20	149.8	150	Mongolian cattle (Alxa)
YM-3_R2_val_2.fq.gz	FASTQ	DNA	163974542	24556020924	20	149.8	150	Mongolian cattle (Alxa)
an10_1_val_1.fq.gz	FASTQ	DNA	109248877	16357105728	20	149.7	150	Angus
an10_2_val_2.fq.gz	FASTQ	DNA	109248877	16346957677	20	149.6	150	Angus
an1_1_val_1.fq.gz	FASTQ	DNA	146586837	21957122358	20	149.8	150	Angus
an1_2_val_2.fq.gz	FASTQ	DNA	146586837	21934920458	20	149.6	150	Angus
an2_1_val_1.fq.gz	FASTQ	DNA	102493499	15348351556	20	149.7	150	Angus
an2_2_val_2.fq.gz	FASTQ	DNA	102493499	15332020615	20	149.6	150	Angus
an3_1_val_1.fq.gz	FASTQ	DNA	104885966	15707994471	20	149.8	150	Angus
an3_2_val_2.fq.gz	FASTQ	DNA	104885966	15690646301	20	149.6	150	Angus
an4_1_val_1.fq.gz	FASTQ	DNA	112727692	16883596328	20	149.8	150	Angus
an4_2_val_2.fq.gz	FASTQ	DNA	112727692	16865120422	20	149.6	150	Angus
an5_1_val_1.fq.gz	FASTQ	DNA	102760405	15391349396	20	149.8	150	Angus
an5_2_val_2.fq.gz	FASTQ	DNA	102760405	15374580500	20	149.6	150	Angus
an6_1_val_1.fq.gz	FASTQ	DNA	99792378	14944955244	20	149.8	150	Angus
an6_2_val_2.fq.gz	FASTQ	DNA	99792378	14939351849	20	149.7	150	Angus
an7_1_val_1.fq.gz	FASTQ	DNA	102424336	15340916149	20	149.8	150	Angus
an7_2_val_2.fq.gz	FASTQ	DNA	102424336	15334500774	20	149.7	150	Angus
an8_1_val_1.fq.gz	FASTQ	DNA	100365056	15031323709	20	149.8	150	Angus
an8_2_val_2.fq.gz	FASTQ	DNA	100365056	15025218698	20	149.7	150	Angus
an9_1_val_1.fq.gz	FASTQ	DNA	108883806	16303874325	20	149.7	150	Angus
an9_2_val_2.fq.gz	FASTQ	DNA	108883806	16295685494	20	149.7	150	Angus
anmeng_1_val_1.fq.gz	FASTQ	DNA	96607182	14462773490	20	149.7	150	Angus-Mongolian hybrid
anmeng_2_val_2.fq.gz	FASTQ	DNA	96607182	14457090445	20	149.6	150	Angus-Mongolian hybrid
fu10_1_val_1.fq.gz	FASTQ	DNA	98112477	14695120418	20	149.8	150	Fleckvieh
fu10_2_val_2.fq.gz	FASTQ	DNA	98112477	14679367903	20	149.6	150	Fleckvieh
fu1_1_val_1.fq.gz	FASTQ	DNA	103009659	15427107979	20	149.8	150	Fleckvieh
fu1_2_val_2.fq.gz	FASTQ	DNA	103009659	15412009065	20	149.6	150	Fleckvieh
fu2_1_val_1.fq.gz	FASTQ	DNA	97503006	14603055606	20	149.8	150	Fleckvieh
fu2_2_val_2.fq.gz	FASTQ	DNA	97503006	14586629576	20	149.6	150	Fleckvieh
fu3_1_val_1.fq.gz	FASTQ	DNA	104299472	15622111036	20	149.8	150	Fleckvieh
fu3_2_val_2.fq.gz	FASTQ	DNA	104299472	15603830838	20	149.6	150	Fleckvieh
fu4_1_val_1.fq.gz	FASTQ	DNA	104113476	15594169564	20	149.8	150	Fleckvieh
fu4_2_val_2.fq.gz	FASTQ	DNA	104113476	15576351134	20	149.6	150	Fleckvieh
fu5_1_val_1.fq.gz	FASTQ	DNA	103782273	15545069244	20	149.8	150	Fleckvieh
fu5_2_val_2.fq.gz	FASTQ	DNA	103782273	15528321862	20	149.6	150	Fleckvieh
fu6_1_val_1.fq.gz	FASTQ	DNA	106708359	15983413289	20	149.8	150	Fleckvieh
fu6_2_val_2.fq.gz	FASTQ	DNA	106708359	15961446762	20	149.6	150	Fleckvieh
fu7_1_val_1.fq.gz	FASTQ	DNA	122451442	18338448881	20	149.8	150	Fleckvieh
fu7_2_val_2.fq.gz	FASTQ	DNA	122451442	18318172870	20	149.6	150	Fleckvieh
fu8_1_val_1.fq.gz	FASTQ	DNA	107224438	16059935637	20	149.8	150	Fleckvieh
fu8_2_val_2.fq.gz	FASTQ	DNA	107224438	16040913328	20	149.6	150	Fleckvieh
fu9_1_val_1.fq.gz	FASTQ	DNA	103565872	15511856387	20	149.8	150	Fleckvieh
fu9_2_val_2.fq.gz	FASTQ	DNA	103565872	15492673672	20	149.6	150	Fleckvieh
he10_1_val_1.fq.gz	FASTQ	DNA	96550635	14461965649	20	149.8	150	Holstein
he10_2_val_2.fq.gz	FASTQ	DNA	96550635	14454061059	20	149.7	150	Holstein
he1_1_val_1.fq.gz	FASTQ	DNA	106993535	16026155673	20	149.8	150	Holstein
he1_2_val_2.fq.gz	FASTQ	DNA	106993535	16016517648	20	149.7	150	Holstein
he2_1_val_1.fq.gz	FASTQ	DNA	101867354	15258015275	20	149.8	150	Holstein
he2_2_val_2.fq.gz	FASTQ	DNA	101867354	15248699231	20	149.7	150	Holstein
he3_1_val_1.fq.gz	FASTQ	DNA	107662975	16125850067	20	149.8	150	Holstein
he3_2_val_2.fq.gz	FASTQ	DNA	107662975	16117164294	20	149.7	150	Holstein
he4_1_val_1.fq.gz	FASTQ	DNA	101274592	15169535189	20	149.8	150	Holstein
he4_2_val_2.fq.gz	FASTQ	DNA	101274592	15160696345	20	149.7	150	Holstein
he5_1_val_1.fq.gz	FASTQ	DNA	121126678	18143370397	20	149.8	150	Holstein
he5_2_val_2.fq.gz	FASTQ	DNA	121126678	18133968711	20	149.7	150	Holstein
he6_1_val_1.fq.gz	FASTQ	DNA	103972339	15572425723	20	149.8	150	Holstein
he6_2_val_2.fq.gz	FASTQ	DNA	103972339	15564620629	20	149.7	150	Holstein
he7_1_val_1.fq.gz	FASTQ	DNA	120804840	18095070410	20	149.8	150	Holstein
he7_2_val_2.fq.gz	FASTQ	DNA	120804840	18085473897	20	149.7	150	Holstein
he8_1_val_1.fq.gz	FASTQ	DNA	113511598	17002664636	20	149.8	150	Holstein
he8_2_val_2.fq.gz	FASTQ	DNA	113511598	16992926379	20	149.7	150	Holstein
he9_1_val_1.fq.gz	FASTQ	DNA	103911098	15564457112	20	149.8	150	Holstein
he9_2_val_2.fq.gz	FASTQ	DNA	103911098	15556346432	20	149.7	150	Holstein
heniu10_1_val_1.fq.gz	FASTQ	DNA	125258737	18761405019	20	149.8	150	Wagyu
heniu10_2_val_2.fq.gz	FASTQ	DNA	125258737	18752175923	20	149.7	150	Wagyu
heniu2_1_val_1.fq.gz	FASTQ	DNA	111913205	16763033563	20	149.8	150	Wagyu
heniu2_2_val_2.fq.gz	FASTQ	DNA	111913205	16751362970	20	149.7	150	Wagyu
heniu3_1_val_1.fq.gz	FASTQ	DNA	126343341	18924898450	20	149.8	150	Wagyu
heniu3_2_val_2.fq.gz	FASTQ	DNA	126343341	18914481154	20	149.7	150	Wagyu
heniu4_1_val_1.fq.gz	FASTQ	DNA	105951345	15869440585	20	149.8	150	Wagyu
heniu4_2_val_2.fq.gz	FASTQ	DNA	105951345	15860074165	20	149.7	150	Wagyu
heniu5_1_val_1.fq.gz	FASTQ	DNA	139925641	20959795762	20	149.8	150	Wagyu
heniu5_2_val_2.fq.gz	FASTQ	DNA	139925641	20948324597	20	149.7	150	Wagyu
heniu6_1_val_1.fq.gz	FASTQ	DNA	97558011	14613027614	20	149.8	150	Wagyu
heniu6_2_val_2.fq.gz	FASTQ	DNA	97558011	14605441144	20	149.7	150	Wagyu
heniu7_1_val_1.fq.gz	FASTQ	DNA	133851096	20047685204	20	149.8	150	Wagyu
heniu7_2_val_2.fq.gz	FASTQ	DNA	133851096	20026627541	20	149.6	150	Wagyu
heniu8_1_val_1.fq.gz	FASTQ	DNA	144421853	21633811811	20	149.8	150	Wagyu
heniu8_2_val_2.fq.gz	FASTQ	DNA	144421853	21623622753	20	149.7	150	Wagyu
heniu9_1_val_1.fq.gz	FASTQ	DNA	112656996	16873642135	20	149.8	150	Wagyu
heniu9_2_val_2.fq.gz	FASTQ	DNA	112656996	16864758503	20	149.7	150	Wagyu
heniu_1_val_1.fq.gz	FASTQ	DNA	102267662	15317873493	20	149.8	150	Wagyu
heniu_2_val_2.fq.gz	FASTQ	DNA	102267662	15308829312	20	149.7	150	Wagyu
hongan2_1_val_1.fq.gz	FASTQ	DNA	108216336	16208611646	20	149.8	150	Red Angus
hongan2_2_val_2.fq.gz	FASTQ	DNA	108216336	16202148728	20	149.7	150	Red Angus
hongan_1_val_1.fq.gz	FASTQ	DNA	113609984	17016403850	20	149.8	150	Red Angus
hongan_2_val_2.fq.gz	FASTQ	DNA	113609984	17011996920	20	149.7	150	Red Angus
meng10_1_val_1.fq.gz	FASTQ	DNA	98704078	14777140845	20	149.7	150	Mongolian cattle
meng10_2_val_2.fq.gz	FASTQ	DNA	98704078	14770661609	20	149.6	150	Mongolian cattle
meng1_1_val_1.fq.gz	FASTQ	DNA	95581283	14311936719	20	149.7	150	Mongolian cattle
meng1_2_val_2.fq.gz	FASTQ	DNA	95581283	14301988618	20	149.6	150	Mongolian cattle
meng2_1_val_1.fq.gz	FASTQ	DNA	98516158	14755562352	20	149.8	150	Mongolian cattle
meng2_2_val_2.fq.gz	FASTQ	DNA	98516158	14750202158	20	149.7	150	Mongolian cattle
meng3_1_val_1.fq.gz	FASTQ	DNA	113014475	16927399939	20	149.8	150	Mongolian cattle
meng3_2_val_2.fq.gz	FASTQ	DNA	113014475	16921544530	20	149.7	150	Mongolian cattle
meng4_1_val_1.fq.gz	FASTQ	DNA	100582846	15064911296	20	149.8	150	Mongolian cattle
meng4_2_val_2.fq.gz	FASTQ	DNA	100582846	15058202787	20	149.7	150	Mongolian cattle
meng5_1_val_1.fq.gz	FASTQ	DNA	95825476	14352644614	20	149.8	150	Mongolian cattle
meng5_2_val_2.fq.gz	FASTQ	DNA	95825476	14347379998	20	149.7	150	Mongolian cattle
meng6_1_val_1.fq.gz	FASTQ	DNA	100934355	15118576477	20	149.8	150	Mongolian cattle
meng6_2_val_2.fq.gz	FASTQ	DNA	100934355	15112718126	20	149.7	150	Mongolian cattle
meng7_1_val_1.fq.gz	FASTQ	DNA	116518446	17452450092	20	149.8	150	Mongolian cattle
meng7_2_val_2.fq.gz	FASTQ	DNA	116518446	17446915405	20	149.7	150	Mongolian cattle
meng8_1_val_1.fq.gz	FASTQ	DNA	102603923	15362611872	20	149.7	150	Mongolian cattle
meng8_2_val_2.fq.gz	FASTQ	DNA	102603923	15356261276	20	149.7	150	Mongolian cattle
meng9_1_val_1.fq.gz	FASTQ	DNA	93827407	14046638064	20	149.7	150	Mongolian cattle
meng9_2_val_2.fq.gz	FASTQ	DNA	93827407	14040911801	20	149.6	150	Mongolian cattle
san10_1_val_1.fq.gz	FASTQ	DNA	122370938	18328456513	20	149.8	150	Sanhe cattle
san10_2_val_2.fq.gz	FASTQ	DNA	122370938	18310934084	20	149.6	150	Sanhe cattle
san1_1_val_1.fq.gz	FASTQ	DNA	111156310	16649783479	20	149.8	150	Sanhe cattle
san1_2_val_2.fq.gz	FASTQ	DNA	111156310	16625028836	20	149.6	150	Sanhe cattle
san2_1_val_1.fq.gz	FASTQ	DNA	120902336	18109081393	20	149.8	150	Sanhe cattle
san2_2_val_2.fq.gz	FASTQ	DNA	120902336	18088525336	20	149.6	150	Sanhe cattle
san3_1_val_1.fq.gz	FASTQ	DNA	101789091	15245286950	20	149.8	150	Sanhe cattle
san3_2_val_2.fq.gz	FASTQ	DNA	101789091	15227963162	20	149.6	150	Sanhe cattle
san4_1_val_1.fq.gz	FASTQ	DNA	173721791	26020895865	20	149.8	150	Sanhe cattle
san4_2_val_2.fq.gz	FASTQ	DNA	173721791	25995890686	20	149.6	150	Sanhe cattle
san5_1_val_1.fq.gz	FASTQ	DNA	99823471	14951751992	20	149.8	150	Sanhe cattle
san5_2_val_2.fq.gz	FASTQ	DNA	99823471	14934627834	20	149.6	150	Sanhe cattle
san6_1_val_1.fq.gz	FASTQ	DNA	94451106	14146830970	20	149.8	150	Sanhe cattle
san6_2_val_2.fq.gz	FASTQ	DNA	94451106	14129212598	20	149.6	150	Sanhe cattle
san7_1_val_1.fq.gz	FASTQ	DNA	124524807	18651349351	20	149.8	150	Sanhe cattle
san7_2_val_2.fq.gz	FASTQ	DNA	124524807	18630665380	20	149.6	150	Sanhe cattle
san8_1_val_1.fq.gz	FASTQ	DNA	114902454	17210388092	20	149.8	150	Sanhe cattle
san8_2_val_2.fq.gz	FASTQ	DNA	114902454	17192009315	20	149.6	150	Sanhe cattle
san9_1_val_1.fq.gz	FASTQ	DNA	112772497	16890106717	20	149.8	150	Sanhe cattle
san9_2_val_2.fq.gz	FASTQ	DNA	112772497	16872105767	20	149.6	150	Sanhe cattle
xi10_1_val_1.fq.gz	FASTQ	DNA	102619527	15364588205	20	149.7	150	Simmental
xi10_2_val_2.fq.gz	FASTQ	DNA	102619527	15356131271	20	149.6	150	Simmental
xi1_1_val_1.fq.gz	FASTQ	DNA	100394431	15032184485	20	149.7	150	Simmental
xi1_2_val_2.fq.gz	FASTQ	DNA	100394431	15020576694	20	149.6	150	Simmental
xi2_1_val_1.fq.gz	FASTQ	DNA	104661174	15670924451	20	149.7	150	Simmental
xi2_2_val_2.fq.gz	FASTQ	DNA	104661174	15661933409	20	149.6	150	Simmental
xi3_1_val_1.fq.gz	FASTQ	DNA	108572039	16261457726	20	149.8	150	Simmental
xi3_2_val_2.fq.gz	FASTQ	DNA	108572039	16242039928	20	149.6	150	Simmental
xi4_1_val_1.fq.gz	FASTQ	DNA	112635192	16870807097	20	149.8	150	Simmental
xi4_2_val_2.fq.gz	FASTQ	DNA	112635192	16852240614	20	149.6	150	Simmental
xi5_1_val_1.fq.gz	FASTQ	DNA	101349292	15174896824	20	149.7	150	Simmental
xi5_2_val_2.fq.gz	FASTQ	DNA	101349292	15168334440	20	149.7	150	Simmental
xi6_1_val_1.fq.gz	FASTQ	DNA	102139740	15293651052	20	149.7	150	Simmental
xi6_2_val_2.fq.gz	FASTQ	DNA	102139740	15286107775	20	149.7	150	Simmental
xi7_1_val_1.fq.gz	FASTQ	DNA	95173708	14255097049	20	149.8	150	Simmental
xi7_2_val_2.fq.gz	FASTQ	DNA	95173708	14249470450	20	149.7	150	Simmental
xi8_1_val_1.fq.gz	FASTQ	DNA	99547887	14909081460	20	149.8	150	Simmental
xi8_2_val_2.fq.gz	FASTQ	DNA	99547887	14894688792	20	149.6	150	Simmental
xi9_1_val_1.fq.gz	FASTQ	DNA	100405235	15035194395	20	149.7	150	Simmental
xi9_2_val_2.fq.gz	FASTQ	DNA	100405235	15017533411	20	149.6	150	Simmental
xiangxi10_1_val_1.fq.gz	FASTQ	DNA	108063928	16185890305	20	149.8	150	Xiangxi yellow cattle
xiangxi10_2_val_2.fq.gz	FASTQ	DNA	108063928	16168207854	20	149.6	150	Xiangxi yellow cattle
xiangxi1_1_val_1.fq.gz	FASTQ	DNA	110839308	16601863854	20	149.8	150	Xiangxi yellow cattle
xiangxi1_2_val_2.fq.gz	FASTQ	DNA	110839308	16583513933	20	149.6	150	Xiangxi yellow cattle
xiangxi2_1_val_1.fq.gz	FASTQ	DNA	105704921	15828480232	20	149.7	150	Xiangxi yellow cattle
xiangxi2_2_val_2.fq.gz	FASTQ	DNA	105704921	15813925500	20	149.6	150	Xiangxi yellow cattle
xiangxi3_1_val_1.fq.gz	FASTQ	DNA	138702902	20775988988	20	149.8	150	Xiangxi yellow cattle
xiangxi3_2_val_2.fq.gz	FASTQ	DNA	138702902	20757644490	20	149.7	150	Xiangxi yellow cattle
xiangxi4_1_val_1.fq.gz	FASTQ	DNA	159251497	23853110157	20	149.8	150	Xiangxi yellow cattle
xiangxi4_2_val_2.fq.gz	FASTQ	DNA	159251497	23829150292	20	149.6	150	Xiangxi yellow cattle
xiangxi5_1_val_1.fq.gz	FASTQ	DNA	102607360	15368035637	20	149.8	150	Xiangxi yellow cattle
xiangxi5_2_val_2.fq.gz	FASTQ	DNA	102607360	15362402171	20	149.7	150	Xiangxi yellow cattle
xiangxi6_1_val_1.fq.gz	FASTQ	DNA	112203482	16805939008	20	149.8	150	Xiangxi yellow cattle
xiangxi6_2_val_2.fq.gz	FASTQ	DNA	112203482	16787220716	20	149.6	150	Xiangxi yellow cattle
xiangxi7_1_val_1.fq.gz	FASTQ	DNA	101037277	15132893012	20	149.8	150	Xiangxi yellow cattle
xiangxi7_2_val_2.fq.gz	FASTQ	DNA	101037277	15114883523	20	149.6	150	Xiangxi yellow cattle
xiangxi8_1_val_1.fq.gz	FASTQ	DNA	94585458	14166125548	20	149.8	150	Xiangxi yellow cattle
xiangxi8_2_val_2.fq.gz	FASTQ	DNA	94585458	14161741350	20	149.7	150	Xiangxi yellow cattle
xiangxi9_1_val_1.fq.gz	FASTQ	DNA	109982553	16473761829	20	149.8	150	Xiangxi yellow cattle
xiangxi9_2_val_2.fq.gz	FASTQ	DNA	109982553	16456769784	20	149.6	150	Xiangxi yellow cattle
