# Supplementary material for: Near telomere-to-telomere genome assembly of Mongolian cattle: implications for population genetic variation and beef quality
Source: Gigascience. 2024 Dec 18;13:giae099. doi: 10.1093/gigascience/giae099 (PMC11653892; doi:10.1093/gigascience/giae099)
Supplement: giae099_Supplemental_Files [file giae099_supplemental_files.zip › Table S6-information of cattle population.xlsx]

## Sheet: Table S1
Source	Breed	Number	Origin	Bos indicus	Bos taurus	Milk	Meat	Dual-purpose
NCBI	Afar	8	Ethiopia	˅		˅
	Arsi	7	Ethiopia	˅			˅
	Barka	7	Ethiopia	˅				˅
	Boran	8	Ethiopia	˅			˅
	Brahman	8	India	˅			˅
	Butana	8	Central Sudan	˅		˅
	Charolais	7	Frence		˅		˅
	Dengchuan	2
	Ethiopian Boran	7	Southern Ethiopia	˅			˅
	Fogera	8	Ethiopia	˅			˅
	Gelbvieh	4	German		˅			˅
	Gir	3	India	˅			˅
	Goffa	7
	Hanwoo	8	South Korea		˅		˅
	Horro	7	Ethiopia	˅		˅
	Kenana	7	Central Sudan	˅		˅
	Limousin	8	Frence		˅		˅
	Maine Anjou	2	Frence		˅		˅
	Mursi	7
	Muturu	4
	N'Dama	3	West Africa		˅		˅
	Nelore	7	India	˅			˅
	Hereford	7	British		˅		˅
	Jersey	8	British		˅	˅
	Ogaden	7	Ethiopia	˅			˅
	Sheko	8	Ethiopia		˅		˅
	TibetanYellow Cattle	6	China
	WandongCattle	2
	WannanCattle	2
	WeiningCattle	3
	WenshanCattle	5
	XuanhanCattle	4
	YanbianCattle	1			˅
	ZaobeiCattle	3
	BohaiBlackCattle	4
	ChaidamuYellowCattle	4
	Dianzhong Cattle	6
	Guangfeng Cattle	4
	Jian Cattle	4
	JiaxianRed Cattle	2
	Jinjiang Cattle	2
	Leiqiong Cattle	3
	Kazakh Cattle	8
	Lingnan Cattle	3
	Luxi Cattle	4
This study	Holstein	10	Netherlands		˅	˅
	Wagyu	10	Janpan		˅		˅
	Angus	10	British		˅		˅
	Sanhe cattle	10	China		˅			˅
	Fleckvieh	10	Austria, German		˅			˅
	Xiangxi yellow cattle	10	China
	Simmental	10	Swiss		˅		˅
	Red Angus	2	British		˅		˅
	Angus-Mongolian hybrid	1
	Mongolian cattle	10	China		˅		˅
	Mongolian cattle (Alxa)	12	China		˅		˅

## Sheet: Sheet2
NCBI ID	ID	Breed
SRR12452205	Afar-1	Afar
SRR12452203	Afar-2	Afar
SRR12452208	Afar-3	Afar
SRR12452204	Afar-4	Afar
SRR12452210	Afar-5	Afar
SRR12452202	Afar-6	Afar
SRR12452209	Afar-7	Afar
SRR12452207	Afar-8	Afar
SRR12452298	Arsi-1	Arsi
SRR12452217	Arsi-2	Arsi
SRR12452271	Arsi-3	Arsi
SRR12452195	Arsi-4	Arsi
SRR12452240	Arsi-5	Arsi
SRR12452282	Arsi-6	Arsi
SRR12452293	Arsi-7	Arsi
SRR12452248	Barka-1	Barka
SRR12452244	Barka-2	Barka
SRR12452245	Barka-3	Barka
SRR12452246	Barka-4	Barka
SRR12452241	Barka-5	Barka
SRR12452247	Barka-6	Barka
SRR12452243	Barka-7	Barka
SRR5507226	BohaiBlackCattle-1	BohaiBlackCattle
SRR5507224	BohaiBlackCattle-2	BohaiBlackCattle
SRR5507223	BohaiBlackCattle-3	BohaiBlackCattle
SRR3546729	Boran-1	Boran
SRR3546728	Boran-2	Boran
SRR3546725	Boran-3	Boran
SRR3546727	Boran-4	Boran
SRR3546777	Boran-5	Boran
SRR3508267	Boran-6	Boran
SRR3524807	Boran-7	Boran
SRR3524810	Boran-8	Boran
SRR2016745	Brahman-1	Brahman
SRR2016749	Brahman-2	Brahman
SRR2016795	Brahman-3	Brahman
SRR2016748	Brahman-4	Brahman
SRR6650020	Brahman-5	Brahman
SRR6650031	Brahman-6	Brahman
SRR6650021	Brahman-7	Brahman
SRR6650023	Brahman-8	Brahman
SRR12452233	Butana-1	Butana
SRR12452281	Butana-2	Butana
SRR12452283	Butana-3	Butana
SRR12452289	Butana-4	Butana
SRR12452294	Butana-5	Butana
SRR12452234	Butana-6	Butana
SRR12452235	Butana-7	Butana
SRR12452237	Butana-8	Butana
SRR5507271	ChaidamuYellowCattle-1	ChaidamuYellowCattle
SRR5507268	ChaidamuYellowCattle-2	ChaidamuYellowCattle
SRR5507272	ChaidamuYellowCattle-3	ChaidamuYellowCattle
SRR5507269	ChaidamuYellowCattle-4	ChaidamuYellowCattle
SRR866397	Charolais-1	Charolais
SRR866398	Charolais-2	Charolais
SRR866394	Charolais-3	Charolais
SRR866349	Charolais-4	Charolais
SRR1525612	Charolais-5	Charolais
SRR1525607	Charolais-6	Charolais
SRR1525602	Charolais-7	Charolais
SRR866331	Charolais-8	Charolais
SRR6234767	Dengchuan-1	Dengchuan
SRR6234766	Dengchuan-2	Dengchuan
SRR6024565	DianzhongCattle-1	DianzhongCattle
SRR6024566	DianzhongCattle-2	DianzhongCattle
SRR6024564	DianzhongCattle-3	DianzhongCattle
SRR6024567	DianzhongCattle-4	DianzhongCattle
SRR6024568	DianzhongCattle-5	DianzhongCattle
SRR6024563	DianzhongCattle-6	DianzhongCattle
SRR12452273	EthiopianBoran-1	EthiopianBoran
SRR12452272	EthiopianBoran-2	EthiopianBoran
SRR12452276	EthiopianBoran-3	EthiopianBoran
SRR12452270	EthiopianBoran-4	EthiopianBoran
SRR12452275	EthiopianBoran-5	EthiopianBoran
SRR12452278	EthiopianBoran-6	EthiopianBoran
SRR12452279	EthiopianBoran-7	EthiopianBoran
SRR12452262	Fogera-1	Fogera
SRR12452186	Fogera-2	Fogera
SRR12452187	Fogera-3	Fogera
SRR12452185	Fogera-4	Fogera
SRR12452263	Fogera-5	Fogera
SRR12452188	Fogera-6	Fogera
SRR12452261	Fogera-7	Fogera
SRR12452297	Fogera-8	Fogera
SRR1343166	Gelbvieh-1	Gelbvieh
SRR1343161	Gelbvieh-2	Gelbvieh
SRR1355236	Gelbvieh-3	Gelbvieh
SRR1355260	Gelbvieh-4	Gelbvieh
SRR2016755	Gir-1	Gir
SRR2016754	Gir-2	Gir
SRR2016752	Gir-3	Gir
SRR12452229	Goffa-1	Goffa
SRR12452266	Goffa-2	Goffa
SRR12452232	Goffa-3	Goffa
SRR12452265	Goffa-4	Goffa
SRR12452267	Goffa-5	Goffa
SRR12452230	Goffa-6	Goffa
SRR12452268	Goffa-7	Goffa
SRR5507284	GuangfengCattle-1	GuangfengCattle
SRR5507286	GuangfengCattle-2	GuangfengCattle
SRR5507285	GuangfengCattle-3	GuangfengCattle
SRR5507283	GuangfengCattle-4	GuangfengCattle
SRR934395	Hanwoo-1	Hanwoo
SRR934403	Hanwoo-2	Hanwoo
SRR934399	Hanwoo-3	Hanwoo
SRR926762	Hanwoo-4	Hanwoo
SRR934402	Hanwoo-5	Hanwoo
SRR934404	Hanwoo-6	Hanwoo
SRR934436	Hanwoo-7	Hanwoo
SRR934435	Hanwoo-8	Hanwoo
SRR12452251	Horro-1	Horro
SRR12452254	Horro-2	Horro
SRR12452257	Horro-3	Horro
SRR12452256	Horro-4	Horro
SRR12452259	Horro-5	Horro
SRR12452253	Horro-6	Horro
SRR12452252	Horro-7	Horro
SRR5507281	JianCattle-1	JianCattle
SRR5507280	JianCattle-2	JianCattle
SRR5507282	JianCattle-3	JianCattle
SRR5507279	JianCattle-4	JianCattle
SRR5507231	JiaxianRedCattle-1	JiaxianRedCattle
SRR5507229	JiaxianRedCattle-2	JiaxianRedCattle
SRR5507275	JinjiangCattle-1	JinjiangCattle
SRR5507278	JinjiangCattle-2	JinjiangCattle
SRR5507252	KazakhCattle-1	KazakhCattle
SRR5507254	KazakhCattle-2	KazakhCattle
SRR5507255	KazakhCattle-3	KazakhCattle
SRR5507257	KazakhCattle-4	KazakhCattle
SRR5507253	KazakhCattle-5	KazakhCattle
SRR5507256	KazakhCattle-6	KazakhCattle
SRR5507259	KazakhCattle-7	KazakhCattle
SRR5507260	KazakhCattle-8	KazakhCattle
SRR3694656	Kenana-1	Kenana
SRR3694657	Kenana-2	Kenana
SRR3694651	Kenana-3	Kenana
SRR3694658	Kenana-4	Kenana
SRR3694659	Kenana-5	Kenana
SRR3694653	Kenana-6	Kenana
SRR3694652	Kenana-7	Kenana
SRR5507188	LeiqiongCattle-1	LeiqiongCattle
SRR5507189	LeiqiongCattle-2	LeiqiongCattle
SRR5507190	LeiqiongCattle-3	LeiqiongCattle
SRR8727721	Limousin-1	Limousin
SRR866391	Limousin-2	Limousin
SRR8727725	Limousin-3	Limousin
SRR866389	Limousin-4	Limousin
SRR8727724	Limousin-5	Limousin
SRR8727726	Limousin-6	Limousin
SRR7946693	Limousin-7	Limousin
SRR8727723	Limousin-8	Limousin
SRR5507216	LingnanCattle-1	LingnanCattle
SRR5507220	LingnanCattle-2	LingnanCattle
SRR5507219	LingnanCattle-3	LingnanCattle
SRR5507239	LuxiCattle-1	LuxiCattle
SRR5507240	LuxiCattle-2	LuxiCattle
SRR5507241	LuxiCattle-3	LuxiCattle
SRR5507238	LuxiCattle-4	LuxiCattle
SRR1365127	MaineAnjou-1	MaineAnjou
SRR1365130	MaineAnjou-2	MaineAnjou
SRR12452215	Mursi-1	Mursi
SRR12452216	Mursi-2	Mursi
SRR12452221	Mursi-3	Mursi
SRR12452218	Mursi-4	Mursi
SRR12452213	Mursi-5	Mursi
SRR12452222	Mursi-6	Mursi
SRR12452219	Mursi-7	Mursi
SRR10992777	Muturu-1	Muturu
SRR10992776	Muturu-2	Muturu
SRR10992775	Muturu-3	Muturu
SRR10992774	Muturu-4	Muturu
SRR12452199	Ndama-1	Ndama
SRR12452200	Ndama-2	Ndama
SRR12452201	Ndama-3	Ndama
SRR8249134	Nelore-1	Nelore
SRR2016757	Nelore-2	Nelore
SRR2016756	Nelore-3	Nelore
SRR2016759	Nelore-4	Nelore
SRR8249135	Nelore-5	Nelore
SRR8249136	Nelore-6	Nelore
SRR2016762	Nelore-7	Nelore
SRR3592093	Ogaden-1	Ogaden
SRR3219049	Ogaden-2	Ogaden
SRR3592091	Ogaden-3	Ogaden
SRR3508266	Ogaden-4	Ogaden
SRR3490689	Ogaden-5	Ogaden
SRR3491019	Ogaden-6	Ogaden
SRR3225526	Ogaden-7	Ogaden
SRR12452194	Sheko-1	Sheko
SRR12452191	Sheko-2	Sheko
SRR12452192	Sheko-3	Sheko
SRR12452190	Sheko-4	Sheko
SRR12452189	Sheko-5	Sheko
SRR12452198	Sheko-6	Sheko
SRR12452197	Sheko-7	Sheko
SRR12452196	Sheko-8	Sheko
SRR5507246	TibetanYellowCattle-1	TibetanYellowCattle
SRR5507250	TibetanYellowCattle-2	TibetanYellowCattle
SRR5507251	TibetanYellowCattle-3	TibetanYellowCattle
SRR5507245	TibetanYellowCattle-4	TibetanYellowCattle
SRR5507247	TibetanYellowCattle-5	TibetanYellowCattle
SRR5507244	TibetanYellowCattle-6	TibetanYellowCattle
SRR5507193	WandongCattle-1	WandongCattle
SRR5507194	WandongCattle-2	WandongCattle
SRR5507197	WannanCattle-1	WannanCattle
SRR6024573	WannanCattle-2	WannanCattle
SRR5507201	WeiningCattle-1	WeiningCattle
SRR5507200	WeiningCattle-2	WeiningCattle
SRR5507202	WeiningCattle-3	WeiningCattle
SRR6024576	WenshanCattle-1	WenshanCattle
SRR6024575	WenshanCattle-2	WenshanCattle
SRR6024570	WenshanCattle-3	WenshanCattle
SRR6024577	WenshanCattle-4	WenshanCattle
SRR6024578	WenshanCattle-5	WenshanCattle
SRR5507206	XuanhanCattle-1	XuanhanCattle
SRR5507208	XuanhanCattle-2	XuanhanCattle
SRR5507205	XuanhanCattle-3	XuanhanCattle
SRR5507207	XuanhanCattle-4	XuanhanCattle
SRR5507273	YanbianCattle-1	YanbianCattle
SRR5507213	ZaobeiCattle-1	ZaobeiCattle
SRR5507212	ZaobeiCattle-2	ZaobeiCattle
SRR5507210	ZaobeiCattle-3	ZaobeiCattle
SRR15840409	hereford-1	hereford
SRR15840410	hereford-2	hereford
SRR15840411	hereford-3	hereford
SRR15840412	hereford-4	hereford
SRR15840413	hereford-5	hereford
SRR15840416	hereford-6	hereford
SRR15840417	hereford-7	hereford
SRR14765346	jersey-1	jersey
SRR14765347	jersey-2	jersey
SRR14765348	jersey-3	jersey
SRR14765349	jersey-4	jersey
SRR14765350	jersey-5	jersey
SRR14765351	jersey-6	jersey
SRR14765352	jersey-7	jersey
SRR14765353	jersey-8	jersey
