# Supplementary material for: Near telomere-to-telomere genome assembly of Mongolian cattle: implications for population genetic variation and beef quality
Source: Gigascience. 2024 Dec 18;13:giae099. doi: 10.1093/gigascience/giae099 (PMC11653892; doi:10.1093/gigascience/giae099)
Supplement: giae099_Supplemental_Files [file giae099_supplemental_files.zip › Table S7-Mong_vs_Wagyu.xlsx]

## Sheet: gene
# The following table is formatted as tab separated values.
#GeneName	GeneId	TranscriptId	BioType	variants_impact_HIGH	variants_impact_LOW	variants_impact_MODERATE	variants_impact_MODIFIER	variants_effect_3_prime_UTR_truncation	variants_effect_3_prime_UTR_variant	variants_effect_5_prime_UTR_premature_start_codon_gain_variant	variants_effect_5_prime_UTR_variant	variants_effect_conservative_inframe_deletion	variants_effect_conservative_inframe_insertion	variants_effect_disruptive_inframe_deletion	variants_effect_disruptive_inframe_insertion	variants_effect_downstream_gene_variant	variants_effect_exon_loss_variant	variants_effect_frameshift_variant	variants_effect_initiator_codon_variant	variants_effect_intron_variant	variants_effect_missense_variant	variants_effect_non_coding_transcript_exon_variant	variants_effect_non_coding_transcript_variant	variants_effect_splice_acceptor_variant	variants_effect_splice_donor_variant	variants_effect_splice_region_variant	variants_effect_start_lost	variants_effect_stop_gained	variants_effect_stop_lost	variants_effect_stop_retained_variant	variants_effect_synonymous_variant	variants_effect_upstream_gene_variant
20ALPHA-HSD	gene-20ALPHA-HSD	NM_001167660.1	protein_coding	0	0	0	13	0	0	0	0	0	0	0	0	0	0	0	0	0	0	0	11	0	0	0	0	0	0	0	0	2
A1BG	gene-A1BG	NM_001046243.2	protein_coding	0	0	0	1	0	0	0	0	0	0	0	0	1	0	0	0	0	0	0	0	0	0	0	0	0	0	0	0	0
A1CF	gene-A1CF	XM_005225372.4	protein_coding	0	0	0	5	0	0	0	0	0	0	0	0	0	0	0	0	0	0	0	5	0	0	0	0	0	0	0	0	0
A1CF	gene-A1CF	XM_005225375.4	protein_coding	0	0	0	5	0	0	0	0	0	0	0	0	0	0	0	0	0	0	0	5	0	0	0	0	0	0	0	0	0
A1CF	gene-A1CF	XM_015460592.2	protein_coding	0	0	0	5	0	0	0	0	0	0	0	0	0	0	0	0	0	0	0	4	0	0	0	0	0	0	0	0	1
A1CF	gene-A1CF	XM_015460593.2	protein_coding	0	0	0	5	0	0	0	0	0	0	0	0	0	0	0	0	0	0	0	5	0	0	0	0	0	0	0	0	0
A1CF	gene-A1CF	XM_024985945.1	protein_coding	0	0	0	5	0	0	0	0	0	0	0	0	0	0	0	0	0	0	0	5	0	0	0	0	0	0	0	0	0
A1CF	gene-A1CF	XM_024985946.1	protein_coding	0	0	0	5	0	0	0	0	0	0	0	0	0	0	0	0	0	0	0	5	0	0	0	0	0	0	0	0	0
A2M	gene-A2M	NM_001109795.1	protein_coding	0	0	0	6	0	0	0	0	0	0	0	0	2	0	0	0	0	0	0	4	0	0	0	0	0	0	0	0	0
A2M	gene-A2M	XM_005207056.4	protein_coding	0	0	0	13	0	0	0	0	0	0	0	0	3	0	0	0	0	0	0	10	0	0	0	0	0	0	0	0	0
A3GALT2	gene-A3GALT2	XM_024982201.1	protein_coding	0	0	0	4	0	0	0	0	0	0	0	0	0	0	0	0	0	0	0	1	0	0	0	0	0	0	0	0	3
A4GALT	gene-A4GALT	XM_015471429.2	protein_coding	0	0	0	1	0	0	0	0	0	0	0	0	0	0	0	0	0	0	0	1	0	0	0	0	0	0	0	0	0
A4GALT	gene-A4GALT	XM_015471430.2	protein_coding	0	0	0	1	0	0	0	0	0	0	0	0	0	0	0	0	0	0	0	1	0	0	0	0	0	0	0	0	0
A4GALT	gene-A4GALT	XM_015471431.2	protein_coding	0	0	0	1	0	0	0	0	0	0	0	0	0	0	0	0	0	0	0	1	0	0	0	0	0	0	0	0	0
A4GALT	gene-A4GALT	XM_015471432.2	protein_coding	0	0	0	1	0	0	0	0	0	0	0	0	0	0	0	0	0	0	0	1	0	0	0	0	0	0	0	0	0
A4GALT	gene-A4GALT	XM_015471433.2	protein_coding	0	0	0	1	0	0	0	0	0	0	0	0	0	0	0	0	0	0	0	1	0	0	0	0	0	0	0	0	0
A4GALT	gene-A4GALT	XM_015471434.2	protein_coding	0	0	0	1	0	0	0	0	0	0	0	0	0	0	0	0	0	0	0	1	0	0	0	0	0	0	0	0	0
A4GALT	gene-A4GALT	XM_015471435.2	protein_coding	0	0	0	1	0	0	0	0	0	0	0	0	0	0	0	0	0	0	0	1	0	0	0	0	0	0	0	0	0
A4GALT	gene-A4GALT	XM_015471436.2	protein_coding	0	0	0	1	0	0	0	0	0	0	0	0	0	0	0	0	0	0	0	1	0	0	0	0	0	0	0	0	0
A4GALT	gene-A4GALT	XM_015471437.2	protein_coding	0	0	0	1	0	0	0	0	0	0	0	0	0	0	0	0	0	0	0	1	0	0	0	0	0	0	0	0	0
A4GALT	gene-A4GALT	XM_024992812.1	protein_coding	0	0	0	1	0	0	0	0	0	0	0	0	0	0	0	0	0	0	0	1	0	0	0	0	0	0	0	0	0
A4GALT	gene-A4GALT	XM_024992813.1	protein_coding	0	0	0	1	0	0	0	0	0	0	0	0	0	0	0	0	0	0	0	1	0	0	0	0	0	0	0	0	0
A4GALT	gene-A4GALT	XM_024992815.1	protein_coding	0	0	0	1	0	0	0	0	0	0	0	0	0	0	0	0	0	0	0	1	0	0	0	0	0	0	0	0	0
A4GALT	gene-A4GALT	XM_024992816.1	protein_coding	0	0	0	1	0	0	0	0	0	0	0	0	0	0	0	0	0	0	0	1	0	0	0	0	0	0	0	0	0
A4GALT	gene-A4GALT	XM_024992817.1	protein_coding	0	0	0	1	0	0	0	0	0	0	0	0	0	0	0	0	0	0	0	1	0	0	0	0	0	0	0	0	0
A4GALT	gene-A4GALT	XR_001500425.2		0	0	0	1	0	0	0	0	0	0	0	0	0	0	0	0	0	0	0	1	0	0	0	0	0	0	0	0	0
A4GNT	gene-A4GNT	NM_001192784.1	protein_coding	0	0	0	1	0	0	0	0	0	0	0	0	0	0	0	0	0	0	0	1	0	0	0	0	0	0	0	0	0
A4GNT	gene-A4GNT	XM_005201887.4	protein_coding	0	0	0	1	0	0	0	0	0	0	0	0	0	0	0	0	0	0	0	1	0	0	0	0	0	0	0	0	0
AAAS	gene-AAAS	NM_001075269.1	protein_coding	0	0	0	4	0	0	0	0	0	0	0	0	0	0	0	0	0	0	0	4	0	0	0	0	0	0	0	0	0
AAAS	gene-AAAS	XM_005206144.4	protein_coding	0	0	0	4	0	0	0	0	0	0	0	0	0	0	0	0	0	0	0	4	0	0	0	0	0	0	0	0	0
AADACL3	gene-AADACL3	XM_005217222.4	protein_coding	0	0	0	22	0	0	0	0	0	0	0	0	8	0	0	0	0	0	0	14	0	0	0	0	0	0	0	0	0
AADACL3	gene-AADACL3	XM_015475210.2	protein_coding	0	0	0	20	0	0	0	0	0	0	0	0	8	0	0	0	0	0	0	12	0	0	0	0	0	0	0	0	0
AADACL3	gene-AADACL3	XM_015475211.2	protein_coding	0	0	0	22	0	0	0	0	0	0	0	0	8	0	0	0	0	0	0	14	0	0	0	0	0	0	0	0	0
AADACL3	gene-AADACL3	XM_015475212.2	protein_coding	0	0	0	8	0	0	0	0	0	0	0	0	8	0	0	0	0	0	0	0	0	0	0	0	0	0	0	0	0
AADACL3	gene-AADACL3	XM_024976853.1	protein_coding	0	0	0	22	0	0	0	0	0	0	0	0	8	0	0	0	0	0	0	14	0	0	0	0	0	0	0	0	0
AADAT	gene-AADAT	NM_001015551.1	protein_coding	0	0	0	112	0	0	0	0	0	0	0	0	0	0	0	0	0	0	0	110	0	0	0	0	0	0	0	0	2
AADAT	gene-AADAT	XM_024995565.1	protein_coding	0	0	0	112	0	0	0	0	0	0	0	0	0	0	0	0	0	0	0	110	0	0	0	0	0	0	0	0	2
AAGAB	gene-AAGAB	NM_001098896.1	protein_coding	0	0	0	3	0	0	0	0	0	0	0	0	1	0	0	0	0	0	0	2	0	0	0	0	0	0	0	0	0
AAGAB	gene-AAGAB	XM_005211277.4	protein_coding	0	0	0	4	0	0	0	0	0	0	0	0	1	0	0	0	0	0	0	2	0	0	0	0	0	0	0	0	1
AAGAB	gene-AAGAB	XM_005211278.4	protein_coding	0	0	0	4	0	0	0	0	0	0	0	0	1	0	0	0	0	0	0	2	0	0	0	0	0	0	0	0	1
AAGAB	gene-AAGAB	XM_015473010.2	protein_coding	0	0	0	4	0	0	0	0	0	0	0	0	1	0	0	0	0	0	0	2	0	0	0	0	0	0	0	0	1
AAGAB	gene-AAGAB	XM_015473011.2	protein_coding	0	0	0	4	0	0	0	0	0	0	0	0	1	0	0	0	0	0	0	2	0	0	0	0	0	0	0	0	1
AAGAB	gene-AAGAB	XM_015473012.2	protein_coding	0	0	0	4	0	0	0	0	0	0	0	0	1	0	0	0	0	0	0	2	0	0	0	0	0	0	0	0	1
AAGAB	gene-AAGAB	XM_015473013.2	protein_coding	0	0	0	4	0	0	0	0	0	0	0	0	1	0	0	0	0	0	0	2	0	0	0	0	0	0	0	0	1
AAK1	gene-AAK1	XM_002691441.6	protein_coding	0	0	0	16	0	0	0	0	0	0	0	0	0	0	0	0	0	0	0	14	0	0	0	0	0	0	0	0	2
AAK1	gene-AAK1	XM_005212906.4	protein_coding	0	0	0	16	0	0	0	0	0	0	0	0	0	0	0	0	0	0	0	14	0	0	0	0	0	0	0	0	2
AAK1	gene-AAK1	XM_010810143.3	protein_coding	0	0	0	16	0	0	0	0	0	0	0	0	0	0	0	0	0	0	0	16	0	0	0	0	0	0	0	0	0
AAK1	gene-AAK1	XM_010810144.3	protein_coding	0	0	0	16	0	0	0	0	0	0	0	0	0	0	0	0	0	0	0	16	0	0	0	0	0	0	0	0	0
AAK1	gene-AAK1	XM_024999449.1	protein_coding	0	0	0	16	0	0	0	0	0	0	0	0	0	0	0	0	0	0	0	16	0	0	0	0	0	0	0	0	0
AAK1	gene-AAK1	XM_024999450.1	protein_coding	0	0	0	16	0	0	0	0	0	0	0	0	0	0	0	0	0	0	0	16	0	0	0	0	0	0	0	0	0
AAK1	gene-AAK1	XM_024999451.1	protein_coding	0	0	0	16	0	0	0	0	0	0	0	0	0	0	0	0	0	0	0	16	0	0	0	0	0	0	0	0	0
AAK1	gene-AAK1	XM_024999452.1	protein_coding	0	0	0	16	0	0	0	0	0	0	0	0	0	0	0	0	0	0	0	16	0	0	0	0	0	0	0	0	0
AAK1	gene-AAK1	XM_024999453.1	protein_coding	0	0	0	16	0	0	0	0	0	0	0	0	0	0	0	0	0	0	0	16	0	0	0	0	0	0	0	0	0
AAK1	gene-AAK1	XM_024999454.1	protein_coding	0	0	0	16	0	0	0	0	0	0	0	0	0	0	0	0	0	0	0	16	0	0	0	0	0	0	0	0	0
AAK1	gene-AAK1	XM_024999455.1	protein_coding	0	0	0	16	0	0	0	0	0	0	0	0	0	0	0	0	0	0	0	16	0	0	0	0	0	0	0	0	0
AAK1	gene-AAK1	XM_024999456.1	protein_coding	0	0	0	16	0	0	0	0	0	0	0	0	0	0	0	0	0	0	0	16	0	0	0	0	0	0	0	0	0
AAK1	gene-AAK1	XM_024999457.1	protein_coding	0	0	0	16	0	0	0	0	0	0	0	0	0	0	0	0	0	0	0	16	0	0	0	0	0	0	0	0	0
AAK1	gene-AAK1	XM_024999458.1	protein_coding	0	0	0	16	0	0	0	0	0	0	0	0	0	0	0	0	0	0	0	16	0	0	0	0	0	0	0	0	0
AAK1	gene-AAK1	XM_024999459.1	protein_coding	0	0	0	16	0	0	0	0	0	0	0	0	0	0	0	0	0	0	0	16	0	0	0	0	0	0	0	0	0
AAK1	gene-AAK1	XM_024999460.1	protein_coding	0	0	0	16	0	0	0	0	0	0	0	0	0	0	0	0	0	0	0	16	0	0	0	0	0	0	0	0	0
AAK1	gene-AAK1	XM_024999461.1	protein_coding	0	0	0	16	0	0	0	0	0	0	0	0	0	0	0	0	0	0	0	16	0	0	0	0	0	0	0	0	0
AAK1	gene-AAK1	XM_024999462.1	protein_coding	0	0	0	16	0	0	0	0	0	0	0	0	0	0	0	0	0	0	0	16	0	0	0	0	0	0	0	0	0
AAK1	gene-AAK1	XM_024999463.1	protein_coding	0	0	0	16	0	0	0	0	0	0	0	0	0	0	0	0	0	0	0	16	0	0	0	0	0	0	0	0	0
AAK1	gene-AAK1	XM_024999464.1	protein_coding	0	0	0	16	0	0	0	0	0	0	0	0	0	0	0	0	0	0	0	16	0	0	0	0	0	0	0	0	0
AAK1	gene-AAK1	XM_024999465.1	protein_coding	0	0	0	16	0	0	0	0	0	0	0	0	0	0	0	0	0	0	0	16	0	0	0	0	0	0	0	0	0
AAK1	gene-AAK1	XM_024999466.1	protein_coding	0	0	0	16	0	0	0	0	0	0	0	0	0	0	0	0	0	0	0	16	0	0	0	0	0	0	0	0	0
AAK1	gene-AAK1	XM_024999467.1	protein_coding	0	0	0	16	0	0	0	0	0	0	0	0	0	0	0	0	0	0	0	16	0	0	0	0	0	0	0	0	0
AAK1	gene-AAK1	XM_024999468.1	protein_coding	0	0	0	16	0	0	0	0	0	0	0	0	0	0	0	0	0	0	0	14	0	0	0	0	0	0	0	0	2
AAK1	gene-AAK1	XM_024999469.1	protein_coding	0	0	0	16	0	0	0	0	0	0	0	0	0	0	0	0	0	0	0	14	0	0	0	0	0	0	0	0	2
AAK1	gene-AAK1	XM_024999470.1	protein_coding	0	0	0	14	0	0	0	0	0	0	0	0	0	0	0	0	0	0	0	14	0	0	0	0	0	0	0	0	0
AAK1	gene-AAK1	XM_024999471.1	protein_coding	0	0	0	16	0	0	0	0	0	0	0	0	0	0	0	0	0	0	0	14	0	0	0	0	0	0	0	0	2
AAK1	gene-AAK1	XM_024999472.1	protein_coding	0	0	0	14	0	0	0	0	0	0	0	0	0	0	0	0	0	0	0	14	0	0	0	0	0	0	0	0	0
AAK1	gene-AAK1	XM_024999473.1	protein_coding	0	0	0	16	0	0	0	0	0	0	0	0	0	0	0	0	0	0	0	16	0	0	0	0	0	0	0	0	0
AAK1	gene-AAK1	XM_024999474.1	protein_coding	0	0	0	16	0	0	0	0	0	0	0	0	0	0	0	0	0	0	0	14	0	0	0	0	0	0	0	0	2
AANAT	gene-AANAT	XM_024981048.1	protein_coding	0	0	0	1	0	0	0	0	0	0	0	0	0	0	0	0	0	0	0	0	0	0	0	0	0	0	0	0	1
AANAT	gene-AANAT-2	NM_177509.2	protein_coding	0	0	0	2	0	0	0	0	0	0	0	0	0	0	0	0	0	0	0	0	0	0	0	0	0	0	0	0	2
AAR2	gene-AAR2	NM_001034587.1	protein_coding	0	0	0	1	0	0	0	0	0	0	0	0	0	0	0	0	0	0	0	0	0	0	0	0	0	0	0	0	1
AAR2	gene-AAR2	XM_005214765.3	protein_coding	0	0	0	1	0	0	0	0	0	0	0	0	0	0	0	0	0	0	0	0	0	0	0	0	0	0	0	0	1
AAR2	gene-AAR2	XM_005214766.4	protein_coding	0	0	0	1	0	0	0	0	0	0	0	0	0	0	0	0	0	0	0	0	0	0	0	0	0	0	0	0	1
AARD	gene-AARD	XM_002692763.6	protein_coding	0	0	0	7	0	0	0	0	0	0	0	0	0	0	0	0	0	0	0	2	0	0	0	0	0	0	0	0	5
AARS	gene-AARS	NM_001101075.2	protein_coding	0	0	0	2	0	0	0	0	0	0	0	0	1	0	0	0	0	0	0	1	0	0	0	0	0	0	0	0	0
AARS	gene-AARS	XM_005218341.2	protein_coding	0	0	0	9	0	0	0	0	0	0	0	0	0	0	0	0	0	0	0	9	0	0	0	0	0	0	0	0	0
AARS	gene-AARS	XM_005218342.4	protein_coding	0	0	0	2	0	0	0	0	0	0	0	0	1	0	0	0	0	0	0	1	0	0	0	0	0	0	0	0	0
AARS	gene-AARS	XM_005218343.3	protein_coding	0	0	0	2	0	0	0	0	0	0	0	0	1	0	0	0	0	0	0	1	0	0	0	0	0	0	0	0	0
AARS	gene-AARS	XM_010814304.3	protein_coding	0	0	0	9	0	0	0	0	0	0	0	0	0	0	0	0	0	0	0	9	0	0	0	0	0	0	0	0	0
AARS	gene-AARS	XM_015475667.2	protein_coding	0	0	0	3	0	0	0	0	0	0	0	0	1	0	0	0	0	0	0	2	0	0	0	0	0	0	0	0	0
AARS2	gene-AARS2	NM_001191211.1	protein_coding	0	0	0	1	0	0	0	0	0	0	0	0	0	0	0	0	0	0	0	1	0	0	0	0	0	0	0	0	0
AARS2	gene-AARS2	XM_024983764.1	protein_coding	0	0	0	1	0	0	0	0	0	0	0	0	0	0	0	0	0	0	0	1	0	0	0	0	0	0	0	0	0
AARS2	gene-AARS2	XM_024983765.1	protein_coding	0	0	0	1	0	0	0	0	0	0	0	0	0	0	0	0	0	0	0	1	0	0	0	0	0	0	0	0	0
AARS2	gene-AARS2	XM_024983766.1	protein_coding	0	0	0	1	0	0	0	0	0	0	0	0	0	0	0	0	0	0	0	1	0	0	0	0	0	0	0	0	0
AARS2	gene-AARS2	XM_024983767.1	protein_coding	0	0	0	1	0	0	0	0	0	0	0	0	0	0	0	0	0	0	0	1	0	0	0	0	0	0	0	0	0
AASS	gene-AASS	NM_001109797.1	protein_coding	0	0	0	9	0	0	0	0	0	0	0	0	0	0	0	0	0	0	0	9	0	0	0	0	0	0	0	0	0
AASS	gene-AASS	XM_024990697.1	protein_coding	0	0	0	10	0	0	0	0	0	0	0	0	1	0	0	0	0	0	0	9	0	0	0	0	0	0	0	0	0
AASS	gene-AASS	XM_024990698.1	protein_coding	0	0	0	10	0	0	0	0	0	0	0	0	1	0	0	0	0	0	0	9	0	0	0	0	0	0	0	0	0
AATF	gene-AATF	XM_002695618.6	protein_coding	0	0	0	7	0	0	0	0	0	0	0	0	0	0	0	0	0	0	0	7	0	0	0	0	0	0	0	0	0
AATK	gene-AATK	XM_015458941.2	protein_coding	0	0	0	55	0	0	0	0	0	0	0	0	3	0	0	0	0	0	0	39	0	0	0	0	0	0	0	0	13
AATK	gene-AATK	XM_024980996.1	protein_coding	0	0	0	49	0	0	0	0	0	0	0	0	0	0	0	0	0	0	0	36	0	0	0	0	0	0	0	0	13
AATK	gene-AATK	XM_024980997.1	protein_coding	0	0	0	52	0	0	0	0	0	0	0	0	3	0	0	0	0	0	0	36	0	0	0	0	0	0	0	0	13
ABCA1	gene-ABCA1	NM_001024693.1	protein_coding	0	0	0	87	0	0	0	0	0	0	0	0	1	0	0	0	0	0	0	75	0	0	0	0	0	0	0	0	11
ABCA1	gene-ABCA1	XM_010808222.3	protein_coding	0	0	0	98	0	0	0	0	0	0	0	0	0	0	0	0	0	0	0	92	0	0	0	0	0	0	0	0	6
ABCA1	gene-ABCA1	XM_015472675.2	protein_coding	0	0	0	98	0	0	0	0	0	0	0	0	0	0	0	0	0	0	0	92	0	0	0	0	0	0	0	0	6
ABCA1	gene-ABCA1	XM_015472676.2	protein_coding	0	0	0	98	0	0	0	0	0	0	0	0	0	0	0	0	0	0	0	92	0	0	0	0	0	0	0	0	6
ABCA1	gene-ABCA1	XM_015472677.2	protein_coding	0	0	0	89	0	0	0	0	0	0	0	0	0	0	0	0	0	0	0	79	0	0	0	0	0	0	0	0	10
ABCA1	gene-ABCA1	XM_024995844.1	protein_coding	0	0	0	98	0	0	0	0	0	0	0	0	0	0	0	0	0	0	0	92	0	0	0	0	0	0	0	0	6
ABCA10	gene-ABCA10	XM_002696224.6	protein_coding	0	0	0	42	0	0	0	0	0	0	0	0	0	0	0	0	0	0	0	11	0	0	0	0	0	0	0	0	31
ABCA10	gene-ABCA10	XM_005221367.4	protein_coding	0	0	0	42	0	0	0	0	0	0	0	0	0	0	0	0	0	0	0	11	0	0	0	0	0	0	0	0	31
ABCA10	gene-ABCA10	XM_024981112.1	protein_coding	0	0	0	42	0	0	0	0	0	0	0	0	0	0	0	0	0	0	0	11	0	0	0	0	0	0	0	0	31
ABCA10	gene-ABCA10	XM_024981113.1	protein_coding	0	0	0	42	0	0	0	0	0	0	0	0	0	0	0	0	0	0	0	11	0	0	0	0	0	0	0	0	31
ABCA10	gene-ABCA10	XR_003031028.1		0	0	0	42	0	0	0	0	0	0	0	0	0	0	0	0	0	0	0	11	0	0	0	0	0	0	0	0	31
ABCA12	gene-ABCA12	NM_001191294.2	protein_coding	0	0	0	4	0	0	0	0	0	0	0	0	0	0	0	0	0	0	0	4	0	0	0	0	0	0	0	0	0
ABCA13	gene-ABCA13	XM_024991312.1	protein_coding	0	0	0	514	0	0	0	0	0	0	0	0	15	0	0	0	0	0	0	499	0	0	0	0	0	0	0	0	0
ABCA2	gene-ABCA2	XM_024999722.1	protein_coding	0	0	0	5	0	0	0	0	0	0	0	0	0	0	0	0	0	0	0	5	0	0	0	0	0	0	0	0	0
ABCA2	gene-ABCA2	XM_024999723.1	protein_coding	0	0	0	5	0	0	0	0	0	0	0	0	0	0	0	0	0	0	0	5	0	0	0	0	0	0	0	0	0
ABCA2	gene-ABCA2	XM_024999724.1	protein_coding	0	0	0	5	0	0	0	0	0	0	0	0	0	0	0	0	0	0	0	5	0	0	0	0	0	0	0	0	0
ABCA2	gene-ABCA2	XM_024999725.1	protein_coding	0	0	0	5	0	0	0	0	0	0	0	0	0	0	0	0	0	0	0	5	0	0	0	0	0	0	0	0	0
ABCA3	gene-ABCA3	NM_001113746.1	protein_coding	0	0	0	3	0	0	0	0	0	0	0	0	0	0	0	0	0	0	0	3	0	0	0	0	0	0	0	0	0
ABCA3	gene-ABCA3	XM_005224397.4	protein_coding	0	0	0	3	0	0	0	0	0	0	0	0	0	0	0	0	0	0	0	3	0	0	0	0	0	0	0	0	0
ABCA3	gene-ABCA3	XM_010819068.3	protein_coding	0	0	0	3	0	0	0	0	0	0	0	0	0	0	0	0	0	0	0	3	0	0	0	0	0	0	0	0	0
ABCA3	gene-ABCA3	XM_010819069.3	protein_coding	0	0	0	3	0	0	0	0	0	0	0	0	0	0	0	0	0	0	0	3	0	0	0	0	0	0	0	0	0
ABCA3	gene-ABCA3	XM_024984697.1	protein_coding	0	0	0	3	0	0	0	0	0	0	0	0	0	0	0	0	0	0	0	3	0	0	0	0	0	0	0	0	0
ABCA5	gene-ABCA5	XM_024981098.1	protein_coding	0	0	0	2	0	0	0	0	0	0	0	0	1	0	0	0	0	0	0	1	0	0	0	0	0	0	0	0	0
ABCA5	gene-ABCA5	XM_024981099.1	protein_coding	0	0	0	2	0	0	0	0	0	0	0	0	1	0	0	0	0	0	0	1	0	0	0	0	0	0	0	0	0
ABCA5	gene-ABCA5	XR_003031026.1		0	0	0	2	0	0	0	0	0	0	0	0	1	0	0	0	0	0	0	1	0	0	0	0	0	0	0	0	0
ABCA6	gene-ABCA6	XM_024981100.1	protein_coding	0	0	0	71	0	0	0	0	0	0	0	0	17	0	0	0	0	0	0	54	0	0	0	0	0	0	0	0	0
ABCA6	gene-ABCA6	XM_024981101.1	protein_coding	0	0	0	71	0	0	0	0	0	0	0	0	17	0	0	0	0	0	0	54	0	0	0	0	0	0	0	0	0
ABCA6	gene-ABCA6	XM_024981102.1	protein_coding	0	0	0	71	0	0	0	0	0	0	0	0	17	0	0	0	0	0	0	54	0	0	0	0	0	0	0	0	0
ABCA6	gene-ABCA6	XM_024981103.1	protein_coding	0	0	0	71	0	0	0	0	0	0	0	0	17	0	0	0	0	0	0	54	0	0	0	0	0	0	0	0	0
ABCA6	gene-ABCA6	XM_024981104.1	protein_coding	0	0	0	71	0	0	0	0	0	0	0	0	17	0	0	0	0	0	0	54	0	0	0	0	0	0	0	0	0
ABCA6	gene-ABCA6	XM_024981107.1	protein_coding	0	0	0	71	0	0	0	0	0	0	0	0	17	0	0	0	0	0	0	54	0	0	0	0	0	0	0	0	0
ABCA6	gene-ABCA6	XM_024981108.1	protein_coding	0	0	0	6	0	0	0	0	0	0	0	0	3	0	0	0	0	0	0	3	0	0	0	0	0	0	0	0	0
ABCA6	gene-ABCA6	XM_024981109.1	protein_coding	0	0	0	71	0	0	0	0	0	0	0	0	17	0	0	0	0	0	0	54	0	0	0	0	0	0	0	0	0
ABCA6	gene-ABCA6	XM_024981110.1	protein_coding	0	0	0	3	0	0	0	0	0	0	0	0	1	0	0	0	0	0	0	2	0	0	0	0	0	0	0	0	0
ABCA6	gene-ABCA6	XM_024981111.1	protein_coding	0	0	0	3	0	0	0	0	0	0	0	0	1	0	0	0	0	0	0	2	0	0	0	0	0	0	0	0	0
ABCA6	gene-ABCA6	XR_003031027.1		0	0	0	71	0	0	0	0	0	0	0	0	17	0	0	0	0	0	0	54	0	0	0	0	0	0	0	0	0
ABCA7	gene-ABCA7	NM_001354162.1	protein_coding	0	0	0	2	0	0	0	0	0	0	0	0	0	0	0	0	0	0	0	2	0	0	0	0	0	0	0	0	0
ABCA7	gene-ABCA7	XM_010807234.3	protein_coding	0	0	0	2	0	0	0	0	0	0	0	0	0	0	0	0	0	0	0	2	0	0	0	0	0	0	0	0	0
ABCA7	gene-ABCA7	XM_010807235.3	protein_coding	0	0	0	2	0	0	0	0	0	0	0	0	0	0	0	0	0	0	0	2	0	0	0	0	0	0	0	0	0
ABCA7	gene-ABCA7	XM_010807236.3	protein_coding	0	0	0	2	0	0	0	0	0	0	0	0	0	0	0	0	0	0	0	2	0	0	0	0	0	0	0	0	0
ABCA7	gene-ABCA7	XM_015472185.2	protein_coding	0	0	0	2	0	0	0	0	0	0	0	0	0	0	0	0	0	0	0	2	0	0	0	0	0	0	0	0	0
ABCA7	gene-ABCA7	XM_015472186.2	protein_coding	0	0	0	2	0	0	0	0	0	0	0	0	0	0	0	0	0	0	0	2	0	0	0	0	0	0	0	0	0
ABCA7	gene-ABCA7	XM_024994113.1	protein_coding	0	0	0	2	0	0	0	0	0	0	0	0	0	0	0	0	0	0	0	2	0	0	0	0	0	0	0	0	0
ABCA7	gene-ABCA7	XM_024994114.1	protein_coding	0	0	0	2	0	0	0	0	0	0	0	0	0	0	0	0	0	0	0	2	0	0	0	0	0	0	0	0	0
ABCA7	gene-ABCA7	XM_024994115.1	protein_coding	0	0	0	2	0	0	0	0	0	0	0	0	0	0	0	0	0	0	0	2	0	0	0	0	0	0	0	0	0
ABCA7	gene-ABCA7	XM_024994116.1	protein_coding	0	0	0	2	0	0	0	0	0	0	0	0	0	0	0	0	0	0	0	2	0	0	0	0	0	0	0	0	0
ABCA7	gene-ABCA7	XM_024994117.1	protein_coding	0	0	0	2	0	0	0	0	0	0	0	0	0	0	0	0	0	0	0	0	0	0	0	0	0	0	0	0	2
ABCA7	gene-ABCA7	XR_003035359.1		0	0	0	2	0	0	0	0	0	0	0	0	0	0	0	0	0	0	0	0	0	0	0	0	0	0	0	0	2
ABCA7	gene-ABCA7	XR_807814.3		0	0	0	2	0	0	0	0	0	0	0	0	0	0	0	0	0	0	0	2	0	0	0	0	0	0	0	0	0
ABCA7	gene-ABCA7	XR_807815.3		0	0	0	2	0	0	0	0	0	0	0	0	0	0	0	0	0	0	0	2	0	0	0	0	0	0	0	0	0
ABCA7	gene-ABCA7	XR_807817.3		0	0	0	2	0	0	0	0	0	0	0	0	0	0	0	0	0	0	0	2	0	0	0	0	0	0	0	0	0
ABCA9	gene-ABCA9	NM_001101837.1	protein_coding	0	0	0	49	0	0	0	0	0	0	0	0	0	0	0	0	0	0	0	43	0	0	0	0	0	0	0	0	6
ABCA9	gene-ABCA9	XM_024979716.1	protein_coding	0	0	0	52	0	0	0	0	0	0	0	0	0	0	0	0	0	0	0	46	0	0	0	0	0	0	0	0	6
ABCA9	gene-ABCA9	XM_024979717.1	protein_coding	0	0	0	52	0	0	0	0	0	0	0	0	0	0	0	0	0	0	0	46	0	0	0	0	0	0	0	0	6
ABCA9	gene-ABCA9	XM_024979718.1	protein_coding	0	0	0	44	0	0	0	0	0	0	0	0	0	0	0	0	0	0	0	40	0	0	0	0	0	0	0	0	4
ABCA9	gene-ABCA9	XM_024979719.1	protein_coding	0	0	0	44	0	0	0	0	0	0	0	0	0	0	0	0	0	0	0	40	0	0	0	0	0	0	0	0	4
ABCA9	gene-ABCA9	XM_024979720.1	protein_coding	0	0	0	52	0	0	0	0	0	0	0	0	1	0	0	0	0	0	0	45	0	0	0	0	0	0	0	0	6
ABCB1	gene-ABCB1	XM_024991021.1	protein_coding	0	0	0	8	0	0	0	0	0	0	0	0	3	0	0	0	0	0	0	5	0	0	0	0	0	0	0	0	0
ABCB10	gene-ABCB10	XM_024986813.1	protein_coding	0	0	0	8	0	0	0	0	0	0	0	0	1	0	0	0	0	0	0	5	0	0	0	0	0	0	0	0	2
ABCB11	gene-ABCB11	NM_001192703.2	protein_coding	0	0	0	16	0	0	0	0	0	0	0	0	0	0	0	0	0	0	0	16	0	0	0	0	0	0	0	0	0
ABCB11	gene-ABCB11	XM_005202338.4	protein_coding	0	0	0	29	0	0	0	0	0	0	0	0	0	0	0	0	0	0	0	26	0	0	0	0	0	0	0	0	3
ABCB4	gene-ABCB4	XM_005205304.4	protein_coding	0	0	0	2	0	0	0	0	0	0	0	0	0	0	0	0	0	0	0	2	0	0	0	0	0	0	0	0	0
ABCB4	gene-ABCB4	XM_010804130.2	protein_coding	0	0	0	2	0	0	0	0	0	0	0	0	0	0	0	0	0	0	0	2	0	0	0	0	0	0	0	0	0
ABCB4	gene-ABCB4	XM_010804131.3	protein_coding	0	0	0	2	0	0	0	0	0	0	0	0	0	0	0	0	0	0	0	2	0	0	0	0	0	0	0	0	0
ABCB5	gene-ABCB5	XM_024991009.1	protein_coding	0	0	0	3	0	0	0	0	0	0	0	0	1	0	0	0	0	0	0	2	0	0	0	0	0	0	0	0	0
ABCB7	gene-ABCB7	NM_001192783.1	protein_coding	0	0	0	65	0	0	0	0	0	0	0	0	4	0	0	0	0	0	0	61	0	0	0	0	0	0	0	0	0
ABCB7	gene-ABCB7	XM_005227962.3	protein_coding	0	0	0	65	0	0	0	0	0	0	0	0	4	0	0	0	0	0	0	61	0	0	0	0	0	0	0	0	0
ABCB7	gene-ABCB7	XM_010821824.3	protein_coding	0	0	0	65	0	0	0	0	0	0	0	0	4	0	0	0	0	0	0	61	0	0	0	0	0	0	0	0	0
ABCB7	gene-ABCB7	XM_024988101.1	protein_coding	0	0	0	47	0	0	0	0	0	0	0	0	0	0	0	0	0	0	0	47	0	0	0	0	0	0	0	0	0
ABCB8	gene-ABCB8	XM_010804552.3	protein_coding	0	0	0	20	0	0	0	0	0	0	0	0	4	0	0	0	0	0	0	12	0	0	0	0	0	0	0	0	4
ABCB9	gene-ABCB9	NM_001191355.1	protein_coding	0	0	0	14	0	0	0	0	0	0	0	0	4	0	0	0	0	0	0	10	0	0	0	0	0	0	0	0	0
ABCB9	gene-ABCB9	XM_005217863.4	protein_coding	0	0	0	28	0	0	0	0	0	0	0	0	1	0	0	0	0	0	0	26	0	0	0	0	0	0	0	0	1
ABCB9	gene-ABCB9	XM_010813945.3	protein_coding	0	0	0	23	0	0	0	0	0	0	0	0	7	0	0	0	0	0	0	15	0	0	0	0	0	0	0	0	1
ABCB9	gene-ABCB9	XM_010813946.3	protein_coding	0	0	0	23	0	0	0	0	0	0	0	0	7	0	0	0	0	0	0	15	0	0	0	0	0	0	0	0	1
ABCC1	gene-ABCC1	NM_174223.1	protein_coding	0	0	0	31	0	0	0	0	0	0	0	0	1	0	0	0	0	0	0	30	0	0	0	0	0	0	0	0	0
ABCC1	gene-ABCC1	XM_024984647.1	protein_coding	0	0	0	31	0	0	0	0	0	0	0	0	1	0	0	0	0	0	0	30	0	0	0	0	0	0	0	0	0
ABCC1	gene-ABCC1	XM_024984648.1	protein_coding	0	0	0	31	0	0	0	0	0	0	0	0	1	0	0	0	0	0	0	30	0	0	0	0	0	0	0	0	0
ABCC1	gene-ABCC1	XM_024984649.1	protein_coding	0	0	0	31	0	0	0	0	0	0	0	0	1	0	0	0	0	0	0	30	0	0	0	0	0	0	0	0	0
ABCC1	gene-ABCC1	XM_024984650.1	protein_coding	0	0	0	31	0	0	0	0	0	0	0	0	1	0	0	0	0	0	0	30	0	0	0	0	0	0	0	0	0
ABCC1	gene-ABCC1	XM_024984651.1	protein_coding	0	0	0	31	0	0	0	0	0	0	0	0	1	0	0	0	0	0	0	30	0	0	0	0	0	0	0	0	0
ABCC1	gene-ABCC1	XM_024984652.1	protein_coding	0	0	0	24	0	0	0	0	0	0	0	0	1	0	0	0	0	0	0	23	0	0	0	0	0	0	0	0	0
ABCC10	gene-ABCC10	XM_002697300.6	protein_coding	0	0	0	38	0	0	0	0	0	0	0	0	5	0	0	0	0	0	0	33	0	0	0	0	0	0	0	0	0
ABCC10	gene-ABCC10	XM_010818267.3	protein_coding	0	0	0	38	0	0	0	0	0	0	0	0	6	0	0	0	0	0	0	32	0	0	0	0	0	0	0	0	0
ABCC10	gene-ABCC10	XR_814801.3		0	0	0	38	0	0	0	0	0	0	0	0	5	0	0	0	0	0	0	33	0	0	0	0	0	0	0	0	0
ABCC11	gene-ABCC11	XM_024978937.1	protein_coding	0	0	0	8	0	0	0	0	0	0	0	0	0	0	0	0	0	0	0	8	0	0	0	0	0	0	0	0	0
ABCC12	gene-ABCC12	XM_024978935.1	protein_coding	0	0	0	3	0	0	0	0	0	0	0	0	0	0	0	0	0	0	0	2	0	0	0	0	0	0	0	0	1
ABCC2	gene-ABCC2	XM_024985942.1	protein_coding	0	0	0	31	0	0	0	0	0	0	0	0	5	0	0	0	0	0	0	23	0	0	0	0	0	0	0	0	3
ABCC3	gene-ABCC3	NM_001192756.2	protein_coding	0	0	0	2	0	0	0	0	0	0	0	0	1	0	0	0	0	0	0	1	0	0	0	0	0	0	0	0	0
ABCC5	gene-ABCC5	NM_001077907.1	protein_coding	0	0	0	21	0	0	0	0	0	0	0	0	5	0	0	0	0	0	0	15	0	0	0	0	0	0	0	0	1
ABCC5	gene-ABCC5	XM_005201585.4	protein_coding	0	0	0	53	0	0	0	0	0	0	0	0	5	0	0	0	0	0	0	46	0	0	0	0	0	0	0	0	2
ABCC5	gene-ABCC5	XM_005201586.4	protein_coding	0	0	0	52	0	0	0	0	0	0	0	0	5	0	0	0	0	0	0	44	0	0	0	0	0	0	0	0	3
ABCC5	gene-ABCC5	XM_005201587.4	protein_coding	0	0	0	51	0	0	0	0	0	0	0	0	4	0	0	0	0	0	0	44	0	0	0	0	0	0	0	0	3
ABCC5	gene-ABCC5	XM_005201588.4	protein_coding	0	0	0	21	0	0	0	0	0	0	0	0	5	0	0	0	0	0	0	15	0	0	0	0	0	0	0	0	1
ABCC5	gene-ABCC5	XM_010801294.3	protein_coding	0	0	0	53	0	0	0	0	0	0	0	0	5	0	0	0	0	0	0	45	0	0	0	0	0	0	0	0	3
ABCC5	gene-ABCC5	XM_010801296.2	protein_coding	0	0	0	49	0	0	0	0	0	0	0	0	3	0	0	0	0	0	0	43	0	0	0	0	0	0	0	0	3
ABCC5	gene-ABCC5	XM_024981069.1	protein_coding	0	0	0	52	0	0	0	0	0	0	0	0	5	0	0	0	0	0	0	44	0	0	0	0	0	0	0	0	3
ABCC5	gene-ABCC5	XM_024981155.1	protein_coding	0	0	0	32	0	0	0	0	0	0	0	0	0	0	0	0	0	0	0	29	0	0	0	0	0	0	0	0	3
ABCC5	gene-ABCC5	XM_024981180.1	protein_coding	0	0	0	33	0	0	0	0	0	0	0	0	1	0	0	0	0	0	0	29	0	0	0	0	0	0	0	0	3
ABCC6	gene-ABCC6	NM_001276370.1	protein_coding	0	0	0	11	0	0	0	0	0	0	0	0	1	0	0	0	0	0	0	9	0	0	0	0	0	0	0	0	1
ABCC6	gene-ABCC6	XM_024984634.1	protein_coding	0	0	0	11	0	0	0	0	0	0	0	0	1	0	0	0	0	0	0	9	0	0	0	0	0	0	0	0	1
ABCC6	gene-ABCC6	XR_001495066.2		0	0	0	11	0	0	0	0	0	0	0	0	1	0	0	0	0	0	0	9	0	0	0	0	0	0	0	0	1
ABCC8	gene-ABCC8	NM_001205610.2	protein_coding	0	0	0	31	0	0	0	0	0	0	0	0	0	0	0	0	0	0	0	31	0	0	0	0	0	0	0	0	0
ABCC8	gene-ABCC8	XM_005216038.4	protein_coding	0	0	0	31	0	0	0	0	0	0	0	0	0	0	0	0	0	0	0	31	0	0	0	0	0	0	0	0	0
ABCC8	gene-ABCC8	XM_005216040.4	protein_coding	0	0	0	31	0	0	0	0	0	0	0	0	0	0	0	0	0	0	0	31	0	0	0	0	0	0	0	0	0
ABCC8	gene-ABCC8	XM_005216041.4	protein_coding	0	0	0	31	0	0	0	0	0	0	0	0	0	0	0	0	0	0	0	30	0	0	0	0	0	0	0	0	1
ABCC8	gene-ABCC8	XM_010812502.3	protein_coding	0	0	0	31	0	0	0	0	0	0	0	0	0	0	0	0	0	0	0	31	0	0	0	0	0	0	0	0	0
ABCC8	gene-ABCC8	XM_024975439.1	protein_coding	0	0	0	31	0	0	0	0	0	0	0	0	0	0	0	0	0	0	0	31	0	0	0	0	0	0	0	0	0
ABCC9	gene-ABCC9	XM_002687737.6	protein_coding	0	0	0	108	0	0	0	0	0	0	0	0	0	0	0	0	0	0	0	82	0	0	0	0	0	0	0	0	26
ABCC9	gene-ABCC9	XM_005206963.4	protein_coding	0	0	0	91	0	0	0	0	0	0	0	0	0	0	0	0	0	0	0	67	0	0	0	0	0	0	0	0	24
ABCC9	gene-ABCC9	XM_005206964.4	protein_coding	0	0	0	113	0	0	0	0	0	0	0	0	0	0	0	0	0	0	0	86	0	0	0	0	0	0	0	0	27
ABCC9	gene-ABCC9	XM_005206965.4	protein_coding	0	0	0	113	0	0	0	0	0	0	0	0	0	0	0	0	0	0	0	86	0	0	0	0	0	0	0	0	27
ABCC9	gene-ABCC9	XM_005206966.4	protein_coding	0	0	0	91	0	0	0	0	0	0	0	0	1	0	0	0	0	0	0	66	0	0	0	0	0	0	0	0	24
ABCC9	gene-ABCC9	XM_010805439.3	protein_coding	0	0	0	113	0	0	0	0	0	0	0	0	0	0	0	0	0	0	0	86	0	0	0	0	0	0	0	0	27
ABCD3	gene-ABCD3	NM_001105396.1	protein_coding	0	0	0	7	0	0	0	0	0	0	0	0	0	0	0	0	0	0	0	7	0	0	0	0	0	0	0	0	0
ABCD4	gene-ABCD4	NM_001015636.2	protein_coding	0	0	0	5	0	0	0	0	0	0	0	0	0	0	0	0	0	0	0	4	0	0	0	0	0	0	0	0	1
ABCD4	gene-ABCD4-2	XM_024998140.1	protein_coding	0	0	0	5	0	0	0	0	0	0	0	0	0	0	0	0	0	0	0	4	0	0	0	0	0	0	0	0	1
ABCD4	gene-ABCD4-2	XM_024998141.1	protein_coding	0	0	0	5	0	0	0	0	0	0	0	0	0	0	0	0	0	0	0	4	0	0	0	0	0	0	0	0	1
ABCF1	gene-ABCF1	NM_001206909.1	protein_coding	0	0	0	5	0	0	0	0	0	0	0	0	0	0	0	0	0	0	0	4	0	0	0	0	0	0	0	0	1
ABCF3	gene-ABCF3	NM_001083457.1	protein_coding	0	0	0	4	0	0	0	0	0	0	0	0	1	0	0	0	0	0	0	3	0	0	0	0	0	0	0	0	0
ABCF3	gene-ABCF3	XM_024989906.1	protein_coding	0	0	0	4	0	0	0	0	0	0	0	0	1	0	0	0	0	0	0	3	0	0	0	0	0	0	0	0	0
ABCG1	gene-ABCG1	NM_001205528.2	protein_coding	0	0	0	37	0	0	0	0	0	0	0	0	2	0	0	0	0	0	0	30	0	0	0	0	0	0	0	0	5
ABCG1	gene-ABCG1	XM_005201999.4	protein_coding	0	0	0	38	0	0	0	0	0	0	0	0	2	0	0	0	0	0	0	33	0	0	0	0	0	0	0	0	3
ABCG1	gene-ABCG1	XM_015473650.2	protein_coding	0	0	0	31	0	0	0	0	0	0	0	0	5	0	0	0	0	0	0	23	0	0	0	0	0	0	0	0	3
ABCG2	gene-ABCG2	NM_001037478.3	protein_coding	0	0	0	22	0	0	0	0	0	0	0	0	6	0	0	0	0	0	0	16	0	0	0	0	0	0	0	0	0
ABCG2	gene-ABCG2	XM_005207794.3	protein_coding	0	0	0	59	0	0	0	0	0	0	0	0	1	0	0	0	0	0	0	58	0	0	0	0	0	0	0	0	0
ABCG2	gene-ABCG2	XM_005207795.4	protein_coding	0	0	0	51	0	0	0	0	0	0	0	0	7	0	0	0	0	0	0	44	0	0	0	0	0	0	0	0	0
ABCG2	gene-ABCG2	XM_005207796.3	protein_coding	0	0	0	59	0	0	0	0	0	0	0	0	1	0	0	0	0	0	0	58	0	0	0	0	0	0	0	0	0
ABCG2	gene-ABCG2	XM_005207797.4	protein_coding	0	0	0	22	0	0	0	0	0	0	0	0	6	0	0	0	0	0	0	16	0	0	0	0	0	0	0	0	0
ABCG2	gene-ABCG2	XM_010806035.3	protein_coding	0	0	0	22	0	0	0	0	0	0	0	0	6	0	0	0	0	0	0	16	0	0	0	0	0	0	0	0	0
ABCG2	gene-ABCG2	XM_024993311.1	protein_coding	0	0	0	22	0	0	0	0	0	0	0	0	6	0	0	0	0	0	0	16	0	0	0	0	0	0	0	0	0
ABCG2	gene-ABCG2	XM_024993312.1	protein_coding	0	0	0	59	0	0	0	0	0	0	0	0	1	0	0	0	0	0	0	58	0	0	0	0	0	0	0	0	0
ABCG2	gene-ABCG2	XM_024993313.1	protein_coding	0	0	0	22	0	0	0	0	0	0	0	0	7	0	0	0	0	0	0	15	0	0	0	0	0	0	0	0	0
ABCG2	gene-ABCG2	XM_024993314.1	protein_coding	0	0	0	51	0	0	0	0	0	0	0	0	7	0	0	0	0	0	0	44	0	0	0	0	0	0	0	0	0
ABCG2	gene-ABCG2	XM_024993315.1	protein_coding	0	0	0	59	0	0	0	0	0	0	0	0	1	0	0	0	0	0	0	58	0	0	0	0	0	0	0	0	0
ABCG2	gene-ABCG2	XM_024993316.1	protein_coding	0	0	0	22	0	0	0	0	0	0	0	0	6	0	0	0	0	0	0	16	0	0	0	0	0	0	0	0	0
ABCG2	gene-ABCG2	XM_024993317.1	protein_coding	0	0	0	22	0	0	0	0	0	0	0	0	6	0	0	0	0	0	0	16	0	0	0	0	0	0	0	0	0
ABCG2	gene-ABCG2	XM_024993318.1	protein_coding	0	0	0	11	0	0	0	0	0	0	0	0	0	0	0	0	0	0	0	11	0	0	0	0	0	0	0	0	0
ABCG2	gene-ABCG2	XM_024993319.1	protein_coding	0	0	0	22	0	0	0	0	0	0	0	0	6	0	0	0	0	0	0	16	0	0	0	0	0	0	0	0	0
ABCG2	gene-ABCG2	XM_024993320.1	protein_coding	0	0	0	22	0	0	0	0	0	0	0	0	6	0	0	0	0	0	0	16	0	0	0	0	0	0	0	0	0
ABCG2	gene-ABCG2	XM_024993321.1	protein_coding	0	0	0	22	0	0	0	0	0	0	0	0	6	0	0	0	0	0	0	16	0	0	0	0	0	0	0	0	0
ABCG2	gene-ABCG2	XM_024993322.1	protein_coding	0	0	0	22	0	0	0	0	0	0	0	0	6	0	0	0	0	0	0	16	0	0	0	0	0	0	0	0	0
ABCG2	gene-ABCG2	XM_024993323.1	protein_coding	0	0	0	22	0	0	0	0	0	0	0	0	6	0	0	0	0	0	0	16	0	0	0	0	0	0	0	0	0
ABCG2	gene-ABCG2	XM_024993324.1	protein_coding	0	0	0	11	0	0	0	0	0	0	0	0	2	0	0	0	0	0	0	9	0	0	0	0	0	0	0	0	0
ABCG2	gene-ABCG2	XR_003035031.1		0	0	0	11	0	0	0	0	0	0	0	0	0	0	0	0	0	0	0	11	0	0	0	0	0	0	0	0	0
ABCG4	gene-ABCG4	NM_001105343.1	protein_coding	0	0	0	2	0	0	0	0	0	0	0	0	2	0	0	0	0	0	0	0	0	0	0	0	0	0	0	0	0
ABCG4	gene-ABCG4	XM_005215928.3	protein_coding	0	0	0	2	0	0	0	0	0	0	0	0	2	0	0	0	0	0	0	0	0	0	0	0	0	0	0	0	0
ABCG4	gene-ABCG4	XM_010812437.3	protein_coding	0	0	0	2	0	0	0	0	0	0	0	0	2	0	0	0	0	0	0	0	0	0	0	0	0	0	0	0	0
ABCG4	gene-ABCG4	XM_010812438.3	protein_coding	0	0	0	2	0	0	0	0	0	0	0	0	2	0	0	0	0	0	0	0	0	0	0	0	0	0	0	0	0
ABCG4	gene-ABCG4	XM_010812439.3	protein_coding	0	0	0	2	0	0	0	0	0	0	0	0	2	0	0	0	0	0	0	0	0	0	0	0	0	0	0	0	0
ABHD1	gene-ABHD1	NM_001035094.2	protein_coding	0	0	0	2	0	0	0	0	0	0	0	0	1	0	0	0	0	0	0	1	0	0	0	0	0	0	0	0	0
ABHD1	gene-ABHD1	XM_005212962.4	protein_coding	0	0	0	2	0	0	0	0	0	0	0	0	1	0	0	0	0	0	0	1	0	0	0	0	0	0	0	0	0
ABHD10	gene-ABHD10	NM_001015606.2	protein_coding	0	0	0	7	0	0	0	0	0	0	0	0	1	0	0	0	0	0	0	0	0	0	0	0	0	0	0	0	6
ABHD11	gene-ABHD11	NM_001034372.1	protein_coding	0	0	0	6	0	0	0	0	0	0	0	0	2	0	0	0	0	0	0	0	0	0	0	0	0	0	0	0	4
ABHD11	gene-ABHD11	XM_010819516.3	protein_coding	0	0	0	6	0	0	0	0	0	0	0	0	2	0	0	0	0	0	0	0	0	0	0	0	0	0	0	0	4
ABHD12	gene-ABHD12	NM_001078116.1	protein_coding	0	0	0	16	0	0	0	0	0	0	0	0	0	0	0	0	0	0	0	14	0	0	0	0	0	0	0	0	2
ABHD12	gene-ABHD12	XM_025000851.1	protein_coding	0	0	0	16	0	0	0	0	0	0	0	0	0	0	0	0	0	0	0	14	0	0	0	0	0	0	0	0	2
ABHD12	gene-ABHD12	XM_025000852.1	protein_coding	0	0	0	16	0	0	0	0	0	0	0	0	0	0	0	0	0	0	0	13	0	0	0	0	0	0	0	0	3
ABHD12	gene-ABHD12	XM_025000853.1	protein_coding	0	0	0	21	0	0	0	0	0	0	0	0	0	0	0	0	0	0	0	16	0	0	0	0	0	0	0	0	5
ABHD12	gene-ABHD12	XM_025000854.1	protein_coding	0	0	0	24	0	0	0	0	0	0	0	0	0	0	0	0	0	0	0	23	0	0	0	0	0	0	0	0	1
ABHD12	gene-ABHD12	XM_025000855.1	protein_coding	0	0	0	24	0	0	0	0	0	0	0	0	0	0	0	0	0	0	0	23	0	0	0	0	0	0	0	0	1
ABHD12	gene-ABHD12	XM_025000856.1	protein_coding	0	0	0	24	0	0	0	0	0	0	0	0	0	0	0	0	0	0	0	23	0	0	0	0	0	0	0	0	1
ABHD12	gene-ABHD12	XM_025000857.1	protein_coding	0	0	0	5	0	0	0	0	0	0	0	0	0	0	0	0	0	0	0	3	0	0	0	0	0	0	0	0	2
ABHD12	gene-ABHD12	XM_025000858.1	protein_coding	0	0	0	3	0	0	0	0	0	0	0	0	0	0	0	0	0	0	0	3	0	0	0	0	0	0	0	0	0
ABHD12B	gene-ABHD12B	XM_015473163.2	protein_coding	0	0	0	1	0	0	0	0	0	0	0	0	0	0	0	0	0	0	0	1	0	0	0	0	0	0	0	0	0
ABHD12B	gene-ABHD12B	XM_015473164.2	protein_coding	0	0	0	1	0	0	0	0	0	0	0	0	0	0	0	0	0	0	0	1	0	0	0	0	0	0	0	0	0
ABHD12B	gene-ABHD12B	XM_024997989.1	protein_coding	0	0	0	1	0	0	0	0	0	0	0	0	0	0	0	0	0	0	0	1	0	0	0	0	0	0	0	0	0
ABHD14A	gene-ABHD14A	XM_002697067.5	protein_coding	0	0	0	4	0	0	0	0	0	0	0	0	1	0	0	0	0	0	0	0	0	0	0	0	0	0	0	0	3
ABHD14A	gene-ABHD14A	XM_005222999.4	protein_coding	0	0	0	4	0	0	0	0	0	0	0	0	1	0	0	0	0	0	0	0	0	0	0	0	0	0	0	0	3
ABHD14B	gene-ABHD14B	NM_001105441.1	protein_coding	0	0	0	3	0	0	0	0	0	0	0	0	0	0	0	0	0	0	0	2	0	0	0	0	0	0	0	0	1
ABHD14B	gene-ABHD14B	XM_005222924.4	protein_coding	0	0	0	3	0	0	0	0	0	0	0	0	0	0	0	0	0	0	0	2	0	0	0	0	0	0	0	0	1
ABHD14B	gene-ABHD14B	XM_024983017.1	protein_coding	0	0	0	3	0	0	0	0	0	0	0	0	0	0	0	0	0	0	0	2	0	0	0	0	0	0	0	0	1
ABHD15	gene-ABHD15	NM_001206398.1	protein_coding	0	0	0	4	0	0	0	0	0	0	0	0	1	0	0	0	0	0	0	1	0	0	0	0	0	0	0	0	2
ABHD17A	gene-ABHD17A	NM_001046536.1	protein_coding	0	0	0	2	0	0	0	0	0	0	0	0	0	0	0	0	0	0	0	2	0	0	0	0	0	0	0	0	0
ABHD17B	gene-ABHD17B	NM_001101278.1	protein_coding	0	0	0	13	0	0	0	0	0	0	0	0	0	0	0	0	0	0	0	12	0	0	0	0	0	0	0	0	1
ABHD17B	gene-ABHD17B	XM_005210032.4	protein_coding	0	0	0	13	0	0	0	0	0	0	0	0	0	0	0	0	0	0	0	12	0	0	0	0	0	0	0	0	1
ABHD18	gene-ABHD18	NM_001102129.2	protein_coding	0	0	0	2	0	0	0	0	0	0	0	0	0	0	0	0	0	0	0	2	0	0	0	0	0	0	0	0	0
ABHD18	gene-ABHD18	XM_005217557.4	protein_coding	0	0	0	2	0	0	0	0	0	0	0	0	0	0	0	0	0	0	0	2	0	0	0	0	0	0	0	0	0
ABHD18	gene-ABHD18	XM_005217559.4	protein_coding	0	0	0	2	0	0	0	0	0	0	0	0	0	0	0	0	0	0	0	2	0	0	0	0	0	0	0	0	0
ABHD18	gene-ABHD18	XM_005217560.4	protein_coding	0	0	0	2	0	0	0	0	0	0	0	0	0	0	0	0	0	0	0	2	0	0	0	0	0	0	0	0	0
ABHD18	gene-ABHD18	XM_005217561.4	protein_coding	0	0	0	2	0	0	0	0	0	0	0	0	0	0	0	0	0	0	0	2	0	0	0	0	0	0	0	0	0
ABHD18	gene-ABHD18	XM_010813741.3	protein_coding	0	0	0	2	0	0	0	0	0	0	0	0	0	0	0	0	0	0	0	2	0	0	0	0	0	0	0	0	0
ABHD18	gene-ABHD18	XM_024977311.1	protein_coding	0	0	0	2	0	0	0	0	0	0	0	0	0	0	0	0	0	0	0	2	0	0	0	0	0	0	0	0	0
ABHD18	gene-ABHD18	XM_024977312.1	protein_coding	0	0	0	2	0	0	0	0	0	0	0	0	0	0	0	0	0	0	0	2	0	0	0	0	0	0	0	0	0
ABHD18	gene-ABHD18	XM_024977313.1	protein_coding	0	0	0	2	0	0	0	0	0	0	0	0	0	0	0	0	0	0	0	0	0	0	0	0	0	0	0	0	2
ABHD18	gene-ABHD18	XM_024977314.1	protein_coding	0	0	0	2	0	0	0	0	0	0	0	0	0	0	0	0	0	0	0	2	0	0	0	0	0	0	0	0	0
ABHD2	gene-ABHD2	NM_001015549.1	protein_coding	0	0	0	17	0	0	0	0	0	0	0	0	14	0	0	0	0	0	0	3	0	0	0	0	0	0	0	0	0
ABHD2	gene-ABHD2	XM_010816948.2	protein_coding	0	0	0	17	0	0	0	0	0	0	0	0	14	0	0	0	0	0	0	3	0	0	0	0	0	0	0	0	0
ABHD2	gene-ABHD2	XM_024981689.1	protein_coding	0	0	0	17	0	0	0	0	0	0	0	0	14	0	0	0	0	0	0	3	0	0	0	0	0	0	0	0	0
ABHD3	gene-ABHD3	NM_001076187.1	protein_coding	0	0	0	12	0	0	0	0	0	0	0	0	4	0	0	0	0	0	0	7	0	0	0	0	0	0	0	0	1
ABHD4	gene-ABHD4	NM_001034368.1	protein_coding	0	0	0	1	0	0	0	0	0	0	0	0	0	0	0	0	0	0	0	1	0	0	0	0	0	0	0	0	0
ABHD4	gene-ABHD4	XM_024997401.1	protein_coding	0	0	0	1	0	0	0	0	0	0	0	0	0	0	0	0	0	0	0	1	0	0	0	0	0	0	0	0	0
ABHD4	gene-ABHD4	XM_024997402.1	protein_coding	0	0	0	1	0	0	0	0	0	0	0	0	0	0	0	0	0	0	0	1	0	0	0	0	0	0	0	0	0
ABHD5	gene-ABHD5	NM_001076063.2	protein_coding	0	0	0	2	0	0	0	0	0	0	0	0	0	0	0	0	0	0	0	2	0	0	0	0	0	0	0	0	0
ABHD5	gene-ABHD5	XM_010817503.3	protein_coding	0	0	0	2	0	0	0	0	0	0	0	0	0	0	0	0	0	0	0	2	0	0	0	0	0	0	0	0	0
ABHD5	gene-ABHD5	XM_024982896.1	protein_coding	0	0	0	2	0	0	0	0	0	0	0	0	0	0	0	0	0	0	0	2	0	0	0	0	0	0	0	0	0
ABHD5	gene-ABHD5	XM_024982897.1	protein_coding	0	0	0	2	0	0	0	0	0	0	0	0	0	0	0	0	0	0	0	2	0	0	0	0	0	0	0	0	0
ABHD5	gene-ABHD5	XM_024982898.1	protein_coding	0	0	0	2	0	0	0	0	0	0	0	0	0	0	0	0	0	0	0	2	0	0	0	0	0	0	0	0	0
ABHD6	gene-ABHD6	NM_001075196.1	protein_coding	0	0	0	5	0	0	0	0	0	0	0	0	3	0	0	0	0	0	0	2	0	0	0	0	0	0	0	0	0
ABHD6	gene-ABHD6	XM_005222730.4	protein_coding	0	0	0	5	0	0	0	0	0	0	0	0	3	0	0	0	0	0	0	2	0	0	0	0	0	0	0	0	0
ABHD6	gene-ABHD6	XM_005222732.4	protein_coding	0	0	0	4	0	0	0	0	0	0	0	0	2	0	0	0	0	0	0	2	0	0	0	0	0	0	0	0	0
ABHD6	gene-ABHD6	XM_005222733.4	protein_coding	0	0	0	5	0	0	0	0	0	0	0	0	3	0	0	0	0	0	0	2	0	0	0	0	0	0	0	0	0
ABHD6	gene-ABHD6	XM_010817683.3	protein_coding	0	0	0	5	0	0	0	0	0	0	0	0	3	0	0	0	0	0	0	2	0	0	0	0	0	0	0	0	0
ABI3BP	gene-ABI3BP	XM_024994076.1	protein_coding	0	0	0	153	0	0	0	0	0	0	0	0	0	0	0	0	0	0	0	152	0	0	0	0	0	0	0	0	1
ABL1	gene-ABL1	NM_001206860.1	protein_coding	0	0	0	25	0	0	0	0	0	0	0	0	0	0	0	0	0	0	0	24	0	0	0	0	0	0	0	0	1
ABL1	gene-ABL1	XM_024999076.1	protein_coding	0	0	0	2	0	0	0	0	0	0	0	0	0	0	0	0	0	0	0	2	0	0	0	0	0	0	0	0	0
ABLIM1	gene-ABLIM1	XM_024986081.1	protein_coding	0	0	0	132	0	0	0	0	0	0	0	0	1	0	0	0	0	0	0	131	0	0	0	0	0	0	0	0	0
ABLIM1	gene-ABLIM1	XM_024986082.1	protein_coding	0	0	0	138	0	0	0	0	0	0	0	0	1	0	0	0	0	0	0	137	0	0	0	0	0	0	0	0	0
ABLIM1	gene-ABLIM1	XM_024986083.1	protein_coding	0	0	0	132	0	0	0	0	0	0	0	0	1	0	0	0	0	0	0	131	0	0	0	0	0	0	0	0	0
ABLIM1	gene-ABLIM1	XM_024986084.1	protein_coding	0	0	0	164	0	0	0	0	0	0	0	0	1	0	0	0	0	0	0	163	0	0	0	0	0	0	0	0	0
ABLIM1	gene-ABLIM1	XM_024986085.1	protein_coding	0	0	0	132	0	0	0	0	0	0	0	0	1	0	0	0	0	0	0	131	0	0	0	0	0	0	0	0	0
ABLIM1	gene-ABLIM1	XM_024986086.1	protein_coding	0	0	0	132	0	0	0	0	0	0	0	0	1	0	0	0	0	0	0	131	0	0	0	0	0	0	0	0	0
ABLIM1	gene-ABLIM1	XM_024986087.1	protein_coding	0	0	0	132	0	0	0	0	0	0	0	0	1	0	0	0	0	0	0	131	0	0	0	0	0	0	0	0	0
ABLIM1	gene-ABLIM1	XM_024986088.1	protein_coding	0	0	0	132	0	0	0	0	0	0	0	0	1	0	0	0	0	0	0	131	0	0	0	0	0	0	0	0	0
ABLIM1	gene-ABLIM1	XM_024986089.1	protein_coding	0	0	0	132	0	0	0	0	0	0	0	0	1	0	0	0	0	0	0	131	0	0	0	0	0	0	0	0	0
ABLIM1	gene-ABLIM1	XM_024986090.1	protein_coding	0	0	0	138	0	0	0	0	0	0	0	0	1	0	0	0	0	0	0	137	0	0	0	0	0	0	0	0	0
ABLIM1	gene-ABLIM1	XM_024986091.1	protein_coding	0	0	0	132	0	0	0	0	0	0	0	0	1	0	0	0	0	0	0	131	0	0	0	0	0	0	0	0	0
ABLIM1	gene-ABLIM1	XM_024986093.1	protein_coding	0	0	0	132	0	0	0	0	0	0	0	0	1	0	0	0	0	0	0	131	0	0	0	0	0	0	0	0	0
ABLIM1	gene-ABLIM1	XM_024986094.1	protein_coding	0	0	0	132	0	0	0	0	0	0	0	0	1	0	0	0	0	0	0	131	0	0	0	0	0	0	0	0	0
ABLIM1	gene-ABLIM1	XM_024986095.1	protein_coding	0	0	0	164	0	0	0	0	0	0	0	0	1	0	0	0	0	0	0	163	0	0	0	0	0	0	0	0	0
ABLIM1	gene-ABLIM1	XM_024986096.1	protein_coding	0	0	0	141	0	0	0	0	0	0	0	0	1	0	0	0	0	0	0	138	0	0	0	0	0	0	0	0	2
ABLIM1	gene-ABLIM1	XM_024986097.1	protein_coding	0	0	0	132	0	0	0	0	0	0	0	0	1	0	0	0	0	0	0	131	0	0	0	0	0	0	0	0	0
ABLIM1	gene-ABLIM1	XM_024986098.1	protein_coding	0	0	0	164	0	0	0	0	0	0	0	0	1	0	0	0	0	0	0	163	0	0	0	0	0	0	0	0	0
ABLIM1	gene-ABLIM1	XM_024986099.1	protein_coding	0	0	0	132	0	0	0	0	0	0	0	0	1	0	0	0	0	0	0	131	0	0	0	0	0	0	0	0	0
ABLIM1	gene-ABLIM1	XM_024986100.1	protein_coding	0	0	0	164	0	0	0	0	0	0	0	0	1	0	0	0	0	0	0	163	0	0	0	0	0	0	0	0	0
ABLIM1	gene-ABLIM1	XM_024986101.1	protein_coding	0	0	0	141	0	0	0	0	0	0	0	0	1	0	0	0	0	0	0	138	0	0	0	0	0	0	0	0	2
ABLIM1	gene-ABLIM1	XM_024986102.1	protein_coding	0	0	0	141	0	0	0	0	0	0	0	0	1	0	0	0	0	0	0	138	0	0	0	0	0	0	0	0	2
ABLIM1	gene-ABLIM1	XM_024986104.1	protein_coding	0	0	0	114	0	0	0	0	0	0	0	0	1	0	0	0	0	0	0	113	0	0	0	0	0	0	0	0	0
ABLIM1	gene-ABLIM1	XM_024986105.1	protein_coding	0	0	0	114	0	0	0	0	0	0	0	0	1	0	0	0	0	0	0	113	0	0	0	0	0	0	0	0	0
ABLIM1	gene-ABLIM1	XM_024986106.1	protein_coding	0	0	0	114	0	0	0	0	0	0	0	0	1	0	0	0	0	0	0	113	0	0	0	0	0	0	0	0	0
ABLIM1	gene-ABLIM1	XM_024986107.1	protein_coding	0	0	0	114	0	0	0	0	0	0	0	0	1	0	0	0	0	0	0	113	0	0	0	0	0	0	0	0	0
ABLIM2	gene-ABLIM2	XM_024993673.1	protein_coding	0	0	0	33	0	0	0	0	0	0	0	0	0	0	0	0	0	0	0	32	0	0	0	0	0	0	0	0	1
ABLIM2	gene-ABLIM2	XM_024993674.1	protein_coding	0	0	0	33	0	0	0	0	0	0	0	0	0	0	0	0	0	0	0	32	0	0	0	0	0	0	0	0	1
ABLIM2	gene-ABLIM2	XM_024993675.1	protein_coding	0	0	0	33	0	0	0	0	0	0	0	0	0	0	0	0	0	0	0	32	0	0	0	0	0	0	0	0	1
ABLIM2	gene-ABLIM2	XM_024993676.1	protein_coding	0	0	0	72	0	0	0	0	0	0	0	0	0	0	0	0	0	0	0	65	0	0	0	0	0	0	0	0	7
ABLIM2	gene-ABLIM2	XM_024993677.1	protein_coding	0	0	0	33	0	0	0	0	0	0	0	0	0	0	0	0	0	0	0	32	0	0	0	0	0	0	0	0	1
ABLIM2	gene-ABLIM2	XM_024993678.1	protein_coding	0	0	0	33	0	0	0	0	0	0	0	0	0	0	0	0	0	0	0	32	0	0	0	0	0	0	0	0	1
ABLIM2	gene-ABLIM2	XM_024993679.1	protein_coding	0	0	0	33	0	0	0	0	0	0	0	0	0	0	0	0	0	0	0	32	0	0	0	0	0	0	0	0	1
ABLIM2	gene-ABLIM2	XM_024993680.1	protein_coding	0	0	0	33	0	0	0	0	0	0	0	0	0	0	0	0	0	0	0	32	0	0	0	0	0	0	0	0	1
ABLIM2	gene-ABLIM2	XM_024993681.1	protein_coding	0	0	0	72	0	0	0	0	0	0	0	0	0	0	0	0	0	0	0	65	0	0	0	0	0	0	0	0	7
ABLIM2	gene-ABLIM2	XM_024993682.1	protein_coding	0	0	0	33	0	0	0	0	0	0	0	0	0	0	0	0	0	0	0	32	0	0	0	0	0	0	0	0	1
ABLIM2	gene-ABLIM2	XM_024993683.1	protein_coding	0	0	0	33	0	0	0	0	0	0	0	0	0	0	0	0	0	0	0	32	0	0	0	0	0	0	0	0	1
ABLIM2	gene-ABLIM2	XM_024993684.1	protein_coding	0	0	0	33	0	0	0	0	0	0	0	0	0	0	0	0	0	0	0	32	0	0	0	0	0	0	0	0	1
ABLIM2	gene-ABLIM2	XM_024993685.1	protein_coding	0	0	0	33	0	0	0	0	0	0	0	0	0	0	0	0	0	0	0	32	0	0	0	0	0	0	0	0	1
ABLIM2	gene-ABLIM2	XM_024993686.1	protein_coding	0	0	0	33	0	0	0	0	0	0	0	0	0	0	0	0	0	0	0	32	0	0	0	0	0	0	0	0	1
ABLIM2	gene-ABLIM2	XM_024993687.1	protein_coding	0	0	0	33	0	0	0	0	0	0	0	0	0	0	0	0	0	0	0	32	0	0	0	0	0	0	0	0	1
ABLIM2	gene-ABLIM2	XM_024993688.1	protein_coding	0	0	0	72	0	0	0	0	0	0	0	0	0	0	0	0	0	0	0	65	0	0	0	0	0	0	0	0	7
ABLIM2	gene-ABLIM2	XM_024993689.1	protein_coding	0	0	0	33	0	0	0	0	0	0	0	0	0	0	0	0	0	0	0	32	0	0	0	0	0	0	0	0	1
ABLIM2	gene-ABLIM2	XM_024993690.1	protein_coding	0	0	0	33	0	0	0	0	0	0	0	0	0	0	0	0	0	0	0	32	0	0	0	0	0	0	0	0	1
ABLIM2	gene-ABLIM2	XM_024993691.1	protein_coding	0	0	0	33	0	0	0	0	0	0	0	0	0	0	0	0	0	0	0	32	0	0	0	0	0	0	0	0	1
ABLIM2	gene-ABLIM2	XM_024993692.1	protein_coding	0	0	0	33	0	0	0	0	0	0	0	0	0	0	0	0	0	0	0	32	0	0	0	0	0	0	0	0	1
ABLIM2	gene-ABLIM2	XM_024993693.1	protein_coding	0	0	0	33	0	0	0	0	0	0	0	0	0	0	0	0	0	0	0	32	0	0	0	0	0	0	0	0	1
ABLIM2	gene-ABLIM2	XM_024993694.1	protein_coding	0	0	0	33	0	0	0	0	0	0	0	0	0	0	0	0	0	0	0	32	0	0	0	0	0	0	0	0	1
ABLIM2	gene-ABLIM2	XM_024993695.1	protein_coding	0	0	0	33	0	0	0	0	0	0	0	0	0	0	0	0	0	0	0	32	0	0	0	0	0	0	0	0	1
ABLIM2	gene-ABLIM2	XM_024993696.1	protein_coding	0	0	0	33	0	0	0	0	0	0	0	0	0	0	0	0	0	0	0	32	0	0	0	0	0	0	0	0	1
ABLIM2	gene-ABLIM2	XM_024993697.1	protein_coding	0	0	0	72	0	0	0	0	0	0	0	0	0	0	0	0	0	0	0	65	0	0	0	0	0	0	0	0	7
ABLIM2	gene-ABLIM2	XM_024993698.1	protein_coding	0	0	0	33	0	0	0	0	0	0	0	0	0	0	0	0	0	0	0	32	0	0	0	0	0	0	0	0	1
ABLIM2	gene-ABLIM2	XM_024993699.1	protein_coding	0	0	0	33	0	0	0	0	0	0	0	0	0	0	0	0	0	0	0	32	0	0	0	0	0	0	0	0	1
ABLIM2	gene-ABLIM2	XM_024993700.1	protein_coding	0	0	0	33	0	0	0	0	0	0	0	0	0	0	0	0	0	0	0	32	0	0	0	0	0	0	0	0	1
ABLIM2	gene-ABLIM2	XM_024993701.1	protein_coding	0	0	0	72	0	0	0	0	0	0	0	0	0	0	0	0	0	0	0	65	0	0	0	0	0	0	0	0	7
ABLIM2	gene-ABLIM2	XM_024993702.1	protein_coding	0	0	0	33	0	0	0	0	0	0	0	0	0	0	0	0	0	0	0	32	0	0	0	0	0	0	0	0	1
ABLIM2	gene-ABLIM2	XM_024993703.1	protein_coding	0	0	0	33	0	0	0	0	0	0	0	0	0	0	0	0	0	0	0	32	0	0	0	0	0	0	0	0	1
ABLIM2	gene-ABLIM2	XM_024993704.1	protein_coding	0	0	0	33	0	0	0	0	0	0	0	0	0	0	0	0	0	0	0	32	0	0	0	0	0	0	0	0	1
ABLIM2	gene-ABLIM2	XM_024993705.1	protein_coding	0	0	0	72	0	0	0	0	0	0	0	0	0	0	0	0	0	0	0	65	0	0	0	0	0	0	0	0	7
ABLIM2	gene-ABLIM2	XM_024993706.1	protein_coding	0	0	0	33	0	0	0	0	0	0	0	0	0	0	0	0	0	0	0	32	0	0	0	0	0	0	0	0	1
ABLIM2	gene-ABLIM2	XM_024993707.1	protein_coding	0	0	0	33	0	0	0	0	0	0	0	0	0	0	0	0	0	0	0	32	0	0	0	0	0	0	0	0	1
ABLIM2	gene-ABLIM2	XR_003035239.1		0	0	0	33	0	0	0	0	0	0	0	0	0	0	0	0	0	0	0	32	0	0	0	0	0	0	0	0	1
ABLIM2	gene-ABLIM2	XR_003035241.1		0	0	0	33	0	0	0	0	0	0	0	0	0	0	0	0	0	0	0	32	0	0	0	0	0	0	0	0	1
ABLIM3	gene-ABLIM3	NM_001099127.2	protein_coding	0	0	0	35	0	0	0	0	0	0	0	0	11	0	0	0	0	0	0	23	0	0	0	0	0	0	0	0	1
ABLIM3	gene-ABLIM3	XM_005209614.3	protein_coding	0	0	0	35	0	0	0	0	0	0	0	0	11	0	0	0	0	0	0	23	0	0	0	0	0	0	0	0	1
ABLIM3	gene-ABLIM3	XM_005209615.3	protein_coding	0	0	0	35	0	0	0	0	0	0	0	0	11	0	0	0	0	0	0	23	0	0	0	0	0	0	0	0	1
ABLIM3	gene-ABLIM3	XM_005209616.4	protein_coding	0	0	0	35	0	0	0	0	0	0	0	0	11	0	0	0	0	0	0	23	0	0	0	0	0	0	0	0	1
ABLIM3	gene-ABLIM3	XM_010807479.2	protein_coding	0	0	0	35	0	0	0	0	0	0	0	0	11	0	0	0	0	0	0	23	0	0	0	0	0	0	0	0	1
ABLIM3	gene-ABLIM3	XM_010807481.3	protein_coding	0	0	0	35	0	0	0	0	0	0	0	0	11	0	0	0	0	0	0	23	0	0	0	0	0	0	0	0	1
ABLIM3	gene-ABLIM3	XM_015472306.2	protein_coding	0	0	0	34	0	0	0	0	0	0	0	0	12	0	0	0	0	0	0	21	0	0	0	0	0	0	0	0	1
ABLIM3	gene-ABLIM3	XM_024994582.1	protein_coding	0	0	0	34	0	0	0	0	0	0	0	0	12	0	0	0	0	0	0	21	0	0	0	0	0	0	0	0	1
ABLIM3	gene-ABLIM3	XM_024994583.1	protein_coding	0	0	0	34	0	0	0	0	0	0	0	0	12	0	0	0	0	0	0	21	0	0	0	0	0	0	0	0	1
ABO	gene-ABO	NM_001077926.1	protein_coding	0	0	0	115	0	0	0	0	0	0	0	0	1	0	0	0	0	0	0	112	0	0	0	0	0	0	0	0	2
ABO	gene-ABO	XM_024998584.1	protein_coding	0	0	0	115	0	0	0	0	0	0	0	0	1	0	0	0	0	0	0	112	0	0	0	0	0	0	0	0	2
ABO	gene-ABO	XM_024998585.1	protein_coding	0	0	0	115	0	0	0	0	0	0	0	0	1	0	0	0	0	0	0	112	0	0	0	0	0	0	0	0	2
ABO	gene-ABO	XM_024998586.1	protein_coding	0	0	0	115	0	0	0	0	0	0	0	0	3	0	0	0	0	0	0	110	0	0	0	0	0	0	0	0	2
ABO	gene-ABO	XM_024998587.1	protein_coding	0	0	0	115	0	0	0	0	0	0	0	0	1	0	0	0	0	0	0	112	0	0	0	0	0	0	0	0	2
ABO	gene-ABO	XM_024998588.1	protein_coding	0	0	0	115	0	0	0	0	0	0	0	0	3	0	0	0	0	0	0	110	0	0	0	0	0	0	0	0	2
ABO	gene-ABO	XM_024998589.1	protein_coding	0	0	0	115	0	0	0	0	0	0	0	0	1	0	0	0	0	0	0	112	0	0	0	0	0	0	0	0	2
ABO	gene-ABO	XM_024998590.1	protein_coding	0	0	0	115	0	0	0	0	0	0	0	0	1	0	0	0	0	0	0	112	0	0	0	0	0	0	0	0	2
ABO	gene-ABO	XM_024998591.1	protein_coding	0	0	0	26	0	0	0	0	0	0	0	0	13	0	0	0	0	0	0	11	0	0	0	0	0	0	0	0	2
ABO	gene-ABO	XM_024998593.1	protein_coding	0	0	0	26	0	0	0	0	0	0	0	0	13	0	0	0	0	0	0	11	0	0	0	0	0	0	0	0	2
ABO	gene-ABO	XM_024998594.1	protein_coding	0	0	0	26	0	0	0	0	0	0	0	0	13	0	0	0	0	0	0	11	0	0	0	0	0	0	0	0	2
ABR	gene-ABR	NM_001046204.2	protein_coding	0	0	0	168	0	0	0	0	0	0	0	0	0	0	0	0	0	0	0	167	0	0	0	0	0	0	0	0	1
ABR	gene-ABR	XM_005220104.4	protein_coding	0	0	0	168	0	0	0	0	0	0	0	0	0	0	0	0	0	0	0	167	0	0	0	0	0	0	0	0	1
ABR	gene-ABR	XM_005220105.4	protein_coding	0	0	0	113	0	0	0	0	0	0	0	0	6	0	0	0	0	0	0	106	0	0	0	0	0	0	0	0	1
ABR	gene-ABR	XM_005220106.3	protein_coding	0	0	0	168	0	0	0	0	0	0	0	0	0	0	0	0	0	0	0	167	0	0	0	0	0	0	0	0	1
ABR	gene-ABR	XM_005220107.4	protein_coding	0	0	0	22	0	0	0	0	0	0	0	0	11	0	0	0	0	0	0	10	0	0	0	0	0	0	0	0	1
ABR	gene-ABR	XM_015458571.2	protein_coding	0	0	0	168	0	0	0	0	0	0	0	0	0	0	0	0	0	0	0	167	0	0	0	0	0	0	0	0	1
ABR	gene-ABR	XM_024980099.1	protein_coding	0	0	0	148	0	0	0	0	0	0	0	0	38	0	0	0	0	0	0	109	0	0	0	0	0	0	0	0	1
ABRAXAS1	gene-ABRAXAS1	NM_001015516.1	protein_coding	0	0	0	24	0	0	0	0	0	0	0	0	2	0	0	0	0	0	0	11	0	0	0	0	0	0	0	0	11
ABRAXAS1	gene-ABRAXAS1	XM_010806285.3	protein_coding	0	0	0	25	0	0	0	0	0	0	0	0	3	0	0	0	0	0	0	11	0	0	0	0	0	0	0	0	11
ABRAXAS2	gene-ABRAXAS2	NM_001166587.1	protein_coding	0	0	0	10	0	0	0	0	0	0	0	0	0	0	0	0	0	0	0	10	0	0	0	0	0	0	0	0	0
ABTB1	gene-ABTB1	NM_001083384.1	protein_coding	0	0	0	7	0	0	0	0	0	0	0	0	4	0	0	0	0	0	0	1	0	0	0	0	0	0	0	0	2
ABTB1	gene-ABTB1	XM_005223164.3	protein_coding	0	0	0	7	0	0	0	0	0	0	0	0	4	0	0	0	0	0	0	1	0	0	0	0	0	0	0	0	2
ABTB1	gene-ABTB1	XM_005223166.4	protein_coding	0	0	0	7	0	0	0	0	0	0	0	0	4	0	0	0	0	0	0	1	0	0	0	0	0	0	0	0	2
ABTB1	gene-ABTB1	XM_005223168.4	protein_coding	0	0	0	7	0	0	0	0	0	0	0	0	4	0	0	0	0	0	0	1	0	0	0	0	0	0	0	0	2
ABTB1	gene-ABTB1	XM_010817999.3	protein_coding	0	0	0	7	0	0	0	0	0	0	0	0	4	0	0	0	0	0	0	1	0	0	0	0	0	0	0	0	2
ABTB1	gene-ABTB1	XM_010818000.2	protein_coding	0	0	0	6	0	0	0	0	0	0	0	0	4	0	0	0	0	0	0	0	0	0	0	0	0	0	0	0	2
ABTB1	gene-ABTB1	XM_024982510.1	protein_coding	0	0	0	7	0	0	0	0	0	0	0	0	4	0	0	0	0	0	0	1	0	0	0	0	0	0	0	0	2
ABTB2	gene-ABTB2	XM_003587004.5	protein_coding	0	0	0	37	0	0	0	0	0	0	0	0	0	0	0	0	0	0	0	37	0	0	0	0	0	0	0	0	0
ABTB2	gene-ABTB2	XM_024975898.1	protein_coding	0	0	0	8	0	0	0	0	0	0	0	0	0	0	0	0	0	0	0	8	0	0	0	0	0	0	0	0	0
ACAA1	gene-ACAA1	NM_001034319.2	protein_coding	0	0	0	5	0	0	0	0	0	0	0	0	1	0	0	0	0	0	0	4	0	0	0	0	0	0	0	0	0
ACAA1	gene-ACAA1	XM_024982532.1	protein_coding	0	0	0	5	0	0	0	0	0	0	0	0	1	0	0	0	0	0	0	4	0	0	0	0	0	0	0	0	0
ACACA	gene-ACACA	NM_174224.2	protein_coding	0	0	0	54	0	0	0	0	0	0	0	0	3	0	0	0	0	0	0	48	0	0	0	0	0	0	0	0	3
ACACA	gene-ACACA	XM_005219975.4	protein_coding	0	0	0	71	0	0	0	0	0	0	0	0	4	0	0	0	0	0	0	64	0	0	0	0	0	0	0	0	3
ACACA	gene-ACACA	XM_005219976.4	protein_coding	0	0	0	53	0	0	0	0	0	0	0	0	4	0	0	0	0	0	0	48	0	0	0	0	0	0	0	0	1
ACACA	gene-ACACA	XM_005219977.4	protein_coding	0	0	0	43	0	0	0	0	0	0	0	0	4	0	0	0	0	0	0	39	0	0	0	0	0	0	0	0	0
ACACA	gene-ACACA	XM_005219978.4	protein_coding	0	0	0	53	0	0	0	0	0	0	0	0	4	0	0	0	0	0	0	48	0	0	0	0	0	0	0	0	1
ACACA	gene-ACACA	XM_010815743.3	protein_coding	0	0	0	56	0	0	0	0	0	0	0	0	4	0	0	0	0	0	0	49	0	0	0	0	0	0	0	0	3
ACACA	gene-ACACA	XM_024979601.1	protein_coding	0	0	0	71	0	0	0	0	0	0	0	0	4	0	0	0	0	0	0	64	0	0	0	0	0	0	0	0	3
ACACA	gene-ACACA	XM_024979602.1	protein_coding	0	0	0	71	0	0	0	0	0	0	0	0	4	0	0	0	0	0	0	64	0	0	0	0	0	0	0	0	3
ACACA	gene-ACACA	XM_024979603.1	protein_coding	0	0	0	53	0	0	0	0	0	0	0	0	4	0	0	0	0	0	0	48	0	0	0	0	0	0	0	0	1
ACACA	gene-ACACA	XM_024979604.1	protein_coding	0	0	0	56	0	0	0	0	0	0	0	0	4	0	0	0	0	0	0	49	0	0	0	0	0	0	0	0	3
ACACA	gene-ACACA	XM_024979605.1	protein_coding	0	0	0	53	0	0	0	0	0	0	0	0	4	0	0	0	0	0	0	48	0	0	0	0	0	0	0	0	1
ACACA	gene-ACACA	XM_024979606.1	protein_coding	0	0	0	43	0	0	0	0	0	0	0	0	4	0	0	0	0	0	0	39	0	0	0	0	0	0	0	0	0
ACACA	gene-ACACA	XM_024979607.1	protein_coding	0	0	0	43	0	0	0	0	0	0	0	0	4	0	0	0	0	0	0	39	0	0	0	0	0	0	0	0	0
ACACB	gene-ACACB	NM_001205333.1	protein_coding	0	0	0	42	0	0	0	0	0	0	0	0	0	0	0	0	0	0	0	40	0	0	0	0	0	0	0	0	2
ACACB	gene-ACACB	XM_010813915.3	protein_coding	0	0	0	42	0	0	0	0	0	0	0	0	4	0	0	0	0	0	0	36	0	0	0	0	0	0	0	0	2
ACACB	gene-ACACB	XM_010813916.3	protein_coding	0	0	0	42	0	0	0	0	0	0	0	0	4	0	0	0	0	0	0	36	0	0	0	0	0	0	0	0	2
ACACB	gene-ACACB	XM_010813917.3	protein_coding	0	0	0	38	0	0	0	0	0	0	0	0	4	0	0	0	0	0	0	34	0	0	0	0	0	0	0	0	0
ACACB	gene-ACACB	XM_010813919.3	protein_coding	0	0	0	33	0	0	0	0	0	0	0	0	4	0	0	0	0	0	0	29	0	0	0	0	0	0	0	0	0
ACAD10	gene-ACAD10	NM_001192292.1	protein_coding	0	0	0	3	0	0	0	0	0	0	0	0	3	0	0	0	0	0	0	0	0	0	0	0	0	0	0	0	0
ACAD10	gene-ACAD10	XM_010813901.3	protein_coding	0	0	0	3	0	0	0	0	0	0	0	0	3	0	0	0	0	0	0	0	0	0	0	0	0	0	0	0	0
ACAD10	gene-ACAD10	XM_010813902.3	protein_coding	0	0	0	3	0	0	0	0	0	0	0	0	3	0	0	0	0	0	0	0	0	0	0	0	0	0	0	0	0
ACAD10	gene-ACAD10	XM_010813903.3	protein_coding	0	0	0	3	0	0	0	0	0	0	0	0	3	0	0	0	0	0	0	0	0	0	0	0	0	0	0	0	0
ACAD10	gene-ACAD10	XM_010813904.2	protein_coding	0	0	0	3	0	0	0	0	0	0	0	0	3	0	0	0	0	0	0	0	0	0	0	0	0	0	0	0	0
ACAD10	gene-ACAD10	XM_024977172.1	protein_coding	0	0	0	3	0	0	0	0	0	0	0	0	3	0	0	0	0	0	0	0	0	0	0	0	0	0	0	0	0
ACAD10	gene-ACAD10	XR_238115.2		0	0	0	3	0	0	0	0	0	0	0	0	3	0	0	0	0	0	0	0	0	0	0	0	0	0	0	0	0
ACAD11	gene-ACAD11	NM_001075893.2	protein_coding	0	0	0	12	0	0	0	0	0	0	0	0	5	0	0	0	0	0	0	7	0	0	0	0	0	0	0	0	0
ACAD9	gene-ACAD9	NM_001078076.2	protein_coding	0	0	0	56	0	0	0	0	0	0	0	0	1	0	0	0	0	0	0	52	0	0	0	0	0	0	0	0	3
ACAD9	gene-ACAD9	XM_024983043.1	protein_coding	0	0	0	56	0	0	0	0	0	0	0	0	1	0	0	0	0	0	0	52	0	0	0	0	0	0	0	0	3
ACAD9	gene-ACAD9	XM_024983044.1	protein_coding	0	0	0	55	0	0	0	0	0	0	0	0	0	0	0	0	0	0	0	52	0	0	0	0	0	0	0	0	3
ACAD9	gene-ACAD9	XM_024983045.1	protein_coding	0	0	0	55	0	0	0	0	0	0	0	0	0	0	0	0	0	0	0	52	0	0	0	0	0	0	0	0	3
ACAD9	gene-ACAD9	XM_024983046.1	protein_coding	0	0	0	49	0	0	0	0	0	0	0	0	2	0	0	0	0	0	0	44	0	0	0	0	0	0	0	0	3
ACADL	gene-ACADL	NM_001076936.1	protein_coding	0	0	0	61	0	0	0	0	0	0	0	0	0	0	0	0	0	0	0	52	0	0	0	0	0	0	0	0	9
ACADL	gene-ACADL	XM_024977617.1	protein_coding	0	0	0	61	0	0	0	0	0	0	0	0	0	0	0	0	0	0	0	54	0	0	0	0	0	0	0	0	7
ACADL	gene-ACADL	XM_024977620.1	protein_coding	0	0	0	61	0	0	0	0	0	0	0	0	0	0	0	0	0	0	0	54	0	0	0	0	0	0	0	0	7
ACADL	gene-ACADL	XM_024977622.1	protein_coding	0	0	0	61	0	0	0	0	0	0	0	0	0	0	0	0	0	0	0	54	0	0	0	0	0	0	0	0	7
ACADL	gene-ACADL	XM_024977632.1	protein_coding	0	0	0	61	0	0	0	0	0	0	0	0	0	0	0	0	0	0	0	52	0	0	0	0	0	0	0	0	9
ACADS	gene-ACADS	NM_001034401.2	protein_coding	0	0	0	3	0	0	0	0	0	0	0	0	0	0	0	0	0	0	0	3	0	0	0	0	0	0	0	0	0
ACADS	gene-ACADS	XM_024977169.1	protein_coding	0	0	0	3	0	0	0	0	0	0	0	0	0	0	0	0	0	0	0	3	0	0	0	0	0	0	0	0	0
ACADSB	gene-ACADSB	NM_001017933.1	protein_coding	0	0	0	20	0	0	0	0	0	0	0	0	0	0	0	0	0	0	0	15	0	0	0	0	0	0	0	0	5
ACADSB	gene-ACADSB	XM_005225840.4	protein_coding	0	0	0	22	0	0	0	0	0	0	0	0	0	0	0	0	0	0	0	18	0	0	0	0	0	0	0	0	4
ACADVL	gene-ACADVL	NM_174494.2	protein_coding	0	0	0	6	0	0	0	0	0	0	0	0	0	0	0	0	0	0	0	3	0	0	0	0	0	0	0	0	3
ACADVL	gene-ACADVL	XM_024979617.1	protein_coding	0	0	0	6	0	0	0	0	0	0	0	0	0	0	0	0	0	0	0	3	0	0	0	0	0	0	0	0	3
ACAN	gene-ACAN	NM_173981.2	protein_coding	0	0	0	10	0	0	0	0	0	0	0	0	0	0	0	0	0	0	0	6	0	0	0	0	0	0	0	0	4
ACAN	gene-ACAN	XM_024981588.1	protein_coding	0	0	0	12	0	0	0	0	0	0	0	0	5	0	0	0	0	0	0	1	0	0	0	0	0	0	0	0	6
ACAN	gene-ACAN	XM_024981589.1	protein_coding	0	0	0	12	0	0	0	0	0	0	0	0	5	0	0	0	0	0	0	1	0	0	0	0	0	0	0	0	6
ACAN	gene-ACAN	XM_024981590.1	protein_coding	0	0	0	12	0	0	0	0	0	0	0	0	5	0	0	0	0	0	0	1	0	0	0	0	0	0	0	0	6
ACAP1	gene-ACAP1	NM_001103234.1	protein_coding	0	0	0	2	0	0	0	0	0	0	0	0	1	0	0	0	0	0	0	0	0	0	0	0	0	0	0	0	1
ACAP1	gene-ACAP1	XM_005220204.4	protein_coding	0	0	0	2	0	0	0	0	0	0	0	0	0	0	0	0	0	0	0	1	0	0	0	0	0	0	0	0	1
ACAP1	gene-ACAP1	XM_010815903.3	protein_coding	0	0	0	2	0	0	0	0	0	0	0	0	1	0	0	0	0	0	0	0	0	0	0	0	0	0	0	0	1
ACAP1	gene-ACAP1	XM_010815904.3	protein_coding	0	0	0	2	0	0	0	0	0	0	0	0	1	0	0	0	0	0	0	0	0	0	0	0	0	0	0	0	1
ACAP1	gene-ACAP1	XM_024979868.1	protein_coding	0	0	0	2	0	0	0	0	0	0	0	0	0	0	0	0	0	0	0	1	0	0	0	0	0	0	0	0	1
ACAP1	gene-ACAP1	XM_024979869.1	protein_coding	0	0	0	2	0	0	0	0	0	0	0	0	0	0	0	0	0	0	0	1	0	0	0	0	0	0	0	0	1
ACAP1	gene-ACAP1	XM_024979871.1	protein_coding	0	0	0	2	0	0	0	0	0	0	0	0	0	0	0	0	0	0	0	1	0	0	0	0	0	0	0	0	1
ACAP2	gene-ACAP2	NM_001105337.1	protein_coding	0	0	0	22	0	0	0	0	0	0	0	0	0	0	0	0	0	0	0	22	0	0	0	0	0	0	0	0	0
ACAP3	gene-ACAP3	NM_001083687.1	protein_coding	0	0	0	5	0	0	0	0	0	0	0	0	1	0	0	0	0	0	0	2	0	0	0	0	0	0	0	0	2
ACAP3	gene-ACAP3	XM_024976209.1	protein_coding	0	0	0	5	0	0	0	0	0	0	0	0	1	0	0	0	0	0	0	2	0	0	0	0	0	0	0	0	2
ACAP3	gene-ACAP3	XM_024976210.1	protein_coding	0	0	0	5	0	0	0	0	0	0	0	0	1	0	0	0	0	0	0	2	0	0	0	0	0	0	0	0	2
ACAP3	gene-ACAP3	XM_024976211.1	protein_coding	0	0	0	5	0	0	0	0	0	0	0	0	1	0	0	0	0	0	0	2	0	0	0	0	0	0	0	0	2
ACAP3	gene-ACAP3	XM_024976212.1	protein_coding	0	0	0	5	0	0	0	0	0	0	0	0	1	0	0	0	0	0	0	2	0	0	0	0	0	0	0	0	2
ACAP3	gene-ACAP3	XM_024976213.1	protein_coding	0	0	0	5	0	0	0	0	0	0	0	0	1	0	0	0	0	0	0	2	0	0	0	0	0	0	0	0	2
ACAT2	gene-ACAT2	NM_001075549.1	protein_coding	0	0	0	1	0	0	0	0	0	0	0	0	0	0	0	0	0	0	0	1	0	0	0	0	0	0	0	0	0
ACAT2	gene-ACAT2	XM_010808728.3	protein_coding	0	0	0	1	0	0	0	0	0	0	0	0	0	0	0	0	0	0	0	1	0	0	0	0	0	0	0	0	0
ACBD4	gene-ACBD4	NM_001046214.1	protein_coding	0	0	0	1	0	0	0	0	0	0	0	0	0	0	0	0	0	0	0	0	0	0	0	0	0	0	0	0	1
ACBD4	gene-ACBD4	XM_010816348.3	protein_coding	0	0	0	1	0	0	0	0	0	0	0	0	0	0	0	0	0	0	0	0	0	0	0	0	0	0	0	0	1
ACBD4	gene-ACBD4	XM_010816349.3	protein_coding	0	0	0	1	0	0	0	0	0	0	0	0	0	0	0	0	0	0	0	0	0	0	0	0	0	0	0	0	1
ACBD4	gene-ACBD4	XM_010816350.3	protein_coding	0	0	0	1	0	0	0	0	0	0	0	0	0	0	0	0	0	0	0	0	0	0	0	0	0	0	0	0	1
ACBD4	gene-ACBD4	XM_010816353.3	protein_coding	0	0	0	1	0	0	0	0	0	0	0	0	0	0	0	0	0	0	0	0	0	0	0	0	0	0	0	0	1
ACBD4	gene-ACBD4	XM_010816354.3	protein_coding	0	0	0	1	0	0	0	0	0	0	0	0	0	0	0	0	0	0	0	0	0	0	0	0	0	0	0	0	1
ACBD4	gene-ACBD4	XM_024980108.1	protein_coding	0	0	0	1	0	0	0	0	0	0	0	0	0	0	0	0	0	0	0	0	0	0	0	0	0	0	0	0	1
ACBD4	gene-ACBD4	XM_024980109.1	protein_coding	0	0	0	1	0	0	0	0	0	0	0	0	0	0	0	0	0	0	0	0	0	0	0	0	0	0	0	0	1
ACBD4	gene-ACBD4	XM_024980110.1	protein_coding	0	0	0	1	0	0	0	0	0	0	0	0	0	0	0	0	0	0	0	0	0	0	0	0	0	0	0	0	1
ACBD6	gene-ACBD6	NM_001083783.1	protein_coding	0	0	0	111	0	0	0	0	0	0	0	0	0	0	0	0	0	0	0	111	0	0	0	0	0	0	0	0	0
ACBD6	gene-ACBD6	XM_024976523.1	protein_coding	0	0	0	92	0	0	0	0	0	0	0	0	5	0	0	0	0	0	0	87	0	0	0	0	0	0	0	0	0
ACBD6	gene-ACBD6	XM_024976524.1	protein_coding	0	0	0	111	0	0	0	0	0	0	0	0	0	0	0	0	0	0	0	111	0	0	0	0	0	0	0	0	0
ACCS	gene-ACCS	NM_001015526.1	protein_coding	0	0	0	22	0	0	0	0	0	0	0	0	2	0	0	0	0	0	0	18	0	0	0	0	0	0	0	0	2
ACCS	gene-ACCS	XM_005216413.4	protein_coding	0	0	0	22	0	0	0	0	0	0	0	0	2	0	0	0	0	0	0	18	0	0	0	0	0	0	0	0	2
ACCS	gene-ACCS	XM_005216414.4	protein_coding	0	0	0	22	0	0	0	0	0	0	0	0	2	0	0	0	0	0	0	18	0	0	0	0	0	0	0	0	2
ACCS	gene-ACCS	XM_005216415.4	protein_coding	0	0	0	22	0	0	0	0	0	0	0	0	2	0	0	0	0	0	0	18	0	0	0	0	0	0	0	0	2
ACCSL	gene-ACCSL	XM_024975903.1	protein_coding	0	0	0	12	0	0	0	0	0	0	0	0	2	0	0	0	0	0	0	6	0	0	0	0	0	0	0	0	4
ACD	gene-ACD	XM_002694822.5	protein_coding	0	0	0	16	0	0	0	0	0	0	0	0	7	0	0	0	0	0	0	6	0	0	0	0	0	0	0	0	3
ACD	gene-ACD	XM_010814663.3	protein_coding	0	0	0	16	0	0	0	0	0	0	0	0	7	0	0	0	0	0	0	6	0	0	0	0	0	0	0	0	3
ACD	gene-ACD	XM_010814664.3	protein_coding	0	0	0	16	0	0	0	0	0	0	0	0	7	0	0	0	0	0	0	6	0	0	0	0	0	0	0	0	3
ACD	gene-ACD	XM_010814665.3	protein_coding	0	0	0	16	0	0	0	0	0	0	0	0	7	0	0	0	0	0	0	6	0	0	0	0	0	0	0	0	3
ACD	gene-ACD	XM_010814666.3	protein_coding	0	0	0	16	0	0	0	0	0	0	0	0	7	0	0	0	0	0	0	6	0	0	0	0	0	0	0	0	3
ACD	gene-ACD	XM_024978987.1	protein_coding	0	0	0	15	0	0	0	0	0	0	0	0	7	0	0	0	0	0	0	6	0	0	0	0	0	0	0	0	2
ACE	gene-ACE	NM_001206668.1	protein_coding	0	0	0	12	0	0	0	0	0	0	0	0	2	0	0	0	0	0	0	7	0	0	0	0	0	0	0	0	3
ACE	gene-ACE	XM_024979880.1	protein_coding	0	0	0	10	0	0	0	0	0	0	0	0	4	0	0	0	0	0	0	3	0	0	0	0	0	0	0	0	3
ACE2	gene-ACE2	NM_001024502.4	protein_coding	0	0	0	4	0	0	0	0	0	0	0	0	4	0	0	0	0	0	0	0	0	0	0	0	0	0	0	0	0
ACE2	gene-ACE2	XM_005228428.4	protein_coding	0	0	0	4	0	0	0	0	0	0	0	0	0	0	0	0	0	0	0	4	0	0	0	0	0	0	0	0	0
ACE2	gene-ACE2	XM_005228429.4	protein_coding	0	0	0	4	0	0	0	0	0	0	0	0	4	0	0	0	0	0	0	0	0	0	0	0	0	0	0	0	0
ACE2	gene-ACE2	XM_015461785.2	protein_coding	0	0	0	4	0	0	0	0	0	0	0	0	0	0	0	0	0	0	0	4	0	0	0	0	0	0	0	0	0
ACE2	gene-ACE2	XM_024987850.1	protein_coding	0	0	0	4	0	0	0	0	0	0	0	0	0	0	0	0	0	0	0	4	0	0	0	0	0	0	0	0	0
ACE3	gene-ACE3	XM_015458919.2	protein_coding	0	0	0	10	0	0	0	0	0	0	0	0	1	0	0	0	0	0	0	5	0	0	0	0	0	0	0	0	4
ACER2	gene-ACER2	NM_001192775.1	protein_coding	0	0	0	6	0	0	0	0	0	0	0	0	0	0	0	0	0	0	0	5	0	0	0	0	0	0	0	0	1
ACER2	gene-ACER2	XM_010807774.3	protein_coding	0	0	0	6	0	0	0	0	0	0	0	0	0	0	0	0	0	0	0	5	0	0	0	0	0	0	0	0	1
ACER2	gene-ACER2	XM_010807776.3	protein_coding	0	0	0	6	0	0	0	0	0	0	0	0	0	0	0	0	0	0	0	5	0	0	0	0	0	0	0	0	1
ACER2	gene-ACER2	XM_010807777.3	protein_coding	0	0	0	6	0	0	0	0	0	0	0	0	0	0	0	0	0	0	0	5	0	0	0	0	0	0	0	0	1
ACER3	gene-ACER3	NM_001102285.1	protein_coding	0	0	0	7	0	0	0	0	0	0	0	0	0	0	0	0	0	0	0	7	0	0	0	0	0	0	0	0	0
ACER3	gene-ACER3	XM_005216317.4	protein_coding	0	0	0	7	0	0	0	0	0	0	0	0	0	0	0	0	0	0	0	7	0	0	0	0	0	0	0	0	0
ACER3	gene-ACER3	XM_024975532.1	protein_coding	0	0	0	7	0	0	0	0	0	0	0	0	0	0	0	0	0	0	0	7	0	0	0	0	0	0	0	0	0
ACHE	gene-ACHE	NM_001076220.1	protein_coding	0	0	0	1	0	0	0	0	0	0	0	0	0	0	0	0	0	0	0	0	0	0	0	0	0	0	0	0	1
ACHE	gene-ACHE	XM_005225194.4	protein_coding	0	0	0	1	0	0	0	0	0	0	0	0	0	0	0	0	0	0	0	0	0	0	0	0	0	0	0	0	1
ACHE	gene-ACHE	XM_005225195.4	protein_coding	0	0	0	1	0	0	0	0	0	0	0	0	0	0	0	0	0	0	0	0	0	0	0	0	0	0	0	0	1
ACHE	gene-ACHE	XM_010819588.3	protein_coding	0	0	0	1	0	0	0	0	0	0	0	0	0	0	0	0	0	0	0	0	0	0	0	0	0	0	0	0	1
ACHE	gene-ACHE	XM_010819589.3	protein_coding	0	0	0	1	0	0	0	0	0	0	0	0	0	0	0	0	0	0	0	0	0	0	0	0	0	0	0	0	1
ACHE	gene-ACHE	XM_010819590.3	protein_coding	0	0	0	1	0	0	0	0	0	0	0	0	0	0	0	0	0	0	0	0	0	0	0	0	0	0	0	0	1
ACHE	gene-ACHE	XM_010819592.3	protein_coding	0	0	0	1	0	0	0	0	0	0	0	0	0	0	0	0	0	0	0	0	0	0	0	0	0	0	0	0	1
ACHE	gene-ACHE	XM_010819593.3	protein_coding	0	0	0	1	0	0	0	0	0	0	0	0	0	0	0	0	0	0	0	0	0	0	0	0	0	0	0	0	1
ACHE	gene-ACHE	XM_015460489.2	protein_coding	0	0	0	1	0	0	0	0	0	0	0	0	0	0	0	0	0	0	0	0	0	0	0	0	0	0	0	0	1
ACHE	gene-ACHE	XM_015460490.2	protein_coding	0	0	0	1	0	0	0	0	0	0	0	0	0	0	0	0	0	0	0	0	0	0	0	0	0	0	0	0	1
ACHE	gene-ACHE	XM_024985016.1	protein_coding	0	0	0	1	0	0	0	0	0	0	0	0	0	0	0	0	0	0	0	0	0	0	0	0	0	0	0	0	1
ACIN1	gene-ACIN1	XM_003586509.5	protein_coding	0	0	0	1	0	0	0	0	0	0	0	0	0	0	0	0	0	0	0	1	0	0	0	0	0	0	0	0	0
ACIN1	gene-ACIN1	XM_003586510.5	protein_coding	0	0	0	1	0	0	0	0	0	0	0	0	0	0	0	0	0	0	0	1	0	0	0	0	0	0	0	0	0
ACIN1	gene-ACIN1	XM_003586511.5	protein_coding	0	0	0	1	0	0	0	0	0	0	0	0	0	0	0	0	0	0	0	1	0	0	0	0	0	0	0	0	0
ACIN1	gene-ACIN1	XM_003586513.4	protein_coding	0	0	0	1	0	0	0	0	0	0	0	0	0	0	0	0	0	0	0	0	0	0	0	0	0	0	0	0	1
ACIN1	gene-ACIN1	XM_010809043.3	protein_coding	0	0	0	1	0	0	0	0	0	0	0	0	0	0	0	0	0	0	0	1	0	0	0	0	0	0	0	0	0
ACIN1	gene-ACIN1	XM_015473070.2	protein_coding	0	0	0	1	0	0	0	0	0	0	0	0	0	0	0	0	0	0	0	0	0	0	0	0	0	0	0	0	1
ACIN1	gene-ACIN1	XM_024997950.1	protein_coding	0	0	0	1	0	0	0	0	0	0	0	0	0	0	0	0	0	0	0	1	0	0	0	0	0	0	0	0	0
ACKR1	gene-ACKR1	NM_001015634.1	protein_coding	0	0	0	6	0	0	0	0	0	0	0	0	5	0	0	0	0	0	0	0	0	0	0	0	0	0	0	0	1
ACKR2	gene-ACKR2	NM_001015581.1	protein_coding	0	0	0	24	0	0	0	0	0	0	0	0	10	0	0	0	0	0	0	12	0	0	0	0	0	0	0	0	2
ACKR2	gene-ACKR2	XM_005222428.4	protein_coding	0	0	0	24	0	0	0	0	0	0	0	0	10	0	0	0	0	0	0	12	0	0	0	0	0	0	0	0	2
ACKR2	gene-ACKR2	XM_010817449.3	protein_coding	0	0	0	67	0	0	0	0	0	0	0	0	1	0	0	0	0	0	0	64	0	0	0	0	0	0	0	0	2
ACKR2	gene-ACKR2	XM_015459417.2	protein_coding	0	0	0	67	0	0	0	0	0	0	0	0	1	0	0	0	0	0	0	64	0	0	0	0	0	0	0	0	2
ACKR2	gene-ACKR2	XM_024982622.1	protein_coding	0	0	0	67	0	0	0	0	0	0	0	0	1	0	0	0	0	0	0	64	0	0	0	0	0	0	0	0	2
ACKR2	gene-ACKR2	XM_024982623.1	protein_coding	0	0	0	67	0	0	0	0	0	0	0	0	1	0	0	0	0	0	0	64	0	0	0	0	0	0	0	0	2
ACKR2	gene-ACKR2	XM_024982624.1	protein_coding	0	0	0	67	0	0	0	0	0	0	0	0	1	0	0	0	0	0	0	64	0	0	0	0	0	0	0	0	2
ACKR2	gene-ACKR2	XM_024982625.1	protein_coding	0	0	0	67	0	0	0	0	0	0	0	0	1	0	0	0	0	0	0	64	0	0	0	0	0	0	0	0	2
ACKR2	gene-ACKR2	XM_024982626.1	protein_coding	0	0	0	67	0	0	0	0	0	0	0	0	1	0	0	0	0	0	0	64	0	0	0	0	0	0	0	0	2
ACKR2	gene-ACKR2	XM_024982628.1	protein_coding	0	0	0	59	0	0	0	0	0	0	0	0	17	0	0	0	0	0	0	40	0	0	0	0	0	0	0	0	2
ACKR2	gene-ACKR2	XR_003031738.1		0	0	0	6	0	0	0	0	0	0	0	0	0	0	0	0	0	0	0	6	0	0	0	0	0	0	0	0	0
ACKR2	gene-ACKR2	XR_003031739.1		0	0	0	6	0	0	0	0	0	0	0	0	0	0	0	0	0	0	0	6	0	0	0	0	0	0	0	0	0
ACKR2	gene-ACKR2	XR_003031740.1		0	0	0	6	0	0	0	0	0	0	0	0	0	0	0	0	0	0	0	6	0	0	0	0	0	0	0	0	0
ACKR2	gene-ACKR2	XR_003031741.1		0	0	0	6	0	0	0	0	0	0	0	0	0	0	0	0	0	0	0	6	0	0	0	0	0	0	0	0	0
ACKR2	gene-ACKR2	XR_003031742.1		0	0	0	6	0	0	0	0	0	0	0	0	0	0	0	0	0	0	0	6	0	0	0	0	0	0	0	0	0
ACKR2	gene-ACKR2	XR_003031743.1		0	0	0	6	0	0	0	0	0	0	0	0	0	0	0	0	0	0	0	3	0	0	0	0	0	0	0	0	3
ACKR2	gene-ACKR2	XR_003031744.1		0	0	0	6	0	0	0	0	0	0	0	0	0	0	0	0	0	0	0	2	0	0	0	0	0	0	0	0	4
ACKR4	gene-ACKR4	XM_015473488.2	protein_coding	0	0	0	1	0	0	0	0	0	0	0	0	0	0	0	0	0	0	0	0	0	0	0	0	0	0	0	0	1
ACLY	gene-ACLY	NM_001037457.1	protein_coding	0	0	0	11	0	0	0	0	0	0	0	0	1	0	0	0	0	0	0	10	0	0	0	0	0	0	0	0	0
ACLY	gene-ACLY	XM_005220713.4	protein_coding	0	0	0	11	0	0	0	0	0	0	0	0	1	0	0	0	0	0	0	10	0	0	0	0	0	0	0	0	0
ACLY	gene-ACLY	XM_005220715.4	protein_coding	0	0	0	11	0	0	0	0	0	0	0	0	1	0	0	0	0	0	0	10	0	0	0	0	0	0	0	0	0
ACMSD	gene-ACMSD	NM_001075694.1	protein_coding	0	0	0	11	0	0	0	0	0	0	0	0	0	0	0	0	0	0	0	3	0	0	0	0	0	0	0	0	8
ACMSD	gene-ACMSD	XM_015475769.2	protein_coding	0	0	0	11	0	0	0	0	0	0	0	0	0	0	0	0	0	0	0	4	0	0	0	0	0	0	0	0	7
ACMSD	gene-ACMSD	XM_015475773.2	protein_coding	0	0	0	11	0	0	0	0	0	0	0	0	0	0	0	0	0	0	0	4	0	0	0	0	0	0	0	0	7
ACMSD	gene-ACMSD	XR_233606.4		0	0	0	3	0	0	0	0	0	0	0	0	0	0	0	0	0	0	0	1	0	0	0	0	0	0	0	0	2
ACO1	gene-ACO1	NM_001075591.1	protein_coding	0	0	0	462	0	0	0	0	0	0	0	0	53	0	0	0	0	0	0	405	0	0	0	0	0	0	0	0	4
ACO1	gene-ACO1	XM_005209852.4	protein_coding	0	0	0	461	0	0	0	0	0	0	0	0	53	0	0	0	0	0	0	404	0	0	0	0	0	0	0	0	4
ACO1	gene-ACO1	XM_024995652.1	protein_coding	0	0	0	458	0	0	0	0	0	0	0	0	56	0	0	0	0	0	0	398	0	0	0	0	0	0	0	0	4
ACO2	gene-ACO2	NM_173977.3	protein_coding	0	0	0	13	0	0	0	0	0	0	0	0	0	0	0	0	0	0	0	13	0	0	0	0	0	0	0	0	0
ACOD1	gene-ACOD1	XM_005213873.4	protein_coding	0	0	0	24	0	0	0	0	0	0	0	0	9	0	0	0	0	0	0	10	0	0	0	0	0	0	0	0	5
ACOD1	gene-ACOD1	XM_025000141.1	protein_coding	0	0	0	24	0	0	0	0	0	0	0	0	9	0	0	0	0	0	0	10	0	0	0	0	0	0	0	0	5
ACOT11	gene-ACOT11	NM_001103275.1	protein_coding	0	0	0	10	0	0	0	0	0	0	0	0	0	0	0	0	0	0	0	10	0	0	0	0	0	0	0	0	0
ACOT13	gene-ACOT13	NM_001101845.2	protein_coding	0	0	0	2	0	0	0	0	0	0	0	0	1	0	0	0	0	0	0	1	0	0	0	0	0	0	0	0	0
ACOT2	gene-ACOT2	NM_001101938.1	protein_coding	0	0	0	24	0	0	0	0	0	0	0	0	16	0	0	0	0	0	0	7	0	0	0	0	0	0	0	0	1
ACOT2	gene-ACOT2-2	XM_002690999.6	protein_coding	0	0	0	26	0	0	0	0	0	0	0	0	13	0	0	0	0	0	0	5	0	0	0	0	0	0	0	0	8
ACOT4	gene-ACOT4	NM_001098941.2	protein_coding	0	0	0	3	0	0	0	0	0	0	0	0	0	0	0	0	0	0	0	0	0	0	0	0	0	0	0	0	3
ACOT6	gene-ACOT6	XM_002691001.6	protein_coding	0	0	0	46	0	0	0	0	0	0	0	0	1	0	0	0	0	0	0	26	0	0	0	0	0	0	0	0	19
ACOT6	gene-ACOT6	XM_010809596.3	protein_coding	0	0	0	45	0	0	0	0	0	0	0	0	2	0	0	0	0	0	0	9	0	0	0	0	0	0	0	0	34
ACOT8	gene-ACOT8	NM_001075157.2	protein_coding	0	0	0	8	0	0	0	0	0	0	0	0	2	0	0	0	0	0	0	6	0	0	0	0	0	0	0	0	0
ACOT8	gene-ACOT8	XM_005214519.4	protein_coding	0	0	0	8	0	0	0	0	0	0	0	0	2	0	0	0	0	0	0	6	0	0	0	0	0	0	0	0	0
ACOT8	gene-ACOT8	XM_005214520.3	protein_coding	0	0	0	8	0	0	0	0	0	0	0	0	2	0	0	0	0	0	0	6	0	0	0	0	0	0	0	0	0
ACOX1	gene-ACOX1	NM_001035289.3	protein_coding	0	0	0	3	0	0	0	0	0	0	0	0	0	0	0	0	0	0	0	3	0	0	0	0	0	0	0	0	0
ACOX1	gene-ACOX1	XM_024980019.1	protein_coding	0	0	0	3	0	0	0	0	0	0	0	0	0	0	0	0	0	0	0	3	0	0	0	0	0	0	0	0	0
ACOX1	gene-ACOX1	XM_024980020.1	protein_coding	0	0	0	3	0	0	0	0	0	0	0	0	0	0	0	0	0	0	0	3	0	0	0	0	0	0	0	0	0
ACOX2	gene-ACOX2	NM_001102015.2	protein_coding	0	0	0	5	0	0	0	0	0	0	0	0	0	0	0	0	0	0	0	0	0	0	0	0	0	0	0	0	5
ACOX2	gene-ACOX2	XM_015459565.2	protein_coding	0	0	0	5	0	0	0	0	0	0	0	0	0	0	0	0	0	0	0	0	0	0	0	0	0	0	0	0	5
ACOX2	gene-ACOX2	XM_015459566.2	protein_coding	0	0	0	5	0	0	0	0	0	0	0	0	0	0	0	0	0	0	0	0	0	0	0	0	0	0	0	0	5
ACOX2	gene-ACOX2	XM_015459567.2	protein_coding	0	0	0	5	0	0	0	0	0	0	0	0	0	0	0	0	0	0	0	0	0	0	0	0	0	0	0	0	5
ACOX2	gene-ACOX2	XM_015459568.2	protein_coding	0	0	0	5	0	0	0	0	0	0	0	0	0	0	0	0	0	0	0	0	0	0	0	0	0	0	0	0	5
ACOX2	gene-ACOX2	XM_015459570.2	protein_coding	0	0	0	5	0	0	0	0	0	0	0	0	0	0	0	0	0	0	0	0	0	0	0	0	0	0	0	0	5
ACOX2	gene-ACOX2	XM_015459571.2	protein_coding	0	0	0	5	0	0	0	0	0	0	0	0	0	0	0	0	0	0	0	0	0	0	0	0	0	0	0	0	5
ACOX2	gene-ACOX2	XM_015459572.2	protein_coding	0	0	0	5	0	0	0	0	0	0	0	0	0	0	0	0	0	0	0	0	0	0	0	0	0	0	0	0	5
ACOX2	gene-ACOX2	XM_015459575.2	protein_coding	0	0	0	5	0	0	0	0	0	0	0	0	0	0	0	0	0	0	0	0	0	0	0	0	0	0	0	0	5
ACOX2	gene-ACOX2	XM_015459576.2	protein_coding	0	0	0	5	0	0	0	0	0	0	0	0	0	0	0	0	0	0	0	0	0	0	0	0	0	0	0	0	5
ACOX2	gene-ACOX2	XM_015459577.2	protein_coding	0	0	0	5	0	0	0	0	0	0	0	0	0	0	0	0	0	0	0	0	0	0	0	0	0	0	0	0	5
ACOX2	gene-ACOX2	XM_024982654.1	protein_coding	0	0	0	5	0	0	0	0	0	0	0	0	0	0	0	0	0	0	0	0	0	0	0	0	0	0	0	0	5
ACOX2	gene-ACOX2	XM_024982655.1	protein_coding	0	0	0	5	0	0	0	0	0	0	0	0	0	0	0	0	0	0	0	0	0	0	0	0	0	0	0	0	5
ACOX2	gene-ACOX2	XM_024982656.1	protein_coding	0	0	0	5	0	0	0	0	0	0	0	0	0	0	0	0	0	0	0	0	0	0	0	0	0	0	0	0	5
ACOX2	gene-ACOX2	XM_024982657.1	protein_coding	0	0	0	5	0	0	0	0	0	0	0	0	0	0	0	0	0	0	0	0	0	0	0	0	0	0	0	0	5
ACOX2	gene-ACOX2	XM_024982658.1	protein_coding	0	0	0	5	0	0	0	0	0	0	0	0	0	0	0	0	0	0	0	0	0	0	0	0	0	0	0	0	5
ACOX3	gene-ACOX3	NM_001103236.1	protein_coding	0	0	0	69	0	0	0	0	0	0	0	0	0	0	0	0	0	0	0	64	0	0	0	0	0	0	0	0	5
ACOX3	gene-ACOX3	XM_024993139.1	protein_coding	0	0	0	69	0	0	0	0	0	0	0	0	0	0	0	0	0	0	0	64	0	0	0	0	0	0	0	0	5
ACOX3	gene-ACOX3	XM_024993140.1	protein_coding	0	0	0	64	0	0	0	0	0	0	0	0	2	0	0	0	0	0	0	57	0	0	0	0	0	0	0	0	5
ACOX3	gene-ACOX3	XM_024993141.1	protein_coding	0	0	0	65	0	0	0	0	0	0	0	0	3	0	0	0	0	0	0	57	0	0	0	0	0	0	0	0	5
ACOX3	gene-ACOX3	XR_003035010.1		0	0	0	69	0	0	0	0	0	0	0	0	0	0	0	0	0	0	0	64	0	0	0	0	0	0	0	0	5
ACOX3	gene-ACOX3	XR_003035011.1		0	0	0	69	0	0	0	0	0	0	0	0	0	0	0	0	0	0	0	64	0	0	0	0	0	0	0	0	5
ACOXL	gene-ACOXL	XM_002691158.6	protein_coding	0	0	0	479	0	0	0	0	0	0	0	0	2	0	0	0	0	0	0	473	0	0	0	0	0	0	0	0	4
ACOXL	gene-ACOXL	XM_010809768.3	protein_coding	0	0	0	410	0	0	0	0	0	0	0	0	2	0	0	0	0	0	0	350	0	0	0	0	0	0	0	0	58
ACOXL	gene-ACOXL	XM_024999273.1	protein_coding	0	0	0	410	0	0	0	0	0	0	0	0	2	0	0	0	0	0	0	350	0	0	0	0	0	0	0	0	58
ACOXL	gene-ACOXL	XM_024999274.1	protein_coding	0	0	0	122	0	0	0	0	0	0	0	0	2	0	0	0	0	0	0	120	0	0	0	0	0	0	0	0	0
ACOXL	gene-ACOXL	XR_003037073.1		0	0	0	479	0	0	0	0	0	0	0	0	2	0	0	0	0	0	0	473	0	0	0	0	0	0	0	0	4
ACOXL	gene-ACOXL	XR_809579.3		0	0	0	402	0	0	0	0	0	0	0	0	2	0	0	0	0	0	0	340	0	0	0	0	0	0	0	0	60
ACP2	gene-ACP2	NM_001076058.3	protein_coding	0	0	0	2	0	0	0	0	0	0	0	0	0	0	0	0	0	0	0	1	0	0	0	0	0	0	0	0	1
ACP2	gene-ACP2	NM_001357044.1	protein_coding	0	0	0	2	0	0	0	0	0	0	0	0	0	0	0	0	0	0	0	1	0	0	0	0	0	0	0	0	1
ACP2	gene-ACP2	XM_005216483.3	protein_coding	0	0	0	2	0	0	0	0	0	0	0	0	0	0	0	0	0	0	0	1	0	0	0	0	0	0	0	0	1
ACP2	gene-ACP2	XM_005216484.3	protein_coding	0	0	0	2	0	0	0	0	0	0	0	0	0	0	0	0	0	0	0	1	0	0	0	0	0	0	0	0	1
ACP4	gene-ACP4	NM_001206967.1	protein_coding	0	0	0	3	0	0	0	0	0	0	0	0	1	0	0	0	0	0	0	0	0	0	0	0	0	0	0	0	2
ACP5	gene-ACP5	NM_001256558.1	protein_coding	0	0	0	4	0	0	0	0	0	0	0	0	0	0	0	0	0	0	0	0	0	0	0	0	0	0	0	0	4
ACP5	gene-ACP5	XM_005208749.1	protein_coding	0	0	0	4	0	0	0	0	0	0	0	0	0	0	0	0	0	0	0	0	0	0	0	0	0	0	0	0	4
ACP6	gene-ACP6	NM_001099373.2	protein_coding	0	0	0	3	0	0	0	0	0	0	0	0	0	0	0	0	0	0	0	3	0	0	0	0	0	0	0	0	0
ACP7	gene-ACP7	NM_001192532.1	protein_coding	0	0	0	12	0	0	0	0	0	0	0	0	1	0	0	0	0	0	0	10	0	0	0	0	0	0	0	0	1
ACPP	gene-ACPP	NM_001098866.1	protein_coding	0	0	0	100	0	0	0	0	0	0	0	0	7	0	0	0	0	0	0	93	0	0	0	0	0	0	0	0	0
ACPP	gene-ACPP	XM_005201942.4	protein_coding	0	0	0	130	0	0	0	0	0	0	0	0	16	0	0	0	0	0	0	114	0	0	0	0	0	0	0	0	0
ACPP	gene-ACPP	XM_010801603.3	protein_coding	0	0	0	102	0	0	0	0	0	0	0	0	7	0	0	0	0	0	0	95	0	0	0	0	0	0	0	0	0
ACSBG1	gene-ACSBG1	NM_001024548.1	protein_coding	0	0	0	14	0	0	0	0	0	0	0	0	2	0	0	0	0	0	0	10	0	0	0	0	0	0	0	0	2
ACSBG1	gene-ACSBG1	XM_024981755.1	protein_coding	0	0	0	14	0	0	0	0	0	0	0	0	2	0	0	0	0	0	0	10	0	0	0	0	0	0	0	0	2
ACSBG1	gene-ACSBG1	XM_024981756.1	protein_coding	0	0	0	14	0	0	0	0	0	0	0	0	2	0	0	0	0	0	0	10	0	0	0	0	0	0	0	0	2
ACSBG2	gene-ACSBG2	XM_024994958.1	protein_coding	0	0	0	26	0	0	0	0	0	0	0	0	0	0	0	0	0	0	0	26	0	0	0	0	0	0	0	0	0
ACSBG2	gene-ACSBG2	XM_024994959.1	protein_coding	0	0	0	26	0	0	0	0	0	0	0	0	0	0	0	0	0	0	0	26	0	0	0	0	0	0	0	0	0
ACSBG2	gene-ACSBG2	XM_024994960.1	protein_coding	0	0	0	26	0	0	0	0	0	0	0	0	0	0	0	0	0	0	0	26	0	0	0	0	0	0	0	0	0
ACSBG2	gene-ACSBG2	XM_024994961.1	protein_coding	0	0	0	26	0	0	0	0	0	0	0	0	0	0	0	0	0	0	0	26	0	0	0	0	0	0	0	0	0
ACSBG2	gene-ACSBG2	XM_024994962.1	protein_coding	0	0	0	26	0	0	0	0	0	0	0	0	0	0	0	0	0	0	0	26	0	0	0	0	0	0	0	0	0
ACSBG2	gene-ACSBG2	XM_024994963.1	protein_coding	0	0	0	23	0	0	0	0	0	0	0	0	1	0	0	0	0	0	0	22	0	0	0	0	0	0	0	0	0
ACSF2	gene-ACSF2	NM_001078112.1	protein_coding	0	0	0	1	0	0	0	0	0	0	0	0	0	0	0	0	0	0	0	1	0	0	0	0	0	0	0	0	0
ACSL1	gene-ACSL1	NM_001076085.1	protein_coding	0	0	0	14	0	0	0	0	0	0	0	0	0	0	0	0	0	0	0	14	0	0	0	0	0	0	0	0	0
ACSL1	gene-ACSL1	XM_005225993.4	protein_coding	0	0	0	12	0	0	0	0	0	0	0	0	0	0	0	0	0	0	0	12	0	0	0	0	0	0	0	0	0
ACSL1	gene-ACSL1	XM_005225994.4	protein_coding	0	0	0	13	0	0	0	0	0	0	0	0	0	0	0	0	0	0	0	12	0	0	0	0	0	0	0	0	1
ACSL1	gene-ACSL1	XM_010820261.3	protein_coding	0	0	0	12	0	0	0	0	0	0	0	0	0	0	0	0	0	0	0	11	0	0	0	0	0	0	0	0	1
ACSL1	gene-ACSL1	XM_024986300.1	protein_coding	0	0	0	14	0	0	0	0	0	0	0	0	0	0	0	0	0	0	0	14	0	0	0	0	0	0	0	0	0
ACSL4	gene-ACSL4	XM_002699866.5	protein_coding	0	0	0	97	0	0	0	0	0	0	0	0	0	0	0	0	0	0	0	94	0	0	0	0	0	0	0	0	3
ACSL4	gene-ACSL4	XM_015461583.2	protein_coding	0	0	0	97	0	0	0	0	0	0	0	0	0	0	0	0	0	0	0	94	0	0	0	0	0	0	0	0	3
ACSL4	gene-ACSL4	XM_015461585.1	protein_coding	0	0	0	93	0	0	0	0	0	0	0	0	3	0	0	0	0	0	0	87	0	0	0	0	0	0	0	0	3
ACSL4	gene-ACSL4	XM_015461586.2	protein_coding	0	0	0	97	0	0	0	0	0	0	0	0	0	0	0	0	0	0	0	94	0	0	0	0	0	0	0	0	3
ACSL4	gene-ACSL4	XM_015461587.2	protein_coding	0	0	0	93	0	0	0	0	0	0	0	0	3	0	0	0	0	0	0	87	0	0	0	0	0	0	0	0	3
ACSL4	gene-ACSL4	XM_024988727.1	protein_coding	0	0	0	97	0	0	0	0	0	0	0	0	0	0	0	0	0	0	0	94	0	0	0	0	0	0	0	0	3
ACSL4	gene-ACSL4	XM_024988728.1	protein_coding	0	0	0	97	0	0	0	0	0	0	0	0	0	0	0	0	0	0	0	94	0	0	0	0	0	0	0	0	3
ACSL5	gene-ACSL5	NM_001075650.1	protein_coding	0	0	0	1	0	0	0	0	0	0	0	0	0	0	0	0	0	0	0	1	0	0	0	0	0	0	0	0	0
ACSL5	gene-ACSL5	XM_005225736.2	protein_coding	0	0	0	1	0	0	0	0	0	0	0	0	0	0	0	0	0	0	0	1	0	0	0	0	0	0	0	0	0
ACSL5	gene-ACSL5	XM_005225737.4	protein_coding	0	0	0	1	0	0	0	0	0	0	0	0	0	0	0	0	0	0	0	1	0	0	0	0	0	0	0	0	0
ACSL5	gene-ACSL5	XM_005225738.4	protein_coding	0	0	0	1	0	0	0	0	0	0	0	0	0	0	0	0	0	0	0	1	0	0	0	0	0	0	0	0	0
ACSL5	gene-ACSL5	XM_005225739.4	protein_coding	0	0	0	1	0	0	0	0	0	0	0	0	0	0	0	0	0	0	0	1	0	0	0	0	0	0	0	0	0
ACSL5	gene-ACSL5	XM_010820034.2	protein_coding	0	0	0	1	0	0	0	0	0	0	0	0	0	0	0	0	0	0	0	1	0	0	0	0	0	0	0	0	0
ACSL5	gene-ACSL5	XM_024985596.1	protein_coding	0	0	0	1	0	0	0	0	0	0	0	0	0	0	0	0	0	0	0	1	0	0	0	0	0	0	0	0	0
ACSL5	gene-ACSL5	XM_024985597.1	protein_coding	0	0	0	1	0	0	0	0	0	0	0	0	0	0	0	0	0	0	0	1	0	0	0	0	0	0	0	0	0
ACSL5	gene-ACSL5	XM_024985598.1	protein_coding	0	0	0	1	0	0	0	0	0	0	0	0	0	0	0	0	0	0	0	1	0	0	0	0	0	0	0	0	0
ACSL6	gene-ACSL6	NM_001038042.2	protein_coding	0	0	0	1	0	0	0	0	0	0	0	0	0	0	0	0	0	0	0	1	0	0	0	0	0	0	0	0	0
ACSL6	gene-ACSL6	XM_005209031.4	protein_coding	0	0	0	2	0	0	0	0	0	0	0	0	0	0	0	0	0	0	0	1	0	0	0	0	0	0	0	0	1
ACSL6	gene-ACSL6	XM_005209032.4	protein_coding	0	0	0	2	0	0	0	0	0	0	0	0	0	0	0	0	0	0	0	1	0	0	0	0	0	0	0	0	1
ACSL6	gene-ACSL6	XM_010807042.3	protein_coding	0	0	0	2	0	0	0	0	0	0	0	0	0	0	0	0	0	0	0	1	0	0	0	0	0	0	0	0	1
ACSL6	gene-ACSL6	XM_010807043.3	protein_coding	0	0	0	2	0	0	0	0	0	0	0	0	0	0	0	0	0	0	0	1	0	0	0	0	0	0	0	0	1
ACSL6	gene-ACSL6	XM_010807044.3	protein_coding	0	0	0	2	0	0	0	0	0	0	0	0	0	0	0	0	0	0	0	1	0	0	0	0	0	0	0	0	1
ACSL6	gene-ACSL6	XM_024993944.1	protein_coding	0	0	0	2	0	0	0	0	0	0	0	0	0	0	0	0	0	0	0	1	0	0	0	0	0	0	0	0	1
ACSL6	gene-ACSL6	XM_024993945.1	protein_coding	0	0	0	2	0	0	0	0	0	0	0	0	0	0	0	0	0	0	0	1	0	0	0	0	0	0	0	0	1
ACSL6	gene-ACSL6	XM_024993946.1	protein_coding	0	0	0	2	0	0	0	0	0	0	0	0	0	0	0	0	0	0	0	1	0	0	0	0	0	0	0	0	1
ACSL6	gene-ACSL6	XM_024993947.1	protein_coding	0	0	0	2	0	0	0	0	0	0	0	0	0	0	0	0	0	0	0	1	0	0	0	0	0	0	0	0	1
ACSL6	gene-ACSL6	XM_024993948.1	protein_coding	0	0	0	2	0	0	0	0	0	0	0	0	0	0	0	0	0	0	0	1	0	0	0	0	0	0	0	0	1
ACSL6	gene-ACSL6	XR_001500614.2		0	0	0	1	0	0	0	0	0	0	0	0	0	0	0	0	0	0	0	1	0	0	0	0	0	0	0	0	0
ACSM1	gene-ACSM1	NM_174682.2	protein_coding	0	0	0	26	0	0	0	0	0	0	0	0	11	0	0	0	0	0	0	15	0	0	0	0	0	0	0	0	0
ACSM1	gene-ACSM1	XM_005224691.4	protein_coding	0	0	0	26	0	0	0	0	0	0	0	0	11	0	0	0	0	0	0	15	0	0	0	0	0	0	0	0	0
ACSM1	gene-ACSM1	XM_005224692.4	protein_coding	0	0	0	26	0	0	0	0	0	0	0	0	11	0	0	0	0	0	0	15	0	0	0	0	0	0	0	0	0
ACSM1	gene-ACSM1	XM_015460313.2	protein_coding	0	0	0	26	0	0	0	0	0	0	0	0	11	0	0	0	0	0	0	15	0	0	0	0	0	0	0	0	0
ACSM2B	gene-ACSM2B	NM_001101952.2	protein_coding	0	0	0	14	0	0	0	0	0	0	0	0	1	0	0	0	0	0	0	13	0	0	0	0	0	0	0	0	0
ACSM2B	gene-ACSM2B	XM_024984800.1	protein_coding	0	0	0	19	0	0	0	0	0	0	0	0	1	0	0	0	0	0	0	16	0	0	0	0	0	0	0	0	2
ACSM2B	gene-ACSM2B	XM_024984801.1	protein_coding	0	0	0	19	0	0	0	0	0	0	0	0	1	0	0	0	0	0	0	16	0	0	0	0	0	0	0	0	2
ACSM3	gene-ACSM3	XM_002697986.6	protein_coding	0	0	0	51	0	0	0	0	0	0	0	0	4	0	0	0	0	0	0	47	0	0	0	0	0	0	0	0	0
ACSM4	gene-ACSM4	XM_002698016.5	protein_coding	0	0	0	1	0	0	0	0	0	0	0	0	0	0	0	0	0	0	0	1	0	0	0	0	0	0	0	0	0
ACSM5	gene-ACSM5	XM_002697984.5	protein_coding	0	0	0	2	0	0	0	0	0	0	0	0	0	0	0	0	0	0	0	1	0	0	0	0	0	0	0	0	1
ACSM5	gene-ACSM5	XM_024985238.1	protein_coding	0	0	0	2	0	0	0	0	0	0	0	0	0	0	0	0	0	0	0	1	0	0	0	0	0	0	0	0	1
ACSM5	gene-ACSM5	XM_024985239.1	protein_coding	0	0	0	2	0	0	0	0	0	0	0	0	0	0	0	0	0	0	0	1	0	0	0	0	0	0	0	0	1
ACSM5	gene-ACSM5	XM_024985241.1	protein_coding	0	0	0	2	0	0	0	0	0	0	0	0	0	0	0	0	0	0	0	1	0	0	0	0	0	0	0	0	1
ACSM5	gene-ACSM5	XR_003032608.1		0	0	0	2	0	0	0	0	0	0	0	0	0	0	0	0	0	0	0	1	0	0	0	0	0	0	0	0	1
ACSS1	gene-ACSS1	NM_174746.2	protein_coding	0	0	0	11	0	0	0	0	0	0	0	0	1	0	0	0	0	0	0	8	0	0	0	0	0	0	0	0	2
ACSS1	gene-ACSS1	XM_025000325.1	protein_coding	0	0	0	11	0	0	0	0	0	0	0	0	1	0	0	0	0	0	0	8	0	0	0	0	0	0	0	0	2
ACSS1	gene-ACSS1	XM_025000326.1	protein_coding	0	0	0	11	0	0	0	0	0	0	0	0	1	0	0	0	0	0	0	8	0	0	0	0	0	0	0	0	2
ACSS1	gene-ACSS1	XR_003037668.1		0	0	0	11	0	0	0	0	0	0	0	0	1	0	0	0	0	0	0	8	0	0	0	0	0	0	0	0	2
ACSS2	gene-ACSS2	NM_001105339.1	protein_coding	0	0	0	1	0	0	0	0	0	0	0	0	0	0	0	0	0	0	0	1	0	0	0	0	0	0	0	0	0
ACSS2	gene-ACSS2	XM_005214586.3	protein_coding	0	0	0	1	0	0	0	0	0	0	0	0	0	0	0	0	0	0	0	1	0	0	0	0	0	0	0	0	0
ACSS2	gene-ACSS2	XM_010811409.3	protein_coding	0	0	0	1	0	0	0	0	0	0	0	0	0	0	0	0	0	0	0	1	0	0	0	0	0	0	0	0	0
ACSS2	gene-ACSS2	XM_025000407.1	protein_coding	0	0	0	1	0	0	0	0	0	0	0	0	0	0	0	0	0	0	0	1	0	0	0	0	0	0	0	0	0
ACSS3	gene-ACSS3	NM_001102137.2	protein_coding	0	0	0	166	0	0	0	0	0	0	0	0	1	0	0	0	0	0	0	164	0	0	0	0	0	0	0	0	1
ACSS3	gene-ACSS3	XM_010804755.3	protein_coding	0	0	0	166	0	0	0	0	0	0	0	0	1	0	0	0	0	0	0	165	0	0	0	0	0	0	0	0	0
ACSS3	gene-ACSS3	XM_010804756.3	protein_coding	0	0	0	166	0	0	0	0	0	0	0	0	1	0	0	0	0	0	0	165	0	0	0	0	0	0	0	0	0
ACSS3	gene-ACSS3	XM_024991869.1	protein_coding	0	0	0	162	0	0	0	0	0	0	0	0	4	0	0	0	0	0	0	157	0	0	0	0	0	0	0	0	1
ACTA1	gene-ACTA1	NM_174225.1	protein_coding	0	0	0	2	0	0	0	0	0	0	0	0	0	0	0	0	0	0	0	1	0	0	0	0	0	0	0	0	1
ACTA1	gene-ACTA1	XM_005226192.3	protein_coding	0	0	0	2	0	0	0	0	0	0	0	0	0	0	0	0	0	0	0	1	0	0	0	0	0	0	0	0	1
ACTA2	gene-ACTA2	XM_005225364.3	protein_coding	0	0	0	2	0	0	0	0	0	0	0	0	0	0	0	0	0	0	0	2	0	0	0	0	0	0	0	0	0
ACTB	gene-ACTB	NM_173979.3	protein_coding	0	0	0	1	0	0	0	0	0	0	0	0	1	0	0	0	0	0	0	0	0	0	0	0	0	0	0	0	0
ACTC1	gene-ACTC1	NM_001034585.2	protein_coding	0	0	0	7	0	0	0	0	0	0	0	0	0	0	0	0	0	0	0	2	0	0	0	0	0	0	0	0	5
ACTG2	gene-ACTG2	NM_001013592.1	protein_coding	0	0	0	19	0	0	0	0	0	0	0	0	0	0	0	0	0	0	0	19	0	0	0	0	0	0	0	0	0
ACTL8	gene-ACTL8	XM_015460724.2	protein_coding	0	0	0	1	0	0	0	0	0	0	0	0	0	0	0	0	0	0	0	0	0	0	0	0	0	0	0	0	1
ACTN1	gene-ACTN1	NM_001035351.2	protein_coding	0	0	0	142	0	0	0	0	0	0	0	0	3	0	0	0	0	0	0	135	0	0	0	0	0	0	0	0	4
ACTN1	gene-ACTN1	XM_005211976.2	protein_coding	0	0	0	142	0	0	0	0	0	0	0	0	3	0	0	0	0	0	0	135	0	0	0	0	0	0	0	0	4
ACTN1	gene-ACTN1	XM_005211978.3	protein_coding	0	0	0	142	0	0	0	0	0	0	0	0	3	0	0	0	0	0	0	135	0	0	0	0	0	0	0	0	4
ACTN1	gene-ACTN1	XM_005211979.2	protein_coding	0	0	0	142	0	0	0	0	0	0	0	0	3	0	0	0	0	0	0	135	0	0	0	0	0	0	0	0	4
ACTN1	gene-ACTN1	XM_010809468.2	protein_coding	0	0	0	139	0	0	0	0	0	0	0	0	0	0	0	0	0	0	0	135	0	0	0	0	0	0	0	0	4
ACTN2	gene-ACTN2	NM_001034635.1	protein_coding	0	0	0	9	0	0	0	0	0	0	0	0	2	0	0	0	0	0	0	7	0	0	0	0	0	0	0	0	0
ACTN4	gene-ACTN4	NM_001098052.1	protein_coding	0	0	0	3	0	0	0	0	0	0	0	0	0	0	0	0	0	0	0	3	0	0	0	0	0	0	0	0	0
ACTN4	gene-ACTN4	XM_024978283.1	protein_coding	0	0	0	3	0	0	0	0	0	0	0	0	0	0	0	0	0	0	0	3	0	0	0	0	0	0	0	0	0
ACTN4	gene-ACTN4	XM_024978284.1	protein_coding	0	0	0	3	0	0	0	0	0	0	0	0	0	0	0	0	0	0	0	3	0	0	0	0	0	0	0	0	0
ACTN4	gene-ACTN4	XM_024978285.1	protein_coding	0	0	0	3	0	0	0	0	0	0	0	0	0	0	0	0	0	0	0	3	0	0	0	0	0	0	0	0	0
ACTN4	gene-ACTN4	XM_024978286.1	protein_coding	0	0	0	3	0	0	0	0	0	0	0	0	0	0	0	0	0	0	0	3	0	0	0	0	0	0	0	0	0
ACTN4	gene-ACTN4	XM_024978288.1	protein_coding	0	0	0	3	0	0	0	0	0	0	0	0	0	0	0	0	0	0	0	3	0	0	0	0	0	0	0	0	0
ACTR10	gene-ACTR10	NM_001034400.2	protein_coding	0	0	0	3	0	0	0	0	0	0	0	0	0	0	0	0	0	0	0	3	0	0	0	0	0	0	0	0	0
ACTR1A	gene-ACTR1A	NM_001193248.2	protein_coding	0	0	0	4	0	0	0	0	0	0	0	0	1	0	0	0	0	0	0	3	0	0	0	0	0	0	0	0	0
ACTR3	gene-ACTR3	NM_174226.2	protein_coding	0	0	0	38	0	0	0	0	0	0	0	0	2	0	0	0	0	0	0	28	0	0	0	0	0	0	0	0	8
ACTR3B	gene-ACTR3B	XM_005205978.4	protein_coding	0	0	0	32	0	0	0	0	0	0	0	0	4	0	0	0	0	0	0	28	0	0	0	0	0	0	0	0	0
ACTR3B	gene-ACTR3B	XM_005205979.4	protein_coding	0	0	0	32	0	0	0	0	0	0	0	0	4	0	0	0	0	0	0	28	0	0	0	0	0	0	0	0	0
ACTR3B	gene-ACTR3B	XM_005205980.4	protein_coding	0	0	0	32	0	0	0	0	0	0	0	0	4	0	0	0	0	0	0	28	0	0	0	0	0	0	0	0	0
ACTR3B	gene-ACTR3B	XM_024991284.1	protein_coding	0	0	0	18	0	0	0	0	0	0	0	0	2	0	0	0	0	0	0	16	0	0	0	0	0	0	0	0	0
ACTR3B	gene-ACTR3B	XM_024991285.1	protein_coding	0	0	0	18	0	0	0	0	0	0	0	0	2	0	0	0	0	0	0	16	0	0	0	0	0	0	0	0	0
ACTR3B	gene-ACTR3B	XM_024991286.1	protein_coding	0	0	0	32	0	0	0	0	0	0	0	0	4	0	0	0	0	0	0	28	0	0	0	0	0	0	0	0	0
ACTR3B	gene-ACTR3B	XM_024991287.1	protein_coding	0	0	0	18	0	0	0	0	0	0	0	0	1	0	0	0	0	0	0	17	0	0	0	0	0	0	0	0	0
ACTR3B	gene-ACTR3B	XM_024991288.1	protein_coding	0	0	0	32	0	0	0	0	0	0	0	0	4	0	0	0	0	0	0	28	0	0	0	0	0	0	0	0	0
ACTR3B	gene-ACTR3B	XM_024991289.1	protein_coding	0	0	0	18	0	0	0	0	0	0	0	0	1	0	0	0	0	0	0	17	0	0	0	0	0	0	0	0	0
ACTR3B	gene-ACTR3B	XM_024991290.1	protein_coding	0	0	0	8	0	0	0	0	0	0	0	0	1	0	0	0	0	0	0	7	0	0	0	0	0	0	0	0	0
ACTR3B	gene-ACTR3B	XM_024991291.1	protein_coding	0	0	0	8	0	0	0	0	0	0	0	0	1	0	0	0	0	0	0	7	0	0	0	0	0	0	0	0	0
ACTR6	gene-ACTR6	NM_001099124.1	protein_coding	0	0	0	6	0	0	0	0	0	0	0	0	0	0	0	0	0	0	0	6	0	0	0	0	0	0	0	0	0
ACTR6	gene-ACTR6	XM_024992142.1	protein_coding	0	0	0	7	0	0	0	0	0	0	0	0	0	0	0	0	0	0	0	6	0	0	0	0	0	0	0	0	1
ACTR8	gene-ACTR8	NM_001076361.1	protein_coding	0	0	0	2	0	0	0	0	0	0	0	0	1	0	0	0	0	0	0	0	0	0	0	0	0	0	0	0	1
ACTRT3	gene-ACTRT3	NM_001038673.2	protein_coding	0	0	0	9	0	0	0	0	0	0	0	0	2	0	0	0	0	0	0	2	0	0	0	0	0	0	0	0	5
ACTRT3	gene-ACTRT3	XM_005201673.4	protein_coding	0	0	0	11	0	0	0	0	0	0	0	0	2	0	0	0	0	0	0	4	0	0	0	0	0	0	0	0	5
ACTRT3	gene-ACTRT3	XM_005201674.4	protein_coding	0	0	0	11	0	0	0	0	0	0	0	0	2	0	0	0	0	0	0	4	0	0	0	0	0	0	0	0	5
ACTRT3	gene-ACTRT3	XM_005201675.4	protein_coding	0	0	0	11	0	0	0	0	0	0	0	0	2	0	0	0	0	0	0	4	0	0	0	0	0	0	0	0	5
ACTRT3	gene-ACTRT3	XM_010801371.3	protein_coding	0	0	0	11	0	0	0	0	0	0	0	0	2	0	0	0	0	0	0	4	0	0	0	0	0	0	0	0	5
ACTRT3	gene-ACTRT3	XM_024976694.1	protein_coding	0	0	0	11	0	0	0	0	0	0	0	0	2	0	0	0	0	0	0	4	0	0	0	0	0	0	0	0	5
ACVR1	gene-ACVR1	NM_176663.3	protein_coding	0	0	0	9	0	0	0	0	0	0	0	0	0	0	0	0	0	0	0	4	0	0	0	0	0	0	0	0	5
ACVR1	gene-ACVR1	XM_024999277.1	protein_coding	0	0	0	9	0	0	0	0	0	0	0	0	0	0	0	0	0	0	0	9	0	0	0	0	0	0	0	0	0
ACVR1	gene-ACVR1	XM_024999281.1	protein_coding	0	0	0	9	0	0	0	0	0	0	0	0	0	0	0	0	0	0	0	9	0	0	0	0	0	0	0	0	0
ACVR1B	gene-ACVR1B	XM_024992431.1	protein_coding	0	0	0	18	0	0	0	0	0	0	0	0	3	0	0	0	0	0	0	13	0	0	0	0	0	0	0	0	2
ACVR1B	gene-ACVR1B	XM_024992432.1	protein_coding	0	0	0	12	0	0	0	0	0	0	0	0	3	0	0	0	0	0	0	7	0	0	0	0	0	0	0	0	2
ACVR2A	gene-ACVR2A	NM_174227.3	protein_coding	0	0	0	70	0	0	0	0	0	0	0	0	3	0	0	0	0	0	0	61	0	0	0	0	0	0	0	0	6
ACVR2B	gene-ACVR2B	NM_174495.2	protein_coding	0	0	0	2	0	0	0	0	0	0	0	0	0	0	0	0	0	0	0	2	0	0	0	0	0	0	0	0	0
ACVR2B	gene-ACVR2B	XM_024982398.1	protein_coding	0	0	0	9	0	0	0	0	0	0	0	0	1	0	0	0	0	0	0	2	0	0	0	0	0	0	0	0	6
ACVR2B	gene-ACVR2B	XR_003031708.1		0	0	0	2	0	0	0	0	0	0	0	0	1	0	0	0	0	0	0	1	0	0	0	0	0	0	0	0	0
ACVRL1	gene-ACVRL1	NM_001083479.1	protein_coding	0	0	0	8	0	0	0	0	0	0	0	0	0	0	0	0	0	0	0	6	0	0	0	0	0	0	0	0	2
ACVRL1	gene-ACVRL1	XM_010804911.3	protein_coding	0	0	0	9	0	0	0	0	0	0	0	0	0	0	0	0	0	0	0	8	0	0	0	0	0	0	0	0	1
ACVRL1	gene-ACVRL1	XM_024991925.1	protein_coding	0	0	0	8	0	0	0	0	0	0	0	0	0	0	0	0	0	0	0	6	0	0	0	0	0	0	0	0	2
ACVRL1	gene-ACVRL1	XM_024991926.1	protein_coding	0	0	0	8	0	0	0	0	0	0	0	0	0	0	0	0	0	0	0	6	0	0	0	0	0	0	0	0	2
ACY1	gene-ACY1	NM_001077115.2	protein_coding	0	0	0	2	0	0	0	0	0	0	0	0	1	0	0	0	0	0	0	0	0	0	0	0	0	0	0	0	1
ACY1	gene-ACY1	XM_005222942.4	protein_coding	0	0	0	2	0	0	0	0	0	0	0	0	1	0	0	0	0	0	0	0	0	0	0	0	0	0	0	0	1
ACY1	gene-ACY1	XM_005222943.4	protein_coding	0	0	0	2	0	0	0	0	0	0	0	0	1	0	0	0	0	0	0	0	0	0	0	0	0	0	0	0	1
ACYP1	gene-ACYP1	NM_001045982.2	protein_coding	0	0	0	10	0	0	0	0	0	0	0	0	1	0	0	0	0	0	0	6	0	0	0	0	0	0	0	0	3
ACYP1	gene-ACYP1	XM_005211948.4	protein_coding	0	0	0	10	0	0	0	0	0	0	0	0	1	0	0	0	0	0	0	6	0	0	0	0	0	0	0	0	3
ACYP2	gene-ACYP2	NM_001113230.1	protein_coding	0	0	0	13	0	0	0	0	0	0	0	0	1	0	0	0	0	0	0	11	0	0	0	0	0	0	0	0	1
ACYP2	gene-ACYP2	XM_024999220.1	protein_coding	0	0	0	13	0	0	0	0	0	0	0	0	1	0	0	0	0	0	0	11	0	0	0	0	0	0	0	0	1
ACYP2	gene-ACYP2	XM_024999221.1	protein_coding	0	0	0	2	0	0	0	0	0	0	0	0	0	0	0	0	0	0	0	1	0	0	0	0	0	0	0	0	1
ACYP2	gene-ACYP2	XM_024999222.1	protein_coding	0	0	0	2	0	0	0	0	0	0	0	0	0	0	0	0	0	0	0	1	0	0	0	0	0	0	0	0	1
ACYP2	gene-ACYP2	XM_024999223.1	protein_coding	0	0	0	13	0	0	0	0	0	0	0	0	1	0	0	0	0	0	0	11	0	0	0	0	0	0	0	0	1
ACYP2	gene-ACYP2	XM_024999224.1	protein_coding	0	0	0	13	0	0	0	0	0	0	0	0	1	0	0	0	0	0	0	11	0	0	0	0	0	0	0	0	1
ACYP2	gene-ACYP2	XM_024999225.1	protein_coding	0	0	0	13	0	0	0	0	0	0	0	0	1	0	0	0	0	0	0	11	0	0	0	0	0	0	0	0	1
ACYP2	gene-ACYP2	XM_024999226.1	protein_coding	0	0	0	2	0	0	0	0	0	0	0	0	0	0	0	0	0	0	0	1	0	0	0	0	0	0	0	0	1
ACYP2	gene-ACYP2	XM_024999227.1	protein_coding	0	0	0	13	0	0	0	0	0	0	0	0	1	0	0	0	0	0	0	11	0	0	0	0	0	0	0	0	1
ACYP2	gene-ACYP2	XM_024999228.1	protein_coding	0	0	0	2	0	0	0	0	0	0	0	0	0	0	0	0	0	0	0	1	0	0	0	0	0	0	0	0	1
ACYP2	gene-ACYP2	XM_024999229.1	protein_coding	0	0	0	2	0	0	0	0	0	0	0	0	0	0	0	0	0	0	0	1	0	0	0	0	0	0	0	0	1
ADA	gene-ADA	NM_173887.2	protein_coding	0	0	0	30	0	0	0	0	0	0	0	0	2	0	0	0	0	0	0	23	0	0	0	0	0	0	0	0	5
ADA	gene-ADA	XM_025000255.1	protein_coding	0	0	0	30	0	0	0	0	0	0	0	0	2	0	0	0	0	0	0	23	0	0	0	0	0	0	0	0	5
ADA	gene-ADA	XM_025000256.1	protein_coding	0	0	0	30	0	0	0	0	0	0	0	0	4	0	0	0	0	0	0	21	0	0	0	0	0	0	0	0	5
ADAD1	gene-ADAD1	XM_024977595.1	protein_coding	0	0	0	2	0	0	0	0	0	0	0	0	0	0	0	0	0	0	0	2	0	0	0	0	0	0	0	0	0
ADAD2	gene-ADAD2	XM_024978893.1	protein_coding	0	0	0	1	0	0	0	0	0	0	0	0	0	0	0	0	0	0	0	1	0	0	0	0	0	0	0	0	0
ADAD2	gene-ADAD2	XM_024978894.1	protein_coding	0	0	0	1	0	0	0	0	0	0	0	0	0	0	0	0	0	0	0	1	0	0	0	0	0	0	0	0	0
ADAD2	gene-ADAD2	XM_024978895.1	protein_coding	0	0	0	1	0	0	0	0	0	0	0	0	0	0	0	0	0	0	0	1	0	0	0	0	0	0	0	0	0
ADAL	gene-ADAL	NM_001075577.1	protein_coding	0	0	0	42	0	0	0	0	0	0	0	0	23	0	0	0	0	0	0	14	0	0	0	0	0	0	0	0	5
ADAL	gene-ADAL	XM_005222193.4	protein_coding	0	0	0	66	0	0	0	0	0	0	0	0	10	0	0	0	0	0	0	53	0	0	0	0	0	0	0	0	3
ADAL	gene-ADAL	XM_010817240.3	protein_coding	0	0	0	67	0	0	0	0	0	0	0	0	10	0	0	0	0	0	0	56	0	0	0	0	0	0	0	0	1
ADAL	gene-ADAL	XM_010817241.3	protein_coding	0	0	0	66	0	0	0	0	0	0	0	0	11	0	0	0	0	0	0	52	0	0	0	0	0	0	0	0	3
ADAL	gene-ADAL	XM_024981727.1	protein_coding	0	0	0	66	0	0	0	0	0	0	0	0	11	0	0	0	0	0	0	52	0	0	0	0	0	0	0	0	3
ADAM10	gene-ADAM10	NM_174496.2	protein_coding	0	0	0	34	0	0	0	0	0	0	0	0	0	0	0	0	0	0	0	34	0	0	0	0	0	0	0	0	0
ADAM10	gene-ADAM10	XM_024997275.1	protein_coding	0	0	0	35	0	0	0	0	0	0	0	0	1	0	0	0	0	0	0	34	0	0	0	0	0	0	0	0	0
ADAM10	gene-ADAM10	XM_024997276.1	protein_coding	0	0	0	35	0	0	0	0	0	0	0	0	1	0	0	0	0	0	0	34	0	0	0	0	0	0	0	0	0
ADAM12	gene-ADAM12	NM_001001156.1	protein_coding	0	0	0	112	0	0	0	0	0	0	0	0	0	0	0	0	0	0	0	109	0	0	0	0	0	0	0	0	3
ADAM15	gene-ADAM15	NM_001205442.2	protein_coding	0	0	0	22	0	0	0	0	0	0	0	0	8	0	0	0	0	0	0	14	0	0	0	0	0	0	0	0	0
ADAM15	gene-ADAM15	XM_005203769.4	protein_coding	0	0	0	22	0	0	0	0	0	0	0	0	8	0	0	0	0	0	0	14	0	0	0	0	0	0	0	0	0
ADAM15	gene-ADAM15	XM_005203771.4	protein_coding	0	0	0	22	0	0	0	0	0	0	0	0	8	0	0	0	0	0	0	14	0	0	0	0	0	0	0	0	0
ADAM15	gene-ADAM15	XM_005203772.4	protein_coding	0	0	0	22	0	0	0	0	0	0	0	0	8	0	0	0	0	0	0	14	0	0	0	0	0	0	0	0	0
ADAM15	gene-ADAM15	XM_005203773.4	protein_coding	0	0	0	22	0	0	0	0	0	0	0	0	8	0	0	0	0	0	0	14	0	0	0	0	0	0	0	0	0
ADAM15	gene-ADAM15	XM_024989787.1	protein_coding	0	0	0	22	0	0	0	0	0	0	0	0	8	0	0	0	0	0	0	14	0	0	0	0	0	0	0	0	0
ADAM15	gene-ADAM15	XM_024989788.1	protein_coding	0	0	0	22	0	0	0	0	0	0	0	0	8	0	0	0	0	0	0	14	0	0	0	0	0	0	0	0	0
ADAM15	gene-ADAM15	XM_024989789.1	protein_coding	0	0	0	22	0	0	0	0	0	0	0	0	8	0	0	0	0	0	0	14	0	0	0	0	0	0	0	0	0
ADAM15	gene-ADAM15	XM_024989790.1	protein_coding	0	0	0	22	0	0	0	0	0	0	0	0	8	0	0	0	0	0	0	14	0	0	0	0	0	0	0	0	0
ADAM15	gene-ADAM15	XM_024989791.1	protein_coding	0	0	0	22	0	0	0	0	0	0	0	0	8	0	0	0	0	0	0	14	0	0	0	0	0	0	0	0	0
ADAM15	gene-ADAM15	XM_024989792.1	protein_coding	0	0	0	22	0	0	0	0	0	0	0	0	8	0	0	0	0	0	0	14	0	0	0	0	0	0	0	0	0
ADAM15	gene-ADAM15	XM_024989793.1	protein_coding	0	0	0	22	0	0	0	0	0	0	0	0	8	0	0	0	0	0	0	14	0	0	0	0	0	0	0	0	0
ADAM15	gene-ADAM15	XM_024989794.1	protein_coding	0	0	0	22	0	0	0	0	0	0	0	0	8	0	0	0	0	0	0	14	0	0	0	0	0	0	0	0	0
ADAM15	gene-ADAM15	XM_024989795.1	protein_coding	0	0	0	22	0	0	0	0	0	0	0	0	8	0	0	0	0	0	0	14	0	0	0	0	0	0	0	0	0
ADAM15	gene-ADAM15	XR_003033865.1		0	0	0	22	0	0	0	0	0	0	0	0	8	0	0	0	0	0	0	14	0	0	0	0	0	0	0	0	0
ADAM15	gene-ADAM15	XR_003033866.1		0	0	0	22	0	0	0	0	0	0	0	0	8	0	0	0	0	0	0	14	0	0	0	0	0	0	0	0	0
ADAM17	gene-ADAM17	XM_002691486.6	protein_coding	0	0	0	1	0	0	0	0	0	0	0	0	0	0	0	0	0	0	0	1	0	0	0	0	0	0	0	0	0
ADAM17	gene-ADAM17	XM_010810303.3	protein_coding	0	0	0	1	0	0	0	0	0	0	0	0	0	0	0	0	0	0	0	1	0	0	0	0	0	0	0	0	0
ADAM18	gene-ADAM18	XM_024986398.1	protein_coding	0	0	0	113	0	0	0	0	0	0	0	0	1	0	0	0	0	0	0	98	0	0	0	0	0	0	0	0	14
ADAM19	gene-ADAM19	XM_015472341.2	protein_coding	0	0	0	9	0	0	0	0	0	0	0	0	1	0	0	0	0	0	0	8	0	0	0	0	0	0	0	0	0
ADAM19	gene-ADAM19	XM_015472343.2	protein_coding	0	0	0	4	0	0	0	0	0	0	0	0	1	0	0	0	0	0	0	3	0	0	0	0	0	0	0	0	0
ADAM19	gene-ADAM19	XM_024995279.1	protein_coding	0	0	0	4	0	0	0	0	0	0	0	0	1	0	0	0	0	0	0	3	0	0	0	0	0	0	0	0	0
ADAM1A	gene-ADAM1A	NM_001206472.1	protein_coding	0	0	0	5	0	0	0	0	0	0	0	0	3	0	0	0	0	0	0	1	0	0	0	0	0	0	0	0	1
ADAM2	gene-ADAM2	NM_174228.1	protein_coding	0	0	0	100	0	0	0	0	0	0	0	0	4	0	0	0	0	0	0	96	0	0	0	0	0	0	0	0	0
ADAM2	gene-ADAM2	XM_024986188.1	protein_coding	0	0	0	100	0	0	0	0	0	0	0	0	3	0	0	0	0	0	0	97	0	0	0	0	0	0	0	0	0
ADAM2	gene-ADAM2	XM_024986189.1	protein_coding	0	0	0	100	0	0	0	0	0	0	0	0	3	0	0	0	0	0	0	97	0	0	0	0	0	0	0	0	0
ADAM2	gene-ADAM2	XM_024986190.1	protein_coding	0	0	0	100	0	0	0	0	0	0	0	0	3	0	0	0	0	0	0	88	0	0	0	0	0	0	0	0	9
ADAM20	gene-ADAM20	XM_015473275.2	protein_coding	0	0	0	3	0	0	0	0	0	0	0	0	1	0	0	0	0	0	0	2	0	0	0	0	0	0	0	0	0
ADAM21	gene-ADAM21-2	XM_015473273.2	protein_coding	0	0	0	38	0	0	0	0	0	0	0	0	13	0	0	0	0	0	0	20	0	0	0	0	0	0	0	0	5
ADAM22	gene-ADAM22	NM_001191131.1	protein_coding	0	0	0	56	0	0	0	0	0	0	0	0	2	0	0	0	0	0	0	53	0	0	0	0	0	0	0	0	1
ADAM22	gene-ADAM22	XM_024990705.1	protein_coding	0	0	0	57	0	0	0	0	0	0	0	0	3	0	0	0	0	0	0	54	0	0	0	0	0	0	0	0	0
ADAM22	gene-ADAM22	XM_024990706.1	protein_coding	0	0	0	57	0	0	0	0	0	0	0	0	3	0	0	0	0	0	0	54	0	0	0	0	0	0	0	0	0
ADAM22	gene-ADAM22	XM_024990707.1	protein_coding	0	0	0	57	0	0	0	0	0	0	0	0	3	0	0	0	0	0	0	54	0	0	0	0	0	0	0	0	0
ADAM22	gene-ADAM22	XM_024990708.1	protein_coding	0	0	0	57	0	0	0	0	0	0	0	0	3	0	0	0	0	0	0	54	0	0	0	0	0	0	0	0	0
ADAM22	gene-ADAM22	XM_024990709.1	protein_coding	0	0	0	57	0	0	0	0	0	0	0	0	3	0	0	0	0	0	0	54	0	0	0	0	0	0	0	0	0
ADAM22	gene-ADAM22	XM_024990710.1	protein_coding	0	0	0	57	0	0	0	0	0	0	0	0	3	0	0	0	0	0	0	54	0	0	0	0	0	0	0	0	0
ADAM22	gene-ADAM22	XM_024990711.1	protein_coding	0	0	0	56	0	0	0	0	0	0	0	0	3	0	0	0	0	0	0	53	0	0	0	0	0	0	0	0	0
ADAM23	gene-ADAM23	NM_001083458.1	protein_coding	0	0	0	15	0	0	0	0	0	0	0	0	0	0	0	0	0	0	0	15	0	0	0	0	0	0	0	0	0
ADAM23	gene-ADAM23	XM_005202733.4	protein_coding	0	0	0	15	0	0	0	0	0	0	0	0	0	0	0	0	0	0	0	15	0	0	0	0	0	0	0	0	0
ADAM23	gene-ADAM23	XM_005202734.4	protein_coding	0	0	0	15	0	0	0	0	0	0	0	0	0	0	0	0	0	0	0	15	0	0	0	0	0	0	0	0	0
ADAM23	gene-ADAM23	XM_005202735.4	protein_coding	0	0	0	15	0	0	0	0	0	0	0	0	0	0	0	0	0	0	0	15	0	0	0	0	0	0	0	0	0
ADAM23	gene-ADAM23	XM_005202736.4	protein_coding	0	0	0	15	0	0	0	0	0	0	0	0	0	0	0	0	0	0	0	15	0	0	0	0	0	0	0	0	0
ADAM23	gene-ADAM23	XM_010802259.3	protein_coding	0	0	0	15	0	0	0	0	0	0	0	0	0	0	0	0	0	0	0	15	0	0	0	0	0	0	0	0	0
ADAM29	gene-ADAM29	XM_024996043.1	protein_coding	0	0	0	2	0	0	0	0	0	0	0	0	0	0	0	0	0	0	0	2	0	0	0	0	0	0	0	0	0
ADAM29	gene-ADAM29	XM_024996044.1	protein_coding	0	0	0	2	0	0	0	0	0	0	0	0	0	0	0	0	0	0	0	2	0	0	0	0	0	0	0	0	0
ADAM32	gene-ADAM32	NM_001046250.1	protein_coding	0	0	0	9	0	0	0	0	0	0	0	0	0	0	0	0	0	0	0	8	0	0	0	0	0	0	0	0	1
ADAM32	gene-ADAM32	XM_024986266.1	protein_coding	0	0	0	9	0	0	0	0	0	0	0	0	0	0	0	0	0	0	0	8	0	0	0	0	0	0	0	0	1
ADAM32	gene-ADAM32	XM_024986267.1	protein_coding	0	0	0	9	0	0	0	0	0	0	0	0	0	0	0	0	0	0	0	8	0	0	0	0	0	0	0	0	1
ADAM32	gene-ADAM32	XR_003032923.1		0	0	0	9	0	0	0	0	0	0	0	0	0	0	0	0	0	0	0	8	0	0	0	0	0	0	0	0	1
ADAM33	gene-ADAM33	XM_002692232.6	protein_coding	0	0	0	1	0	0	0	0	0	0	0	0	1	0	0	0	0	0	0	0	0	0	0	0	0	0	0	0	0
ADAM3A	gene-ADAM3A	NM_001098166.2	protein_coding	0	0	0	28	0	0	0	0	0	0	0	0	2	0	0	0	0	0	0	26	0	0	0	0	0	0	0	0	0
ADAM3A	gene-ADAM3A	XM_024986153.1	protein_coding	0	0	0	28	0	0	0	0	0	0	0	0	2	0	0	0	0	0	0	26	0	0	0	0	0	0	0	0	0
ADAM3A	gene-ADAM3A	XM_024986154.1	protein_coding	0	0	0	28	0	0	0	0	0	0	0	0	2	0	0	0	0	0	0	26	0	0	0	0	0	0	0	0	0
ADAM3A	gene-ADAM3A	XM_024986155.1	protein_coding	0	0	0	28	0	0	0	0	0	0	0	0	2	0	0	0	0	0	0	26	0	0	0	0	0	0	0	0	0
ADAM3A	gene-ADAM3A	XM_024986156.1	protein_coding	0	0	0	28	0	0	0	0	0	0	0	0	2	0	0	0	0	0	0	26	0	0	0	0	0	0	0	0	0
ADAM3A	gene-ADAM3A	XR_003032917.1		0	0	0	28	0	0	0	0	0	0	0	0	2	0	0	0	0	0	0	26	0	0	0	0	0	0	0	0	0
ADAM7	gene-ADAM7	XM_024996255.1	protein_coding	0	0	0	9	0	0	0	0	0	0	0	0	0	0	0	0	0	0	0	7	0	0	0	0	0	0	0	0	2
ADAM7	gene-ADAM7	XM_024996256.1	protein_coding	0	0	0	9	0	0	0	0	0	0	0	0	0	0	0	0	0	0	0	7	0	0	0	0	0	0	0	0	2
ADAM8	gene-ADAM8	XM_005225704.4	protein_coding	0	0	0	3	0	0	0	0	0	0	0	0	0	0	0	0	0	0	0	1	0	0	0	0	0	0	0	0	2
ADAM8	gene-ADAM8	XM_005225705.4	protein_coding	0	0	0	3	0	0	0	0	0	0	0	0	0	0	0	0	0	0	0	1	0	0	0	0	0	0	0	0	2
ADAM8	gene-ADAM8	XM_005225706.4	protein_coding	0	0	0	3	0	0	0	0	0	0	0	0	0	0	0	0	0	0	0	1	0	0	0	0	0	0	0	0	2
ADAM8	gene-ADAM8	XM_005225707.4	protein_coding	0	0	0	3	0	0	0	0	0	0	0	0	0	0	0	0	0	0	0	1	0	0	0	0	0	0	0	0	2
ADAM8	gene-ADAM8	XM_005225708.4	protein_coding	0	0	0	3	0	0	0	0	0	0	0	0	0	0	0	0	0	0	0	1	0	0	0	0	0	0	0	0	2
ADAM8	gene-ADAM8	XM_005225710.4	protein_coding	0	0	0	3	0	0	0	0	0	0	0	0	0	0	0	0	0	0	0	1	0	0	0	0	0	0	0	0	2
ADAM8	gene-ADAM8	XM_015460725.2	protein_coding	0	0	0	3	0	0	0	0	0	0	0	0	0	0	0	0	0	0	0	1	0	0	0	0	0	0	0	0	2
ADAM8	gene-ADAM8	XM_024985898.1	protein_coding	0	0	0	3	0	0	0	0	0	0	0	0	0	0	0	0	0	0	0	1	0	0	0	0	0	0	0	0	2
ADAM8	gene-ADAM8	XM_024985899.1	protein_coding	0	0	0	3	0	0	0	0	0	0	0	0	0	0	0	0	0	0	0	1	0	0	0	0	0	0	0	0	2
ADAM8	gene-ADAM8	XM_024985900.1	protein_coding	0	0	0	3	0	0	0	0	0	0	0	0	0	0	0	0	0	0	0	1	0	0	0	0	0	0	0	0	2
ADAM8	gene-ADAM8	XM_024985901.1	protein_coding	0	0	0	3	0	0	0	0	0	0	0	0	0	0	0	0	0	0	0	1	0	0	0	0	0	0	0	0	2
ADAM8	gene-ADAM8	XM_024985902.1	protein_coding	0	0	0	3	0	0	0	0	0	0	0	0	1	0	0	0	0	0	0	0	0	0	0	0	0	0	0	0	2
ADAM8	gene-ADAM8	XR_003032745.1		0	0	0	3	0	0	0	0	0	0	0	0	0	0	0	0	0	0	0	1	0	0	0	0	0	0	0	0	2
ADAM8	gene-ADAM8	XR_003032746.1		0	0	0	3	0	0	0	0	0	0	0	0	0	0	0	0	0	0	0	1	0	0	0	0	0	0	0	0	2
ADAM8	gene-ADAM8	XR_240201.4		0	0	0	3	0	0	0	0	0	0	0	0	0	0	0	0	0	0	0	1	0	0	0	0	0	0	0	0	2
ADAM8	gene-ADAM8	XR_240202.4		0	0	0	3	0	0	0	0	0	0	0	0	0	0	0	0	0	0	0	1	0	0	0	0	0	0	0	0	2
ADAM8	gene-ADAM8	XR_815718.3		0	0	0	3	0	0	0	0	0	0	0	0	0	0	0	0	0	0	0	1	0	0	0	0	0	0	0	0	2
ADAM8	gene-ADAM8	XR_815719.3		0	0	0	3	0	0	0	0	0	0	0	0	0	0	0	0	0	0	0	1	0	0	0	0	0	0	0	0	2
ADAM9	gene-ADAM9	NM_001192818.3	protein_coding	0	0	0	2	0	0	0	0	0	0	0	0	0	0	0	0	0	0	0	2	0	0	0	0	0	0	0	0	0
ADAM9	gene-ADAM9	XR_003032918.1		0	0	0	2	0	0	0	0	0	0	0	0	0	0	0	0	0	0	0	2	0	0	0	0	0	0	0	0	0
ADAMDEC1	gene-ADAMDEC1	NM_001206371.1	protein_coding	0	0	0	8	0	0	0	0	0	0	0	0	0	0	0	0	0	0	0	5	0	0	0	0	0	0	0	0	3
ADAMDEC1	gene-ADAMDEC1	XM_005210279.4	protein_coding	0	0	0	22	0	0	0	0	0	0	0	0	2	0	0	0	0	0	0	17	0	0	0	0	0	0	0	0	3
ADAMDEC1	gene-ADAMDEC1	XM_005210280.4	protein_coding	0	0	0	14	0	0	0	0	0	0	0	0	2	0	0	0	0	0	0	10	0	0	0	0	0	0	0	0	2
ADAMDEC1	gene-ADAMDEC1	XM_010808060.3	protein_coding	0	0	0	22	0	0	0	0	0	0	0	0	2	0	0	0	0	0	0	17	0	0	0	0	0	0	0	0	3
ADAMDEC1	gene-ADAMDEC1	XM_010808061.3	protein_coding	0	0	0	14	0	0	0	0	0	0	0	0	2	0	0	0	0	0	0	10	0	0	0	0	0	0	0	0	2
ADAMDEC1	gene-ADAMDEC1	XR_001500869.2		0	0	0	11	0	0	0	0	0	0	0	0	2	0	0	0	0	0	0	9	0	0	0	0	0	0	0	0	0
ADAMTS10	gene-ADAMTS10	NM_001205750.1	protein_coding	0	0	0	12	0	0	0	0	0	0	0	0	0	0	0	0	0	0	0	10	0	0	0	0	0	0	0	0	2
ADAMTS10	gene-ADAMTS10	XM_010806923.3	protein_coding	0	0	0	13	0	0	0	0	0	0	0	0	0	0	0	0	0	0	0	12	0	0	0	0	0	0	0	0	1
ADAMTS10	gene-ADAMTS10	XM_015472047.2	protein_coding	0	0	0	13	0	0	0	0	0	0	0	0	0	0	0	0	0	0	0	12	0	0	0	0	0	0	0	0	1
ADAMTS10	gene-ADAMTS10	XM_024994159.1	protein_coding	0	0	0	13	0	0	0	0	0	0	0	0	0	0	0	0	0	0	0	12	0	0	0	0	0	0	0	0	1
ADAMTS10	gene-ADAMTS10	XM_024994160.1	protein_coding	0	0	0	13	0	0	0	0	0	0	0	0	0	0	0	0	0	0	0	12	0	0	0	0	0	0	0	0	1
ADAMTS10	gene-ADAMTS10	XM_024994161.1	protein_coding	0	0	0	13	0	0	0	0	0	0	0	0	0	0	0	0	0	0	0	12	0	0	0	0	0	0	0	0	1
ADAMTS10	gene-ADAMTS10	XM_024994162.1	protein_coding	0	0	0	13	0	0	0	0	0	0	0	0	1	0	0	0	0	0	0	11	0	0	0	0	0	0	0	0	1
ADAMTS12	gene-ADAMTS12	NM_001192609.2	protein_coding	0	0	0	12	0	0	0	0	0	0	0	0	0	0	0	0	0	0	0	12	0	0	0	0	0	0	0	0	0
ADAMTS12	gene-ADAMTS12	XM_024981296.1	protein_coding	0	0	0	10	0	0	0	0	0	0	0	0	1	0	0	0	0	0	0	9	0	0	0	0	0	0	0	0	0
ADAMTS13	gene-ADAMTS13	XM_024999654.1	protein_coding	0	0	0	91	0	0	0	0	0	0	0	0	1	0	0	0	0	0	0	77	0	0	0	0	0	0	0	0	13
ADAMTS13	gene-ADAMTS13	XM_024999655.1	protein_coding	0	0	0	91	0	0	0	0	0	0	0	0	1	0	0	0	0	0	0	77	0	0	0	0	0	0	0	0	13
ADAMTS14	gene-ADAMTS14	NM_001192247.2	protein_coding	0	0	0	37	0	0	0	0	0	0	0	0	7	0	0	0	0	0	0	30	0	0	0	0	0	0	0	0	0
ADAMTS14	gene-ADAMTS14	XM_005226362.4	protein_coding	0	0	0	38	0	0	0	0	0	0	0	0	7	0	0	0	0	0	0	30	0	0	0	0	0	0	0	0	1
ADAMTS16	gene-ADAMTS16	XM_024981542.1	protein_coding	0	0	0	30	0	0	0	0	0	0	0	0	0	0	0	0	0	0	0	29	0	0	0	0	0	0	0	0	1
ADAMTS17	gene-ADAMTS17	XM_024982261.1	protein_coding	0	0	0	371	0	0	0	0	0	0	0	0	0	0	0	0	0	0	0	371	0	0	0	0	0	0	0	0	0
ADAMTS17	gene-ADAMTS17	XM_024982262.1	protein_coding	0	0	0	371	0	0	0	0	0	0	0	0	0	0	0	0	0	0	0	371	0	0	0	0	0	0	0	0	0
ADAMTS17	gene-ADAMTS17	XM_024982263.1	protein_coding	0	0	0	371	0	0	0	0	0	0	0	0	0	0	0	0	0	0	0	371	0	0	0	0	0	0	0	0	0
ADAMTS18	gene-ADAMTS18	NM_001192486.2	protein_coding	0	0	0	18	0	0	0	0	0	0	0	0	0	0	0	0	0	0	0	18	0	0	0	0	0	0	0	0	0
ADAMTS18	gene-ADAMTS18	XM_024978238.1	protein_coding	0	0	0	18	0	0	0	0	0	0	0	0	0	0	0	0	0	0	0	18	0	0	0	0	0	0	0	0	0
ADAMTS19	gene-ADAMTS19	NM_001206114.1	protein_coding	0	0	0	98	0	0	0	0	0	0	0	0	0	0	0	0	0	0	0	92	0	0	0	0	0	0	0	0	6
ADAMTS19	gene-ADAMTS19	XM_005209048.3	protein_coding	0	0	0	99	0	0	0	0	0	0	0	0	0	0	0	0	0	0	0	92	0	0	0	0	0	0	0	0	7
ADAMTS2	gene-ADAMTS2	NM_174631.2	protein_coding	0	0	0	38	0	0	0	0	0	0	0	0	1	0	0	0	0	0	0	37	0	0	0	0	0	0	0	0	0
ADAMTS20	gene-ADAMTS20	NM_001206093.1	protein_coding	0	0	0	67	0	0	0	0	0	0	0	0	3	0	0	0	0	0	0	64	0	0	0	0	0	0	0	0	0
ADAMTS20	gene-ADAMTS20	XM_024991940.1	protein_coding	0	0	0	67	0	0	0	0	0	0	0	0	3	0	0	0	0	0	0	64	0	0	0	0	0	0	0	0	0
ADAMTS20	gene-ADAMTS20	XM_024991941.1	protein_coding	0	0	0	45	0	0	0	0	0	0	0	0	0	0	0	0	0	0	0	45	0	0	0	0	0	0	0	0	0
ADAMTS3	gene-ADAMTS3	NM_001192797.1	protein_coding	0	0	0	261	0	0	0	0	0	0	0	0	0	0	0	0	0	0	0	258	0	0	0	0	0	0	0	0	3
ADAMTS3	gene-ADAMTS3	XM_024993300.1	protein_coding	0	0	0	260	0	0	0	0	0	0	0	0	0	0	0	0	0	0	0	258	0	0	0	0	0	0	0	0	2
ADAMTS5	gene-ADAMTS5	NM_001166515.1	protein_coding	0	0	0	9	0	0	0	0	0	0	0	0	2	0	0	0	0	0	0	7	0	0	0	0	0	0	0	0	0
ADAMTS5	gene-ADAMTS5	XM_024993812.1	protein_coding	0	0	0	9	0	0	0	0	0	0	0	0	2	0	0	0	0	0	0	7	0	0	0	0	0	0	0	0	0
ADAMTS6	gene-ADAMTS6	NM_001193016.1	protein_coding	0	0	0	50	0	0	0	0	0	0	0	0	0	0	0	0	0	0	0	42	0	0	0	0	0	0	0	0	8
ADAMTS6	gene-ADAMTS6	XM_010816725.3	protein_coding	0	0	0	50	0	0	0	0	0	0	0	0	0	0	0	0	0	0	0	50	0	0	0	0	0	0	0	0	0
ADAMTS6	gene-ADAMTS6	XM_010816727.3	protein_coding	0	0	0	50	0	0	0	0	0	0	0	0	0	0	0	0	0	0	0	50	0	0	0	0	0	0	0	0	0
ADAMTS6	gene-ADAMTS6	XM_010816729.3	protein_coding	0	0	0	50	0	0	0	0	0	0	0	0	0	0	0	0	0	0	0	50	0	0	0	0	0	0	0	0	0
ADAMTS6	gene-ADAMTS6	XR_001494449.2		0	0	0	50	0	0	0	0	0	0	0	0	0	0	0	0	0	0	0	50	0	0	0	0	0	0	0	0	0
ADAMTS6	gene-ADAMTS6	XR_003031176.1		0	0	0	50	0	0	0	0	0	0	0	0	0	0	0	0	0	0	0	50	0	0	0	0	0	0	0	0	0
ADAMTS6	gene-ADAMTS6	XR_003031177.1		0	0	0	50	0	0	0	0	0	0	0	0	0	0	0	0	0	0	0	50	0	0	0	0	0	0	0	0	0
ADAMTS6	gene-ADAMTS6	XR_003031178.1		0	0	0	50	0	0	0	0	0	0	0	0	0	0	0	0	0	0	0	50	0	0	0	0	0	0	0	0	0
ADAMTS6	gene-ADAMTS6	XR_813685.3		0	0	0	50	0	0	0	0	0	0	0	0	0	0	0	0	0	0	0	50	0	0	0	0	0	0	0	0	0
ADAMTS7	gene-ADAMTS7	XM_024982017.1	protein_coding	0	0	0	2	0	0	0	0	0	0	0	0	0	0	0	0	0	0	0	2	0	0	0	0	0	0	0	0	0
ADAMTS7	gene-ADAMTS7	XM_024982018.1	protein_coding	0	0	0	2	0	0	0	0	0	0	0	0	0	0	0	0	0	0	0	2	0	0	0	0	0	0	0	0	0
ADAMTSL1	gene-ADAMTSL1	XM_015472431.2	protein_coding	0	0	0	61	0	0	0	0	0	0	0	0	0	0	0	0	0	0	0	59	0	0	0	0	0	0	0	0	2
ADAMTSL1	gene-ADAMTSL1	XM_024996068.1	protein_coding	0	0	0	204	0	0	0	0	0	0	0	0	0	0	0	0	0	0	0	200	0	0	0	0	0	0	0	0	4
ADAMTSL2	gene-ADAMTSL2	NM_001205934.2	protein_coding	0	0	0	11	0	0	0	0	0	0	0	0	0	0	0	0	0	0	0	9	0	0	0	0	0	0	0	0	2
ADAMTSL2	gene-ADAMTSL2	XM_024998785.1	protein_coding	0	0	0	12	0	0	0	0	0	0	0	0	0	0	0	0	0	0	0	10	0	0	0	0	0	0	0	0	2
ADAMTSL2	gene-ADAMTSL2	XM_024998786.1	protein_coding	0	0	0	12	0	0	0	0	0	0	0	0	0	0	0	0	0	0	0	10	0	0	0	0	0	0	0	0	2
ADAMTSL3	gene-ADAMTSL3	XM_015459226.2	protein_coding	0	0	0	12	0	0	0	0	0	0	0	0	0	0	0	0	0	0	0	12	0	0	0	0	0	0	0	0	0
ADAMTSL3	gene-ADAMTSL3	XM_024982345.1	protein_coding	0	0	0	12	0	0	0	0	0	0	0	0	0	0	0	0	0	0	0	12	0	0	0	0	0	0	0	0	0
ADAMTSL3	gene-ADAMTSL3	XM_024982346.1	protein_coding	0	0	0	12	0	0	0	0	0	0	0	0	0	0	0	0	0	0	0	12	0	0	0	0	0	0	0	0	0
ADAMTSL3	gene-ADAMTSL3	XM_024982347.1	protein_coding	0	0	0	12	0	0	0	0	0	0	0	0	0	0	0	0	0	0	0	12	0	0	0	0	0	0	0	0	0
ADAMTSL3	gene-ADAMTSL3	XM_024982348.1	protein_coding	0	0	0	12	0	0	0	0	0	0	0	0	0	0	0	0	0	0	0	12	0	0	0	0	0	0	0	0	0
ADAMTSL3	gene-ADAMTSL3	XM_024982349.1	protein_coding	0	0	0	12	0	0	0	0	0	0	0	0	0	0	0	0	0	0	0	12	0	0	0	0	0	0	0	0	0
ADAMTSL4	gene-ADAMTSL4	NM_001101061.1	protein_coding	0	0	0	4	0	0	0	0	0	0	0	0	1	0	0	0	0	0	0	2	0	0	0	0	0	0	0	0	1
ADAMTSL4	gene-ADAMTSL4	XM_024986850.1	protein_coding	0	0	0	4	0	0	0	0	0	0	0	0	1	0	0	0	0	0	0	2	0	0	0	0	0	0	0	0	1
ADAMTSL4	gene-ADAMTSL4	XM_024986851.1	protein_coding	0	0	0	4	0	0	0	0	0	0	0	0	1	0	0	0	0	0	0	2	0	0	0	0	0	0	0	0	1
ADAMTSL4	gene-ADAMTSL4	XM_024986852.1	protein_coding	0	0	0	4	0	0	0	0	0	0	0	0	1	0	0	0	0	0	0	2	0	0	0	0	0	0	0	0	1
ADAMTSL5	gene-ADAMTSL5	XM_024995145.1	protein_coding	0	0	0	2	0	0	0	0	0	0	0	0	0	0	0	0	0	0	0	2	0	0	0	0	0	0	0	0	0
ADAMTSL5	gene-ADAMTSL5	XM_024995146.1	protein_coding	0	0	0	2	0	0	0	0	0	0	0	0	0	0	0	0	0	0	0	2	0	0	0	0	0	0	0	0	0
ADAMTSL5	gene-ADAMTSL5	XM_024995147.1	protein_coding	0	0	0	2	0	0	0	0	0	0	0	0	0	0	0	0	0	0	0	2	0	0	0	0	0	0	0	0	0
ADAMTSL5	gene-ADAMTSL5	XM_024995148.1	protein_coding	0	0	0	2	0	0	0	0	0	0	0	0	0	0	0	0	0	0	0	2	0	0	0	0	0	0	0	0	0
ADAMTSL5	gene-ADAMTSL5	XM_024995149.1	protein_coding	0	0	0	2	0	0	0	0	0	0	0	0	0	0	0	0	0	0	0	2	0	0	0	0	0	0	0	0	0
ADAMTSL5	gene-ADAMTSL5	XM_024995150.1	protein_coding	0	0	0	2	0	0	0	0	0	0	0	0	0	0	0	0	0	0	0	2	0	0	0	0	0	0	0	0	0
ADAMTSL5	gene-ADAMTSL5	XM_024995151.1	protein_coding	0	0	0	2	0	0	0	0	0	0	0	0	0	0	0	0	0	0	0	2	0	0	0	0	0	0	0	0	0
ADAMTSL5	gene-ADAMTSL5	XM_024995152.1	protein_coding	0	0	0	2	0	0	0	0	0	0	0	0	0	0	0	0	0	0	0	2	0	0	0	0	0	0	0	0	0
ADAMTSL5	gene-ADAMTSL5	XM_024995153.1	protein_coding	0	0	0	2	0	0	0	0	0	0	0	0	0	0	0	0	0	0	0	2	0	0	0	0	0	0	0	0	0
ADAMTSL5	gene-ADAMTSL5	XM_024995154.1	protein_coding	0	0	0	2	0	0	0	0	0	0	0	0	0	0	0	0	0	0	0	2	0	0	0	0	0	0	0	0	0
ADAMTSL5	gene-ADAMTSL5	XM_024995155.1	protein_coding	0	0	0	2	0	0	0	0	0	0	0	0	0	0	0	0	0	0	0	2	0	0	0	0	0	0	0	0	0
ADAP1	gene-ADAP1	NM_174513.2	protein_coding	0	0	0	1	0	0	0	0	0	0	0	0	1	0	0	0	0	0	0	0	0	0	0	0	0	0	0	0	0
ADAP1	gene-ADAP1	XM_005225013.4	protein_coding	0	0	0	2	0	0	0	0	0	0	0	0	1	0	0	0	0	0	0	0	0	0	0	0	0	0	0	0	1
ADAP1	gene-ADAP1	XM_005225014.4	protein_coding	0	0	0	2	0	0	0	0	0	0	0	0	1	0	0	0	0	0	0	0	0	0	0	0	0	0	0	0	1
ADAP1	gene-ADAP1	XM_005225015.4	protein_coding	0	0	0	1	0	0	0	0	0	0	0	0	1	0	0	0	0	0	0	0	0	0	0	0	0	0	0	0	0
ADAP2	gene-ADAP2	NM_001354175.1	protein_coding	0	0	0	8	0	0	0	0	0	0	0	0	2	0	0	0	0	0	0	6	0	0	0	0	0	0	0	0	0
ADAR	gene-ADAR	XM_002686013.6	protein_coding	0	0	0	13	0	0	0	0	0	0	0	0	1	0	0	0	0	0	0	8	0	0	0	0	0	0	0	0	4
ADAR	gene-ADAR	XM_005203802.4	protein_coding	0	0	0	16	0	0	0	0	0	0	0	0	1	0	0	0	0	0	0	8	0	0	0	0	0	0	0	0	7
ADAR	gene-ADAR	XM_010802967.3	protein_coding	0	0	0	16	0	0	0	0	0	0	0	0	1	0	0	0	0	0	0	8	0	0	0	0	0	0	0	0	7
ADAR	gene-ADAR	XM_010802969.3	protein_coding	0	0	0	16	0	0	0	0	0	0	0	0	1	0	0	0	0	0	0	8	0	0	0	0	0	0	0	0	7
ADAR	gene-ADAR	XM_010802970.3	protein_coding	0	0	0	13	0	0	0	0	0	0	0	0	1	0	0	0	0	0	0	8	0	0	0	0	0	0	0	0	4
ADAR	gene-ADAR	XM_010802971.3	protein_coding	0	0	0	16	0	0	0	0	0	0	0	0	1	0	0	0	0	0	0	8	0	0	0	0	0	0	0	0	7
ADAR	gene-ADAR	XM_010802972.3	protein_coding	0	0	0	16	0	0	0	0	0	0	0	0	1	0	0	0	0	0	0	8	0	0	0	0	0	0	0	0	7
ADAR	gene-ADAR	XM_015462512.2	protein_coding	0	0	0	16	0	0	0	0	0	0	0	0	1	0	0	0	0	0	0	8	0	0	0	0	0	0	0	0	7
ADAR	gene-ADAR	XM_024989938.1	protein_coding	0	0	0	16	0	0	0	0	0	0	0	0	1	0	0	0	0	0	0	8	0	0	0	0	0	0	0	0	7
ADAR	gene-ADAR	XM_024989939.1	protein_coding	0	0	0	16	0	0	0	0	0	0	0	0	1	0	0	0	0	0	0	8	0	0	0	0	0	0	0	0	7
ADAR	gene-ADAR	XM_024989940.1	protein_coding	0	0	0	13	0	0	0	0	0	0	0	0	1	0	0	0	0	0	0	8	0	0	0	0	0	0	0	0	4
ADAR	gene-ADAR	XM_024989941.1	protein_coding	0	0	0	9	0	0	0	0	0	0	0	0	1	0	0	0	0	0	0	8	0	0	0	0	0	0	0	0	0
ADAR	gene-ADAR	XM_024989942.1	protein_coding	0	0	0	13	0	0	0	0	0	0	0	0	1	0	0	0	0	0	0	8	0	0	0	0	0	0	0	0	4
ADAR	gene-ADAR	XM_024989944.1	protein_coding	0	0	0	16	0	0	0	0	0	0	0	0	1	0	0	0	0	0	0	8	0	0	0	0	0	0	0	0	7
ADAR	gene-ADAR	XM_024989945.1	protein_coding	0	0	0	13	0	0	0	0	0	0	0	0	1	0	0	0	0	0	0	8	0	0	0	0	0	0	0	0	4
ADAR	gene-ADAR	XM_024989946.1	protein_coding	0	0	0	13	0	0	0	0	0	0	0	0	1	0	0	0	0	0	0	8	0	0	0	0	0	0	0	0	4
ADAR	gene-ADAR	XM_024989947.1	protein_coding	0	0	0	5	0	0	0	0	0	0	0	0	1	0	0	0	0	0	0	4	0	0	0	0	0	0	0	0	0
ADARB1	gene-ADARB1	XM_002685126.6	protein_coding	0	0	0	32	0	0	0	0	0	0	0	0	0	0	0	0	0	0	0	30	0	0	0	0	0	0	0	0	2
ADARB1	gene-ADARB1	XM_005202040.4	protein_coding	0	0	0	32	0	0	0	0	0	0	0	0	0	0	0	0	0	0	0	30	0	0	0	0	0	0	0	0	2
ADARB1	gene-ADARB1	XM_005202041.4	protein_coding	0	0	0	32	0	0	0	0	0	0	0	0	0	0	0	0	0	0	0	30	0	0	0	0	0	0	0	0	2
ADARB1	gene-ADARB1	XM_005202042.4	protein_coding	0	0	0	32	0	0	0	0	0	0	0	0	0	0	0	0	0	0	0	30	0	0	0	0	0	0	0	0	2
ADARB1	gene-ADARB1	XM_010801659.3	protein_coding	0	0	0	32	0	0	0	0	0	0	0	0	0	0	0	0	0	0	0	30	0	0	0	0	0	0	0	0	2
ADARB1	gene-ADARB1	XM_015473820.2	protein_coding	0	0	0	32	0	0	0	0	0	0	0	0	0	0	0	0	0	0	0	30	0	0	0	0	0	0	0	0	2
ADARB1	gene-ADARB1	XM_024996862.1	protein_coding	0	0	0	32	0	0	0	0	0	0	0	0	0	0	0	0	0	0	0	30	0	0	0	0	0	0	0	0	2
ADARB1	gene-ADARB1	XR_233448.4		0	0	0	29	0	0	0	0	0	0	0	0	0	0	0	0	0	0	0	29	0	0	0	0	0	0	0	0	0
ADARB2	gene-ADARB2	NM_001192588.2	protein_coding	0	0	0	66	0	0	0	0	0	0	0	0	2	0	0	0	0	0	0	64	0	0	0	0	0	0	0	0	0
ADAT2	gene-ADAT2	NM_001034780.1	protein_coding	0	0	0	30	0	0	0	0	0	0	0	0	3	0	0	0	0	0	0	22	0	0	0	0	0	0	0	0	5
ADAT2	gene-ADAT2	XM_005211016.4	protein_coding	0	0	0	30	0	0	0	0	0	0	0	0	3	0	0	0	0	0	0	22	0	0	0	0	0	0	0	0	5
ADAT2	gene-ADAT2	XM_010808659.3	protein_coding	0	0	0	30	0	0	0	0	0	0	0	0	3	0	0	0	0	0	0	22	0	0	0	0	0	0	0	0	5
ADCK1	gene-ADCK1	NM_001076895.1	protein_coding	0	0	0	2	0	0	0	0	0	0	0	0	0	0	0	0	0	0	0	2	0	0	0	0	0	0	0	0	0
ADCK2	gene-ADCK2	NM_001205658.1	protein_coding	0	0	0	15	0	0	0	0	0	0	0	0	5	0	0	0	0	0	0	8	0	0	0	0	0	0	0	0	2
ADCK2	gene-ADCK2	XM_010804577.3	protein_coding	0	0	0	15	0	0	0	0	0	0	0	0	5	0	0	0	0	0	0	8	0	0	0	0	0	0	0	0	2
ADCK5	gene-ADCK5	NM_001101110.2	protein_coding	0	0	0	5	0	0	0	0	0	0	0	0	1	0	0	0	0	0	0	3	0	0	0	0	0	0	0	0	1
ADCK5	gene-ADCK5	XM_005215202.3	protein_coding	0	0	0	5	0	0	0	0	0	0	0	0	1	0	0	0	0	0	0	3	0	0	0	0	0	0	0	0	1
ADCK5	gene-ADCK5	XM_010811850.2	protein_coding	0	0	0	5	0	0	0	0	0	0	0	0	1	0	0	0	0	0	0	3	0	0	0	0	0	0	0	0	1
ADCK5	gene-ADCK5	XM_010811851.2	protein_coding	0	0	0	5	0	0	0	0	0	0	0	0	1	0	0	0	0	0	0	3	0	0	0	0	0	0	0	0	1
ADCK5	gene-ADCK5	XM_025001579.1	protein_coding	0	0	0	5	0	0	0	0	0	0	0	0	1	0	0	0	0	0	0	2	0	0	0	0	0	0	0	0	2
ADCY1	gene-ADCY1	NM_174229.2	protein_coding	0	0	0	30	0	0	0	0	0	0	0	0	1	0	0	0	0	0	0	29	0	0	0	0	0	0	0	0	0
ADCY10	gene-ADCY10	XM_010802712.3	protein_coding	0	0	0	29	0	0	0	0	0	0	0	0	0	0	0	0	0	0	0	28	0	0	0	0	0	0	0	0	1
ADCY2	gene-ADCY2	XM_024981538.1	protein_coding	0	0	0	346	0	0	0	0	0	0	0	0	1	0	0	0	0	0	0	343	0	0	0	0	0	0	0	0	2
ADCY3	gene-ADCY3	NM_001206084.1	protein_coding	0	0	0	1	0	0	0	0	0	0	0	0	0	0	0	0	0	0	0	1	0	0	0	0	0	0	0	0	0
ADCY3	gene-ADCY3	XM_005213019.4	protein_coding	0	0	0	1	0	0	0	0	0	0	0	0	0	0	0	0	0	0	0	1	0	0	0	0	0	0	0	0	0
ADCY4	gene-ADCY4	NM_001099208.2	protein_coding	0	0	0	10	0	0	0	0	0	0	0	0	3	0	0	0	0	0	0	4	0	0	0	0	0	0	0	0	3
ADCY4	gene-ADCY4	XM_024997883.1	protein_coding	0	0	0	10	0	0	0	0	0	0	0	0	3	0	0	0	0	0	0	5	0	0	0	0	0	0	0	0	2
ADCY4	gene-ADCY4	XM_024997884.1	protein_coding	0	0	0	10	0	0	0	0	0	0	0	0	4	0	0	0	0	0	0	2	0	0	0	0	0	0	0	0	4
ADCY4	gene-ADCY4	XR_003036717.1		0	0	0	11	0	0	0	0	0	0	0	0	4	0	0	0	0	0	0	5	0	0	0	0	0	0	0	0	2
ADCY5	gene-ADCY5	NM_001192069.1	protein_coding	0	0	0	17	0	0	0	0	0	0	0	0	0	0	0	0	0	0	0	17	0	0	0	0	0	0	0	0	0
ADCY6	gene-ADCY6	NM_001143877.1	protein_coding	0	0	0	23	0	0	0	0	0	0	0	0	5	0	0	0	0	0	0	16	0	0	0	0	0	0	0	0	2
ADCY6	gene-ADCY6	XM_010804962.3	protein_coding	0	0	0	34	0	0	0	0	0	0	0	0	2	0	0	0	0	0	0	30	0	0	0	0	0	0	0	0	2
ADCY6	gene-ADCY6	XM_024991583.1	protein_coding	0	0	0	34	0	0	0	0	0	0	0	0	11	0	0	0	0	0	0	21	0	0	0	0	0	0	0	0	2
ADCY6	gene-ADCY6	XM_024991584.1	protein_coding	0	0	0	26	0	0	0	0	0	0	0	0	2	0	0	0	0	0	0	22	0	0	0	0	0	0	0	0	2
ADCY6	gene-ADCY6	XR_001500323.2		0	0	0	23	0	0	0	0	0	0	0	0	5	0	0	0	0	0	0	16	0	0	0	0	0	0	0	0	2
ADCY7	gene-ADCY7	NM_174230.2	protein_coding	0	0	0	16	0	0	0	0	0	0	0	0	0	0	0	0	0	0	0	16	0	0	0	0	0	0	0	0	0
ADCY7	gene-ADCY7	XM_005218439.4	protein_coding	0	0	0	12	0	0	0	0	0	0	0	0	4	0	0	0	0	0	0	8	0	0	0	0	0	0	0	0	0
ADCY7	gene-ADCY7	XM_005218440.4	protein_coding	0	0	0	12	0	0	0	0	0	0	0	0	4	0	0	0	0	0	0	8	0	0	0	0	0	0	0	0	0
ADCY7	gene-ADCY7	XM_005218441.4	protein_coding	0	0	0	12	0	0	0	0	0	0	0	0	0	0	0	0	0	0	0	12	0	0	0	0	0	0	0	0	0
ADCY7	gene-ADCY7	XM_005218443.4	protein_coding	0	0	0	16	0	0	0	0	0	0	0	0	0	0	0	0	0	0	0	16	0	0	0	0	0	0	0	0	0
ADCY7	gene-ADCY7	XM_005218444.4	protein_coding	0	0	0	12	0	0	0	0	0	0	0	0	4	0	0	0	0	0	0	8	0	0	0	0	0	0	0	0	0
ADCY7	gene-ADCY7	XM_010814407.3	protein_coding	0	0	0	16	0	0	0	0	0	0	0	0	0	0	0	0	0	0	0	16	0	0	0	0	0	0	0	0	0
ADCY7	gene-ADCY7	XM_010814409.3	protein_coding	0	0	0	16	0	0	0	0	0	0	0	0	0	0	0	0	0	0	0	16	0	0	0	0	0	0	0	0	0
ADCY7	gene-ADCY7	XM_010814410.3	protein_coding	0	0	0	16	0	0	0	0	0	0	0	0	0	0	0	0	0	0	0	16	0	0	0	0	0	0	0	0	0
ADCY7	gene-ADCY7	XM_024977937.1	protein_coding	0	0	0	12	0	0	0	0	0	0	0	0	0	0	0	0	0	0	0	12	0	0	0	0	0	0	0	0	0
ADCY7	gene-ADCY7	XM_024977938.1	protein_coding	0	0	0	7	0	0	0	0	0	0	0	0	4	0	0	0	0	0	0	3	0	0	0	0	0	0	0	0	0
ADCY8	gene-ADCY8	NM_001192841.1	protein_coding	0	0	0	88	0	0	0	0	0	0	0	0	0	0	0	0	0	0	0	86	0	0	0	0	0	0	0	0	2
ADCY8	gene-ADCY8	XM_010811937.3	protein_coding	0	0	0	88	0	0	0	0	0	0	0	0	0	0	0	0	0	0	0	86	0	0	0	0	0	0	0	0	2
ADCY8	gene-ADCY8	XM_025001640.1	protein_coding	0	0	0	88	0	0	0	0	0	0	0	0	0	0	0	0	0	0	0	86	0	0	0	0	0	0	0	0	2
ADCYAP1R1	gene-ADCYAP1R1	XM_010804296.2	protein_coding	0	0	0	1	0	0	0	0	0	0	0	0	0	0	0	0	0	0	0	1	0	0	0	0	0	0	0	0	0
ADCYAP1R1	gene-ADCYAP1R1	XM_010804297.2	protein_coding	0	0	0	1	0	0	0	0	0	0	0	0	0	0	0	0	0	0	0	1	0	0	0	0	0	0	0	0	0
ADCYAP1R1	gene-ADCYAP1R1	XM_010804298.2	protein_coding	0	0	0	1	0	0	0	0	0	0	0	0	0	0	0	0	0	0	0	1	0	0	0	0	0	0	0	0	0
ADCYAP1R1	gene-ADCYAP1R1	XM_024990495.1	protein_coding	0	0	0	1	0	0	0	0	0	0	0	0	0	0	0	0	0	0	0	1	0	0	0	0	0	0	0	0	0
ADCYAP1R1	gene-ADCYAP1R1	XM_024990496.1	protein_coding	0	0	0	1	0	0	0	0	0	0	0	0	0	0	0	0	0	0	0	1	0	0	0	0	0	0	0	0	0
ADD1	gene-ADD1	NM_001205999.1	protein_coding	0	0	0	20	0	0	0	0	0	0	0	0	3	0	0	0	0	0	0	16	0	0	0	0	0	0	0	0	1
ADD1	gene-ADD1	XM_005208228.4	protein_coding	0	0	0	22	0	0	0	0	0	0	0	0	4	0	0	0	0	0	0	17	0	0	0	0	0	0	0	0	1
ADD1	gene-ADD1	XM_005208229.4	protein_coding	0	0	0	20	0	0	0	0	0	0	0	0	3	0	0	0	0	0	0	16	0	0	0	0	0	0	0	0	1
ADD1	gene-ADD1	XM_005208230.4	protein_coding	0	0	0	20	0	0	0	0	0	0	0	0	3	0	0	0	0	0	0	16	0	0	0	0	0	0	0	0	1
ADD1	gene-ADD1	XM_005208231.3	protein_coding	0	0	0	22	0	0	0	0	0	0	0	0	4	0	0	0	0	0	0	17	0	0	0	0	0	0	0	0	1
ADD1	gene-ADD1	XM_005208232.4	protein_coding	0	0	0	22	0	0	0	0	0	0	0	0	4	0	0	0	0	0	0	17	0	0	0	0	0	0	0	0	1
ADD1	gene-ADD1	XM_005208233.4	protein_coding	0	0	0	22	0	0	0	0	0	0	0	0	4	0	0	0	0	0	0	17	0	0	0	0	0	0	0	0	1
ADD1	gene-ADD1	XM_005208234.3	protein_coding	0	0	0	18	0	0	0	0	0	0	0	0	1	0	0	0	0	0	0	16	0	0	0	0	0	0	0	0	1
ADD1	gene-ADD1	XM_005208235.3	protein_coding	0	0	0	18	0	0	0	0	0	0	0	0	1	0	0	0	0	0	0	16	0	0	0	0	0	0	0	0	1
ADD1	gene-ADD1	XM_005208236.4	protein_coding	0	0	0	22	0	0	0	0	0	0	0	0	4	0	0	0	0	0	0	17	0	0	0	0	0	0	0	0	1
ADD1	gene-ADD1	XM_010806324.3	protein_coding	0	0	0	22	0	0	0	0	0	0	0	0	4	0	0	0	0	0	0	17	0	0	0	0	0	0	0	0	1
ADD1	gene-ADD1	XM_024993102.1	protein_coding	0	0	0	22	0	0	0	0	0	0	0	0	4	0	0	0	0	0	0	17	0	0	0	0	0	0	0	0	1
ADD1	gene-ADD1	XM_024993103.1	protein_coding	0	0	0	18	0	0	0	0	0	0	0	0	1	0	0	0	0	0	0	16	0	0	0	0	0	0	0	0	1
ADD1	gene-ADD1	XM_024993104.1	protein_coding	0	0	0	22	0	0	0	0	0	0	0	0	4	0	0	0	0	0	0	17	0	0	0	0	0	0	0	0	1
ADD1	gene-ADD1	XM_024993106.1	protein_coding	0	0	0	20	0	0	0	0	0	0	0	0	3	0	0	0	0	0	0	16	0	0	0	0	0	0	0	0	1
ADD1	gene-ADD1	XM_024993107.1	protein_coding	0	0	0	18	0	0	0	0	0	0	0	0	1	0	0	0	0	0	0	16	0	0	0	0	0	0	0	0	1
ADD2	gene-ADD2	NM_001099009.1	protein_coding	0	0	0	8	0	0	0	0	0	0	0	0	0	0	0	0	0	0	0	8	0	0	0	0	0	0	0	0	0
ADD2	gene-ADD2	XM_005212528.4	protein_coding	0	0	0	11	0	0	0	0	0	0	0	0	0	0	0	0	0	0	0	11	0	0	0	0	0	0	0	0	0
ADD3	gene-ADD3	NM_001075194.1	protein_coding	0	0	0	1	0	0	0	0	0	0	0	0	1	0	0	0	0	0	0	0	0	0	0	0	0	0	0	0	0
ADD3	gene-ADD3	XM_005225724.4	protein_coding	0	0	0	1	0	0	0	0	0	0	0	0	1	0	0	0	0	0	0	0	0	0	0	0	0	0	0	0	0
ADD3	gene-ADD3	XM_010820023.2	protein_coding	0	0	0	1	0	0	0	0	0	0	0	0	1	0	0	0	0	0	0	0	0	0	0	0	0	0	0	0	0
ADD3	gene-ADD3	XM_010820026.2	protein_coding	0	0	0	1	0	0	0	0	0	0	0	0	1	0	0	0	0	0	0	0	0	0	0	0	0	0	0	0	0
ADD3	gene-ADD3	XM_010820027.2	protein_coding	0	0	0	1	0	0	0	0	0	0	0	0	1	0	0	0	0	0	0	0	0	0	0	0	0	0	0	0	0
ADD3	gene-ADD3	XM_015460732.2	protein_coding	0	0	0	1	0	0	0	0	0	0	0	0	1	0	0	0	0	0	0	0	0	0	0	0	0	0	0	0	0
ADD3	gene-ADD3	XM_024985519.1	protein_coding	0	0	0	1	0	0	0	0	0	0	0	0	1	0	0	0	0	0	0	0	0	0	0	0	0	0	0	0	0
ADD3	gene-ADD3	XM_024985522.1	protein_coding	0	0	0	1	0	0	0	0	0	0	0	0	1	0	0	0	0	0	0	0	0	0	0	0	0	0	0	0	0
ADD3	gene-ADD3	XM_024985523.1	protein_coding	0	0	0	1	0	0	0	0	0	0	0	0	1	0	0	0	0	0	0	0	0	0	0	0	0	0	0	0	0
ADD3	gene-ADD3	XM_024985524.1	protein_coding	0	0	0	1	0	0	0	0	0	0	0	0	1	0	0	0	0	0	0	0	0	0	0	0	0	0	0	0	0
ADGB	gene-ADGB	NM_001206737.1	protein_coding	0	0	0	326	0	0	0	0	0	0	0	0	12	0	0	0	0	0	0	308	0	0	0	0	0	0	0	0	6
ADGB	gene-ADGB	XM_024996676.1	protein_coding	0	0	0	330	0	0	0	0	0	0	0	0	13	0	0	0	0	0	0	311	0	0	0	0	0	0	0	0	6
ADGB	gene-ADGB	XR_003036243.1		0	0	0	329	0	0	0	0	0	0	0	0	13	0	0	0	0	0	0	311	0	0	0	0	0	0	0	0	5
ADGB	gene-ADGB	XR_003036244.1		0	0	0	325	0	0	0	0	0	0	0	0	13	0	0	0	0	0	0	301	0	0	0	0	0	0	0	0	11
ADGRA1	gene-ADGRA1	NM_001205846.1	protein_coding	0	0	0	10	0	0	0	0	0	0	0	0	0	0	0	0	0	0	0	7	0	0	0	0	0	0	0	0	3
ADGRA1	gene-ADGRA1	XM_005225880.4	protein_coding	0	0	0	10	0	0	0	0	0	0	0	0	0	0	0	0	0	0	0	7	0	0	0	0	0	0	0	0	3
ADGRA2	gene-ADGRA2	XM_024986491.1	protein_coding	0	0	0	27	0	0	0	0	0	0	0	0	1	0	0	0	0	0	0	21	0	0	0	0	0	0	0	0	5
ADGRA3	gene-ADGRA3	XM_010806048.3	protein_coding	0	0	0	9	0	0	0	0	0	0	0	0	1	0	0	0	0	0	0	8	0	0	0	0	0	0	0	0	0
ADGRA3	gene-ADGRA3	XM_024993526.1	protein_coding	0	0	0	9	0	0	0	0	0	0	0	0	1	0	0	0	0	0	0	8	0	0	0	0	0	0	0	0	0
ADGRA3	gene-ADGRA3	XM_024993527.1	protein_coding	0	0	0	9	0	0	0	0	0	0	0	0	1	0	0	0	0	0	0	8	0	0	0	0	0	0	0	0	0
ADGRB1	gene-ADGRB1	NM_001191541.1	protein_coding	0	0	0	20	0	0	0	0	0	0	0	0	0	0	0	0	0	0	0	20	0	0	0	0	0	0	0	0	0
ADGRB1	gene-ADGRB1	XM_010811854.3	protein_coding	0	0	0	21	0	0	0	0	0	0	0	0	0	0	0	0	0	0	0	21	0	0	0	0	0	0	0	0	0
ADGRB1	gene-ADGRB1	XM_025001586.1	protein_coding	0	0	0	21	0	0	0	0	0	0	0	0	0	0	0	0	0	0	0	21	0	0	0	0	0	0	0	0	0
ADGRB1	gene-ADGRB1	XM_025001587.1	protein_coding	0	0	0	21	0	0	0	0	0	0	0	0	0	0	0	0	0	0	0	20	0	0	0	0	0	0	0	0	1
ADGRB1	gene-ADGRB1	XM_025001588.1	protein_coding	0	0	0	21	0	0	0	0	0	0	0	0	0	0	0	0	0	0	0	21	0	0	0	0	0	0	0	0	0
ADGRB3	gene-ADGRB3	XM_024996868.1	protein_coding	0	0	0	127	0	0	0	0	0	0	0	0	0	0	0	0	0	0	0	127	0	0	0	0	0	0	0	0	0
ADGRB3	gene-ADGRB3	XM_024996869.1	protein_coding	0	0	0	127	0	0	0	0	0	0	0	0	0	0	0	0	0	0	0	127	0	0	0	0	0	0	0	0	0
ADGRD1	gene-ADGRD1	NM_001034564.2	protein_coding	0	0	0	69	0	0	0	0	0	0	0	0	4	0	0	0	0	0	0	54	0	0	0	0	0	0	0	0	11
ADGRD1	gene-ADGRD1	XM_005217662.4	protein_coding	0	0	0	69	0	0	0	0	0	0	0	0	4	0	0	0	0	0	0	54	0	0	0	0	0	0	0	0	11
ADGRD2	gene-ADGRD2	XM_010810368.3	protein_coding	0	0	0	128	0	0	0	0	0	0	0	0	2	0	0	0	0	0	0	121	0	0	0	0	0	0	0	0	5
ADGRD2	gene-ADGRD2	XM_010810369.3	protein_coding	0	0	0	128	0	0	0	0	0	0	0	0	2	0	0	0	0	0	0	121	0	0	0	0	0	0	0	0	5
ADGRE3	gene-ADGRE3	XM_005228631.4	protein_coding	0	0	0	6	0	0	0	0	0	0	0	0	0	0	0	0	0	0	0	4	0	0	0	0	0	0	0	0	2
ADGRE3	gene-ADGRE3	XM_024994846.1	protein_coding	0	0	0	6	0	0	0	0	0	0	0	0	0	0	0	0	0	0	0	4	0	0	0	0	0	0	0	0	2
ADGRE3	gene-ADGRE3	XM_024994847.1	protein_coding	0	0	0	6	0	0	0	0	0	0	0	0	0	0	0	0	0	0	0	4	0	0	0	0	0	0	0	0	2
ADGRE3	gene-ADGRE3	XM_024994848.1	protein_coding	0	0	0	6	0	0	0	0	0	0	0	0	0	0	0	0	0	0	0	4	0	0	0	0	0	0	0	0	2
ADGRE3	gene-ADGRE3	XM_024994849.1	protein_coding	0	0	0	6	0	0	0	0	0	0	0	0	0	0	0	0	0	0	0	4	0	0	0	0	0	0	0	0	2
ADGRF2	gene-ADGRF2	NM_001191262.1	protein_coding	0	0	0	1	0	0	0	0	0	0	0	0	0	0	0	0	0	0	0	0	0	0	0	0	0	0	0	0	1
ADGRF2	gene-ADGRF2	XM_005223468.4	protein_coding	0	0	0	2	0	0	0	0	0	0	0	0	0	0	0	0	0	0	0	1	0	0	0	0	0	0	0	0	1
ADGRF2	gene-ADGRF2	XM_024983682.1	protein_coding	0	0	0	2	0	0	0	0	0	0	0	0	0	0	0	0	0	0	0	1	0	0	0	0	0	0	0	0	1
ADGRF2	gene-ADGRF2	XM_024983683.1	protein_coding	0	0	0	2	0	0	0	0	0	0	0	0	0	0	0	0	0	0	0	1	0	0	0	0	0	0	0	0	1
ADGRF2	gene-ADGRF2	XM_024983684.1	protein_coding	0	0	0	2	0	0	0	0	0	0	0	0	0	0	0	0	0	0	0	1	0	0	0	0	0	0	0	0	1
ADGRF3	gene-ADGRF3	XM_024999485.1	protein_coding	0	0	0	2	0	0	0	0	0	0	0	0	0	0	0	0	0	0	0	2	0	0	0	0	0	0	0	0	0
ADGRF3	gene-ADGRF3	XM_024999486.1	protein_coding	0	0	0	2	0	0	0	0	0	0	0	0	0	0	0	0	0	0	0	1	0	0	0	0	0	0	0	0	1
ADGRF3	gene-ADGRF3	XM_024999487.1	protein_coding	0	0	0	2	0	0	0	0	0	0	0	0	0	0	0	0	0	0	0	2	0	0	0	0	0	0	0	0	0
ADGRF5	gene-ADGRF5	NM_001193243.1	protein_coding	0	0	0	16	0	0	0	0	0	0	0	0	0	0	0	0	0	0	0	16	0	0	0	0	0	0	0	0	0
ADGRF5	gene-ADGRF5	XM_005223453.3	protein_coding	0	0	0	16	0	0	0	0	0	0	0	0	0	0	0	0	0	0	0	16	0	0	0	0	0	0	0	0	0
ADGRF5	gene-ADGRF5	XM_005223454.4	protein_coding	0	0	0	18	0	0	0	0	0	0	0	0	0	0	0	0	0	0	0	18	0	0	0	0	0	0	0	0	0
ADGRF5	gene-ADGRF5	XM_005223455.3	protein_coding	0	0	0	16	0	0	0	0	0	0	0	0	0	0	0	0	0	0	0	16	0	0	0	0	0	0	0	0	0
ADGRF5	gene-ADGRF5	XM_005223457.3	protein_coding	0	0	0	16	0	0	0	0	0	0	0	0	0	0	0	0	0	0	0	16	0	0	0	0	0	0	0	0	0
ADGRF5	gene-ADGRF5	XM_010818206.2	protein_coding	0	0	0	16	0	0	0	0	0	0	0	0	0	0	0	0	0	0	0	16	0	0	0	0	0	0	0	0	0
ADGRF5	gene-ADGRF5	XM_024983637.1	protein_coding	0	0	0	18	0	0	0	0	0	0	0	0	0	0	0	0	0	0	0	18	0	0	0	0	0	0	0	0	0
ADGRF5	gene-ADGRF5	XM_024983638.1	protein_coding	0	0	0	16	0	0	0	0	0	0	0	0	0	0	0	0	0	0	0	16	0	0	0	0	0	0	0	0	0
ADGRG1	gene-ADGRG1	NM_001083656.1	protein_coding	0	0	0	1	0	0	0	0	0	0	0	0	0	0	0	0	0	0	0	1	0	0	0	0	0	0	0	0	0
ADGRG1	gene-ADGRG1	XM_024978084.1	protein_coding	0	0	0	2	0	0	0	0	0	0	0	0	0	0	0	0	0	0	0	2	0	0	0	0	0	0	0	0	0
ADGRG1	gene-ADGRG1	XM_024978085.1	protein_coding	0	0	0	1	0	0	0	0	0	0	0	0	1	0	0	0	0	0	0	0	0	0	0	0	0	0	0	0	0
ADGRG1	gene-ADGRG1	XM_024978086.1	protein_coding	0	0	0	1	0	0	0	0	0	0	0	0	1	0	0	0	0	0	0	0	0	0	0	0	0	0	0	0	0
ADGRG1	gene-ADGRG1	XM_024978087.1	protein_coding	0	0	0	1	0	0	0	0	0	0	0	0	1	0	0	0	0	0	0	0	0	0	0	0	0	0	0	0	0
ADGRG1	gene-ADGRG1	XM_024978088.1	protein_coding	0	0	0	1	0	0	0	0	0	0	0	0	1	0	0	0	0	0	0	0	0	0	0	0	0	0	0	0	0
ADGRG1	gene-ADGRG1	XM_024978089.1	protein_coding	0	0	0	2	0	0	0	0	0	0	0	0	1	0	0	0	0	0	0	1	0	0	0	0	0	0	0	0	0
ADGRG2	gene-ADGRG2	XM_015461774.2	protein_coding	0	0	0	1	0	0	0	0	0	0	0	0	0	0	0	0	0	0	0	1	0	0	0	0	0	0	0	0	0
ADGRG2	gene-ADGRG2	XM_024988476.1	protein_coding	0	0	0	1	0	0	0	0	0	0	0	0	0	0	0	0	0	0	0	1	0	0	0	0	0	0	0	0	0
ADGRG2	gene-ADGRG2	XM_024988477.1	protein_coding	0	0	0	1	0	0	0	0	0	0	0	0	0	0	0	0	0	0	0	1	0	0	0	0	0	0	0	0	0
ADGRG2	gene-ADGRG2	XM_024988478.1	protein_coding	0	0	0	1	0	0	0	0	0	0	0	0	0	0	0	0	0	0	0	1	0	0	0	0	0	0	0	0	0
ADGRG2	gene-ADGRG2	XM_024988479.1	protein_coding	0	0	0	1	0	0	0	0	0	0	0	0	0	0	0	0	0	0	0	1	0	0	0	0	0	0	0	0	0
ADGRG2	gene-ADGRG2	XM_024988480.1	protein_coding	0	0	0	1	0	0	0	0	0	0	0	0	0	0	0	0	0	0	0	1	0	0	0	0	0	0	0	0	0
ADGRG2	gene-ADGRG2	XM_024988481.1	protein_coding	0	0	0	1	0	0	0	0	0	0	0	0	0	0	0	0	0	0	0	1	0	0	0	0	0	0	0	0	0
ADGRG2	gene-ADGRG2	XM_024988482.1	protein_coding	0	0	0	1	0	0	0	0	0	0	0	0	0	0	0	0	0	0	0	1	0	0	0	0	0	0	0	0	0
ADGRG2	gene-ADGRG2	XM_024988483.1	protein_coding	0	0	0	1	0	0	0	0	0	0	0	0	0	0	0	0	0	0	0	1	0	0	0	0	0	0	0	0	0
ADGRG3	gene-ADGRG3	XM_010814629.3	protein_coding	0	0	0	4	0	0	0	0	0	0	0	0	0	0	0	0	0	0	0	4	0	0	0	0	0	0	0	0	0
ADGRG3	gene-ADGRG3	XM_015475805.2	protein_coding	0	0	0	4	0	0	0	0	0	0	0	0	0	0	0	0	0	0	0	4	0	0	0	0	0	0	0	0	0
ADGRG6	gene-ADGRG6	XM_002690290.6	protein_coding	0	0	0	167	0	0	0	0	0	0	0	0	3	0	0	0	0	0	0	162	0	0	0	0	0	0	0	0	2
ADGRG6	gene-ADGRG6	XM_005210998.4	protein_coding	0	0	0	167	0	0	0	0	0	0	0	0	3	0	0	0	0	0	0	162	0	0	0	0	0	0	0	0	2
ADGRG6	gene-ADGRG6	XM_005210999.4	protein_coding	0	0	0	166	0	0	0	0	0	0	0	0	6	0	0	0	0	0	0	158	0	0	0	0	0	0	0	0	2
ADGRG6	gene-ADGRG6	XM_010808639.3	protein_coding	0	0	0	167	0	0	0	0	0	0	0	0	3	0	0	0	0	0	0	162	0	0	0	0	0	0	0	0	2
ADGRG6	gene-ADGRG6	XM_015472887.2	protein_coding	0	0	0	167	0	0	0	0	0	0	0	0	3	0	0	0	0	0	0	162	0	0	0	0	0	0	0	0	2
ADGRG6	gene-ADGRG6	XM_015472888.2	protein_coding	0	0	0	167	0	0	0	0	0	0	0	0	3	0	0	0	0	0	0	160	0	0	0	0	0	0	0	0	4
ADGRG6	gene-ADGRG6	XM_024997033.1	protein_coding	0	0	0	166	0	0	0	0	0	0	0	0	6	0	0	0	0	0	0	156	0	0	0	0	0	0	0	0	4
ADGRG6	gene-ADGRG6	XM_024997034.1	protein_coding	0	0	0	167	0	0	0	0	0	0	0	0	3	0	0	0	0	0	0	160	0	0	0	0	0	0	0	0	4
ADGRG7	gene-ADGRG7	NM_001083702.1	protein_coding	0	0	0	75	0	0	0	0	0	0	0	0	1	0	0	0	0	0	0	63	0	0	0	0	0	0	0	0	11
ADGRG7	gene-ADGRG7	XM_015470857.2	protein_coding	0	0	0	58	0	0	0	0	0	0	0	0	1	0	0	0	0	0	0	46	0	0	0	0	0	0	0	0	11
ADGRL1	gene-ADGRL1	NM_001113728.1	protein_coding	0	0	0	10	0	0	0	0	0	0	0	0	0	0	0	0	0	0	0	9	0	0	0	0	0	0	0	0	1
ADGRL1	gene-ADGRL1	XM_005208626.4	protein_coding	0	0	0	10	0	0	0	0	0	0	0	0	0	0	0	0	0	0	0	9	0	0	0	0	0	0	0	0	1
ADGRL1	gene-ADGRL1	XM_010806701.2	protein_coding	0	0	0	7	0	0	0	0	0	0	0	0	3	0	0	0	0	0	0	3	0	0	0	0	0	0	0	0	1
ADGRL1	gene-ADGRL1	XM_024994708.1	protein_coding	0	0	0	10	0	0	0	0	0	0	0	0	0	0	0	0	0	0	0	9	0	0	0	0	0	0	0	0	1
ADGRL1	gene-ADGRL1	XM_024994709.1	protein_coding	0	0	0	10	0	0	0	0	0	0	0	0	2	0	0	0	0	0	0	8	0	0	0	0	0	0	0	0	0
ADGRL2	gene-ADGRL2	NM_181013.1	protein_coding	0	0	0	253	0	0	0	0	0	0	0	0	10	0	0	0	0	0	0	238	0	0	0	0	0	0	0	0	5
ADGRL3	gene-ADGRL3	NM_181033.2	protein_coding	0	0	0	15	0	0	0	0	0	0	0	0	0	0	0	0	0	0	0	15	0	0	0	0	0	0	0	0	0
ADGRL3	gene-ADGRL3	XM_005208001.4	protein_coding	0	0	0	22	0	0	0	0	0	0	0	0	0	0	0	0	0	0	0	22	0	0	0	0	0	0	0	0	0
ADGRL3	gene-ADGRL3	XM_005208009.4	protein_coding	0	0	0	22	0	0	0	0	0	0	0	0	0	0	0	0	0	0	0	22	0	0	0	0	0	0	0	0	0
ADGRL3	gene-ADGRL3	XM_024993031.1	protein_coding	0	0	0	22	0	0	0	0	0	0	0	0	0	0	0	0	0	0	0	22	0	0	0	0	0	0	0	0	0
ADGRL4	gene-ADGRL4	NM_001076908.2	protein_coding	0	0	0	62	0	0	0	0	0	0	0	0	5	0	0	0	0	0	0	57	0	0	0	0	0	0	0	0	0
ADGRL4	gene-ADGRL4	XM_010803395.3	protein_coding	0	0	0	62	0	0	0	0	0	0	0	0	5	0	0	0	0	0	0	57	0	0	0	0	0	0	0	0	0
ADGRL4	gene-ADGRL4	XM_024989504.1	protein_coding	0	0	0	62	0	0	0	0	0	0	0	0	5	0	0	0	0	0	0	57	0	0	0	0	0	0	0	0	0
ADGRL4	gene-ADGRL4	XM_024989505.1	protein_coding	0	0	0	62	0	0	0	0	0	0	0	0	5	0	0	0	0	0	0	57	0	0	0	0	0	0	0	0	0
ADGRV1	gene-ADGRV1	XM_010807603.3	protein_coding	0	0	0	152	0	0	0	0	0	0	0	0	1	0	0	0	0	0	0	151	0	0	0	0	0	0	0	0	0
ADH1C	gene-ADH1C	NM_001206387.1	protein_coding	0	0	0	1	0	0	0	0	0	0	0	0	0	0	0	0	0	0	0	1	0	0	0	0	0	0	0	0	0
ADH4	gene-ADH4	NM_001102059.2	protein_coding	0	0	0	6	0	0	0	0	0	0	0	0	0	0	0	0	0	0	0	6	0	0	0	0	0	0	0	0	0
ADH5	gene-ADH5	NM_001034249.2	protein_coding	0	0	0	4	0	0	0	0	0	0	0	0	0	0	0	0	0	0	0	3	0	0	0	0	0	0	0	0	1
ADH6	gene-ADH6-2	NM_001046057.2	protein_coding	0	0	0	9	0	0	0	0	0	0	0	0	6	0	0	0	0	0	0	3	0	0	0	0	0	0	0	0	0
ADH6	gene-ADH6-2	XM_005207706.2	protein_coding	0	0	0	25	0	0	0	0	0	0	0	0	2	0	0	0	0	0	0	23	0	0	0	0	0	0	0	0	0
ADH7	gene-ADH7	XM_010805967.1	protein_coding	0	0	0	2	0	0	0	0	0	0	0	0	0	0	0	0	0	0	0	0	0	0	0	0	0	0	0	0	2
ADHFE1	gene-ADHFE1	NM_001101887.1	protein_coding	0	0	0	1	0	0	0	0	0	0	0	0	0	0	0	0	0	0	0	1	0	0	0	0	0	0	0	0	0
ADHFE1	gene-ADHFE1	XM_025001461.1	protein_coding	0	0	0	1	0	0	0	0	0	0	0	0	0	0	0	0	0	0	0	1	0	0	0	0	0	0	0	0	0
ADIG	gene-ADIG	NM_001113720.2	protein_coding	0	0	0	15	0	0	0	0	0	0	0	0	0	0	0	0	0	0	0	0	0	0	0	0	0	0	0	0	15
ADIG	gene-ADIG	XM_005214645.4	protein_coding	0	0	0	15	0	0	0	0	0	0	0	0	0	0	0	0	0	0	0	0	0	0	0	0	0	0	0	0	15
ADIG	gene-ADIG	XM_015474139.2	protein_coding	0	0	0	15	0	0	0	0	0	0	0	0	0	0	0	0	0	0	0	0	0	0	0	0	0	0	0	0	15
ADIPOQ	gene-ADIPOQ	XM_015472143.1	protein_coding	0	0	0	42	0	0	0	0	0	0	0	0	15	0	0	0	0	0	0	9	0	0	0	0	0	0	0	0	18
ADIPOQ	gene-ADIPOQ	XM_024995232.1	protein_coding	0	0	0	50	0	0	0	0	0	0	0	0	15	0	0	0	0	0	0	25	0	0	0	0	0	0	0	0	10
ADIPOQ	gene-ADIPOQ	XM_024995233.1	protein_coding	0	0	0	50	0	0	0	0	0	0	0	0	15	0	0	0	0	0	0	25	0	0	0	0	0	0	0	0	10
ADIPOR2	gene-ADIPOR2	NM_001040499.2	protein_coding	0	0	0	1	0	0	0	0	0	0	0	0	0	0	0	0	0	0	0	1	0	0	0	0	0	0	0	0	0
ADIPOR2	gene-ADIPOR2	XM_005207230.4	protein_coding	0	0	0	8	0	0	0	0	0	0	0	0	1	0	0	0	0	0	0	4	0	0	0	0	0	0	0	0	3
ADIRF	gene-ADIRF	NM_001114513.2	protein_coding	0	0	0	9	0	0	0	0	0	0	0	0	8	0	0	0	0	0	0	1	0	0	0	0	0	0	0	0	0
ADK	gene-ADK	NM_001076066.2	protein_coding	0	0	0	44	0	0	0	0	0	0	0	0	0	0	0	0	0	0	0	44	0	0	0	0	0	0	0	0	0
ADK	gene-ADK	XM_005226479.3	protein_coding	0	0	0	44	0	0	0	0	0	0	0	0	0	0	0	0	0	0	0	44	0	0	0	0	0	0	0	0	0
ADK	gene-ADK	XM_005226480.4	protein_coding	0	0	0	43	0	0	0	0	0	0	0	0	0	0	0	0	0	0	0	42	0	0	0	0	0	0	0	0	1
ADK	gene-ADK	XM_010820646.2	protein_coding	0	0	0	44	0	0	0	0	0	0	0	0	0	0	0	0	0	0	0	44	0	0	0	0	0	0	0	0	0
ADK	gene-ADK	XM_024986794.1	protein_coding	0	0	0	44	0	0	0	0	0	0	0	0	0	0	0	0	0	0	0	44	0	0	0	0	0	0	0	0	0
ADK	gene-ADK	XM_024986795.1	protein_coding	0	0	0	44	0	0	0	0	0	0	0	0	0	0	0	0	0	0	0	44	0	0	0	0	0	0	0	0	0
ADM2	gene-ADM2	NM_001193200.1	protein_coding	0	0	0	2	0	0	0	0	0	0	0	0	2	0	0	0	0	0	0	0	0	0	0	0	0	0	0	0	0
ADM2	gene-ADM2	XM_024992245.1	protein_coding	0	0	0	3	0	0	0	0	0	0	0	0	2	0	0	0	0	0	0	1	0	0	0	0	0	0	0	0	0
ADM2	gene-ADM2	XM_024992246.1	protein_coding	0	0	0	3	0	0	0	0	0	0	0	0	2	0	0	0	0	0	0	1	0	0	0	0	0	0	0	0	0
ADM2	gene-ADM2	XM_024992247.1	protein_coding	0	0	0	3	0	0	0	0	0	0	0	0	2	0	0	0	0	0	0	1	0	0	0	0	0	0	0	0	0
ADM2	gene-ADM2	XR_807076.3		0	0	0	3	0	0	0	0	0	0	0	0	0	0	0	0	0	0	0	2	0	0	0	0	0	0	0	0	1
ADORA1	gene-ADORA1	NM_174497.3	protein_coding	0	0	0	8	0	0	0	0	0	0	0	0	0	0	0	0	0	0	0	8	0	0	0	0	0	0	0	0	0
ADORA1	gene-ADORA1	XM_005216652.4	protein_coding	0	0	0	9	0	0	0	0	0	0	0	0	1	0	0	0	0	0	0	8	0	0	0	0	0	0	0	0	0
ADORA1	gene-ADORA1	XM_005216653.4	protein_coding	0	0	0	9	0	0	0	0	0	0	0	0	1	0	0	0	0	0	0	8	0	0	0	0	0	0	0	0	0
ADORA1	gene-ADORA1	XM_010813013.3	protein_coding	0	0	0	9	0	0	0	0	0	0	0	0	1	0	0	0	0	0	0	8	0	0	0	0	0	0	0	0	0
ADORA1	gene-ADORA1	XM_015475002.2	protein_coding	0	0	0	9	0	0	0	0	0	0	0	0	1	0	0	0	0	0	0	8	0	0	0	0	0	0	0	0	0
ADORA1	gene-ADORA1	XM_024976039.1	protein_coding	0	0	0	9	0	0	0	0	0	0	0	0	1	0	0	0	0	0	0	8	0	0	0	0	0	0	0	0	0
ADORA1	gene-ADORA1	XM_024976040.1	protein_coding	0	0	0	9	0	0	0	0	0	0	0	0	1	0	0	0	0	0	0	8	0	0	0	0	0	0	0	0	0
ADORA2A	gene-ADORA2A	XM_024977853.1	protein_coding	0	0	0	2	0	0	0	0	0	0	0	0	0	0	0	0	0	0	0	1	0	0	0	0	0	0	0	0	1
ADORA2A	gene-ADORA2A	XM_024977854.1	protein_coding	0	0	0	2	0	0	0	0	0	0	0	0	0	0	0	0	0	0	0	1	0	0	0	0	0	0	0	0	1
ADORA2A	gene-ADORA2A	XM_024977855.1	protein_coding	0	0	0	2	0	0	0	0	0	0	0	0	0	0	0	0	0	0	0	1	0	0	0	0	0	0	0	0	1
ADORA2A	gene-ADORA2A	XM_024977856.1	protein_coding	0	0	0	2	0	0	0	0	0	0	0	0	0	0	0	0	0	0	0	1	0	0	0	0	0	0	0	0	1
ADORA2B	gene-ADORA2B	NM_001075925.1	protein_coding	0	0	0	1	0	0	0	0	0	0	0	0	0	0	0	0	0	0	0	1	0	0	0	0	0	0	0	0	0
ADORA2B	gene-ADORA2B	XM_024980236.1	protein_coding	0	0	0	1	0	0	0	0	0	0	0	0	0	0	0	0	0	0	0	1	0	0	0	0	0	0	0	0	0
ADPGK	gene-ADPGK	NM_001082438.2	protein_coding	0	0	0	17	0	0	0	0	0	0	0	0	2	0	0	0	0	0	0	15	0	0	0	0	0	0	0	0	0
ADPGK	gene-ADPGK	XM_005211332.3	protein_coding	0	0	0	17	0	0	0	0	0	0	0	0	2	0	0	0	0	0	0	15	0	0	0	0	0	0	0	0	0
ADPGK	gene-ADPGK	XM_024997531.1	protein_coding	0	0	0	14	0	0	0	0	0	0	0	0	9	0	0	0	0	0	0	5	0	0	0	0	0	0	0	0	0
ADPGK	gene-ADPGK	XM_024997532.1	protein_coding	0	0	0	14	0	0	0	0	0	0	0	0	9	0	0	0	0	0	0	5	0	0	0	0	0	0	0	0	0
ADPRH	gene-ADPRH	NM_001038554.1	protein_coding	0	0	0	4	0	0	0	0	0	0	0	0	1	0	0	0	0	0	0	0	0	0	0	0	0	0	0	0	3
ADPRH	gene-ADPRH	XM_024989711.1	protein_coding	0	0	0	8	0	0	0	0	0	0	0	0	1	0	0	0	0	0	0	3	0	0	0	0	0	0	0	0	4
ADPRHL1	gene-ADPRHL1	NM_001034534.1	protein_coding	0	0	0	5	0	0	0	0	0	0	0	0	0	0	0	0	0	0	0	4	0	0	0	0	0	0	0	0	1
ADPRHL2	gene-ADPRHL2	NM_001035340.2	protein_coding	0	0	0	9	0	0	0	0	0	0	0	0	0	0	0	0	0	0	0	7	0	0	0	0	0	0	0	0	2
ADRA1A	gene-ADRA1A	NM_174498.2	protein_coding	0	0	0	119	0	0	0	0	0	0	0	0	1	0	0	0	0	0	0	116	0	0	0	0	0	0	0	0	2
ADRA1A	gene-ADRA1A	XM_024995487.1	protein_coding	0	0	0	122	0	0	0	0	0	0	0	0	1	0	0	0	0	0	0	116	0	0	0	0	0	0	0	0	5
ADRA1A	gene-ADRA1A	XM_024995488.1	protein_coding	0	0	0	124	0	0	0	0	0	0	0	0	2	0	0	0	0	0	0	117	0	0	0	0	0	0	0	0	5
ADRA1A	gene-ADRA1A	XM_024995489.1	protein_coding	0	0	0	124	0	0	0	0	0	0	0	0	2	0	0	0	0	0	0	117	0	0	0	0	0	0	0	0	5
ADRA1A	gene-ADRA1A	XM_024995490.1	protein_coding	0	0	0	124	0	0	0	0	0	0	0	0	2	0	0	0	0	0	0	117	0	0	0	0	0	0	0	0	5
ADRA1B	gene-ADRA1B	NM_001191139.1	protein_coding	0	0	0	6	0	0	0	0	0	0	0	0	0	0	0	0	0	0	0	6	0	0	0	0	0	0	0	0	0
ADRA1D	gene-ADRA1D	NM_001205684.2	protein_coding	0	0	0	8	0	0	0	0	0	0	0	0	0	0	0	0	0	0	0	7	0	0	0	0	0	0	0	0	1
ADRA2A	gene-ADRA2A	NM_174499.1	protein_coding	0	0	0	1	0	0	0	0	0	0	0	0	0	0	0	0	0	0	0	0	0	0	0	0	0	0	0	0	1
ADRA2B	gene-ADRA2B	NM_001206628.1	protein_coding	0	0	0	1	0	0	0	0	0	0	0	0	1	0	0	0	0	0	0	0	0	0	0	0	0	0	0	0	0
ADRA2C	gene-ADRA2C	XM_024993712.1	protein_coding	0	0	0	3	0	0	0	0	0	0	0	0	2	0	0	0	0	0	0	1	0	0	0	0	0	0	0	0	0
ADRB2	gene-ADRB2	NM_174231.1	protein_coding	0	0	0	27	0	0	0	0	0	0	0	0	2	0	0	0	0	0	0	2	0	0	0	0	0	0	0	0	23
ADRB3	gene-ADRB3	NM_174232.2	protein_coding	0	0	0	4	0	0	0	0	0	0	0	0	4	0	0	0	0	0	0	0	0	0	0	0	0	0	0	0	0
ADRB3	gene-ADRB3	XM_005226092.4	protein_coding	0	0	0	4	0	0	0	0	0	0	0	0	4	0	0	0	0	0	0	0	0	0	0	0	0	0	0	0	0
ADRM1	gene-ADRM1	NM_001080282.1	protein_coding	0	0	0	1	0	0	0	0	0	0	0	0	0	0	0	0	0	0	0	1	0	0	0	0	0	0	0	0	0
ADSSL1	gene-ADSSL1	NM_001099192.1	protein_coding	0	0	0	2	0	0	0	0	0	0	0	0	2	0	0	0	0	0	0	0	0	0	0	0	0	0	0	0	0
ADSSL1	gene-ADSSL1	XM_005222254.4	protein_coding	0	0	0	2	0	0	0	0	0	0	0	0	2	0	0	0	0	0	0	0	0	0	0	0	0	0	0	0	0
ADSSL1	gene-ADSSL1	XM_005222257.4	protein_coding	0	0	0	2	0	0	0	0	0	0	0	0	2	0	0	0	0	0	0	0	0	0	0	0	0	0	0	0	0
ADSSL1	gene-ADSSL1	XM_005222258.4	protein_coding	0	0	0	2	0	0	0	0	0	0	0	0	2	0	0	0	0	0	0	0	0	0	0	0	0	0	0	0	0
ADSSL1	gene-ADSSL1	XM_024981976.1	protein_coding	0	0	0	2	0	0	0	0	0	0	0	0	2	0	0	0	0	0	0	0	0	0	0	0	0	0	0	0	0
ADSSL1	gene-ADSSL1	XM_024981977.1	protein_coding	0	0	0	2	0	0	0	0	0	0	0	0	2	0	0	0	0	0	0	0	0	0	0	0	0	0	0	0	0
ADTRP	gene-ADTRP	NM_001037621.1	protein_coding	0	0	0	51	0	0	0	0	0	0	0	0	2	0	0	0	0	0	0	43	0	0	0	0	0	0	0	0	6
ADTRP	gene-ADTRP	XM_010818603.3	protein_coding	0	0	0	47	0	0	0	0	0	0	0	0	1	0	0	0	0	0	0	40	0	0	0	0	0	0	0	0	6
ADTRP	gene-ADTRP	XM_024983705.1	protein_coding	0	0	0	51	0	0	0	0	0	0	0	0	2	0	0	0	0	0	0	43	0	0	0	0	0	0	0	0	6
AEBP1	gene-AEBP1	XM_024991120.1	protein_coding	0	0	0	2	0	0	0	0	0	0	0	0	0	0	0	0	0	0	0	0	0	0	0	0	0	0	0	0	2
AEBP2	gene-AEBP2	NM_001083485.2	protein_coding	0	0	0	13	0	0	0	0	0	0	0	0	1	0	0	0	0	0	0	12	0	0	0	0	0	0	0	0	0
AEBP2	gene-AEBP2	XM_010805458.3	protein_coding	0	0	0	13	0	0	0	0	0	0	0	0	1	0	0	0	0	0	0	12	0	0	0	0	0	0	0	0	0
AES	gene-AES	NM_001128497.1	protein_coding	0	0	0	3	0	0	0	0	0	0	0	0	3	0	0	0	0	0	0	0	0	0	0	0	0	0	0	0	0
AES	gene-AES	XM_024993937.1	protein_coding	0	0	0	2	0	0	0	0	0	0	0	0	2	0	0	0	0	0	0	0	0	0	0	0	0	0	0	0	0
AFAP1	gene-AFAP1	NM_001206044.1	protein_coding	0	0	0	15	0	0	0	0	0	0	0	0	2	0	0	0	0	0	0	13	0	0	0	0	0	0	0	0	0
AFAP1	gene-AFAP1	XM_024993297.1	protein_coding	0	0	0	15	0	0	0	0	0	0	0	0	2	0	0	0	0	0	0	13	0	0	0	0	0	0	0	0	0
AFAP1	gene-AFAP1	XM_024993298.1	protein_coding	0	0	0	15	0	0	0	0	0	0	0	0	2	0	0	0	0	0	0	13	0	0	0	0	0	0	0	0	0
AFAP1	gene-AFAP1	XM_024993299.1	protein_coding	0	0	0	15	0	0	0	0	0	0	0	0	2	0	0	0	0	0	0	13	0	0	0	0	0	0	0	0	0
AFAP1L1	gene-AFAP1L1	NM_001100334.2	protein_coding	0	0	0	31	0	0	0	0	0	0	0	0	4	0	0	0	0	0	0	27	0	0	0	0	0	0	0	0	0
AFAP1L1	gene-AFAP1L1	XM_024994080.1	protein_coding	0	0	0	31	0	0	0	0	0	0	0	0	4	0	0	0	0	0	0	27	0	0	0	0	0	0	0	0	0
AFAP1L1	gene-AFAP1L1	XM_024994081.1	protein_coding	0	0	0	31	0	0	0	0	0	0	0	0	4	0	0	0	0	0	0	27	0	0	0	0	0	0	0	0	0
AFAP1L1	gene-AFAP1L1	XM_024994083.1	protein_coding	0	0	0	31	0	0	0	0	0	0	0	0	4	0	0	0	0	0	0	27	0	0	0	0	0	0	0	0	0
AFAP1L2	gene-AFAP1L2	NM_001076375.1	protein_coding	0	0	0	50	0	0	0	0	0	0	0	0	2	0	0	0	0	0	0	48	0	0	0	0	0	0	0	0	0
AFAP1L2	gene-AFAP1L2	XM_005225752.4	protein_coding	0	0	0	50	0	0	0	0	0	0	0	0	2	0	0	0	0	0	0	48	0	0	0	0	0	0	0	0	0
AFAP1L2	gene-AFAP1L2	XM_010820048.3	protein_coding	0	0	0	50	0	0	0	0	0	0	0	0	2	0	0	0	0	0	0	48	0	0	0	0	0	0	0	0	0
AFAP1L2	gene-AFAP1L2	XM_024985807.1	protein_coding	0	0	0	50	0	0	0	0	0	0	0	0	0	0	0	0	0	0	0	50	0	0	0	0	0	0	0	0	0
AFAP1L2	gene-AFAP1L2	XM_024985808.1	protein_coding	0	0	0	50	0	0	0	0	0	0	0	0	2	0	0	0	0	0	0	48	0	0	0	0	0	0	0	0	0
AFAP1L2	gene-AFAP1L2	XM_024985809.1	protein_coding	0	0	0	50	0	0	0	0	0	0	0	0	0	0	0	0	0	0	0	50	0	0	0	0	0	0	0	0	0
AFAP1L2	gene-AFAP1L2	XM_024985810.1	protein_coding	0	0	0	50	0	0	0	0	0	0	0	0	2	0	0	0	0	0	0	48	0	0	0	0	0	0	0	0	0
AFAP1L2	gene-AFAP1L2	XM_024985811.1	protein_coding	0	0	0	50	0	0	0	0	0	0	0	0	0	0	0	0	0	0	0	50	0	0	0	0	0	0	0	0	0
AFAP1L2	gene-AFAP1L2	XM_024985812.1	protein_coding	0	0	0	51	0	0	0	0	0	0	0	0	0	0	0	0	0	0	0	50	0	0	0	0	0	0	0	0	1
AFAP1L2	gene-AFAP1L2	XM_024985813.1	protein_coding	0	0	0	13	0	0	0	0	0	0	0	0	0	0	0	0	0	0	0	4	0	0	0	0	0	0	0	0	9
AFAP1L2	gene-AFAP1L2	XM_024985814.1	protein_coding	0	0	0	15	0	0	0	0	0	0	0	0	0	0	0	0	0	0	0	9	0	0	0	0	0	0	0	0	6
AFDN	gene-AFDN	XM_024997136.1	protein_coding	0	0	0	17	0	0	0	0	0	0	0	0	0	0	0	0	0	0	0	16	0	0	0	0	0	0	0	0	1
AFDN	gene-AFDN	XM_024997137.1	protein_coding	0	0	0	17	0	0	0	0	0	0	0	0	0	0	0	0	0	0	0	16	0	0	0	0	0	0	0	0	1
AFDN	gene-AFDN	XM_024997138.1	protein_coding	0	0	0	17	0	0	0	0	0	0	0	0	0	0	0	0	0	0	0	16	0	0	0	0	0	0	0	0	1
AFDN	gene-AFDN	XM_024997139.1	protein_coding	0	0	0	17	0	0	0	0	0	0	0	0	0	0	0	0	0	0	0	16	0	0	0	0	0	0	0	0	1
AFDN	gene-AFDN	XM_024997140.1	protein_coding	0	0	0	17	0	0	0	0	0	0	0	0	0	0	0	0	0	0	0	16	0	0	0	0	0	0	0	0	1
AFDN	gene-AFDN	XM_024997141.1	protein_coding	0	0	0	17	0	0	0	0	0	0	0	0	0	0	0	0	0	0	0	16	0	0	0	0	0	0	0	0	1
AFDN	gene-AFDN	XM_024997142.1	protein_coding	0	0	0	17	0	0	0	0	0	0	0	0	0	0	0	0	0	0	0	16	0	0	0	0	0	0	0	0	1
AFDN	gene-AFDN	XM_024997143.1	protein_coding	0	0	0	17	0	0	0	0	0	0	0	0	0	0	0	0	0	0	0	16	0	0	0	0	0	0	0	0	1
AFDN	gene-AFDN	XM_024997144.1	protein_coding	0	0	0	17	0	0	0	0	0	0	0	0	0	0	0	0	0	0	0	16	0	0	0	0	0	0	0	0	1
AFDN	gene-AFDN	XM_024997145.1	protein_coding	0	0	0	17	0	0	0	0	0	0	0	0	0	0	0	0	0	0	0	16	0	0	0	0	0	0	0	0	1
AFDN	gene-AFDN	XM_024997146.1	protein_coding	0	0	0	17	0	0	0	0	0	0	0	0	0	0	0	0	0	0	0	16	0	0	0	0	0	0	0	0	1
AFDN	gene-AFDN	XM_024997147.1	protein_coding	0	0	0	17	0	0	0	0	0	0	0	0	0	0	0	0	0	0	0	16	0	0	0	0	0	0	0	0	1
AFDN	gene-AFDN	XM_024997148.1	protein_coding	0	0	0	17	0	0	0	0	0	0	0	0	0	0	0	0	0	0	0	16	0	0	0	0	0	0	0	0	1
AFDN	gene-AFDN	XM_024997149.1	protein_coding	0	0	0	17	0	0	0	0	0	0	0	0	0	0	0	0	0	0	0	16	0	0	0	0	0	0	0	0	1
AFDN	gene-AFDN	XM_024997150.1	protein_coding	0	0	0	15	0	0	0	0	0	0	0	0	0	0	0	0	0	0	0	13	0	0	0	0	0	0	0	0	2
AFDN	gene-AFDN	XM_024997151.1	protein_coding	0	0	0	17	0	0	0	0	0	0	0	0	0	0	0	0	0	0	0	16	0	0	0	0	0	0	0	0	1
AFDN	gene-AFDN	XM_024997152.1	protein_coding	0	0	0	10	0	0	0	0	0	0	0	0	1	0	0	0	0	0	0	8	0	0	0	0	0	0	0	0	1
AFDN	gene-AFDN	XM_024997153.1	protein_coding	0	0	0	17	0	0	0	0	0	0	0	0	0	0	0	0	0	0	0	16	0	0	0	0	0	0	0	0	1
AFDN	gene-AFDN	XM_024997154.1	protein_coding	0	0	0	15	0	0	0	0	0	0	0	0	0	0	0	0	0	0	0	13	0	0	0	0	0	0	0	0	2
AFF1	gene-AFF1	NM_001191525.2	protein_coding	0	0	0	169	0	0	0	0	0	0	0	0	20	0	0	0	0	0	0	149	0	0	0	0	0	0	0	0	0
AFF1	gene-AFF1	XM_005208211.4	protein_coding	0	0	0	196	0	0	0	0	0	0	0	0	2	0	0	0	0	0	0	194	0	0	0	0	0	0	0	0	0
AFF1	gene-AFF1	XM_005208213.4	protein_coding	0	0	0	170	0	0	0	0	0	0	0	0	21	0	0	0	0	0	0	149	0	0	0	0	0	0	0	0	0
AFF1	gene-AFF1	XM_010806299.3	protein_coding	0	0	0	194	0	0	0	0	0	0	0	0	0	0	0	0	0	0	0	194	0	0	0	0	0	0	0	0	0
AFF1	gene-AFF1	XM_010806300.3	protein_coding	0	0	0	196	0	0	0	0	0	0	0	0	2	0	0	0	0	0	0	194	0	0	0	0	0	0	0	0	0
AFF1	gene-AFF1	XM_010806302.3	protein_coding	0	0	0	170	0	0	0	0	0	0	0	0	21	0	0	0	0	0	0	149	0	0	0	0	0	0	0	0	0
AFF1	gene-AFF1	XM_024993466.1	protein_coding	0	0	0	196	0	0	0	0	0	0	0	0	2	0	0	0	0	0	0	194	0	0	0	0	0	0	0	0	0
AFF1	gene-AFF1	XM_024993467.1	protein_coding	0	0	0	194	0	0	0	0	0	0	0	0	0	0	0	0	0	0	0	194	0	0	0	0	0	0	0	0	0
AFF2	gene-AFF2	NM_001191543.1	protein_coding	0	0	0	105	0	0	0	0	0	0	0	0	0	0	0	0	0	0	0	105	0	0	0	0	0	0	0	0	0
AFF2	gene-AFF2	XM_005227590.4	protein_coding	0	0	0	105	0	0	0	0	0	0	0	0	0	0	0	0	0	0	0	105	0	0	0	0	0	0	0	0	0
AFF2	gene-AFF2	XM_005227591.4	protein_coding	0	0	0	105	0	0	0	0	0	0	0	0	0	0	0	0	0	0	0	105	0	0	0	0	0	0	0	0	0
AFF2	gene-AFF2	XM_005227592.4	protein_coding	0	0	0	105	0	0	0	0	0	0	0	0	0	0	0	0	0	0	0	105	0	0	0	0	0	0	0	0	0
AFF2	gene-AFF2	XM_024988032.1	protein_coding	0	0	0	105	0	0	0	0	0	0	0	0	0	0	0	0	0	0	0	105	0	0	0	0	0	0	0	0	0
AFF2	gene-AFF2	XM_024988033.1	protein_coding	0	0	0	105	0	0	0	0	0	0	0	0	0	0	0	0	0	0	0	105	0	0	0	0	0	0	0	0	0
AFF2	gene-AFF2	XM_024988034.1	protein_coding	0	0	0	105	0	0	0	0	0	0	0	0	0	0	0	0	0	0	0	105	0	0	0	0	0	0	0	0	0
AFF2	gene-AFF2	XM_024988035.1	protein_coding	0	0	0	56	0	0	0	0	0	0	0	0	0	0	0	0	0	0	0	56	0	0	0	0	0	0	0	0	0
AFF2	gene-AFF2	XM_024988036.1	protein_coding	0	0	0	56	0	0	0	0	0	0	0	0	0	0	0	0	0	0	0	56	0	0	0	0	0	0	0	0	0
AFF3	gene-AFF3	XM_002691147.6	protein_coding	0	0	0	336	0	0	0	0	0	0	0	0	0	0	0	0	0	0	0	336	0	0	0	0	0	0	0	0	0
AFF3	gene-AFF3	XM_024999312.1	protein_coding	0	0	0	336	0	0	0	0	0	0	0	0	0	0	0	0	0	0	0	336	0	0	0	0	0	0	0	0	0
AFF3	gene-AFF3	XM_024999313.1	protein_coding	0	0	0	336	0	0	0	0	0	0	0	0	0	0	0	0	0	0	0	336	0	0	0	0	0	0	0	0	0
AFF3	gene-AFF3	XM_024999314.1	protein_coding	0	0	0	336	0	0	0	0	0	0	0	0	0	0	0	0	0	0	0	336	0	0	0	0	0	0	0	0	0
AFF3	gene-AFF3	XM_024999315.1	protein_coding	0	0	0	336	0	0	0	0	0	0	0	0	0	0	0	0	0	0	0	336	0	0	0	0	0	0	0	0	0
AFF3	gene-AFF3	XM_024999316.1	protein_coding	0	0	0	336	0	0	0	0	0	0	0	0	0	0	0	0	0	0	0	336	0	0	0	0	0	0	0	0	0
AFF3	gene-AFF3	XM_024999317.1	protein_coding	0	0	0	336	0	0	0	0	0	0	0	0	0	0	0	0	0	0	0	336	0	0	0	0	0	0	0	0	0
AFF3	gene-AFF3	XM_024999318.1	protein_coding	0	0	0	336	0	0	0	0	0	0	0	0	0	0	0	0	0	0	0	336	0	0	0	0	0	0	0	0	0
AFF3	gene-AFF3	XM_024999319.1	protein_coding	0	0	0	336	0	0	0	0	0	0	0	0	0	0	0	0	0	0	0	336	0	0	0	0	0	0	0	0	0
AFG1L	gene-AFG1L	NM_001192915.1	protein_coding	0	0	0	37	0	0	0	0	0	0	0	0	0	0	0	0	0	0	0	37	0	0	0	0	0	0	0	0	0
AFM	gene-AFM	NM_001192175.1	protein_coding	0	0	0	1	0	0	0	0	0	0	0	0	1	0	0	0	0	0	0	0	0	0	0	0	0	0	0	0	0
AFM	gene-AFM	XM_015471678.2	protein_coding	0	0	0	1	0	0	0	0	0	0	0	0	1	0	0	0	0	0	0	0	0	0	0	0	0	0	0	0	0
AFMID	gene-AFMID	NM_001192502.1	protein_coding	0	0	0	2	0	0	0	0	0	0	0	0	0	0	0	0	0	0	0	2	0	0	0	0	0	0	0	0	0
AFMID	gene-AFMID	XM_010816544.3	protein_coding	0	0	0	2	0	0	0	0	0	0	0	0	0	0	0	0	0	0	0	2	0	0	0	0	0	0	0	0	0
AFMID	gene-AFMID	XM_010816545.3	protein_coding	0	0	0	2	0	0	0	0	0	0	0	0	0	0	0	0	0	0	0	2	0	0	0	0	0	0	0	0	0
AFMID	gene-AFMID	XM_024980138.1	protein_coding	0	0	0	3	0	0	0	0	0	0	0	0	1	0	0	0	0	0	0	2	0	0	0	0	0	0	0	0	0
AFMID	gene-AFMID	XM_024980139.1	protein_coding	0	0	0	2	0	0	0	0	0	0	0	0	0	0	0	0	0	0	0	2	0	0	0	0	0	0	0	0	0
AFP	gene-AFP	NM_001034262.2	protein_coding	0	0	0	2	0	0	0	0	0	0	0	0	1	0	0	0	0	0	0	1	0	0	0	0	0	0	0	0	0
AFTPH	gene-AFTPH	XM_002691385.5	protein_coding	0	0	0	12	0	0	0	0	0	0	0	0	0	0	0	0	0	0	0	12	0	0	0	0	0	0	0	0	0
AFTPH	gene-AFTPH	XM_002691386.5	protein_coding	0	0	0	12	0	0	0	0	0	0	0	0	0	0	0	0	0	0	0	12	0	0	0	0	0	0	0	0	0
AFTPH	gene-AFTPH	XM_024999437.1	protein_coding	0	0	0	12	0	0	0	0	0	0	0	0	0	0	0	0	0	0	0	12	0	0	0	0	0	0	0	0	0
AFTPH	gene-AFTPH	XR_809802.2		0	0	0	12	0	0	0	0	0	0	0	0	0	0	0	0	0	0	0	12	0	0	0	0	0	0	0	0	0
AGA	gene-AGA	NM_001075511.2	protein_coding	0	0	0	7	0	0	0	0	0	0	0	0	5	0	0	0	0	0	0	2	0	0	0	0	0	0	0	0	0
AGA	gene-AGA	XM_005225945.4	protein_coding	0	0	0	7	0	0	0	0	0	0	0	0	4	0	0	0	0	0	0	3	0	0	0	0	0	0	0	0	0
AGAP1	gene-AGAP1	XM_024990248.1	protein_coding	0	0	0	154	0	0	0	0	0	0	0	0	1	0	0	0	0	0	0	153	0	0	0	0	0	0	0	0	0
AGAP1	gene-AGAP1	XM_024990249.1	protein_coding	0	0	0	154	0	0	0	0	0	0	0	0	1	0	0	0	0	0	0	153	0	0	0	0	0	0	0	0	0
AGAP1	gene-AGAP1	XM_024990250.1	protein_coding	0	0	0	154	0	0	0	0	0	0	0	0	1	0	0	0	0	0	0	153	0	0	0	0	0	0	0	0	0
AGAP1	gene-AGAP1	XM_024990251.1	protein_coding	0	0	0	154	0	0	0	0	0	0	0	0	1	0	0	0	0	0	0	153	0	0	0	0	0	0	0	0	0
AGAP1	gene-AGAP1	XM_024990252.1	protein_coding	0	0	0	154	0	0	0	0	0	0	0	0	1	0	0	0	0	0	0	153	0	0	0	0	0	0	0	0	0
AGAP1	gene-AGAP1	XM_024990253.1	protein_coding	0	0	0	154	0	0	0	0	0	0	0	0	1	0	0	0	0	0	0	153	0	0	0	0	0	0	0	0	0
AGAP1	gene-AGAP1	XM_024990254.1	protein_coding	0	0	0	154	0	0	0	0	0	0	0	0	1	0	0	0	0	0	0	153	0	0	0	0	0	0	0	0	0
AGAP1	gene-AGAP1	XM_024990255.1	protein_coding	0	0	0	199	0	0	0	0	0	0	0	0	1	0	0	0	0	0	0	198	0	0	0	0	0	0	0	0	0
AGAP1	gene-AGAP1	XM_024990256.1	protein_coding	0	0	0	199	0	0	0	0	0	0	0	0	1	0	0	0	0	0	0	198	0	0	0	0	0	0	0	0	0
AGAP1	gene-AGAP1	XM_024990257.1	protein_coding	0	0	0	199	0	0	0	0	0	0	0	0	1	0	0	0	0	0	0	198	0	0	0	0	0	0	0	0	0
AGAP1	gene-AGAP1	XM_024990258.1	protein_coding	0	0	0	199	0	0	0	0	0	0	0	0	1	0	0	0	0	0	0	198	0	0	0	0	0	0	0	0	0
AGAP1	gene-AGAP1	XM_024990259.1	protein_coding	0	0	0	199	0	0	0	0	0	0	0	0	1	0	0	0	0	0	0	198	0	0	0	0	0	0	0	0	0
AGAP1	gene-AGAP1	XM_024990260.1	protein_coding	0	0	0	199	0	0	0	0	0	0	0	0	1	0	0	0	0	0	0	198	0	0	0	0	0	0	0	0	0
AGAP3	gene-AGAP3	XM_024991248.1	protein_coding	0	0	0	24	0	0	0	0	0	0	0	0	1	0	0	0	0	0	0	22	0	0	0	0	0	0	0	0	1
AGBL1	gene-AGBL1	XM_015459153.2	protein_coding	0	0	0	702	0	0	0	0	0	0	0	0	0	0	0	0	0	0	0	701	0	0	0	0	0	0	0	0	1
AGBL2	gene-AGBL2	XM_010812872.3	protein_coding	0	0	0	12	0	0	0	0	0	0	0	0	3	0	0	0	0	0	0	6	0	0	0	0	0	0	0	0	3
AGBL2	gene-AGBL2	XM_024975916.1	protein_coding	0	0	0	12	0	0	0	0	0	0	0	0	3	0	0	0	0	0	0	6	0	0	0	0	0	0	0	0	3
AGBL2	gene-AGBL2	XM_024975917.1	protein_coding	0	0	0	12	0	0	0	0	0	0	0	0	3	0	0	0	0	0	0	6	0	0	0	0	0	0	0	0	3
AGBL3	gene-AGBL3	NM_001354722.1	protein_coding	0	0	0	13	0	0	0	0	0	0	0	0	5	0	0	0	0	0	0	8	0	0	0	0	0	0	0	0	0
AGBL3	gene-AGBL3	XM_024990720.1	protein_coding	0	0	0	13	0	0	0	0	0	0	0	0	5	0	0	0	0	0	0	8	0	0	0	0	0	0	0	0	0
AGBL3	gene-AGBL3	XM_024990721.1	protein_coding	0	0	0	13	0	0	0	0	0	0	0	0	5	0	0	0	0	0	0	8	0	0	0	0	0	0	0	0	0
AGBL3	gene-AGBL3	XM_024990722.1	protein_coding	0	0	0	13	0	0	0	0	0	0	0	0	5	0	0	0	0	0	0	8	0	0	0	0	0	0	0	0	0
AGBL3	gene-AGBL3	XM_024990724.1	protein_coding	0	0	0	13	0	0	0	0	0	0	0	0	5	0	0	0	0	0	0	8	0	0	0	0	0	0	0	0	0
AGBL3	gene-AGBL3	XM_024990725.1	protein_coding	0	0	0	13	0	0	0	0	0	0	0	0	5	0	0	0	0	0	0	8	0	0	0	0	0	0	0	0	0
AGBL3	gene-AGBL3	XM_024990726.1	protein_coding	0	0	0	13	0	0	0	0	0	0	0	0	5	0	0	0	0	0	0	8	0	0	0	0	0	0	0	0	0
AGBL3	gene-AGBL3	XM_024990727.1	protein_coding	0	0	0	13	0	0	0	0	0	0	0	0	5	0	0	0	0	0	0	8	0	0	0	0	0	0	0	0	0
AGBL3	gene-AGBL3	XM_024990728.1	protein_coding	0	0	0	9	0	0	0	0	0	0	0	0	1	0	0	0	0	0	0	8	0	0	0	0	0	0	0	0	0
AGBL3	gene-AGBL3	XM_024990729.1	protein_coding	0	0	0	3	0	0	0	0	0	0	0	0	0	0	0	0	0	0	0	3	0	0	0	0	0	0	0	0	0
AGBL3	gene-AGBL3	XR_003034242.1		0	0	0	13	0	0	0	0	0	0	0	0	5	0	0	0	0	0	0	8	0	0	0	0	0	0	0	0	0
AGBL4	gene-AGBL4	XM_024990143.1	protein_coding	0	0	0	371	0	0	0	0	0	0	0	0	2	0	0	0	0	0	0	369	0	0	0	0	0	0	0	0	0
AGBL4	gene-AGBL4	XM_024990144.1	protein_coding	0	0	0	381	0	0	0	0	0	0	0	0	4	0	0	0	0	0	0	377	0	0	0	0	0	0	0	0	0
AGBL4	gene-AGBL4	XM_024990145.1	protein_coding	0	0	0	371	0	0	0	0	0	0	0	0	2	0	0	0	0	0	0	369	0	0	0	0	0	0	0	0	0
AGER	gene-AGER	NM_173982.3	protein_coding	0	0	0	5	0	0	0	0	0	0	0	0	0	0	0	0	0	0	0	0	0	0	0	0	0	0	0	0	5
AGER	gene-AGER	XM_010818312.1	protein_coding	0	0	0	5	0	0	0	0	0	0	0	0	0	0	0	0	0	0	0	0	0	0	0	0	0	0	0	0	5
AGER	gene-AGER	XM_010818313.1	protein_coding	0	0	0	5	0	0	0	0	0	0	0	0	0	0	0	0	0	0	0	0	0	0	0	0	0	0	0	0	5
AGER	gene-AGER	XR_814834.2		0	0	0	5	0	0	0	0	0	0	0	0	0	0	0	0	0	0	0	0	0	0	0	0	0	0	0	0	5
AGFG1	gene-AGFG1	NM_001038171.2	protein_coding	0	0	0	2	0	0	0	0	0	0	0	0	0	0	0	0	0	0	0	2	0	0	0	0	0	0	0	0	0
AGFG1	gene-AGFG1	XM_005202957.4	protein_coding	0	0	0	2	0	0	0	0	0	0	0	0	0	0	0	0	0	0	0	2	0	0	0	0	0	0	0	0	0
AGFG1	gene-AGFG1	XM_005202959.4	protein_coding	0	0	0	2	0	0	0	0	0	0	0	0	0	0	0	0	0	0	0	2	0	0	0	0	0	0	0	0	0
AGFG1	gene-AGFG1	XM_005202961.4	protein_coding	0	0	0	2	0	0	0	0	0	0	0	0	0	0	0	0	0	0	0	2	0	0	0	0	0	0	0	0	0
AGFG1	gene-AGFG1	XM_024976191.1	protein_coding	0	0	0	2	0	0	0	0	0	0	0	0	0	0	0	0	0	0	0	2	0	0	0	0	0	0	0	0	0
AGFG1	gene-AGFG1	XM_024976198.1	protein_coding	0	0	0	2	0	0	0	0	0	0	0	0	0	0	0	0	0	0	0	2	0	0	0	0	0	0	0	0	0
AGFG2	gene-AGFG2	NM_001206722.1	protein_coding	0	0	0	3	0	0	0	0	0	0	0	0	1	0	0	0	0	0	0	2	0	0	0	0	0	0	0	0	0
AGFG2	gene-AGFG2	XM_005225064.4	protein_coding	0	0	0	3	0	0	0	0	0	0	0	0	1	0	0	0	0	0	0	2	0	0	0	0	0	0	0	0	0
AGGF1	gene-AGGF1	NM_001075532.2	protein_coding	0	0	0	21	0	0	0	0	0	0	0	0	1	0	0	0	0	0	0	16	0	0	0	0	0	0	0	0	4
AGGF1	gene-AGGF1	XM_024997451.1	protein_coding	0	0	0	20	0	0	0	0	0	0	0	0	2	0	0	0	0	0	0	14	0	0	0	0	0	0	0	0	4
AGK	gene-AGK	NM_001098969.2	protein_coding	0	0	0	13	0	0	0	0	0	0	0	0	4	0	0	0	0	0	0	8	0	0	0	0	0	0	0	0	1
AGK	gene-AGK	XM_024990650.1	protein_coding	0	0	0	13	0	0	0	0	0	0	0	0	4	0	0	0	0	0	0	8	0	0	0	0	0	0	0	0	1
AGK	gene-AGK	XM_024990651.1	protein_coding	0	0	0	13	0	0	0	0	0	0	0	0	4	0	0	0	0	0	0	8	0	0	0	0	0	0	0	0	1
AGL	gene-AGL	NM_001192471.1	protein_coding	0	0	0	55	0	0	0	0	0	0	0	0	2	0	0	0	0	0	0	52	0	0	0	0	0	0	0	0	1
AGL	gene-AGL	XM_005204113.4	protein_coding	0	0	0	55	0	0	0	0	0	0	0	0	1	0	0	0	0	0	0	53	0	0	0	0	0	0	0	0	1
AGL	gene-AGL	XM_005204114.4	protein_coding	0	0	0	55	0	0	0	0	0	0	0	0	1	0	0	0	0	0	0	53	0	0	0	0	0	0	0	0	1
AGL	gene-AGL	XM_005204115.4	protein_coding	0	0	0	118	0	0	0	0	0	0	0	0	7	0	0	0	0	0	0	110	0	0	0	0	0	0	0	0	1
AGL	gene-AGL	XM_024988818.1	protein_coding	0	0	0	55	0	0	0	0	0	0	0	0	2	0	0	0	0	0	0	52	0	0	0	0	0	0	0	0	1
AGMO	gene-AGMO	NM_001192973.1	protein_coding	0	0	0	66	0	0	0	0	0	0	0	0	0	0	0	0	0	0	0	66	0	0	0	0	0	0	0	0	0
AGMO	gene-AGMO	XM_005205212.4	protein_coding	0	0	0	63	0	0	0	0	0	0	0	0	2	0	0	0	0	0	0	61	0	0	0	0	0	0	0	0	0
AGO1	gene-AGO1	NM_001205899.2	protein_coding	0	0	0	4	0	0	0	0	0	0	0	0	2	0	0	0	0	0	0	2	0	0	0	0	0	0	0	0	0
AGO1	gene-AGO1	NM_001317187.1	protein_coding	0	0	0	4	0	0	0	0	0	0	0	0	2	0	0	0	0	0	0	2	0	0	0	0	0	0	0	0	0
AGO1	gene-AGO1	XM_010803634.3	protein_coding	0	0	0	4	0	0	0	0	0	0	0	0	2	0	0	0	0	0	0	2	0	0	0	0	0	0	0	0	0
AGO1	gene-AGO1	XM_024989359.1	protein_coding	0	0	0	2	0	0	0	0	0	0	0	0	1	0	0	0	0	0	0	1	0	0	0	0	0	0	0	0	0
AGO2	gene-AGO2	NM_205794.1	protein_coding	0	0	0	20	0	0	0	0	0	0	0	0	1	0	0	0	0	0	0	19	0	0	0	0	0	0	0	0	0
AGO3	gene-AGO3	NM_001001133.2	protein_coding	0	0	0	8	0	0	0	0	0	0	0	0	0	0	0	0	0	0	0	8	0	0	0	0	0	0	0	0	0
AGO3	gene-AGO3	XM_024985218.1	protein_coding	0	0	0	8	0	0	0	0	0	0	0	0	0	0	0	0	0	0	0	8	0	0	0	0	0	0	0	0	0
AGO3	gene-AGO3	XM_024985221.1	protein_coding	0	0	0	8	0	0	0	0	0	0	0	0	0	0	0	0	0	0	0	8	0	0	0	0	0	0	0	0	0
AGO3	gene-AGO3	XM_024985224.1	protein_coding	0	0	0	8	0	0	0	0	0	0	0	0	0	0	0	0	0	0	0	8	0	0	0	0	0	0	0	0	0
AGO3	gene-AGO3	XM_024985229.1	protein_coding	0	0	0	8	0	0	0	0	0	0	0	0	0	0	0	0	0	0	0	8	0	0	0	0	0	0	0	0	0
AGO3	gene-AGO3	XM_024985235.1	protein_coding	0	0	0	7	0	0	0	0	0	0	0	0	0	0	0	0	0	0	0	7	0	0	0	0	0	0	0	0	0
AGO3	gene-AGO3	XM_024985240.1	protein_coding	0	0	0	7	0	0	0	0	0	0	0	0	0	0	0	0	0	0	0	7	0	0	0	0	0	0	0	0	0
AGO3	gene-AGO3	XM_024985244.1	protein_coding	0	0	0	8	0	0	0	0	0	0	0	0	0	0	0	0	0	0	0	8	0	0	0	0	0	0	0	0	0
AGO3	gene-AGO3	XM_024985245.1	protein_coding	0	0	0	7	0	0	0	0	0	0	0	0	0	0	0	0	0	0	0	7	0	0	0	0	0	0	0	0	0
AGO3	gene-AGO3	XM_024985247.1	protein_coding	0	0	0	8	0	0	0	0	0	0	0	0	0	0	0	0	0	0	0	8	0	0	0	0	0	0	0	0	0
AGO4	gene-AGO4	XM_002686552.6	protein_coding	0	0	0	2	0	0	0	0	0	0	0	0	0	0	0	0	0	0	0	2	0	0	0	0	0	0	0	0	0
AGO4	gene-AGO4	XM_024990227.1	protein_coding	0	0	0	2	0	0	0	0	0	0	0	0	0	0	0	0	0	0	0	2	0	0	0	0	0	0	0	0	0
AGPAT2	gene-AGPAT2	NM_001080264.1	protein_coding	0	0	0	2	0	0	0	0	0	0	0	0	0	0	0	0	0	0	0	2	0	0	0	0	0	0	0	0	0
AGPAT3	gene-AGPAT3	NM_001038046.1	protein_coding	0	0	0	25	0	0	0	0	0	0	0	0	5	0	0	0	0	0	0	18	0	0	0	0	0	0	0	0	2
AGPAT4	gene-AGPAT4	NM_001015537.1	protein_coding	0	0	0	168	0	0	0	0	0	0	0	0	0	0	0	0	0	0	0	167	0	0	0	0	0	0	0	0	1
AGPAT4	gene-AGPAT4	XM_005211099.3	protein_coding	0	0	0	168	0	0	0	0	0	0	0	0	0	0	0	0	0	0	0	167	0	0	0	0	0	0	0	0	1
AGPAT4	gene-AGPAT4	XM_005211101.4	protein_coding	0	0	0	150	0	0	0	0	0	0	0	0	0	0	0	0	0	0	0	146	0	0	0	0	0	0	0	0	4
AGPAT4	gene-AGPAT4	XM_024996473.1	protein_coding	0	0	0	168	0	0	0	0	0	0	0	0	0	0	0	0	0	0	0	167	0	0	0	0	0	0	0	0	1
AGPAT4	gene-AGPAT4	XM_024996474.1	protein_coding	0	0	0	139	0	0	0	0	0	0	0	0	0	0	0	0	0	0	0	107	0	0	0	0	0	0	0	0	32
AGPAT5	gene-AGPAT5	NM_001075932.1	protein_coding	0	0	0	9	0	0	0	0	0	0	0	0	0	0	0	0	0	0	0	9	0	0	0	0	0	0	0	0	0
AGPAT5	gene-AGPAT5	XM_005225924.3	protein_coding	0	0	0	9	0	0	0	0	0	0	0	0	0	0	0	0	0	0	0	9	0	0	0	0	0	0	0	0	0
AGPS	gene-AGPS	NM_001206719.1	protein_coding	0	0	0	51	0	0	0	0	0	0	0	0	1	0	0	0	0	0	0	47	0	0	0	0	0	0	0	0	3
AGR2	gene-AGR2	NM_001040500.1	protein_coding	0	0	0	1	0	0	0	0	0	0	0	0	0	0	0	0	0	0	0	0	0	0	0	0	0	0	0	0	1
AGR2	gene-AGR2	XM_005205174.4	protein_coding	0	0	0	1	0	0	0	0	0	0	0	0	0	0	0	0	0	0	0	0	0	0	0	0	0	0	0	0	1
AGR2	gene-AGR2	XM_005205175.4	protein_coding	0	0	0	1	0	0	0	0	0	0	0	0	0	0	0	0	0	0	0	0	0	0	0	0	0	0	0	0	1
AGR3	gene-AGR3	NM_001191502.1	protein_coding	0	0	0	18	0	0	0	0	0	0	0	0	0	0	0	0	0	0	0	12	0	0	0	0	0	0	0	0	6
AGRN	gene-AGRN	XM_002694193.5	protein_coding	0	0	0	2	0	0	0	0	0	0	0	0	0	0	0	0	0	0	0	2	0	0	0	0	0	0	0	0	0
AGRN	gene-AGRN	XM_005217205.4	protein_coding	0	0	0	2	0	0	0	0	0	0	0	0	0	0	0	0	0	0	0	2	0	0	0	0	0	0	0	0	0
AGRN	gene-AGRN	XM_005217206.4	protein_coding	0	0	0	1	0	0	0	0	0	0	0	0	0	0	0	0	0	0	0	1	0	0	0	0	0	0	0	0	0
AGRN	gene-AGRN	XM_024976824.1	protein_coding	0	0	0	1	0	0	0	0	0	0	0	0	0	0	0	0	0	0	0	1	0	0	0	0	0	0	0	0	0
AGT	gene-AGT	NM_001114082.2	protein_coding	0	0	0	28	0	0	0	0	0	0	0	0	9	0	0	0	0	0	0	19	0	0	0	0	0	0	0	0	0
AGTPBP1	gene-AGTPBP1	XM_002689815.6	protein_coding	0	0	0	48	0	0	0	0	0	0	0	0	3	0	0	0	0	0	0	44	0	0	0	0	0	0	0	0	1
AGTPBP1	gene-AGTPBP1	XM_010808144.3	protein_coding	0	0	0	48	0	0	0	0	0	0	0	0	3	0	0	0	0	0	0	44	0	0	0	0	0	0	0	0	1
AGTPBP1	gene-AGTPBP1	XM_010808145.3	protein_coding	0	0	0	48	0	0	0	0	0	0	0	0	3	0	0	0	0	0	0	44	0	0	0	0	0	0	0	0	1
AGTPBP1	gene-AGTPBP1	XM_015472641.2	protein_coding	0	0	0	48	0	0	0	0	0	0	0	0	3	0	0	0	0	0	0	44	0	0	0	0	0	0	0	0	1
AGTPBP1	gene-AGTPBP1	XM_024996265.1	protein_coding	0	0	0	40	0	0	0	0	0	0	0	0	3	0	0	0	0	0	0	35	0	0	0	0	0	0	0	0	2
AGTR1	gene-AGTR1	NM_174233.2	protein_coding	0	0	0	5	0	0	0	0	0	0	0	0	0	0	0	0	0	0	0	5	0	0	0	0	0	0	0	0	0
AGTR1	gene-AGTR1	XM_024990377.1	protein_coding	0	0	0	5	0	0	0	0	0	0	0	0	0	0	0	0	0	0	0	5	0	0	0	0	0	0	0	0	0
AGTR2	gene-AGTR2	XM_010821316.3	protein_coding	0	0	0	7	0	0	0	0	0	0	0	0	1	0	0	0	0	0	0	2	0	0	0	0	0	0	0	0	4
AGTR2	gene-AGTR2	XM_024988817.1	protein_coding	0	0	0	7	0	0	0	0	0	0	0	0	1	0	0	0	0	0	0	2	0	0	0	0	0	0	0	0	4
AGTRAP	gene-AGTRAP	NM_001075363.2	protein_coding	0	0	0	93	0	0	0	0	0	0	0	0	42	0	0	0	0	0	0	48	0	0	0	0	0	0	0	0	3
AGTRAP	gene-AGTRAP	XM_005216954.4	protein_coding	0	0	0	93	0	0	0	0	0	0	0	0	42	0	0	0	0	0	0	48	0	0	0	0	0	0	0	0	3
AGXT	gene-AGXT	NM_001102355.1	protein_coding	0	0	0	28	0	0	0	0	0	0	0	0	6	0	0	0	0	0	0	16	0	0	0	0	0	0	0	0	6
AGXT2	gene-AGXT2	NM_001075821.2	protein_coding	0	0	0	101	0	0	0	0	0	0	0	0	1	0	0	0	0	0	0	99	0	0	0	0	0	0	0	0	1
AHCTF1	gene-AHCTF1	NM_001192036.1	protein_coding	0	0	0	4	0	0	0	0	0	0	0	0	0	0	0	0	0	0	0	4	0	0	0	0	0	0	0	0	0
AHCTF1	gene-AHCTF1	XM_005216798.4	protein_coding	0	0	0	4	0	0	0	0	0	0	0	0	0	0	0	0	0	0	0	4	0	0	0	0	0	0	0	0	0
AHCTF1	gene-AHCTF1	XM_024976087.1	protein_coding	0	0	0	4	0	0	0	0	0	0	0	0	0	0	0	0	0	0	0	4	0	0	0	0	0	0	0	0	0
AHCTF1	gene-AHCTF1	XM_024976088.1	protein_coding	0	0	0	4	0	0	0	0	0	0	0	0	0	0	0	0	0	0	0	4	0	0	0	0	0	0	0	0	0
AHCTF1	gene-AHCTF1	XM_024976089.1	protein_coding	0	0	0	4	0	0	0	0	0	0	0	0	0	0	0	0	0	0	0	4	0	0	0	0	0	0	0	0	0
AHCTF1	gene-AHCTF1	XM_024976090.1	protein_coding	0	0	0	4	0	0	0	0	0	0	0	0	0	0	0	0	0	0	0	4	0	0	0	0	0	0	0	0	0
AHCTF1	gene-AHCTF1	XM_024976091.1	protein_coding	0	0	0	4	0	0	0	0	0	0	0	0	0	0	0	0	0	0	0	4	0	0	0	0	0	0	0	0	0
AHCTF1	gene-AHCTF1	XR_003029582.1		0	0	0	4	0	0	0	0	0	0	0	0	0	0	0	0	0	0	0	4	0	0	0	0	0	0	0	0	0
AHCY	gene-AHCY	NM_001034315.1	protein_coding	0	0	0	15	0	0	0	0	0	0	0	0	6	0	0	0	0	0	0	6	0	0	0	0	0	0	0	0	3
AHCYL1	gene-AHCYL1	NM_001101052.2	protein_coding	0	0	0	12	0	0	0	0	0	0	0	0	1	0	0	0	0	0	0	11	0	0	0	0	0	0	0	0	0
AHCYL2	gene-AHCYL2	NM_001101143.1	protein_coding	0	0	0	18	0	0	0	0	0	0	0	0	0	0	0	0	0	0	0	18	0	0	0	0	0	0	0	0	0
AHCYL2	gene-AHCYL2	XM_005205707.4	protein_coding	0	0	0	18	0	0	0	0	0	0	0	0	0	0	0	0	0	0	0	18	0	0	0	0	0	0	0	0	0
AHCYL2	gene-AHCYL2	XM_005205708.4	protein_coding	0	0	0	5	0	0	0	0	0	0	0	0	1	0	0	0	0	0	0	4	0	0	0	0	0	0	0	0	0
AHCYL2	gene-AHCYL2	XM_005205709.4	protein_coding	0	0	0	4	0	0	0	0	0	0	0	0	0	0	0	0	0	0	0	4	0	0	0	0	0	0	0	0	0
AHCYL2	gene-AHCYL2	XM_005205710.4	protein_coding	0	0	0	5	0	0	0	0	0	0	0	0	1	0	0	0	0	0	0	4	0	0	0	0	0	0	0	0	0
AHCYL2	gene-AHCYL2	XM_005205711.4	protein_coding	0	0	0	4	0	0	0	0	0	0	0	0	0	0	0	0	0	0	0	4	0	0	0	0	0	0	0	0	0
AHDC1	gene-AHDC1	NM_001206409.1	protein_coding	0	0	0	1	0	0	0	0	0	0	0	0	0	0	0	0	0	0	0	1	0	0	0	0	0	0	0	0	0
AHDC1	gene-AHDC1	XM_025001957.1	protein_coding	0	0	0	3	0	0	0	0	0	0	0	0	0	0	0	0	0	0	0	3	0	0	0	0	0	0	0	0	0
AHDC1	gene-AHDC1	XM_025001960.1	protein_coding	0	0	0	3	0	0	0	0	0	0	0	0	0	0	0	0	0	0	0	3	0	0	0	0	0	0	0	0	0
AHDC1	gene-AHDC1	XM_025001962.1	protein_coding	0	0	0	3	0	0	0	0	0	0	0	0	0	0	0	0	0	0	0	3	0	0	0	0	0	0	0	0	0
AHDC1	gene-AHDC1	XM_025001969.1	protein_coding	0	0	0	3	0	0	0	0	0	0	0	0	0	0	0	0	0	0	0	3	0	0	0	0	0	0	0	0	0
AHDC1	gene-AHDC1	XM_025001976.1	protein_coding	0	0	0	2	0	0	0	0	0	0	0	0	0	0	0	0	0	0	0	1	0	0	0	0	0	0	0	0	1
AHDC1	gene-AHDC1	XM_025001979.1	protein_coding	0	0	0	3	0	0	0	0	0	0	0	0	0	0	0	0	0	0	0	3	0	0	0	0	0	0	0	0	0
AHI1	gene-AHI1	XM_002690265.5	protein_coding	0	0	0	13	0	0	0	0	0	0	0	0	0	0	0	0	0	0	0	13	0	0	0	0	0	0	0	0	0
AHI1	gene-AHI1	XM_005210982.4	protein_coding	0	0	0	13	0	0	0	0	0	0	0	0	0	0	0	0	0	0	0	13	0	0	0	0	0	0	0	0	0
AHI1	gene-AHI1	XM_024997022.1	protein_coding	0	0	0	13	0	0	0	0	0	0	0	0	0	0	0	0	0	0	0	13	0	0	0	0	0	0	0	0	0
AHI1	gene-AHI1	XM_024997023.1	protein_coding	0	0	0	13	0	0	0	0	0	0	0	0	0	0	0	0	0	0	0	13	0	0	0	0	0	0	0	0	0
AHI1	gene-AHI1	XM_024997024.1	protein_coding	0	0	0	13	0	0	0	0	0	0	0	0	0	0	0	0	0	0	0	13	0	0	0	0	0	0	0	0	0
AHI1	gene-AHI1	XM_024997025.1	protein_coding	0	0	0	13	0	0	0	0	0	0	0	0	0	0	0	0	0	0	0	13	0	0	0	0	0	0	0	0	0
AHI1	gene-AHI1	XM_024997026.1	protein_coding	0	0	0	13	0	0	0	0	0	0	0	0	0	0	0	0	0	0	0	13	0	0	0	0	0	0	0	0	0
AHI1	gene-AHI1	XM_024997027.1	protein_coding	0	0	0	12	0	0	0	0	0	0	0	0	0	0	0	0	0	0	0	12	0	0	0	0	0	0	0	0	0
AHI1	gene-AHI1	XR_003036422.1		0	0	0	13	0	0	0	0	0	0	0	0	0	0	0	0	0	0	0	13	0	0	0	0	0	0	0	0	0
AHI1	gene-AHI1	XR_003036423.1		0	0	0	13	0	0	0	0	0	0	0	0	1	0	0	0	0	0	0	12	0	0	0	0	0	0	0	0	0
AHI1	gene-AHI1	XR_003036424.1		0	0	0	13	0	0	0	0	0	0	0	0	1	0	0	0	0	0	0	12	0	0	0	0	0	0	0	0	0
AHI1	gene-AHI1	XR_003036425.1		0	0	0	12	0	0	0	0	0	0	0	0	0	0	0	0	0	0	0	12	0	0	0	0	0	0	0	0	0
AHI1	gene-AHI1	XR_235897.3		0	0	0	10	0	0	0	0	0	0	0	0	1	0	0	0	0	0	0	9	0	0	0	0	0	0	0	0	0
AHNAK	gene-AHNAK	XM_002699316.6	protein_coding	0	0	0	16	0	0	0	0	0	0	0	0	0	0	0	0	0	0	0	14	0	0	0	0	0	0	0	0	2
AHNAK	gene-AHNAK	XM_024987666.1	protein_coding	0	0	0	4	0	0	0	0	0	0	0	0	0	0	0	0	0	0	0	2	0	0	0	0	0	0	0	0	2
AHNAK	gene-AHNAK	XM_024987667.1	protein_coding	0	0	0	4	0	0	0	0	0	0	0	0	0	0	0	0	0	0	0	2	0	0	0	0	0	0	0	0	2
AHNAK	gene-AHNAK	XM_024987668.1	protein_coding	0	0	0	4	0	0	0	0	0	0	0	0	0	0	0	0	0	0	0	2	0	0	0	0	0	0	0	0	2
AHNAK	gene-AHNAK	XM_024987669.1	protein_coding	0	0	0	3	0	0	0	0	0	0	0	0	0	0	0	0	0	0	0	2	0	0	0	0	0	0	0	0	1
AHNAK	gene-AHNAK	XM_024987670.1	protein_coding	0	0	0	4	0	0	0	0	0	0	0	0	0	0	0	0	0	0	0	2	0	0	0	0	0	0	0	0	2
AHNAK	gene-AHNAK	XM_024987671.1	protein_coding	0	0	0	4	0	0	0	0	0	0	0	0	0	0	0	0	0	0	0	2	0	0	0	0	0	0	0	0	2
AHNAK	gene-AHNAK	XM_024987672.1	protein_coding	0	0	0	4	0	0	0	0	0	0	0	0	0	0	0	0	0	0	0	2	0	0	0	0	0	0	0	0	2
AHNAK	gene-AHNAK	XM_024987673.1	protein_coding	0	0	0	4	0	0	0	0	0	0	0	0	0	0	0	0	0	0	0	2	0	0	0	0	0	0	0	0	2
AHNAK	gene-AHNAK	XM_024987674.1	protein_coding	0	0	0	4	0	0	0	0	0	0	0	0	0	0	0	0	0	0	0	2	0	0	0	0	0	0	0	0	2
AHNAK	gene-AHNAK	XM_024987675.1	protein_coding	0	0	0	4	0	0	0	0	0	0	0	0	0	0	0	0	0	0	0	2	0	0	0	0	0	0	0	0	2
AHNAK	gene-AHNAK	XM_024987676.1	protein_coding	0	0	0	4	0	0	0	0	0	0	0	0	0	0	0	0	0	0	0	2	0	0	0	0	0	0	0	0	2
AHNAK	gene-AHNAK	XM_024987677.1	protein_coding	0	0	0	16	0	0	0	0	0	0	0	0	0	0	0	0	0	0	0	14	0	0	0	0	0	0	0	0	2
AHNAK2	gene-AHNAK2	XM_024982212.1	protein_coding	0	0	0	22	0	0	0	0	0	0	0	0	2	0	0	0	0	0	0	14	0	0	0	0	0	0	0	0	6
AHR	gene-AHR	NM_001206026.1	protein_coding	0	0	0	3	0	0	0	0	0	0	0	0	0	0	0	0	0	0	0	3	0	0	0	0	0	0	0	0	0
AHRR	gene-AHRR	NM_001077982.2	protein_coding	0	0	0	2	0	0	0	0	0	0	0	0	0	0	0	0	0	0	0	2	0	0	0	0	0	0	0	0	0
AHSA1	gene-AHSA1	NM_001034666.2	protein_coding	0	0	0	3	0	0	0	0	0	0	0	0	0	0	0	0	0	0	0	2	0	0	0	0	0	0	0	0	1
AHSG	gene-AHSG	NM_173984.3	protein_coding	0	0	0	2	0	0	0	0	0	0	0	0	2	0	0	0	0	0	0	0	0	0	0	0	0	0	0	0	0
AHSP	gene-AHSP	NM_177522.2	protein_coding	0	0	0	1	0	0	0	0	0	0	0	0	1	0	0	0	0	0	0	0	0	0	0	0	0	0	0	0	0
AHSP	gene-AHSP	XM_024984670.1	protein_coding	0	0	0	1	0	0	0	0	0	0	0	0	1	0	0	0	0	0	0	0	0	0	0	0	0	0	0	0	0
AHSP	gene-AHSP	XM_024984671.1	protein_coding	0	0	0	1	0	0	0	0	0	0	0	0	1	0	0	0	0	0	0	0	0	0	0	0	0	0	0	0	0
AHSP	gene-AHSP	XM_024984672.1	protein_coding	0	0	0	1	0	0	0	0	0	0	0	0	1	0	0	0	0	0	0	0	0	0	0	0	0	0	0	0	0
AHSP	gene-AHSP	XM_024984673.1	protein_coding	0	0	0	1	0	0	0	0	0	0	0	0	1	0	0	0	0	0	0	0	0	0	0	0	0	0	0	0	0
AIDA	gene-AIDA	NM_001205634.1	protein_coding	0	0	0	6	0	0	0	0	0	0	0	0	1	0	0	0	0	0	0	1	0	0	0	0	0	0	0	0	4
AIF1	gene-AIF1	NM_173985.2	protein_coding	0	0	0	10	0	0	0	0	0	0	0	0	3	0	0	0	0	0	0	2	0	0	0	0	0	0	0	0	5
AIF1	gene-AIF1	XM_024983376.1	protein_coding	0	0	0	12	0	0	0	0	0	0	0	0	4	0	0	0	0	0	0	3	0	0	0	0	0	0	0	0	5
AIF1L	gene-AIF1L	NM_001078079.1	protein_coding	0	0	0	6	0	0	0	0	0	0	0	0	1	0	0	0	0	0	0	5	0	0	0	0	0	0	0	0	0
AIF1L	gene-AIF1L	XM_024999202.1	protein_coding	0	0	0	5	0	0	0	0	0	0	0	0	1	0	0	0	0	0	0	4	0	0	0	0	0	0	0	0	0
AIFM1	gene-AIFM1	NM_001192984.1	protein_coding	0	0	0	36	0	0	0	0	0	0	0	0	0	0	0	0	0	0	0	36	0	0	0	0	0	0	0	0	0
AIFM1	gene-AIFM1	XM_005227498.4	protein_coding	0	0	0	36	0	0	0	0	0	0	0	0	0	0	0	0	0	0	0	36	0	0	0	0	0	0	0	0	0
AIFM2	gene-AIFM2	NM_001314031.1	protein_coding	0	0	0	6	0	0	0	0	0	0	0	0	2	0	0	0	0	0	0	3	0	0	0	0	0	0	0	0	1
AIFM2	gene-AIFM2	XM_005226487.4	protein_coding	0	0	0	6	0	0	0	0	0	0	0	0	2	0	0	0	0	0	0	3	0	0	0	0	0	0	0	0	1
AIFM2	gene-AIFM2	XM_005226488.4	protein_coding	0	0	0	6	0	0	0	0	0	0	0	0	2	0	0	0	0	0	0	3	0	0	0	0	0	0	0	0	1
AIFM2	gene-AIFM2	XM_010820653.3	protein_coding	0	0	0	6	0	0	0	0	0	0	0	0	2	0	0	0	0	0	0	3	0	0	0	0	0	0	0	0	1
AIFM2	gene-AIFM2	XM_010820654.3	protein_coding	0	0	0	6	0	0	0	0	0	0	0	0	0	0	0	0	0	0	0	5	0	0	0	0	0	0	0	0	1
AIFM2	gene-AIFM2	XM_024986697.1	protein_coding	0	0	0	6	0	0	0	0	0	0	0	0	2	0	0	0	0	0	0	3	0	0	0	0	0	0	0	0	1
AIFM2	gene-AIFM2	XM_024986698.1	protein_coding	0	0	0	6	0	0	0	0	0	0	0	0	2	0	0	0	0	0	0	3	0	0	0	0	0	0	0	0	1
AIFM3	gene-AIFM3	NM_001046281.2	protein_coding	0	0	0	3	0	0	0	0	0	0	0	0	1	0	0	0	0	0	0	2	0	0	0	0	0	0	0	0	0
AIFM3	gene-AIFM3	XM_005218231.4	protein_coding	0	0	0	3	0	0	0	0	0	0	0	0	1	0	0	0	0	0	0	2	0	0	0	0	0	0	0	0	0
AIFM3	gene-AIFM3	XM_005218235.4	protein_coding	0	0	0	3	0	0	0	0	0	0	0	0	1	0	0	0	0	0	0	2	0	0	0	0	0	0	0	0	0
AIFM3	gene-AIFM3	XM_010814238.3	protein_coding	0	0	0	3	0	0	0	0	0	0	0	0	1	0	0	0	0	0	0	2	0	0	0	0	0	0	0	0	0
AIFM3	gene-AIFM3	XM_010814239.3	protein_coding	0	0	0	3	0	0	0	0	0	0	0	0	2	0	0	0	0	0	0	1	0	0	0	0	0	0	0	0	0
AIFM3	gene-AIFM3	XM_015475620.2	protein_coding	0	0	0	3	0	0	0	0	0	0	0	0	1	0	0	0	0	0	0	2	0	0	0	0	0	0	0	0	0
AIFM3	gene-AIFM3	XM_015475621.2	protein_coding	0	0	0	3	0	0	0	0	0	0	0	0	1	0	0	0	0	0	0	2	0	0	0	0	0	0	0	0	0
AIFM3	gene-AIFM3	XM_024977298.1	protein_coding	0	0	0	3	0	0	0	0	0	0	0	0	0	0	0	0	0	0	0	3	0	0	0	0	0	0	0	0	0
AIFM3	gene-AIFM3	XR_003029933.1		0	0	0	3	0	0	0	0	0	0	0	0	1	0	0	0	0	0	0	2	0	0	0	0	0	0	0	0	0
AIFM3	gene-AIFM3	XR_812499.3		0	0	0	3	0	0	0	0	0	0	0	0	1	0	0	0	0	0	0	2	0	0	0	0	0	0	0	0	0
AIG1	gene-AIG1	NM_001076326.1	protein_coding	0	0	0	198	0	0	0	0	0	0	0	0	0	0	0	0	0	0	0	196	0	0	0	0	0	0	0	0	2
AIG1	gene-AIG1	XM_024996827.1	protein_coding	0	0	0	198	0	0	0	0	0	0	0	0	0	0	0	0	0	0	0	196	0	0	0	0	0	0	0	0	2
AIG1	gene-AIG1	XR_003036258.1		0	0	0	198	0	0	0	0	0	0	0	0	0	0	0	0	0	0	0	196	0	0	0	0	0	0	0	0	2
AIMP1	gene-AIMP1	NM_001035018.2	protein_coding	0	0	0	4	0	0	0	0	0	0	0	0	0	0	0	0	0	0	0	4	0	0	0	0	0	0	0	0	0
AIMP2	gene-AIMP2	NM_001075813.2	protein_coding	0	0	0	2	0	0	0	0	0	0	0	0	0	0	0	0	0	0	0	1	0	0	0	0	0	0	0	0	1
AIP	gene-AIP	NM_183082.2	protein_coding	0	0	0	3	0	0	0	0	0	0	0	0	3	0	0	0	0	0	0	0	0	0	0	0	0	0	0	0	0
AIP	gene-AIP	XM_010821051.3	protein_coding	0	0	0	3	0	0	0	0	0	0	0	0	3	0	0	0	0	0	0	0	0	0	0	0	0	0	0	0	0
AIPL1	gene-AIPL1	NM_174234.1	protein_coding	0	0	0	5	0	0	0	0	0	0	0	0	1	0	0	0	0	0	0	2	0	0	0	0	0	0	0	0	2
AJAP1	gene-AJAP1	NM_001206815.1	protein_coding	0	0	0	11	0	0	0	0	0	0	0	0	2	0	0	0	0	0	0	9	0	0	0	0	0	0	0	0	0
AJM1	gene-AJM1	XM_005213526.4	protein_coding	0	0	0	3	0	0	0	0	0	0	0	0	1	0	0	0	0	0	0	0	0	0	0	0	0	0	0	0	2
AJM1	gene-AJM1	XM_005213528.4	protein_coding	0	0	0	3	0	0	0	0	0	0	0	0	1	0	0	0	0	0	0	0	0	0	0	0	0	0	0	0	2
AJM1	gene-AJM1	XM_024999730.1	protein_coding	0	0	0	3	0	0	0	0	0	0	0	0	1	0	0	0	0	0	0	0	0	0	0	0	0	0	0	0	2
AK1	gene-AK1	NM_001013582.1	protein_coding	0	0	0	2	0	0	0	0	0	0	0	0	0	0	0	0	0	0	0	2	0	0	0	0	0	0	0	0	0
AK1	gene-AK1	XM_005213172.2	protein_coding	0	0	0	2	0	0	0	0	0	0	0	0	0	0	0	0	0	0	0	2	0	0	0	0	0	0	0	0	0
AK1	gene-AK1	XM_015473595.2	protein_coding	0	0	0	2	0	0	0	0	0	0	0	0	2	0	0	0	0	0	0	0	0	0	0	0	0	0	0	0	0
AK1	gene-AK1	XM_024998257.1	protein_coding	0	0	0	2	0	0	0	0	0	0	0	0	0	0	0	0	0	0	0	2	0	0	0	0	0	0	0	0	0
AK1	gene-AK1	XM_024998258.1	protein_coding	0	0	0	4	0	0	0	0	0	0	0	0	2	0	0	0	0	0	0	2	0	0	0	0	0	0	0	0	0
AK2	gene-AK2	NM_173889.1	protein_coding	0	0	0	5	0	0	0	0	0	0	0	0	0	0	0	0	0	0	0	4	0	0	0	0	0	0	0	0	1
AK2	gene-AK2	XM_005202882.2	protein_coding	0	0	0	5	0	0	0	0	0	0	0	0	0	0	0	0	0	0	0	4	0	0	0	0	0	0	0	0	1
AK2	gene-AK2	XM_024998213.1	protein_coding	0	0	0	5	0	0	0	0	0	0	0	0	0	0	0	0	0	0	0	4	0	0	0	0	0	0	0	0	1
AK4	gene-AK4	NM_001077933.2	protein_coding	0	0	0	132	0	0	0	0	0	0	0	0	1	0	0	0	0	0	0	131	0	0	0	0	0	0	0	0	0
AK4	gene-AK4	XM_005204457.4	protein_coding	0	0	0	134	0	0	0	0	0	0	0	0	1	0	0	0	0	0	0	131	0	0	0	0	0	0	0	0	2
AK4	gene-AK4	XM_010803443.2	protein_coding	0	0	0	134	0	0	0	0	0	0	0	0	1	0	0	0	0	0	0	131	0	0	0	0	0	0	0	0	2
AK4	gene-AK4	XM_024988806.1	protein_coding	0	0	0	134	0	0	0	0	0	0	0	0	2	0	0	0	0	0	0	130	0	0	0	0	0	0	0	0	2
AK5	gene-AK5	NM_001083757.1	protein_coding	0	0	0	56	0	0	0	0	0	0	0	0	0	0	0	0	0	0	0	55	0	0	0	0	0	0	0	0	1
AK5	gene-AK5	XM_005204414.4	protein_coding	0	0	0	56	0	0	0	0	0	0	0	0	0	0	0	0	0	0	0	55	0	0	0	0	0	0	0	0	1
AK5	gene-AK5	XM_005204415.4	protein_coding	0	0	0	56	0	0	0	0	0	0	0	0	0	0	0	0	0	0	0	55	0	0	0	0	0	0	0	0	1
AK6	gene-AK6	NM_001105608.2	protein_coding	0	0	0	1	0	0	0	0	0	0	0	0	0	0	0	0	0	0	0	1	0	0	0	0	0	0	0	0	0
AK7	gene-AK7	NM_001104972.3	protein_coding	0	0	0	1	0	0	0	0	0	0	0	0	1	0	0	0	0	0	0	0	0	0	0	0	0	0	0	0	0
AK8	gene-AK8	NM_001206250.1	protein_coding	0	0	0	242	0	0	0	0	0	0	0	0	2	0	0	0	0	0	0	240	0	0	0	0	0	0	0	0	0
AK8	gene-AK8	XM_015473664.2	protein_coding	0	0	0	242	0	0	0	0	0	0	0	0	2	0	0	0	0	0	0	240	0	0	0	0	0	0	0	0	0
AK8	gene-AK8	XM_024999159.1	protein_coding	0	0	0	242	0	0	0	0	0	0	0	0	2	0	0	0	0	0	0	240	0	0	0	0	0	0	0	0	0
AK8	gene-AK8	XM_024999160.1	protein_coding	0	0	0	242	0	0	0	0	0	0	0	0	2	0	0	0	0	0	0	240	0	0	0	0	0	0	0	0	0
AK8	gene-AK8	XM_024999161.1	protein_coding	0	0	0	242	0	0	0	0	0	0	0	0	2	0	0	0	0	0	0	240	0	0	0	0	0	0	0	0	0
AKAIN1	gene-AKAIN1	XM_002697793.4	protein_coding	0	0	0	48	0	0	0	0	0	0	0	0	2	0	0	0	0	0	0	46	0	0	0	0	0	0	0	0	0
AKAIN1	gene-AKAIN1	XR_239841.4		0	0	0	48	0	0	0	0	0	0	0	0	2	0	0	0	0	0	0	46	0	0	0	0	0	0	0	0	0
AKAIN1	gene-AKAIN1	XR_239842.4		0	0	0	48	0	0	0	0	0	0	0	0	2	0	0	0	0	0	0	46	0	0	0	0	0	0	0	0	0
AKAP1	gene-AKAP1	XM_005219948.4	protein_coding	0	0	0	3	0	0	0	0	0	0	0	0	2	0	0	0	0	0	0	1	0	0	0	0	0	0	0	0	0
AKAP1	gene-AKAP1	XM_010815724.3	protein_coding	0	0	0	3	0	0	0	0	0	0	0	0	2	0	0	0	0	0	0	1	0	0	0	0	0	0	0	0	0
AKAP1	gene-AKAP1	XM_024980596.1	protein_coding	0	0	0	1	0	0	0	0	0	0	0	0	0	0	0	0	0	0	0	1	0	0	0	0	0	0	0	0	0
AKAP11	gene-AKAP11	XM_002691772.6	protein_coding	0	0	0	3	0	0	0	0	0	0	0	0	1	0	0	0	0	0	0	1	0	0	0	0	0	0	0	0	1
AKAP11	gene-AKAP11	XM_005213692.4	protein_coding	0	0	0	3	0	0	0	0	0	0	0	0	1	0	0	0	0	0	0	1	0	0	0	0	0	0	0	0	1
AKAP11	gene-AKAP11	XM_025000026.1	protein_coding	0	0	0	3	0	0	0	0	0	0	0	0	1	0	0	0	0	0	0	1	0	0	0	0	0	0	0	0	1
AKAP11	gene-AKAP11	XM_025000027.1	protein_coding	0	0	0	3	0	0	0	0	0	0	0	0	1	0	0	0	0	0	0	1	0	0	0	0	0	0	0	0	1
AKAP12	gene-AKAP12	XM_010808687.3	protein_coding	0	0	0	16	0	0	0	0	0	0	0	0	0	0	0	0	0	0	0	15	0	0	0	0	0	0	0	0	1
AKAP12	gene-AKAP12	XM_024997062.1	protein_coding	0	0	0	108	0	0	0	0	0	0	0	0	0	0	0	0	0	0	0	107	0	0	0	0	0	0	0	0	1
AKAP12	gene-AKAP12	XM_024997063.1	protein_coding	0	0	0	7	0	0	0	0	0	0	0	0	1	0	0	0	0	0	0	5	0	0	0	0	0	0	0	0	1
AKAP13	gene-AKAP13	XM_024982276.1	protein_coding	0	0	0	174	0	0	0	0	0	0	0	0	0	0	0	0	0	0	0	174	0	0	0	0	0	0	0	0	0
AKAP13	gene-AKAP13	XM_024982277.1	protein_coding	0	0	0	174	0	0	0	0	0	0	0	0	0	0	0	0	0	0	0	174	0	0	0	0	0	0	0	0	0
AKAP13	gene-AKAP13	XM_024982278.1	protein_coding	0	0	0	174	0	0	0	0	0	0	0	0	0	0	0	0	0	0	0	174	0	0	0	0	0	0	0	0	0
AKAP13	gene-AKAP13	XM_024982279.1	protein_coding	0	0	0	174	0	0	0	0	0	0	0	0	0	0	0	0	0	0	0	174	0	0	0	0	0	0	0	0	0
AKAP13	gene-AKAP13	XM_024982280.1	protein_coding	0	0	0	174	0	0	0	0	0	0	0	0	0	0	0	0	0	0	0	174	0	0	0	0	0	0	0	0	0
AKAP13	gene-AKAP13	XM_024982282.1	protein_coding	0	0	0	174	0	0	0	0	0	0	0	0	0	0	0	0	0	0	0	174	0	0	0	0	0	0	0	0	0
AKAP13	gene-AKAP13	XM_024982283.1	protein_coding	0	0	0	174	0	0	0	0	0	0	0	0	0	0	0	0	0	0	0	174	0	0	0	0	0	0	0	0	0
AKAP13	gene-AKAP13	XM_024982284.1	protein_coding	0	0	0	174	0	0	0	0	0	0	0	0	0	0	0	0	0	0	0	174	0	0	0	0	0	0	0	0	0
AKAP13	gene-AKAP13	XM_024982285.1	protein_coding	0	0	0	174	0	0	0	0	0	0	0	0	0	0	0	0	0	0	0	174	0	0	0	0	0	0	0	0	0
AKAP13	gene-AKAP13	XM_024982286.1	protein_coding	0	0	0	174	0	0	0	0	0	0	0	0	0	0	0	0	0	0	0	174	0	0	0	0	0	0	0	0	0
AKAP13	gene-AKAP13	XM_024982287.1	protein_coding	0	0	0	196	0	0	0	0	0	0	0	0	0	0	0	0	0	0	0	196	0	0	0	0	0	0	0	0	0
AKAP13	gene-AKAP13	XM_024982288.1	protein_coding	0	0	0	174	0	0	0	0	0	0	0	0	0	0	0	0	0	0	0	174	0	0	0	0	0	0	0	0	0
AKAP13	gene-AKAP13	XM_024982289.1	protein_coding	0	0	0	196	0	0	0	0	0	0	0	0	0	0	0	0	0	0	0	196	0	0	0	0	0	0	0	0	0
AKAP13	gene-AKAP13	XM_024982290.1	protein_coding	0	0	0	174	0	0	0	0	0	0	0	0	0	0	0	0	0	0	0	174	0	0	0	0	0	0	0	0	0
AKAP13	gene-AKAP13	XM_024982292.1	protein_coding	0	0	0	174	0	0	0	0	0	0	0	0	0	0	0	0	0	0	0	174	0	0	0	0	0	0	0	0	0
AKAP13	gene-AKAP13	XM_024982293.1	protein_coding	0	0	0	196	0	0	0	0	0	0	0	0	0	0	0	0	0	0	0	196	0	0	0	0	0	0	0	0	0
AKAP13	gene-AKAP13	XM_024982294.1	protein_coding	0	0	0	155	0	0	0	0	0	0	0	0	3	0	0	0	0	0	0	152	0	0	0	0	0	0	0	0	0
AKAP13	gene-AKAP13	XM_024982295.1	protein_coding	0	0	0	161	0	0	0	0	0	0	0	0	2	0	0	0	0	0	0	159	0	0	0	0	0	0	0	0	0
AKAP13	gene-AKAP13	XM_024982296.1	protein_coding	0	0	0	161	0	0	0	0	0	0	0	0	2	0	0	0	0	0	0	159	0	0	0	0	0	0	0	0	0
AKAP13	gene-AKAP13	XM_024982297.1	protein_coding	0	0	0	111	0	0	0	0	0	0	0	0	0	0	0	0	0	0	0	111	0	0	0	0	0	0	0	0	0
AKAP13	gene-AKAP13	XR_003031564.1		0	0	0	174	0	0	0	0	0	0	0	0	0	0	0	0	0	0	0	170	0	0	0	0	0	0	0	0	4
AKAP17A	gene-AKAP17A	XM_024990316.1	protein_coding	0	0	0	2	0	0	0	0	0	0	0	0	1	0	0	0	0	0	0	1	0	0	0	0	0	0	0	0	0
AKAP2	gene-AKAP2	NM_001193034.3	protein_coding	0	0	0	3	0	0	0	0	0	0	0	0	0	0	0	0	0	0	0	2	0	0	0	0	0	0	0	0	1
AKAP4	gene-AKAP4	NM_174235.1	protein_coding	0	0	0	14	0	0	0	0	0	0	0	0	3	0	0	0	0	0	0	8	0	0	0	0	0	0	0	0	3
AKAP5	gene-AKAP5	XM_005211928.4	protein_coding	0	0	0	9	0	0	0	0	0	0	0	0	0	0	0	0	0	0	0	0	0	0	0	0	0	0	0	0	9
AKAP6	gene-AKAP6	NM_001192923.2	protein_coding	0	0	0	478	0	0	0	0	0	0	0	0	2	0	0	0	0	0	0	476	0	0	0	0	0	0	0	0	0
AKAP6	gene-AKAP6	XM_010817158.3	protein_coding	0	0	0	418	0	0	0	0	0	0	0	0	0	0	0	0	0	0	0	418	0	0	0	0	0	0	0	0	0
AKAP6	gene-AKAP6	XM_024981881.1	protein_coding	0	0	0	418	0	0	0	0	0	0	0	0	0	0	0	0	0	0	0	418	0	0	0	0	0	0	0	0	0
AKAP6	gene-AKAP6	XM_024981882.1	protein_coding	0	0	0	478	0	0	0	0	0	0	0	0	2	0	0	0	0	0	0	476	0	0	0	0	0	0	0	0	0
AKAP6	gene-AKAP6	XM_024981884.1	protein_coding	0	0	0	418	0	0	0	0	0	0	0	0	0	0	0	0	0	0	0	418	0	0	0	0	0	0	0	0	0
AKAP6	gene-AKAP6	XM_024981885.1	protein_coding	0	0	0	418	0	0	0	0	0	0	0	0	0	0	0	0	0	0	0	418	0	0	0	0	0	0	0	0	0
AKAP6	gene-AKAP6	XM_024981886.1	protein_coding	0	0	0	336	0	0	0	0	0	0	0	0	43	0	0	0	0	0	0	293	0	0	0	0	0	0	0	0	0
AKAP6	gene-AKAP6	XM_024981887.1	protein_coding	0	0	0	176	0	0	0	0	0	0	0	0	40	0	0	0	0	0	0	136	0	0	0	0	0	0	0	0	0
AKAP7	gene-AKAP7	NM_001102266.1	protein_coding	0	0	0	2	0	0	0	0	0	0	0	0	0	0	0	0	0	0	0	2	0	0	0	0	0	0	0	0	0
AKAP7	gene-AKAP7	XM_005210925.3	protein_coding	0	0	0	2	0	0	0	0	0	0	0	0	0	0	0	0	0	0	0	2	0	0	0	0	0	0	0	0	0
AKAP7	gene-AKAP7	XM_010808551.3	protein_coding	0	0	0	2	0	0	0	0	0	0	0	0	0	0	0	0	0	0	0	2	0	0	0	0	0	0	0	0	0
AKAP8	gene-AKAP8	NM_001102072.1	protein_coding	0	0	0	1	0	0	0	0	0	0	0	0	1	0	0	0	0	0	0	0	0	0	0	0	0	0	0	0	0
AKAP8	gene-AKAP8	XM_015471886.2	protein_coding	0	0	0	1	0	0	0	0	0	0	0	0	1	0	0	0	0	0	0	0	0	0	0	0	0	0	0	0	0
AKAP8L	gene-AKAP8L	XM_002688560.6	protein_coding	0	0	0	2	0	0	0	0	0	0	0	0	0	0	0	0	0	0	0	2	0	0	0	0	0	0	0	0	0
AKAP8L	gene-AKAP8L	XM_005208581.1	protein_coding	0	0	0	2	0	0	0	0	0	0	0	0	0	0	0	0	0	0	0	2	0	0	0	0	0	0	0	0	0
AKAP8L	gene-AKAP8L	XM_005208583.4	protein_coding	0	0	0	2	0	0	0	0	0	0	0	0	0	0	0	0	0	0	0	2	0	0	0	0	0	0	0	0	0
AKAP8L	gene-AKAP8L	XM_010806638.3	protein_coding	0	0	0	2	0	0	0	0	0	0	0	0	0	0	0	0	0	0	0	2	0	0	0	0	0	0	0	0	0
AKAP8L	gene-AKAP8L	XM_024994833.1	protein_coding	0	0	0	2	0	0	0	0	0	0	0	0	0	0	0	0	0	0	0	1	0	0	0	0	0	0	0	0	1
AKAP8L	gene-AKAP8L	XM_024994834.1	protein_coding	0	0	0	1	0	0	0	0	0	0	0	0	0	0	0	0	0	0	0	1	0	0	0	0	0	0	0	0	0
AKAP8L	gene-AKAP8L	XM_024994835.1	protein_coding	0	0	0	2	0	0	0	0	0	0	0	0	0	0	0	0	0	0	0	2	0	0	0	0	0	0	0	0	0
AKAP8L	gene-AKAP8L	XR_003035442.1		0	0	0	2	0	0	0	0	0	0	0	0	0	0	0	0	0	0	0	2	0	0	0	0	0	0	0	0	0
AKAP8L	gene-AKAP8L	XR_003035443.1		0	0	0	2	0	0	0	0	0	0	0	0	0	0	0	0	0	0	0	2	0	0	0	0	0	0	0	0	0
AKAP8L	gene-AKAP8L	XR_003035445.1		0	0	0	2	0	0	0	0	0	0	0	0	0	0	0	0	0	0	0	1	0	0	0	0	0	0	0	0	1
AKAP8L	gene-AKAP8L	XR_003035446.1		0	0	0	2	0	0	0	0	0	0	0	0	0	0	0	0	0	0	0	2	0	0	0	0	0	0	0	0	0
AKAP8L	gene-AKAP8L	XR_003035447.1		0	0	0	2	0	0	0	0	0	0	0	0	0	0	0	0	0	0	0	2	0	0	0	0	0	0	0	0	0
AKAP8L	gene-AKAP8L	XR_235128.1		0	0	0	2	0	0	0	0	0	0	0	0	0	0	0	0	0	0	0	2	0	0	0	0	0	0	0	0	0
AKAP8L	gene-AKAP8L	XR_807603.2		0	0	0	2	0	0	0	0	0	0	0	0	0	0	0	0	0	0	0	1	0	0	0	0	0	0	0	0	1
AKAP9	gene-AKAP9	XM_010803979.3	protein_coding	0	0	0	1	0	0	0	0	0	0	0	0	0	0	0	0	0	0	0	1	0	0	0	0	0	0	0	0	0
AKAP9	gene-AKAP9	XM_010803980.3	protein_coding	0	0	0	1	0	0	0	0	0	0	0	0	0	0	0	0	0	0	0	1	0	0	0	0	0	0	0	0	0
AKAP9	gene-AKAP9	XM_024990970.1	protein_coding	0	0	0	1	0	0	0	0	0	0	0	0	0	0	0	0	0	0	0	1	0	0	0	0	0	0	0	0	0
AKAP9	gene-AKAP9	XM_024990971.1	protein_coding	0	0	0	1	0	0	0	0	0	0	0	0	0	0	0	0	0	0	0	1	0	0	0	0	0	0	0	0	0
AKAP9	gene-AKAP9	XM_024990972.1	protein_coding	0	0	0	1	0	0	0	0	0	0	0	0	0	0	0	0	0	0	0	1	0	0	0	0	0	0	0	0	0
AKAP9	gene-AKAP9	XM_024990973.1	protein_coding	0	0	0	1	0	0	0	0	0	0	0	0	0	0	0	0	0	0	0	1	0	0	0	0	0	0	0	0	0
AKAP9	gene-AKAP9	XM_024990974.1	protein_coding	0	0	0	1	0	0	0	0	0	0	0	0	0	0	0	0	0	0	0	1	0	0	0	0	0	0	0	0	0
AKAP9	gene-AKAP9	XM_024990975.1	protein_coding	0	0	0	1	0	0	0	0	0	0	0	0	0	0	0	0	0	0	0	1	0	0	0	0	0	0	0	0	0
AKAP9	gene-AKAP9	XM_024990976.1	protein_coding	0	0	0	1	0	0	0	0	0	0	0	0	0	0	0	0	0	0	0	1	0	0	0	0	0	0	0	0	0
AKAP9	gene-AKAP9	XM_024990978.1	protein_coding	0	0	0	1	0	0	0	0	0	0	0	0	0	0	0	0	0	0	0	1	0	0	0	0	0	0	0	0	0
AKAP9	gene-AKAP9	XM_024990979.1	protein_coding	0	0	0	1	0	0	0	0	0	0	0	0	0	0	0	0	0	0	0	1	0	0	0	0	0	0	0	0	0
AKAP9	gene-AKAP9	XR_003034283.1		0	0	0	1	0	0	0	0	0	0	0	0	0	0	0	0	0	0	0	1	0	0	0	0	0	0	0	0	0
AKIP1	gene-AKIP1	NM_001034203.2	protein_coding	0	0	0	3	0	0	0	0	0	0	0	0	0	0	0	0	0	0	0	2	0	0	0	0	0	0	0	0	1
AKIP1	gene-AKIP1	XM_005215912.4	protein_coding	0	0	0	3	0	0	0	0	0	0	0	0	0	0	0	0	0	0	0	2	0	0	0	0	0	0	0	0	1
AKIRIN1	gene-AKIRIN1	NM_001101236.1	protein_coding	0	0	0	10	0	0	0	0	0	0	0	0	7	0	0	0	0	0	0	2	0	0	0	0	0	0	0	0	1
AKIRIN2	gene-AKIRIN2	NM_001110087.1	protein_coding	0	0	0	10	0	0	0	0	0	0	0	0	3	0	0	0	0	0	0	6	0	0	0	0	0	0	0	0	1
AKIRIN2	gene-AKIRIN2	XM_010808532.2	protein_coding	0	0	0	10	0	0	0	0	0	0	0	0	3	0	0	0	0	0	0	6	0	0	0	0	0	0	0	0	1
AKNA	gene-AKNA	XM_024996347.1	protein_coding	0	0	0	15	0	0	0	0	0	0	0	0	0	0	0	0	0	0	0	14	0	0	0	0	0	0	0	0	1
AKNA	gene-AKNA	XM_024996348.1	protein_coding	0	0	0	20	0	0	0	0	0	0	0	0	0	0	0	0	0	0	0	19	0	0	0	0	0	0	0	0	1
AKNAD1	gene-AKNAD1	XM_024990037.1	protein_coding	0	0	0	7	0	0	0	0	0	0	0	0	0	0	0	0	0	0	0	7	0	0	0	0	0	0	0	0	0
AKNAD1	gene-AKNAD1	XM_024990038.1	protein_coding	0	0	0	7	0	0	0	0	0	0	0	0	0	0	0	0	0	0	0	7	0	0	0	0	0	0	0	0	0
AKNAD1	gene-AKNAD1	XM_024990039.1	protein_coding	0	0	0	7	0	0	0	0	0	0	0	0	0	0	0	0	0	0	0	7	0	0	0	0	0	0	0	0	0
AKNAD1	gene-AKNAD1	XM_024990040.1	protein_coding	0	0	0	7	0	0	0	0	0	0	0	0	0	0	0	0	0	0	0	7	0	0	0	0	0	0	0	0	0
AKNAD1	gene-AKNAD1	XM_024990041.1	protein_coding	0	0	0	7	0	0	0	0	0	0	0	0	0	0	0	0	0	0	0	7	0	0	0	0	0	0	0	0	0
AKNAD1	gene-AKNAD1	XM_024990042.1	protein_coding	0	0	0	7	0	0	0	0	0	0	0	0	0	0	0	0	0	0	0	7	0	0	0	0	0	0	0	0	0
AKR1A1	gene-AKR1A1	NM_001076513.2	protein_coding	0	0	0	8	0	0	0	0	0	0	0	0	1	0	0	0	0	0	0	7	0	0	0	0	0	0	0	0	0
AKR1A1	gene-AKR1A1	XM_024989745.1	protein_coding	0	0	0	8	0	0	0	0	0	0	0	0	1	0	0	0	0	0	0	7	0	0	0	0	0	0	0	0	0
AKR1B1	gene-AKR1B1	NM_001012519.1	protein_coding	0	0	0	1	0	0	0	0	0	0	0	0	0	0	0	0	0	0	0	1	0	0	0	0	0	0	0	0	0
AKR1B1	gene-AKR1B1	XM_024990494.1	protein_coding	0	0	0	1	0	0	0	0	0	0	0	0	0	0	0	0	0	0	0	1	0	0	0	0	0	0	0	0	0
AKR1B10	gene-AKR1B10	NM_001102088.2	protein_coding	0	0	0	106	0	0	0	0	0	0	0	0	62	0	0	0	0	0	0	44	0	0	0	0	0	0	0	0	0
AKR1B10	gene-AKR1B10	XM_005205761.4	protein_coding	0	0	0	107	0	0	0	0	0	0	0	0	62	0	0	0	0	0	0	45	0	0	0	0	0	0	0	0	0
AKR1B10	gene-AKR1B10	XM_024990712.1	protein_coding	0	0	0	107	0	0	0	0	0	0	0	0	62	0	0	0	0	0	0	45	0	0	0	0	0	0	0	0	0
AKR1B10	gene-AKR1B10	XM_024990713.1	protein_coding	0	0	0	107	0	0	0	0	0	0	0	0	62	0	0	0	0	0	0	45	0	0	0	0	0	0	0	0	0
AKR1C3	gene-AKR1C3	NM_001038584.1	protein_coding	0	0	0	58	0	0	0	0	0	0	0	0	26	0	0	0	0	0	0	29	0	0	0	0	0	0	0	0	3
AKR1C3	gene-AKR1C3	XM_015474089.2	protein_coding	0	0	0	67	0	0	0	0	0	0	0	0	30	0	0	0	0	0	0	34	0	0	0	0	0	0	0	0	3
AKR1C3	gene-AKR1C3	XM_025000829.1	protein_coding	0	0	0	41	0	0	0	0	0	0	0	0	14	0	0	0	0	0	0	24	0	0	0	0	0	0	0	0	3
AKR1C3	gene-AKR1C3	XR_003037703.1		0	0	0	58	0	0	0	0	0	0	0	0	26	0	0	0	0	0	0	29	0	0	0	0	0	0	0	0	3
AKR1C4	gene-AKR1C4	NM_181027.2	protein_coding	0	0	0	24	0	0	0	0	0	0	0	0	5	0	0	0	0	0	0	15	0	0	0	0	0	0	0	0	4
AKR1C4	gene-AKR1C4	XM_005214435.4	protein_coding	0	0	0	24	0	0	0	0	0	0	0	0	5	0	0	0	0	0	0	14	0	0	0	0	0	0	0	0	5
AKR1D1	gene-AKR1D1	NM_001192358.1	protein_coding	0	0	0	29	0	0	0	0	0	0	0	0	4	0	0	0	0	0	0	24	0	0	0	0	0	0	0	0	1
AKR7A2	gene-AKR7A2	NM_001101949.1	protein_coding	0	0	0	24	0	0	0	0	0	0	0	0	19	0	0	0	0	0	0	5	0	0	0	0	0	0	0	0	0
AKT1	gene-AKT1	NM_173986.2	protein_coding	0	0	0	10	0	0	0	0	0	0	0	0	1	0	0	0	0	0	0	5	0	0	0	0	0	0	0	0	4
AKT1	gene-AKT1	XM_024981592.1	protein_coding	0	0	0	10	0	0	0	0	0	0	0	0	1	0	0	0	0	0	0	5	0	0	0	0	0	0	0	0	4
AKT1	gene-AKT1	XM_024981593.1	protein_coding	0	0	0	1	0	0	0	0	0	0	0	0	1	0	0	0	0	0	0	0	0	0	0	0	0	0	0	0	0
AKT2	gene-AKT2	NM_001206146.1	protein_coding	0	0	0	3	0	0	0	0	0	0	0	0	0	0	0	0	0	0	0	1	0	0	0	0	0	0	0	0	2
AKT2	gene-AKT2	XM_005218981.4	protein_coding	0	0	0	5	0	0	0	0	0	0	0	0	0	0	0	0	0	0	0	5	0	0	0	0	0	0	0	0	0
AKT2	gene-AKT2	XM_005218982.4	protein_coding	0	0	0	3	0	0	0	0	0	0	0	0	0	0	0	0	0	0	0	1	0	0	0	0	0	0	0	0	2
AKT2	gene-AKT2	XM_024978395.1	protein_coding	0	0	0	5	0	0	0	0	0	0	0	0	0	0	0	0	0	0	0	5	0	0	0	0	0	0	0	0	0
AKT3	gene-AKT3	NM_001191309.1	protein_coding	0	0	0	210	0	0	0	0	0	0	0	0	1	0	0	0	0	0	0	209	0	0	0	0	0	0	0	0	0
AKT3	gene-AKT3	XM_024975966.1	protein_coding	0	0	0	214	0	0	0	0	0	0	0	0	0	0	0	0	0	0	0	210	0	0	0	0	0	0	0	0	4
AKT3	gene-AKT3	XM_024975967.1	protein_coding	0	0	0	210	0	0	0	0	0	0	0	0	1	0	0	0	0	0	0	209	0	0	0	0	0	0	0	0	0
AKT3	gene-AKT3	XM_024975968.1	protein_coding	0	0	0	210	0	0	0	0	0	0	0	0	0	0	0	0	0	0	0	210	0	0	0	0	0	0	0	0	0
AKT3	gene-AKT3	XM_024975969.1	protein_coding	0	0	0	4	0	0	0	0	0	0	0	0	0	0	0	0	0	0	0	4	0	0	0	0	0	0	0	0	0
AKT3	gene-AKT3	XM_024975971.1	protein_coding	0	0	0	210	0	0	0	0	0	0	0	0	0	0	0	0	0	0	0	210	0	0	0	0	0	0	0	0	0
ALAD	gene-ALAD	NM_001014895.1	protein_coding	0	0	0	2	0	0	0	0	0	0	0	0	1	0	0	0	0	0	0	1	0	0	0	0	0	0	0	0	0
ALB	gene-ALB	NM_180992.2	protein_coding	0	0	0	5	0	0	0	0	0	0	0	0	0	0	0	0	0	0	0	2	0	0	0	0	0	0	0	0	3
ALCAM	gene-ALCAM	NM_174238.1	protein_coding	0	0	0	13	0	0	0	0	0	0	0	0	0	0	0	0	0	0	0	13	0	0	0	0	0	0	0	0	0
ALCAM	gene-ALCAM	XM_005201256.4	protein_coding	0	0	0	13	0	0	0	0	0	0	0	0	0	0	0	0	0	0	0	13	0	0	0	0	0	0	0	0	0
ALCAM	gene-ALCAM	XM_005201257.4	protein_coding	0	0	0	13	0	0	0	0	0	0	0	0	0	0	0	0	0	0	0	13	0	0	0	0	0	0	0	0	0
ALDH1A1	gene-ALDH1A1	NM_174239.2	protein_coding	0	0	0	23	0	0	0	0	0	0	0	0	1	0	0	0	0	0	0	22	0	0	0	0	0	0	0	0	0
ALDH1A2	gene-ALDH1A2	XM_002690855.6	protein_coding	0	0	0	28	0	0	0	0	0	0	0	0	0	0	0	0	0	0	0	28	0	0	0	0	0	0	0	0	0
ALDH1A3	gene-ALDH1A3	XM_024982260.1	protein_coding	0	0	0	11	0	0	0	0	0	0	0	0	0	0	0	0	0	0	0	11	0	0	0	0	0	0	0	0	0
ALDH1B1	gene-ALDH1B1	XM_015472548.2	protein_coding	0	0	0	6	0	0	0	0	0	0	0	0	3	0	0	0	0	0	0	1	0	0	0	0	0	0	0	0	2
ALDH1L1	gene-ALDH1L1	NM_001103087.2	protein_coding	0	0	0	16	0	0	0	0	0	0	0	0	0	0	0	0	0	0	0	16	0	0	0	0	0	0	0	0	0
ALDH1L1	gene-ALDH1L1	XM_024982475.1	protein_coding	0	0	0	16	0	0	0	0	0	0	0	0	0	0	0	0	0	0	0	16	0	0	0	0	0	0	0	0	0
ALDH1L1	gene-ALDH1L1	XR_003031715.1		0	0	0	16	0	0	0	0	0	0	0	0	0	0	0	0	0	0	0	16	0	0	0	0	0	0	0	0	0
ALDH1L2	gene-ALDH1L2	NM_001191391.1	protein_coding	0	0	0	27	0	0	0	0	0	0	0	0	4	0	0	0	0	0	0	21	0	0	0	0	0	0	0	0	2
ALDH2	gene-ALDH2	NM_001075367.1	protein_coding	0	0	0	64	0	0	0	0	0	0	0	0	6	0	0	0	0	0	0	36	0	0	0	0	0	0	0	0	22
ALDH4A1	gene-ALDH4A1	NM_001105646.1	protein_coding	0	0	0	18	0	0	0	0	0	0	0	0	0	0	0	0	0	0	0	18	0	0	0	0	0	0	0	0	0
ALDH4A1	gene-ALDH4A1	XM_024998083.1	protein_coding	0	0	0	18	0	0	0	0	0	0	0	0	0	0	0	0	0	0	0	18	0	0	0	0	0	0	0	0	0
ALDH6A1	gene-ALDH6A1	NM_175811.2	protein_coding	0	0	0	10	0	0	0	0	0	0	0	0	0	0	0	0	0	0	0	8	0	0	0	0	0	0	0	0	2
ALDH6A1	gene-ALDH6A1	XM_024997297.1	protein_coding	0	0	0	12	0	0	0	0	0	0	0	0	0	0	0	0	0	0	0	9	0	0	0	0	0	0	0	0	3
ALDH6A1	gene-ALDH6A1	XM_024997298.1	protein_coding	0	0	0	12	0	0	0	0	0	0	0	0	4	0	0	0	0	0	0	5	0	0	0	0	0	0	0	0	3
ALDH7A1	gene-ALDH7A1	NM_001045969.2	protein_coding	0	0	0	4	0	0	0	0	0	0	0	0	1	0	0	0	0	0	0	3	0	0	0	0	0	0	0	0	0
ALDH8A1	gene-ALDH8A1	NM_001075626.1	protein_coding	0	0	0	4	0	0	0	0	0	0	0	0	0	0	0	0	0	0	0	0	0	0	0	0	0	0	0	0	4
ALDH8A1	gene-ALDH8A1	XM_005210963.4	protein_coding	0	0	0	4	0	0	0	0	0	0	0	0	0	0	0	0	0	0	0	0	0	0	0	0	0	0	0	0	4
ALDH8A1	gene-ALDH8A1	XM_015472874.2	protein_coding	0	0	0	4	0	0	0	0	0	0	0	0	0	0	0	0	0	0	0	0	0	0	0	0	0	0	0	0	4
ALDH8A1	gene-ALDH8A1	XM_015472875.2	protein_coding	0	0	0	4	0	0	0	0	0	0	0	0	0	0	0	0	0	0	0	0	0	0	0	0	0	0	0	0	4
ALDOB	gene-ALDOB	XM_024995697.1	protein_coding	0	0	0	15	0	0	0	0	0	0	0	0	0	0	0	0	0	0	0	12	0	0	0	0	0	0	0	0	3
ALDOC	gene-ALDOC	NM_001097984.2	protein_coding	0	0	0	8	0	0	0	0	0	0	0	0	4	0	0	0	0	0	0	0	0	0	0	0	0	0	0	0	4
ALDOC	gene-ALDOC	XM_005220074.4	protein_coding	0	0	0	8	0	0	0	0	0	0	0	0	4	0	0	0	0	0	0	0	0	0	0	0	0	0	0	0	4
ALDOC	gene-ALDOC	XM_024979725.1	protein_coding	0	0	0	8	0	0	0	0	0	0	0	0	4	0	0	0	0	0	0	1	0	0	0	0	0	0	0	0	3
ALDOC	gene-ALDOC	XM_024979727.1	protein_coding	0	0	0	8	0	0	0	0	0	0	0	0	4	0	0	0	0	0	0	0	0	0	0	0	0	0	0	0	4
ALG1	gene-ALG1	NM_001205603.2	protein_coding	0	0	0	8	0	0	0	0	0	0	0	0	0	0	0	0	0	0	0	3	0	0	0	0	0	0	0	0	5
ALG1	gene-ALG1	XM_005224405.4	protein_coding	0	0	0	8	0	0	0	0	0	0	0	0	0	0	0	0	0	0	0	3	0	0	0	0	0	0	0	0	5
ALG10	gene-ALG10	NM_001076189.1	protein_coding	0	0	0	9	0	0	0	0	0	0	0	0	8	0	0	0	0	0	0	1	0	0	0	0	0	0	0	0	0
ALG10	gene-ALG10	XM_024992020.1	protein_coding	0	0	0	9	0	0	0	0	0	0	0	0	2	0	0	0	0	0	0	7	0	0	0	0	0	0	0	0	0
ALG11	gene-ALG11	XM_002691795.6	protein_coding	0	0	0	1	0	0	0	0	0	0	0	0	1	0	0	0	0	0	0	0	0	0	0	0	0	0	0	0	0
ALG13	gene-ALG13	XM_024988703.1	protein_coding	0	0	0	33	0	0	0	0	0	0	0	0	0	0	0	0	0	0	0	33	0	0	0	0	0	0	0	0	0
ALG13	gene-ALG13	XM_024988704.1	protein_coding	0	0	0	33	0	0	0	0	0	0	0	0	0	0	0	0	0	0	0	33	0	0	0	0	0	0	0	0	0
ALG13	gene-ALG13	XM_024988705.1	protein_coding	0	0	0	33	0	0	0	0	0	0	0	0	0	0	0	0	0	0	0	33	0	0	0	0	0	0	0	0	0
ALG13	gene-ALG13	XM_024988706.1	protein_coding	0	0	0	33	0	0	0	0	0	0	0	0	0	0	0	0	0	0	0	33	0	0	0	0	0	0	0	0	0
ALG13	gene-ALG13	XM_024988707.1	protein_coding	0	0	0	33	0	0	0	0	0	0	0	0	0	0	0	0	0	0	0	33	0	0	0	0	0	0	0	0	0
ALG13	gene-ALG13	XM_024988708.1	protein_coding	0	0	0	33	0	0	0	0	0	0	0	0	0	0	0	0	0	0	0	33	0	0	0	0	0	0	0	0	0
ALG13	gene-ALG13	XM_024988709.1	protein_coding	0	0	0	33	0	0	0	0	0	0	0	0	0	0	0	0	0	0	0	33	0	0	0	0	0	0	0	0	0
ALG13	gene-ALG13	XM_024988710.1	protein_coding	0	0	0	34	0	0	0	0	0	0	0	0	0	0	0	0	0	0	0	33	0	0	0	0	0	0	0	0	1
ALG14	gene-ALG14	NM_001077863.2	protein_coding	0	0	0	44	0	0	0	0	0	0	0	0	0	0	0	0	0	0	0	41	0	0	0	0	0	0	0	0	3
ALG14	gene-ALG14	XM_005204272.4	protein_coding	0	0	0	44	0	0	0	0	0	0	0	0	0	0	0	0	0	0	0	41	0	0	0	0	0	0	0	0	3
ALG3	gene-ALG3	NM_001083511.1	protein_coding	0	0	0	1	0	0	0	0	0	0	0	0	1	0	0	0	0	0	0	0	0	0	0	0	0	0	0	0	0
ALG5	gene-ALG5	NM_001045943.2	protein_coding	0	0	0	9	0	0	0	0	0	0	0	0	2	0	0	0	0	0	0	5	0	0	0	0	0	0	0	0	2
ALG5	gene-ALG5	NM_001142365.1	protein_coding	0	0	0	9	0	0	0	0	0	0	0	0	2	0	0	0	0	0	0	5	0	0	0	0	0	0	0	0	2
ALG5	gene-ALG5	XM_005213572.3	protein_coding	0	0	0	10	0	0	0	0	0	0	0	0	2	0	0	0	0	0	0	6	0	0	0	0	0	0	0	0	2
ALG5	gene-ALG5	XM_024999797.1	protein_coding	0	0	0	9	0	0	0	0	0	0	0	0	2	0	0	0	0	0	0	5	0	0	0	0	0	0	0	0	2
ALG5	gene-ALG5	XR_236608.4		0	0	0	9	0	0	0	0	0	0	0	0	2	0	0	0	0	0	0	5	0	0	0	0	0	0	0	0	2
ALG5	gene-ALG5	XR_236609.4		0	0	0	9	0	0	0	0	0	0	0	0	2	0	0	0	0	0	0	5	0	0	0	0	0	0	0	0	2
ALG6	gene-ALG6	NM_001075432.3	protein_coding	0	0	0	6	0	0	0	0	0	0	0	0	0	0	0	0	0	0	0	6	0	0	0	0	0	0	0	0	0
ALG6	gene-ALG6	XM_024987211.1	protein_coding	0	0	0	6	0	0	0	0	0	0	0	0	0	0	0	0	0	0	0	6	0	0	0	0	0	0	0	0	0
ALG8	gene-ALG8	NM_001076125.2	protein_coding	0	0	0	7	0	0	0	0	0	0	0	0	0	0	0	0	0	0	0	5	0	0	0	0	0	0	0	0	2
ALG9	gene-ALG9	XM_005215881.4	protein_coding	0	0	0	41	0	0	0	0	0	0	0	0	0	0	0	0	0	0	0	36	0	0	0	0	0	0	0	0	5
ALG9	gene-ALG9	XM_010812387.3	protein_coding	0	0	0	41	0	0	0	0	0	0	0	0	0	0	0	0	0	0	0	36	0	0	0	0	0	0	0	0	5
ALG9	gene-ALG9	XM_024975743.1	protein_coding	0	0	0	41	0	0	0	0	0	0	0	0	0	0	0	0	0	0	0	36	0	0	0	0	0	0	0	0	5
ALG9	gene-ALG9	XM_024975744.1	protein_coding	0	0	0	40	0	0	0	0	0	0	0	0	0	0	0	0	0	0	0	35	0	0	0	0	0	0	0	0	5
ALG9	gene-ALG9	XM_024975745.1	protein_coding	0	0	0	41	0	0	0	0	0	0	0	0	0	0	0	0	0	0	0	36	0	0	0	0	0	0	0	0	5
ALK	gene-ALK	XM_024999478.1	protein_coding	0	0	0	39	0	0	0	0	0	0	0	0	0	0	0	0	0	0	0	39	0	0	0	0	0	0	0	0	0
ALKAL1	gene-ALKAL1	XM_010812016.3	protein_coding	0	0	0	59	0	0	0	0	0	0	0	0	1	0	0	0	0	0	0	48	0	0	0	0	0	0	0	0	10
ALKBH1	gene-ALKBH1	NM_001102220.1	protein_coding	0	0	0	3	0	0	0	0	0	0	0	0	0	0	0	0	0	0	0	3	0	0	0	0	0	0	0	0	0
ALKBH1	gene-ALKBH1	XM_005212205.4	protein_coding	0	0	0	3	0	0	0	0	0	0	0	0	0	0	0	0	0	0	0	3	0	0	0	0	0	0	0	0	0
ALKBH3	gene-ALKBH3	NM_001037602.2	protein_coding	0	0	0	8	0	0	0	0	0	0	0	0	2	0	0	0	0	0	0	6	0	0	0	0	0	0	0	0	0
ALKBH3	gene-ALKBH3	XM_005216455.4	protein_coding	0	0	0	8	0	0	0	0	0	0	0	0	2	0	0	0	0	0	0	6	0	0	0	0	0	0	0	0	0
ALKBH3	gene-ALKBH3	XM_024975226.1	protein_coding	0	0	0	8	0	0	0	0	0	0	0	0	2	0	0	0	0	0	0	6	0	0	0	0	0	0	0	0	0
ALKBH3	gene-ALKBH3	XM_024975227.1	protein_coding	0	0	0	5	0	0	0	0	0	0	0	0	2	0	0	0	0	0	0	2	0	0	0	0	0	0	0	0	1
ALKBH4	gene-ALKBH4	NM_001075553.2	protein_coding	0	0	0	6	0	0	0	0	0	0	0	0	2	0	0	0	0	0	0	3	0	0	0	0	0	0	0	0	1
ALKBH8	gene-ALKBH8	NM_001080341.2	protein_coding	0	0	0	2	0	0	0	0	0	0	0	0	0	0	0	0	0	0	0	2	0	0	0	0	0	0	0	0	0
ALKBH8	gene-ALKBH8	XM_010812311.3	protein_coding	0	0	0	2	0	0	0	0	0	0	0	0	0	0	0	0	0	0	0	2	0	0	0	0	0	0	0	0	0
ALKBH8	gene-ALKBH8	XM_010812312.3	protein_coding	0	0	0	2	0	0	0	0	0	0	0	0	0	0	0	0	0	0	0	2	0	0	0	0	0	0	0	0	0
ALLC	gene-ALLC	NM_001075909.2	protein_coding	0	0	0	2	0	0	0	0	0	0	0	0	0	0	0	0	0	0	0	2	0	0	0	0	0	0	0	0	0
ALLC	gene-ALLC	XM_024995764.1	protein_coding	0	0	0	2	0	0	0	0	0	0	0	0	0	0	0	0	0	0	0	2	0	0	0	0	0	0	0	0	0
ALMS1	gene-ALMS1	XM_005212516.4	protein_coding	0	0	0	19	0	0	0	0	0	0	0	0	0	0	0	0	0	0	0	18	0	0	0	0	0	0	0	0	1
ALMS1	gene-ALMS1	XM_010809854.3	protein_coding	0	0	0	19	0	0	0	0	0	0	0	0	0	0	0	0	0	0	0	18	0	0	0	0	0	0	0	0	1
ALMS1	gene-ALMS1	XM_010809855.3	protein_coding	0	0	0	19	0	0	0	0	0	0	0	0	0	0	0	0	0	0	0	18	0	0	0	0	0	0	0	0	1
ALMS1	gene-ALMS1	XM_010809856.3	protein_coding	0	0	0	19	0	0	0	0	0	0	0	0	0	0	0	0	0	0	0	18	0	0	0	0	0	0	0	0	1
ALMS1	gene-ALMS1	XM_010809857.3	protein_coding	0	0	0	19	0	0	0	0	0	0	0	0	0	0	0	0	0	0	0	18	0	0	0	0	0	0	0	0	1
ALMS1	gene-ALMS1	XM_010809860.3	protein_coding	0	0	0	19	0	0	0	0	0	0	0	0	0	0	0	0	0	0	0	18	0	0	0	0	0	0	0	0	1
ALMS1	gene-ALMS1	XM_010809861.3	protein_coding	0	0	0	19	0	0	0	0	0	0	0	0	0	0	0	0	0	0	0	18	0	0	0	0	0	0	0	0	1
ALMS1	gene-ALMS1	XR_809620.3		0	0	0	16	0	0	0	0	0	0	0	0	0	0	0	0	0	0	0	16	0	0	0	0	0	0	0	0	0
ALOX12	gene-ALOX12	NM_001192336.1	protein_coding	0	0	0	3	0	0	0	0	0	0	0	0	2	0	0	0	0	0	0	0	0	0	0	0	0	0	0	0	1
ALOX12	gene-ALOX12	XM_005220195.4	protein_coding	0	0	0	2	0	0	0	0	0	0	0	0	1	0	0	0	0	0	0	1	0	0	0	0	0	0	0	0	0
ALOX12	gene-ALOX12	XM_010815898.3	protein_coding	0	0	0	3	0	0	0	0	0	0	0	0	1	0	0	0	0	0	0	1	0	0	0	0	0	0	0	0	1
ALOX12B	gene-ALOX12B	NM_001192038.1	protein_coding	0	0	0	8	0	0	0	0	0	0	0	0	1	0	0	0	0	0	0	1	0	0	0	0	0	0	0	0	6
ALOX12B	gene-ALOX12B	XM_010815994.3	protein_coding	0	0	0	9	0	0	0	0	0	0	0	0	1	0	0	0	0	0	0	2	0	0	0	0	0	0	0	0	6
ALOX12E	gene-ALOX12E	NM_001083532.1	protein_coding	0	0	0	42	0	0	0	0	0	0	0	0	11	0	0	0	0	0	0	18	0	0	0	0	0	0	0	0	13
ALOX12E	gene-ALOX12E	XM_024980534.1	protein_coding	0	0	0	45	0	0	0	0	0	0	0	0	11	0	0	0	0	0	0	21	0	0	0	0	0	0	0	0	13
ALOX12E	gene-ALOX12E	XM_024980535.1	protein_coding	0	0	0	45	0	0	0	0	0	0	0	0	11	0	0	0	0	0	0	21	0	0	0	0	0	0	0	0	13
ALOX15	gene-ALOX15	NM_174501.2	protein_coding	0	0	0	9	0	0	0	0	0	0	0	0	4	0	0	0	0	0	0	2	0	0	0	0	0	0	0	0	3
ALOX15	gene-ALOX15	XM_015458611.2	protein_coding	0	0	0	9	0	0	0	0	0	0	0	0	4	0	0	0	0	0	0	2	0	0	0	0	0	0	0	0	3
ALOX15	gene-ALOX15	XM_024979618.1	protein_coding	0	0	0	10	0	0	0	0	0	0	0	0	3	0	0	0	0	0	0	4	0	0	0	0	0	0	0	0	3
ALOX15	gene-ALOX15	XM_024979619.1	protein_coding	0	0	0	9	0	0	0	0	0	0	0	0	4	0	0	0	0	0	0	2	0	0	0	0	0	0	0	0	3
ALOX15B	gene-ALOX15B	NM_001205703.1	protein_coding	0	0	0	11	0	0	0	0	0	0	0	0	0	0	0	0	0	0	0	5	0	0	0	0	0	0	0	0	6
ALOX5AP	gene-ALOX5AP	NM_001076293.2	protein_coding	0	0	0	21	0	0	0	0	0	0	0	0	6	0	0	0	0	0	0	14	0	0	0	0	0	0	0	0	1
ALOXE3	gene-ALOXE3	XM_003587417.5	protein_coding	0	0	0	25	0	0	0	0	0	0	0	0	9	0	0	0	0	0	0	12	0	0	0	0	0	0	0	0	4
ALPI	gene-ALPI	NM_173987.2	protein_coding	0	0	0	25	0	0	0	0	0	0	0	0	16	0	0	0	0	0	0	5	0	0	0	0	0	0	0	0	4
ALPK1	gene-ALPK1	XM_005207667.4	protein_coding	0	0	0	9	0	0	0	0	0	0	0	0	1	0	0	0	0	0	0	8	0	0	0	0	0	0	0	0	0
ALPK1	gene-ALPK1	XM_005207668.4	protein_coding	0	0	0	9	0	0	0	0	0	0	0	0	1	0	0	0	0	0	0	8	0	0	0	0	0	0	0	0	0
ALPK1	gene-ALPK1	XM_010805922.3	protein_coding	0	0	0	9	0	0	0	0	0	0	0	0	1	0	0	0	0	0	0	8	0	0	0	0	0	0	0	0	0
ALPK1	gene-ALPK1	XM_010805923.3	protein_coding	0	0	0	9	0	0	0	0	0	0	0	0	1	0	0	0	0	0	0	8	0	0	0	0	0	0	0	0	0
ALPK1	gene-ALPK1	XM_010805924.3	protein_coding	0	0	0	9	0	0	0	0	0	0	0	0	1	0	0	0	0	0	0	8	0	0	0	0	0	0	0	0	0
ALPK1	gene-ALPK1	XM_015471512.2	protein_coding	0	0	0	9	0	0	0	0	0	0	0	0	1	0	0	0	0	0	0	8	0	0	0	0	0	0	0	0	0
ALPK1	gene-ALPK1	XM_015471513.2	protein_coding	0	0	0	9	0	0	0	0	0	0	0	0	1	0	0	0	0	0	0	8	0	0	0	0	0	0	0	0	0
ALPK1	gene-ALPK1	XM_015471515.2	protein_coding	0	0	0	9	0	0	0	0	0	0	0	0	1	0	0	0	0	0	0	7	0	0	0	0	0	0	0	0	1
ALPK1	gene-ALPK1	XM_024993503.1	protein_coding	0	0	0	9	0	0	0	0	0	0	0	0	1	0	0	0	0	0	0	8	0	0	0	0	0	0	0	0	0
ALPK1	gene-ALPK1	XM_024993504.1	protein_coding	0	0	0	9	0	0	0	0	0	0	0	0	1	0	0	0	0	0	0	8	0	0	0	0	0	0	0	0	0
ALPK1	gene-ALPK1	XM_024993505.1	protein_coding	0	0	0	9	0	0	0	0	0	0	0	0	1	0	0	0	0	0	0	8	0	0	0	0	0	0	0	0	0
ALPK1	gene-ALPK1	XM_024993506.1	protein_coding	0	0	0	8	0	0	0	0	0	0	0	0	0	0	0	0	0	0	0	8	0	0	0	0	0	0	0	0	0
ALPK1	gene-ALPK1	XR_003035067.1		0	0	0	8	0	0	0	0	0	0	0	0	0	0	0	0	0	0	0	8	0	0	0	0	0	0	0	0	0
ALPK2	gene-ALPK2	NM_001192248.1	protein_coding	0	0	0	168	0	0	0	0	0	0	0	0	2	0	0	0	0	0	0	165	0	0	0	0	0	0	0	0	1
ALPK2	gene-ALPK2	XM_005224149.4	protein_coding	0	0	0	168	0	0	0	0	0	0	0	0	2	0	0	0	0	0	0	166	0	0	0	0	0	0	0	0	0
ALPK2	gene-ALPK2	XM_010818825.3	protein_coding	0	0	0	57	0	0	0	0	0	0	0	0	0	0	0	0	0	0	0	57	0	0	0	0	0	0	0	0	0
ALPK2	gene-ALPK2	XM_015460089.2	protein_coding	0	0	0	168	0	0	0	0	0	0	0	0	2	0	0	0	0	0	0	166	0	0	0	0	0	0	0	0	0
ALPK2	gene-ALPK2	XM_015460090.2	protein_coding	0	0	0	168	0	0	0	0	0	0	0	0	2	0	0	0	0	0	0	166	0	0	0	0	0	0	0	0	0
ALPK2	gene-ALPK2	XM_015460091.2	protein_coding	0	0	0	68	0	0	0	0	0	0	0	0	7	0	0	0	0	0	0	61	0	0	0	0	0	0	0	0	0
ALPK2	gene-ALPK2	XM_024984218.1	protein_coding	0	0	0	168	0	0	0	0	0	0	0	0	2	0	0	0	0	0	0	166	0	0	0	0	0	0	0	0	0
ALPK2	gene-ALPK2	XM_024984219.1	protein_coding	0	0	0	141	0	0	0	0	0	0	0	0	49	0	0	0	0	0	0	92	0	0	0	0	0	0	0	0	0
ALPK2	gene-ALPK2	XM_024984220.1	protein_coding	0	0	0	63	0	0	0	0	0	0	0	0	6	0	0	0	0	0	0	57	0	0	0	0	0	0	0	0	0
ALPK2	gene-ALPK2	XR_001494986.2		0	0	0	63	0	0	0	0	0	0	0	0	6	0	0	0	0	0	0	57	0	0	0	0	0	0	0	0	0
ALPK2	gene-ALPK2	XR_001494987.2		0	0	0	63	0	0	0	0	0	0	0	0	6	0	0	0	0	0	0	57	0	0	0	0	0	0	0	0	0
ALPK3	gene-ALPK3	XM_015459209.2	protein_coding	0	0	0	11	0	0	0	0	0	0	0	0	0	0	0	0	0	0	0	11	0	0	0	0	0	0	0	0	0
ALPL	gene-ALPL	NM_176858.2	protein_coding	0	0	0	162	0	0	0	0	0	0	0	0	4	0	0	0	0	0	0	158	0	0	0	0	0	0	0	0	0
ALPL	gene-ALPL	XM_015459997.2	protein_coding	0	0	0	162	0	0	0	0	0	0	0	0	4	0	0	0	0	0	0	158	0	0	0	0	0	0	0	0	0
ALPL	gene-ALPL	XM_015460000.2	protein_coding	0	0	0	112	0	0	0	0	0	0	0	0	25	0	0	0	0	0	0	87	0	0	0	0	0	0	0	0	0
ALPL	gene-ALPL	XM_015460001.2	protein_coding	0	0	0	123	0	0	0	0	0	0	0	0	18	0	0	0	0	0	0	105	0	0	0	0	0	0	0	0	0
ALPL	gene-ALPL	XM_015460007.2	protein_coding	0	0	0	50	0	0	0	0	0	0	0	0	24	0	0	0	0	0	0	26	0	0	0	0	0	0	0	0	0
ALPL	gene-ALPL	XM_024998229.1	protein_coding	0	0	0	127	0	0	0	0	0	0	0	0	2	0	0	0	0	0	0	125	0	0	0	0	0	0	0	0	0
ALPL	gene-ALPL	XM_024998230.1	protein_coding	0	0	0	162	0	0	0	0	0	0	0	0	4	0	0	0	0	0	0	158	0	0	0	0	0	0	0	0	0
ALPL	gene-ALPL	XM_024998232.1	protein_coding	0	0	0	265	0	0	0	0	0	0	0	0	23	0	0	0	0	0	0	242	0	0	0	0	0	0	0	0	0
ALPL	gene-ALPL	XM_024998233.1	protein_coding	0	0	0	124	0	0	0	0	0	0	0	0	12	0	0	0	0	0	0	112	0	0	0	0	0	0	0	0	0
ALS2	gene-ALS2	XM_002685510.6	protein_coding	0	0	0	86	0	0	0	0	0	0	0	0	12	0	0	0	0	0	0	71	0	0	0	0	0	0	0	0	3
ALS2	gene-ALS2	XM_005202685.4	protein_coding	0	0	0	86	0	0	0	0	0	0	0	0	14	0	0	0	0	0	0	69	0	0	0	0	0	0	0	0	3
ALS2	gene-ALS2	XM_005202686.4	protein_coding	0	0	0	86	0	0	0	0	0	0	0	0	14	0	0	0	0	0	0	69	0	0	0	0	0	0	0	0	3
ALS2	gene-ALS2	XM_024981303.1	protein_coding	0	0	0	50	0	0	0	0	0	0	0	0	10	0	0	0	0	0	0	37	0	0	0	0	0	0	0	0	3
ALS2CL	gene-ALS2CL	NM_001102488.1	protein_coding	0	0	0	14	0	0	0	0	0	0	0	0	0	0	0	0	0	0	0	12	0	0	0	0	0	0	0	0	2
ALS2CL	gene-ALS2CL	XM_005223044.4	protein_coding	0	0	0	14	0	0	0	0	0	0	0	0	1	0	0	0	0	0	0	12	0	0	0	0	0	0	0	0	1
ALS2CL	gene-ALS2CL	XM_005223045.4	protein_coding	0	0	0	14	0	0	0	0	0	0	0	0	1	0	0	0	0	0	0	12	0	0	0	0	0	0	0	0	1
ALS2CL	gene-ALS2CL	XM_005223046.4	protein_coding	0	0	0	14	0	0	0	0	0	0	0	0	0	0	0	0	0	0	0	13	0	0	0	0	0	0	0	0	1
ALS2CL	gene-ALS2CL	XM_005223047.4	protein_coding	0	0	0	13	0	0	0	0	0	0	0	0	1	0	0	0	0	0	0	9	0	0	0	0	0	0	0	0	3
ALS2CL	gene-ALS2CL	XM_024982504.1	protein_coding	0	0	0	14	0	0	0	0	0	0	0	0	0	0	0	0	0	0	0	13	0	0	0	0	0	0	0	0	1
ALS2CL	gene-ALS2CL	XM_024982505.1	protein_coding	0	0	0	13	0	0	0	0	0	0	0	0	1	0	0	0	0	0	0	10	0	0	0	0	0	0	0	0	2
ALS2CL	gene-ALS2CL	XM_024982507.1	protein_coding	0	0	0	13	0	0	0	0	0	0	0	0	1	0	0	0	0	0	0	9	0	0	0	0	0	0	0	0	3
ALS2CR12	gene-ALS2CR12	NM_001105461.1	protein_coding	0	0	0	55	0	0	0	0	0	0	0	0	0	0	0	0	0	0	0	45	0	0	0	0	0	0	0	0	10
ALS2CR12	gene-ALS2CR12	XM_005202673.4	protein_coding	0	0	0	90	0	0	0	0	0	0	0	0	0	0	0	0	0	0	0	89	0	0	0	0	0	0	0	0	1
ALX1	gene-ALX1	NM_001192291.2	protein_coding	0	0	0	19	0	0	0	0	0	0	0	0	2	0	0	0	0	0	0	16	0	0	0	0	0	0	0	0	1
ALX3	gene-ALX3	NM_001192553.1	protein_coding	0	0	0	8	0	0	0	0	0	0	0	0	1	0	0	0	0	0	0	4	0	0	0	0	0	0	0	0	3
ALX4	gene-ALX4	NM_001030304.1	protein_coding	0	0	0	11	0	0	0	0	0	0	0	0	0	0	0	0	0	0	0	11	0	0	0	0	0	0	0	0	0
AMBN	gene-AMBN	NM_173988.2	protein_coding	0	0	0	11	0	0	0	0	0	0	0	0	0	0	0	0	0	0	0	3	0	0	0	0	0	0	0	0	8
AMBRA1	gene-AMBRA1	NM_001034522.2	protein_coding	0	0	0	50	0	0	0	0	0	0	0	0	2	0	0	0	0	0	0	47	0	0	0	0	0	0	0	0	1
AMBRA1	gene-AMBRA1	XM_005216457.4	protein_coding	0	0	0	50	0	0	0	0	0	0	0	0	2	0	0	0	0	0	0	47	0	0	0	0	0	0	0	0	1
AMBRA1	gene-AMBRA1	XM_010812831.3	protein_coding	0	0	0	50	0	0	0	0	0	0	0	0	2	0	0	0	0	0	0	47	0	0	0	0	0	0	0	0	1
AMBRA1	gene-AMBRA1	XM_010812832.3	protein_coding	0	0	0	50	0	0	0	0	0	0	0	0	2	0	0	0	0	0	0	47	0	0	0	0	0	0	0	0	1
AMBRA1	gene-AMBRA1	XM_010812833.3	protein_coding	0	0	0	50	0	0	0	0	0	0	0	0	2	0	0	0	0	0	0	47	0	0	0	0	0	0	0	0	1
AMBRA1	gene-AMBRA1	XM_024975262.1	protein_coding	0	0	0	50	0	0	0	0	0	0	0	0	2	0	0	0	0	0	0	47	0	0	0	0	0	0	0	0	1
AMBRA1	gene-AMBRA1	XM_024975263.1	protein_coding	0	0	0	50	0	0	0	0	0	0	0	0	2	0	0	0	0	0	0	47	0	0	0	0	0	0	0	0	1
AMBRA1	gene-AMBRA1	XM_024975264.1	protein_coding	0	0	0	50	0	0	0	0	0	0	0	0	2	0	0	0	0	0	0	47	0	0	0	0	0	0	0	0	1
AMBRA1	gene-AMBRA1	XM_024975265.1	protein_coding	0	0	0	50	0	0	0	0	0	0	0	0	2	0	0	0	0	0	0	47	0	0	0	0	0	0	0	0	1
AMBRA1	gene-AMBRA1	XM_024975266.1	protein_coding	0	0	0	50	0	0	0	0	0	0	0	0	2	0	0	0	0	0	0	47	0	0	0	0	0	0	0	0	1
AMDHD1	gene-AMDHD1	XM_024991451.1	protein_coding	0	0	0	29	0	0	0	0	0	0	0	0	0	0	0	0	0	0	0	29	0	0	0	0	0	0	0	0	0
AMER1	gene-AMER1	XM_002700170.5	protein_coding	0	0	0	3	0	0	0	0	0	0	0	0	0	0	0	0	0	0	0	3	0	0	0	0	0	0	0	0	0
AMER1	gene-AMER1	XM_005228272.3	protein_coding	0	0	0	2	0	0	0	0	0	0	0	0	0	0	0	0	0	0	0	1	0	0	0	0	0	0	0	0	1
AMER1	gene-AMER1	XM_010822047.3	protein_coding	0	0	0	3	0	0	0	0	0	0	0	0	0	0	0	0	0	0	0	3	0	0	0	0	0	0	0	0	0
AMER1	gene-AMER1	XR_003033570.1		0	0	0	8	0	0	0	0	0	0	0	0	5	0	0	0	0	0	0	3	0	0	0	0	0	0	0	0	0
AMER1	gene-AMER1	XR_003033571.1		0	0	0	13	0	0	0	0	0	0	0	0	5	0	0	0	0	0	0	8	0	0	0	0	0	0	0	0	0
AMER1	gene-AMER1	XR_817022.3		0	0	0	3	0	0	0	0	0	0	0	0	0	0	0	0	0	0	0	3	0	0	0	0	0	0	0	0	0
AMER2	gene-AMER2	XM_025000083.1	protein_coding	0	0	0	23	0	0	0	0	0	0	0	0	8	0	0	0	0	0	0	7	0	0	0	0	0	0	0	0	8
AMER2	gene-AMER2	XM_025000084.1	protein_coding	0	0	0	23	0	0	0	0	0	0	0	0	8	0	0	0	0	0	0	7	0	0	0	0	0	0	0	0	8
AMER3	gene-AMER3	XM_002685201.5	protein_coding	0	0	0	1	0	0	0	0	0	0	0	0	0	0	0	0	0	0	0	1	0	0	0	0	0	0	0	0	0
AMIGO1	gene-AMIGO1	NM_001101119.1	protein_coding	0	0	0	2	0	0	0	0	0	0	0	0	0	0	0	0	0	0	0	2	0	0	0	0	0	0	0	0	0
AMMECR1	gene-AMMECR1	XM_024988747.1	protein_coding	0	0	0	17	0	0	0	0	0	0	0	0	0	0	0	0	0	0	0	16	0	0	0	0	0	0	0	0	1
AMMECR1	gene-AMMECR1	XM_024988748.1	protein_coding	0	0	0	17	0	0	0	0	0	0	0	0	0	0	0	0	0	0	0	16	0	0	0	0	0	0	0	0	1
AMMECR1	gene-AMMECR1	XR_003033534.1		0	0	0	17	0	0	0	0	0	0	0	0	0	0	0	0	0	0	0	16	0	0	0	0	0	0	0	0	1
AMMECR1	gene-AMMECR1	XR_003033535.1		0	0	0	17	0	0	0	0	0	0	0	0	0	0	0	0	0	0	0	16	0	0	0	0	0	0	0	0	1
AMMECR1	gene-AMMECR1	XR_003033536.1		0	0	0	17	0	0	0	0	0	0	0	0	0	0	0	0	0	0	0	16	0	0	0	0	0	0	0	0	1
AMN	gene-AMN	NM_001077041.2	protein_coding	0	0	0	2	0	0	0	0	0	0	0	0	1	0	0	0	0	0	0	1	0	0	0	0	0	0	0	0	0
AMN1	gene-AMN1	NM_001075858.2	protein_coding	0	0	0	1	0	0	0	0	0	0	0	0	0	0	0	0	0	0	0	1	0	0	0	0	0	0	0	0	0
AMN1	gene-AMN1	XM_005206834.4	protein_coding	0	0	0	1	0	0	0	0	0	0	0	0	0	0	0	0	0	0	0	1	0	0	0	0	0	0	0	0	0
AMN1	gene-AMN1	XM_005206836.4	protein_coding	0	0	0	1	0	0	0	0	0	0	0	0	0	0	0	0	0	0	0	1	0	0	0	0	0	0	0	0	0
AMN1	gene-AMN1	XM_024991809.1	protein_coding	0	0	0	1	0	0	0	0	0	0	0	0	0	0	0	0	0	0	0	1	0	0	0	0	0	0	0	0	0
AMN1	gene-AMN1	XM_024991810.1	protein_coding	0	0	0	1	0	0	0	0	0	0	0	0	0	0	0	0	0	0	0	1	0	0	0	0	0	0	0	0	0
AMOT	gene-AMOT	NM_001206309.1	protein_coding	0	0	0	29	0	0	0	0	0	0	0	0	8	0	0	0	0	0	0	19	0	0	0	0	0	0	0	0	2
AMOT	gene-AMOT	XM_005227926.3	protein_coding	0	0	0	41	0	0	0	0	0	0	0	0	3	0	0	0	0	0	0	37	0	0	0	0	0	0	0	0	1
AMOT	gene-AMOT	XM_005227927.3	protein_coding	0	0	0	41	0	0	0	0	0	0	0	0	3	0	0	0	0	0	0	37	0	0	0	0	0	0	0	0	1
AMOT	gene-AMOT	XM_005227928.4	protein_coding	0	0	0	41	0	0	0	0	0	0	0	0	3	0	0	0	0	0	0	37	0	0	0	0	0	0	0	0	1
AMOT	gene-AMOT	XM_005227929.4	protein_coding	0	0	0	41	0	0	0	0	0	0	0	0	3	0	0	0	0	0	0	37	0	0	0	0	0	0	0	0	1
AMOT	gene-AMOT	XM_010821771.2	protein_coding	0	0	0	41	0	0	0	0	0	0	0	0	3	0	0	0	0	0	0	37	0	0	0	0	0	0	0	0	1
AMOT	gene-AMOT	XM_010821775.1	protein_coding	0	0	0	41	0	0	0	0	0	0	0	0	3	0	0	0	0	0	0	37	0	0	0	0	0	0	0	0	1
AMOTL1	gene-AMOTL1	XM_002692960.5	protein_coding	0	0	0	80	0	0	0	0	0	0	0	0	2	0	0	0	0	0	0	77	0	0	0	0	0	0	0	0	1
AMOTL1	gene-AMOTL1	XM_005215774.4	protein_coding	0	0	0	242	0	0	0	0	0	0	0	0	2	0	0	0	0	0	0	236	0	0	0	0	0	0	0	0	4
AMOTL1	gene-AMOTL1	XM_005215775.4	protein_coding	0	0	0	242	0	0	0	0	0	0	0	0	2	0	0	0	0	0	0	236	0	0	0	0	0	0	0	0	4
AMOTL1	gene-AMOTL1	XM_005215776.4	protein_coding	0	0	0	80	0	0	0	0	0	0	0	0	2	0	0	0	0	0	0	77	0	0	0	0	0	0	0	0	1
AMOTL1	gene-AMOTL1	XM_024975721.1	protein_coding	0	0	0	80	0	0	0	0	0	0	0	0	2	0	0	0	0	0	0	77	0	0	0	0	0	0	0	0	1
AMOTL2	gene-AMOTL2	XM_005201937.4	protein_coding	0	0	0	10	0	0	0	0	0	0	0	0	0	0	0	0	0	0	0	10	0	0	0	0	0	0	0	0	0
AMOTL2	gene-AMOTL2	XM_010801599.3	protein_coding	0	0	0	10	0	0	0	0	0	0	0	0	0	0	0	0	0	0	0	10	0	0	0	0	0	0	0	0	0
AMOTL2	gene-AMOTL2	XM_010801600.3	protein_coding	0	0	0	10	0	0	0	0	0	0	0	0	0	0	0	0	0	0	0	10	0	0	0	0	0	0	0	0	0
AMPD1	gene-AMPD1	NM_001100349.1	protein_coding	0	0	0	12	0	0	0	0	0	0	0	0	1	0	0	0	0	0	0	10	0	0	0	0	0	0	0	0	1
AMPD2	gene-AMPD2	XM_024988407.1	protein_coding	0	0	0	1	0	0	0	0	0	0	0	0	1	0	0	0	0	0	0	0	0	0	0	0	0	0	0	0	0
AMPD3	gene-AMPD3	XM_024975806.1	protein_coding	0	0	0	7	0	0	0	0	0	0	0	0	0	0	0	0	0	0	0	6	0	0	0	0	0	0	0	0	1
AMPH	gene-AMPH	NM_001098130.1	protein_coding	0	0	0	5	0	0	0	0	0	0	0	0	0	0	0	0	0	0	0	5	0	0	0	0	0	0	0	0	0
AMPH	gene-AMPH	XM_010804428.3	protein_coding	0	0	0	5	0	0	0	0	0	0	0	0	0	0	0	0	0	0	0	5	0	0	0	0	0	0	0	0	0
AMT	gene-AMT	NM_177485.2	protein_coding	0	0	0	3	0	0	0	0	0	0	0	0	2	0	0	0	0	0	0	1	0	0	0	0	0	0	0	0	0
AMTN	gene-AMTN	NM_001302953.1	protein_coding	0	0	0	3	0	0	0	0	0	0	0	0	2	0	0	0	0	0	0	1	0	0	0	0	0	0	0	0	0
AMY2B	gene-AMY2B	XM_024985916.1	protein_coding	0	0	0	1	0	0	0	0	0	0	0	0	0	0	0	0	0	0	0	1	0	0	0	0	0	0	0	0	0
AMZ1	gene-AMZ1	XM_002698165.5	protein_coding	0	0	0	7	0	0	0	0	0	0	0	0	3	0	0	0	0	0	0	0	0	0	0	0	0	0	0	0	4
AMZ1	gene-AMZ1	XM_024985371.1	protein_coding	0	0	0	4	0	0	0	0	0	0	0	0	0	0	0	0	0	0	0	0	0	0	0	0	0	0	0	0	4
AMZ2	gene-AMZ2	NM_001034481.1	protein_coding	0	0	0	5	0	0	0	0	0	0	0	0	2	0	0	0	0	0	0	1	0	0	0	0	0	0	0	0	2
AMZ2	gene-AMZ2	XM_005221355.4	protein_coding	0	0	0	6	0	0	0	0	0	0	0	0	2	0	0	0	0	0	0	1	0	0	0	0	0	0	0	0	3
AMZ2	gene-AMZ2	XM_005221356.4	protein_coding	0	0	0	6	0	0	0	0	0	0	0	0	2	0	0	0	0	0	0	1	0	0	0	0	0	0	0	0	3
AMZ2	gene-AMZ2	XM_005221358.4	protein_coding	0	0	0	6	0	0	0	0	0	0	0	0	2	0	0	0	0	0	0	1	0	0	0	0	0	0	0	0	3
AMZ2	gene-AMZ2	XM_005221359.4	protein_coding	0	0	0	6	0	0	0	0	0	0	0	0	2	0	0	0	0	0	0	1	0	0	0	0	0	0	0	0	3
AMZ2	gene-AMZ2	XM_010816656.3	protein_coding	0	0	0	6	0	0	0	0	0	0	0	0	2	0	0	0	0	0	0	1	0	0	0	0	0	0	0	0	3
AMZ2	gene-AMZ2	XM_024980087.1	protein_coding	0	0	0	6	0	0	0	0	0	0	0	0	2	0	0	0	0	0	0	1	0	0	0	0	0	0	0	0	3
AMZ2	gene-AMZ2	XM_024980088.1	protein_coding	0	0	0	6	0	0	0	0	0	0	0	0	2	0	0	0	0	0	0	1	0	0	0	0	0	0	0	0	3
AMZ2	gene-AMZ2	XM_024980089.1	protein_coding	0	0	0	6	0	0	0	0	0	0	0	0	2	0	0	0	0	0	0	1	0	0	0	0	0	0	0	0	3
AMZ2	gene-AMZ2	XM_024980090.1	protein_coding	0	0	0	6	0	0	0	0	0	0	0	0	2	0	0	0	0	0	0	1	0	0	0	0	0	0	0	0	3
AMZ2	gene-AMZ2	XM_024980091.1	protein_coding	0	0	0	6	0	0	0	0	0	0	0	0	2	0	0	0	0	0	0	1	0	0	0	0	0	0	0	0	3
ANAPC1	gene-ANAPC1	XM_002691126.5	protein_coding	0	0	0	5	0	0	0	0	0	0	0	0	0	0	0	0	0	0	0	4	0	0	0	0	0	0	0	0	1
ANAPC1	gene-ANAPC1	XM_005212369.4	protein_coding	0	0	0	5	0	0	0	0	0	0	0	0	0	0	0	0	0	0	0	4	0	0	0	0	0	0	0	0	1
ANAPC1	gene-ANAPC1	XM_010809765.3	protein_coding	0	0	0	5	0	0	0	0	0	0	0	0	0	0	0	0	0	0	0	4	0	0	0	0	0	0	0	0	1
ANAPC1	gene-ANAPC1	XM_010809766.3	protein_coding	0	0	0	5	0	0	0	0	0	0	0	0	0	0	0	0	0	0	0	4	0	0	0	0	0	0	0	0	1
ANAPC1	gene-ANAPC1	XM_024999268.1	protein_coding	0	0	0	5	0	0	0	0	0	0	0	0	0	0	0	0	0	0	0	4	0	0	0	0	0	0	0	0	1
ANAPC10	gene-ANAPC10	NM_001080357.2	protein_coding	0	0	0	2	0	0	0	0	0	0	0	0	0	0	0	0	0	0	0	1	0	0	0	0	0	0	0	0	1
ANAPC10	gene-ANAPC10	XM_005217513.4	protein_coding	0	0	0	2	0	0	0	0	0	0	0	0	0	0	0	0	0	0	0	1	0	0	0	0	0	0	0	0	1
ANAPC10	gene-ANAPC10	XM_010813723.3	protein_coding	0	0	0	1	0	0	0	0	0	0	0	0	0	0	0	0	0	0	0	1	0	0	0	0	0	0	0	0	0
ANAPC10	gene-ANAPC10	XM_010813725.3	protein_coding	0	0	0	2	0	0	0	0	0	0	0	0	0	0	0	0	0	0	0	1	0	0	0	0	0	0	0	0	1
ANAPC10	gene-ANAPC10	XM_015475364.2	protein_coding	0	0	0	1	0	0	0	0	0	0	0	0	0	0	0	0	0	0	0	1	0	0	0	0	0	0	0	0	0
ANAPC10	gene-ANAPC10	XM_024977497.1	protein_coding	0	0	0	2	0	0	0	0	0	0	0	0	0	0	0	0	0	0	0	1	0	0	0	0	0	0	0	0	1
ANAPC13	gene-ANAPC13	NM_001113229.2	protein_coding	0	0	0	4	0	0	0	0	0	0	0	0	0	0	0	0	0	0	0	2	0	0	0	0	0	0	0	0	2
ANAPC13	gene-ANAPC13	NM_001113234.2	protein_coding	0	0	0	4	0	0	0	0	0	0	0	0	0	0	0	0	0	0	0	2	0	0	0	0	0	0	0	0	2
ANAPC13	gene-ANAPC13	XM_005201931.4	protein_coding	0	0	0	4	0	0	0	0	0	0	0	0	0	0	0	0	0	0	0	2	0	0	0	0	0	0	0	0	2
ANAPC13	gene-ANAPC13	XM_005201932.4	protein_coding	0	0	0	4	0	0	0	0	0	0	0	0	0	0	0	0	0	0	0	2	0	0	0	0	0	0	0	0	2
ANAPC13	gene-ANAPC13	XM_005201934.4	protein_coding	0	0	0	4	0	0	0	0	0	0	0	0	0	0	0	0	0	0	0	2	0	0	0	0	0	0	0	0	2
ANAPC15	gene-ANAPC15	NM_001034243.1	protein_coding	0	0	0	1	0	0	0	0	0	0	0	0	1	0	0	0	0	0	0	0	0	0	0	0	0	0	0	0	0
ANAPC15	gene-ANAPC15	XM_005216165.4	protein_coding	0	0	0	1	0	0	0	0	0	0	0	0	1	0	0	0	0	0	0	0	0	0	0	0	0	0	0	0	0
ANAPC15	gene-ANAPC15	XM_005216166.4	protein_coding	0	0	0	1	0	0	0	0	0	0	0	0	1	0	0	0	0	0	0	0	0	0	0	0	0	0	0	0	0
ANAPC15	gene-ANAPC15	XM_005216167.4	protein_coding	0	0	0	1	0	0	0	0	0	0	0	0	1	0	0	0	0	0	0	0	0	0	0	0	0	0	0	0	0
ANAPC4	gene-ANAPC4	NM_001192378.1	protein_coding	0	0	0	7	0	0	0	0	0	0	0	0	0	0	0	0	0	0	0	7	0	0	0	0	0	0	0	0	0
ANAPC5	gene-ANAPC5	NM_001192945.1	protein_coding	0	0	0	10	0	0	0	0	0	0	0	0	3	0	0	0	0	0	0	7	0	0	0	0	0	0	0	0	0
ANAPC5	gene-ANAPC5	XM_005217905.4	protein_coding	0	0	0	10	0	0	0	0	0	0	0	0	3	0	0	0	0	0	0	7	0	0	0	0	0	0	0	0	0
ANAPC5	gene-ANAPC5	XM_015475490.2	protein_coding	0	0	0	10	0	0	0	0	0	0	0	0	3	0	0	0	0	0	0	7	0	0	0	0	0	0	0	0	0
ANAPC5	gene-ANAPC5	XM_024977409.1	protein_coding	0	0	0	7	0	0	0	0	0	0	0	0	0	0	0	0	0	0	0	7	0	0	0	0	0	0	0	0	0
ANAPC5	gene-ANAPC5	XM_024977410.1	protein_coding	0	0	0	7	0	0	0	0	0	0	0	0	0	0	0	0	0	0	0	7	0	0	0	0	0	0	0	0	0
ANAPC7	gene-ANAPC7	NM_001192845.1	protein_coding	0	0	0	21	0	0	0	0	0	0	0	0	2	0	0	0	0	0	0	5	0	0	0	0	0	0	0	0	14
ANGEL2	gene-ANGEL2	NM_001099110.1	protein_coding	0	0	0	6	0	0	0	0	0	0	0	0	0	0	0	0	0	0	0	2	0	0	0	0	0	0	0	0	4
ANGEL2	gene-ANGEL2	XM_005217379.4	protein_coding	0	0	0	6	0	0	0	0	0	0	0	0	0	0	0	0	0	0	0	2	0	0	0	0	0	0	0	0	4
ANGEL2	gene-ANGEL2	XM_010813574.2	protein_coding	0	0	0	6	0	0	0	0	0	0	0	0	0	0	0	0	0	0	0	2	0	0	0	0	0	0	0	0	4
ANGEL2	gene-ANGEL2	XM_010813575.2	protein_coding	0	0	0	6	0	0	0	0	0	0	0	0	2	0	0	0	0	0	0	0	0	0	0	0	0	0	0	0	4
ANGEL2	gene-ANGEL2	XM_010813577.2	protein_coding	0	0	0	6	0	0	0	0	0	0	0	0	0	0	0	0	0	0	0	2	0	0	0	0	0	0	0	0	4
ANGEL2	gene-ANGEL2	XM_024976409.1	protein_coding	0	0	0	6	0	0	0	0	0	0	0	0	0	0	0	0	0	0	0	2	0	0	0	0	0	0	0	0	4
ANGEL2	gene-ANGEL2	XM_024976410.1	protein_coding	0	0	0	6	0	0	0	0	0	0	0	0	2	0	0	0	0	0	0	0	0	0	0	0	0	0	0	0	4
ANGPT1	gene-ANGPT1	NM_001076797.1	protein_coding	0	0	0	27	0	0	0	0	0	0	0	0	0	0	0	0	0	0	0	27	0	0	0	0	0	0	0	0	0
ANGPT2	gene-ANGPT2	NM_001098855.1	protein_coding	0	0	0	9	0	0	0	0	0	0	0	0	4	0	0	0	0	0	0	5	0	0	0	0	0	0	0	0	0
ANGPT4	gene-ANGPT4	NM_001076483.2	protein_coding	0	0	0	8	0	0	0	0	0	0	0	0	1	0	0	0	0	0	0	6	0	0	0	0	0	0	0	0	1
ANGPTL1	gene-ANGPTL1	NM_001075426.1	protein_coding	0	0	0	3	0	0	0	0	0	0	0	0	1	0	0	0	0	0	0	2	0	0	0	0	0	0	0	0	0
ANGPTL1	gene-ANGPTL1	XM_015475137.2	protein_coding	0	0	0	3	0	0	0	0	0	0	0	0	1	0	0	0	0	0	0	2	0	0	0	0	0	0	0	0	0
ANGPTL1	gene-ANGPTL1	XM_024976168.1	protein_coding	0	0	0	4	0	0	0	0	0	0	0	0	1	0	0	0	0	0	0	3	0	0	0	0	0	0	0	0	0
ANGPTL2	gene-ANGPTL2	NM_001109814.1	protein_coding	0	0	0	3	0	0	0	0	0	0	0	0	0	0	0	0	0	0	0	2	0	0	0	0	0	0	0	0	1
ANGPTL2	gene-ANGPTL2	XM_005213249.3	protein_coding	0	0	0	3	0	0	0	0	0	0	0	0	0	0	0	0	0	0	0	2	0	0	0	0	0	0	0	0	1
ANGPTL3	gene-ANGPTL3	NM_001080345.2	protein_coding	0	0	0	1	0	0	0	0	0	0	0	0	1	0	0	0	0	0	0	0	0	0	0	0	0	0	0	0	0
ANGPTL5	gene-ANGPTL5	NM_001128069.1	protein_coding	0	0	0	2	0	0	0	0	0	0	0	0	0	0	0	0	0	0	0	0	0	0	0	0	0	0	0	0	2
ANGPTL5	gene-ANGPTL5	XM_010812298.3	protein_coding	0	0	0	2	0	0	0	0	0	0	0	0	0	0	0	0	0	0	0	0	0	0	0	0	0	0	0	0	2
ANGPTL6	gene-ANGPTL6	NM_001128070.1	protein_coding	0	0	0	4	0	0	0	0	0	0	0	0	3	0	0	0	0	0	0	0	0	0	0	0	0	0	0	0	1
ANGPTL6	gene-ANGPTL6	XM_005208760.4	protein_coding	0	0	0	5	0	0	0	0	0	0	0	0	3	0	0	0	0	0	0	1	0	0	0	0	0	0	0	0	1
ANGPTL6	gene-ANGPTL6	XM_005208762.4	protein_coding	0	0	0	5	0	0	0	0	0	0	0	0	3	0	0	0	0	0	0	1	0	0	0	0	0	0	0	0	1
ANHX	gene-ANHX	XM_015475449.2	protein_coding	0	0	0	6	0	0	0	0	0	0	0	0	1	0	0	0	0	0	0	3	0	0	0	0	0	0	0	0	2
ANK1	gene-ANK1	XM_010820356.3	protein_coding	0	0	0	3	0	0	0	0	0	0	0	0	0	0	0	0	0	0	0	3	0	0	0	0	0	0	0	0	0
ANK1	gene-ANK1	XM_010820357.3	protein_coding	0	0	0	3	0	0	0	0	0	0	0	0	0	0	0	0	0	0	0	3	0	0	0	0	0	0	0	0	0
ANK1	gene-ANK1	XM_015460891.2	protein_coding	0	0	0	105	0	0	0	0	0	0	0	0	0	0	0	0	0	0	0	105	0	0	0	0	0	0	0	0	0
ANK1	gene-ANK1	XM_015460892.2	protein_coding	0	0	0	3	0	0	0	0	0	0	0	0	0	0	0	0	0	0	0	3	0	0	0	0	0	0	0	0	0
ANK1	gene-ANK1	XM_024986484.1	protein_coding	0	0	0	173	0	0	0	0	0	0	0	0	0	0	0	0	0	0	0	173	0	0	0	0	0	0	0	0	0
ANK1	gene-ANK1	XM_024986485.1	protein_coding	0	0	0	173	0	0	0	0	0	0	0	0	0	0	0	0	0	0	0	173	0	0	0	0	0	0	0	0	0
ANK1	gene-ANK1	XM_024986486.1	protein_coding	0	0	0	173	0	0	0	0	0	0	0	0	0	0	0	0	0	0	0	173	0	0	0	0	0	0	0	0	0
ANK1	gene-ANK1	XM_024986487.1	protein_coding	0	0	0	173	0	0	0	0	0	0	0	0	0	0	0	0	0	0	0	173	0	0	0	0	0	0	0	0	0
ANK1	gene-ANK1	XM_024986488.1	protein_coding	0	0	0	173	0	0	0	0	0	0	0	0	0	0	0	0	0	0	0	173	0	0	0	0	0	0	0	0	0
ANK1	gene-ANK1	XM_024986489.1	protein_coding	0	0	0	173	0	0	0	0	0	0	0	0	0	0	0	0	0	0	0	173	0	0	0	0	0	0	0	0	0
ANK1	gene-ANK1	XM_024986490.1	protein_coding	0	0	0	167	0	0	0	0	0	0	0	0	4	0	0	0	0	0	0	163	0	0	0	0	0	0	0	0	0
ANK2	gene-ANK2	XM_024993485.1	protein_coding	0	0	0	290	0	0	0	0	0	0	0	0	0	0	0	0	0	0	0	289	0	0	0	0	0	0	0	0	1
ANK2	gene-ANK2	XM_024993486.1	protein_coding	0	0	0	266	0	0	0	0	0	0	0	0	0	0	0	0	0	0	0	262	0	0	0	0	0	0	0	0	4
ANK2	gene-ANK2	XM_024993487.1	protein_coding	0	0	0	266	0	0	0	0	0	0	0	0	0	0	0	0	0	0	0	262	0	0	0	0	0	0	0	0	4
ANK2	gene-ANK2	XM_024993488.1	protein_coding	0	0	0	266	0	0	0	0	0	0	0	0	0	0	0	0	0	0	0	262	0	0	0	0	0	0	0	0	4
ANK2	gene-ANK2	XM_024993489.1	protein_coding	0	0	0	266	0	0	0	0	0	0	0	0	0	0	0	0	0	0	0	262	0	0	0	0	0	0	0	0	4
ANK2	gene-ANK2	XM_024993490.1	protein_coding	0	0	0	266	0	0	0	0	0	0	0	0	0	0	0	0	0	0	0	262	0	0	0	0	0	0	0	0	4
ANK2	gene-ANK2	XM_024993491.1	protein_coding	0	0	0	266	0	0	0	0	0	0	0	0	0	0	0	0	0	0	0	262	0	0	0	0	0	0	0	0	4
ANK2	gene-ANK2	XM_024993492.1	protein_coding	0	0	0	266	0	0	0	0	0	0	0	0	0	0	0	0	0	0	0	262	0	0	0	0	0	0	0	0	4
ANK2	gene-ANK2	XM_024993493.1	protein_coding	0	0	0	266	0	0	0	0	0	0	0	0	0	0	0	0	0	0	0	262	0	0	0	0	0	0	0	0	4
ANK2	gene-ANK2	XM_024993494.1	protein_coding	0	0	0	266	0	0	0	0	0	0	0	0	0	0	0	0	0	0	0	262	0	0	0	0	0	0	0	0	4
ANK2	gene-ANK2	XM_024993495.1	protein_coding	0	0	0	266	0	0	0	0	0	0	0	0	0	0	0	0	0	0	0	262	0	0	0	0	0	0	0	0	4
ANK2	gene-ANK2	XM_024993496.1	protein_coding	0	0	0	298	0	0	0	0	0	0	0	0	0	0	0	0	0	0	0	297	0	0	0	0	0	0	0	0	1
ANK2	gene-ANK2	XM_024993497.1	protein_coding	0	0	0	331	0	0	0	0	0	0	0	0	0	0	0	0	0	0	0	331	0	0	0	0	0	0	0	0	0
ANK2	gene-ANK2	XM_024993498.1	protein_coding	0	0	0	331	0	0	0	0	0	0	0	0	0	0	0	0	0	0	0	331	0	0	0	0	0	0	0	0	0
ANK3	gene-ANK3	NM_001105620.1	protein_coding	0	0	0	12	0	0	0	0	0	0	0	0	0	0	0	0	0	0	0	3	0	0	0	0	0	0	0	0	9
ANK3	gene-ANK3	XM_010820489.3	protein_coding	0	0	0	12	0	0	0	0	0	0	0	0	0	0	0	0	0	0	0	3	0	0	0	0	0	0	0	0	9
ANK3	gene-ANK3	XM_024986626.1	protein_coding	0	0	0	287	0	0	0	0	0	0	0	0	0	0	0	0	0	0	0	266	0	0	0	0	0	0	0	0	21
ANK3	gene-ANK3	XM_024986627.1	protein_coding	0	0	0	287	0	0	0	0	0	0	0	0	0	0	0	0	0	0	0	266	0	0	0	0	0	0	0	0	21
ANK3	gene-ANK3	XM_024986628.1	protein_coding	0	0	0	287	0	0	0	0	0	0	0	0	0	0	0	0	0	0	0	266	0	0	0	0	0	0	0	0	21
ANK3	gene-ANK3	XM_024986629.1	protein_coding	0	0	0	68	0	0	0	0	0	0	0	0	0	0	0	0	0	0	0	68	0	0	0	0	0	0	0	0	0
ANK3	gene-ANK3	XM_024986630.1	protein_coding	0	0	0	287	0	0	0	0	0	0	0	0	0	0	0	0	0	0	0	266	0	0	0	0	0	0	0	0	21
ANK3	gene-ANK3	XM_024986631.1	protein_coding	0	0	0	69	0	0	0	0	0	0	0	0	0	0	0	0	0	0	0	68	0	0	0	0	0	0	0	0	1
ANK3	gene-ANK3	XM_024986632.1	protein_coding	0	0	0	12	0	0	0	0	0	0	0	0	0	0	0	0	0	0	0	5	0	0	0	0	0	0	0	0	7
ANKAR	gene-ANKAR	XM_024979745.1	protein_coding	0	0	0	5	0	0	0	0	0	0	0	0	0	0	0	0	0	0	0	5	0	0	0	0	0	0	0	0	0
ANKAR	gene-ANKAR	XM_024979747.1	protein_coding	0	0	0	5	0	0	0	0	0	0	0	0	0	0	0	0	0	0	0	5	0	0	0	0	0	0	0	0	0
ANKAR	gene-ANKAR	XM_024979753.1	protein_coding	0	0	0	5	0	0	0	0	0	0	0	0	0	0	0	0	0	0	0	5	0	0	0	0	0	0	0	0	0
ANKAR	gene-ANKAR	XM_024979761.1	protein_coding	0	0	0	5	0	0	0	0	0	0	0	0	0	0	0	0	0	0	0	4	0	0	0	0	0	0	0	0	1
ANKDD1A	gene-ANKDD1A	XM_024998178.1	protein_coding	0	0	0	2	0	0	0	0	0	0	0	0	2	0	0	0	0	0	0	0	0	0	0	0	0	0	0	0	0
ANKDD1B	gene-ANKDD1B	XM_024998177.1	protein_coding	0	0	0	32	0	0	0	0	0	0	0	0	3	0	0	0	0	0	0	25	0	0	0	0	0	0	0	0	4
ANKEF1	gene-ANKEF1	XM_002692038.5	protein_coding	0	0	0	6	0	0	0	0	0	0	0	0	0	0	0	0	0	0	0	6	0	0	0	0	0	0	0	0	0
ANKEF1	gene-ANKEF1	XM_015473953.2	protein_coding	0	0	0	6	0	0	0	0	0	0	0	0	0	0	0	0	0	0	0	6	0	0	0	0	0	0	0	0	0
ANKEF1	gene-ANKEF1	XM_025000908.1	protein_coding	0	0	0	6	0	0	0	0	0	0	0	0	0	0	0	0	0	0	0	6	0	0	0	0	0	0	0	0	0
ANKFY1	gene-ANKFY1	XM_024980714.1	protein_coding	0	0	0	2	0	0	0	0	0	0	0	0	0	0	0	0	0	0	0	2	0	0	0	0	0	0	0	0	0
ANKFY1	gene-ANKFY1	XM_024980715.1	protein_coding	0	0	0	2	0	0	0	0	0	0	0	0	0	0	0	0	0	0	0	2	0	0	0	0	0	0	0	0	0
ANKH	gene-ANKH	NM_001109793.1	protein_coding	0	0	0	85	0	0	0	0	0	0	0	0	3	0	0	0	0	0	0	82	0	0	0	0	0	0	0	0	0
ANKHD1	gene-ANKHD1	XM_005209497.4	protein_coding	0	0	0	16	0	0	0	0	0	0	0	0	1	0	0	0	0	0	0	15	0	0	0	0	0	0	0	0	0
ANKHD1	gene-ANKHD1	XM_024995216.1	protein_coding	0	0	0	16	0	0	0	0	0	0	0	0	1	0	0	0	0	0	0	15	0	0	0	0	0	0	0	0	0
ANKHD1	gene-ANKHD1	XM_024995217.1	protein_coding	0	0	0	16	0	0	0	0	0	0	0	0	1	0	0	0	0	0	0	15	0	0	0	0	0	0	0	0	0
ANKHD1	gene-ANKHD1	XM_024995218.1	protein_coding	0	0	0	16	0	0	0	0	0	0	0	0	1	0	0	0	0	0	0	15	0	0	0	0	0	0	0	0	0
ANKHD1	gene-ANKHD1	XM_024995219.1	protein_coding	0	0	0	10	0	0	0	0	0	0	0	0	1	0	0	0	0	0	0	7	0	0	0	0	0	0	0	0	2
ANKIB1	gene-ANKIB1	NM_001192052.1	protein_coding	0	0	0	4	0	0	0	0	0	0	0	0	1	0	0	0	0	0	0	3	0	0	0	0	0	0	0	0	0
ANKIB1	gene-ANKIB1	XM_024990529.1	protein_coding	0	0	0	4	0	0	0	0	0	0	0	0	1	0	0	0	0	0	0	3	0	0	0	0	0	0	0	0	0
ANKIB1	gene-ANKIB1	XM_024990530.1	protein_coding	0	0	0	6	0	0	0	0	0	0	0	0	0	0	0	0	0	0	0	6	0	0	0	0	0	0	0	0	0
ANKIB1	gene-ANKIB1	XM_024990531.1	protein_coding	0	0	0	4	0	0	0	0	0	0	0	0	1	0	0	0	0	0	0	3	0	0	0	0	0	0	0	0	0
ANKIB1	gene-ANKIB1	XM_024990532.1	protein_coding	0	0	0	4	0	0	0	0	0	0	0	0	1	0	0	0	0	0	0	3	0	0	0	0	0	0	0	0	0
ANKLE2	gene-ANKLE2	XM_002694448.5	protein_coding	0	0	0	1	0	0	0	0	0	0	0	0	0	0	0	0	0	0	0	0	0	0	0	0	0	0	0	0	1
ANKMY1	gene-ANKMY1	XM_024990319.1	protein_coding	0	0	0	3	0	0	0	0	0	0	0	0	0	0	0	0	0	0	0	3	0	0	0	0	0	0	0	0	0
ANKMY1	gene-ANKMY1	XM_024990321.1	protein_coding	0	0	0	3	0	0	0	0	0	0	0	0	0	0	0	0	0	0	0	3	0	0	0	0	0	0	0	0	0
ANKMY2	gene-ANKMY2	NM_001075384.2	protein_coding	0	0	0	2	0	0	0	0	0	0	0	0	1	0	0	0	0	0	0	1	0	0	0	0	0	0	0	0	0
ANKMY2	gene-ANKMY2	XM_005205176.4	protein_coding	0	0	0	3	0	0	0	0	0	0	0	0	2	0	0	0	0	0	0	1	0	0	0	0	0	0	0	0	0
ANKMY2	gene-ANKMY2	XM_005205177.4	protein_coding	0	0	0	2	0	0	0	0	0	0	0	0	1	0	0	0	0	0	0	1	0	0	0	0	0	0	0	0	0
ANKMY2	gene-ANKMY2	XM_015468288.2	protein_coding	0	0	0	2	0	0	0	0	0	0	0	0	1	0	0	0	0	0	0	1	0	0	0	0	0	0	0	0	0
ANKRD10	gene-ANKRD10	NM_001101921.1	protein_coding	0	0	0	15	0	0	0	0	0	0	0	0	3	0	0	0	0	0	0	9	0	0	0	0	0	0	0	0	3
ANKRD10	gene-ANKRD10	XM_024999838.1	protein_coding	0	0	0	15	0	0	0	0	0	0	0	0	3	0	0	0	0	0	0	12	0	0	0	0	0	0	0	0	0
ANKRD11	gene-ANKRD11	XM_005218779.4	protein_coding	0	0	0	31	0	0	0	0	0	0	0	0	0	0	0	0	0	0	0	30	0	0	0	0	0	0	0	0	1
ANKRD11	gene-ANKRD11	XM_005218780.4	protein_coding	0	0	0	31	0	0	0	0	0	0	0	0	0	0	0	0	0	0	0	30	0	0	0	0	0	0	0	0	1
ANKRD11	gene-ANKRD11	XM_005218781.4	protein_coding	0	0	0	31	0	0	0	0	0	0	0	0	0	0	0	0	0	0	0	30	0	0	0	0	0	0	0	0	1
ANKRD11	gene-ANKRD11	XM_005218783.4	protein_coding	0	0	0	31	0	0	0	0	0	0	0	0	0	0	0	0	0	0	0	30	0	0	0	0	0	0	0	0	1
ANKRD11	gene-ANKRD11	XM_024978920.1	protein_coding	0	0	0	31	0	0	0	0	0	0	0	0	0	0	0	0	0	0	0	30	0	0	0	0	0	0	0	0	1
ANKRD11	gene-ANKRD11	XM_024978921.1	protein_coding	0	0	0	31	0	0	0	0	0	0	0	0	0	0	0	0	0	0	0	30	0	0	0	0	0	0	0	0	1
ANKRD11	gene-ANKRD11	XM_024978922.1	protein_coding	0	0	0	31	0	0	0	0	0	0	0	0	0	0	0	0	0	0	0	30	0	0	0	0	0	0	0	0	1
ANKRD11	gene-ANKRD11	XM_024978923.1	protein_coding	0	0	0	31	0	0	0	0	0	0	0	0	0	0	0	0	0	0	0	30	0	0	0	0	0	0	0	0	1
ANKRD12	gene-ANKRD12	XM_002697743.5	protein_coding	0	0	0	50	0	0	0	0	0	0	0	0	1	0	0	0	0	0	0	45	0	0	0	0	0	0	0	0	4
ANKRD12	gene-ANKRD12	XM_002697744.6	protein_coding	0	0	0	50	0	0	0	0	0	0	0	0	1	0	0	0	0	0	0	45	0	0	0	0	0	0	0	0	4
ANKRD12	gene-ANKRD12	XM_015460128.2	protein_coding	0	0	0	20	0	0	0	0	0	0	0	0	3	0	0	0	0	0	0	13	0	0	0	0	0	0	0	0	4
ANKRD12	gene-ANKRD12	XM_024984609.1	protein_coding	0	0	0	50	0	0	0	0	0	0	0	0	1	0	0	0	0	0	0	45	0	0	0	0	0	0	0	0	4
ANKRD12	gene-ANKRD12	XM_024984610.1	protein_coding	0	0	0	50	0	0	0	0	0	0	0	0	1	0	0	0	0	0	0	45	0	0	0	0	0	0	0	0	4
ANKRD13A	gene-ANKRD13A	NM_001205709.1	protein_coding	0	0	0	5	0	0	0	0	0	0	0	0	1	0	0	0	0	0	0	4	0	0	0	0	0	0	0	0	0
ANKRD13B	gene-ANKRD13B	NM_001206247.2	protein_coding	0	0	0	6	0	0	0	0	0	0	0	0	2	0	0	0	0	0	0	4	0	0	0	0	0	0	0	0	0
ANKRD13D	gene-ANKRD13D	NM_001101857.1	protein_coding	0	0	0	4	0	0	0	0	0	0	0	0	2	0	0	0	0	0	0	1	0	0	0	0	0	0	0	0	1
ANKRD13D	gene-ANKRD13D	XM_024987013.1	protein_coding	0	0	0	4	0	0	0	0	0	0	0	0	2	0	0	0	0	0	0	1	0	0	0	0	0	0	0	0	1
ANKRD13D	gene-ANKRD13D	XM_024987014.1	protein_coding	0	0	0	4	0	0	0	0	0	0	0	0	2	0	0	0	0	0	0	2	0	0	0	0	0	0	0	0	0
ANKRD13D	gene-ANKRD13D	XM_024987015.1	protein_coding	0	0	0	4	0	0	0	0	0	0	0	0	2	0	0	0	0	0	0	1	0	0	0	0	0	0	0	0	1
ANKRD13D	gene-ANKRD13D	XM_024987016.1	protein_coding	0	0	0	4	0	0	0	0	0	0	0	0	2	0	0	0	0	0	0	1	0	0	0	0	0	0	0	0	1
ANKRD16	gene-ANKRD16	NM_001075331.1	protein_coding	0	0	0	12	0	0	0	0	0	0	0	0	6	0	0	0	0	0	0	3	0	0	0	0	0	0	0	0	3
ANKRD16	gene-ANKRD16	XM_005214397.4	protein_coding	0	0	0	17	0	0	0	0	0	0	0	0	6	0	0	0	0	0	0	9	0	0	0	0	0	0	0	0	2
ANKRD16	gene-ANKRD16	XM_005214398.3	protein_coding	0	0	0	12	0	0	0	0	0	0	0	0	6	0	0	0	0	0	0	3	0	0	0	0	0	0	0	0	3
ANKRD16	gene-ANKRD16	XM_005214399.3	protein_coding	0	0	0	12	0	0	0	0	0	0	0	0	6	0	0	0	0	0	0	3	0	0	0	0	0	0	0	0	3
ANKRD16	gene-ANKRD16	XM_005214400.2	protein_coding	0	0	0	12	0	0	0	0	0	0	0	0	6	0	0	0	0	0	0	4	0	0	0	0	0	0	0	0	2
ANKRD16	gene-ANKRD16	XM_025000441.1	protein_coding	0	0	0	12	0	0	0	0	0	0	0	0	6	0	0	0	0	0	0	4	0	0	0	0	0	0	0	0	2
ANKRD16	gene-ANKRD16	XM_025000442.1	protein_coding	0	0	0	18	0	0	0	0	0	0	0	0	6	0	0	0	0	0	0	12	0	0	0	0	0	0	0	0	0
ANKRD17	gene-ANKRD17	NM_001192181.2	protein_coding	0	0	0	60	0	0	0	0	0	0	0	0	7	0	0	0	0	0	0	52	0	0	0	0	0	0	0	0	1
ANKRD17	gene-ANKRD17	XM_005208081.4	protein_coding	0	0	0	58	0	0	0	0	0	0	0	0	5	0	0	0	0	0	0	52	0	0	0	0	0	0	0	0	1
ANKRD17	gene-ANKRD17	XM_010806199.3	protein_coding	0	0	0	48	0	0	0	0	0	0	0	0	7	0	0	0	0	0	0	41	0	0	0	0	0	0	0	0	0
ANKRD17	gene-ANKRD17	XM_015471681.2	protein_coding	0	0	0	58	0	0	0	0	0	0	0	0	5	0	0	0	0	0	0	52	0	0	0	0	0	0	0	0	1
ANKRD17	gene-ANKRD17	XM_024993124.1	protein_coding	0	0	0	60	0	0	0	0	0	0	0	0	7	0	0	0	0	0	0	52	0	0	0	0	0	0	0	0	1
ANKRD17	gene-ANKRD17	XM_024993126.1	protein_coding	0	0	0	58	0	0	0	0	0	0	0	0	5	0	0	0	0	0	0	52	0	0	0	0	0	0	0	0	1
ANKRD17	gene-ANKRD17	XM_024993127.1	protein_coding	0	0	0	60	0	0	0	0	0	0	0	0	7	0	0	0	0	0	0	52	0	0	0	0	0	0	0	0	1
ANKRD17	gene-ANKRD17	XM_024993128.1	protein_coding	0	0	0	48	0	0	0	0	0	0	0	0	7	0	0	0	0	0	0	41	0	0	0	0	0	0	0	0	0
ANKRD17	gene-ANKRD17	XM_024993129.1	protein_coding	0	0	0	45	0	0	0	0	0	0	0	0	7	0	0	0	0	0	0	38	0	0	0	0	0	0	0	0	0
ANKRD17	gene-ANKRD17	XM_024993130.1	protein_coding	0	0	0	58	0	0	0	0	0	0	0	0	5	0	0	0	0	0	0	52	0	0	0	0	0	0	0	0	1
ANKRD17	gene-ANKRD17	XM_024993131.1	protein_coding	0	0	0	58	0	0	0	0	0	0	0	0	5	0	0	0	0	0	0	52	0	0	0	0	0	0	0	0	1
ANKRD17	gene-ANKRD17	XM_024993132.1	protein_coding	0	0	0	48	0	0	0	0	0	0	0	0	7	0	0	0	0	0	0	41	0	0	0	0	0	0	0	0	0
ANKRD17	gene-ANKRD17	XM_024993133.1	protein_coding	0	0	0	48	0	0	0	0	0	0	0	0	7	0	0	0	0	0	0	41	0	0	0	0	0	0	0	0	0
ANKRD22	gene-ANKRD22	NM_001081579.1	protein_coding	0	0	0	8	0	0	0	0	0	0	0	0	0	0	0	0	0	0	0	8	0	0	0	0	0	0	0	0	0
ANKRD22	gene-ANKRD22	XM_015460565.2	protein_coding	0	0	0	8	0	0	0	0	0	0	0	0	0	0	0	0	0	0	0	8	0	0	0	0	0	0	0	0	0
ANKRD22	gene-ANKRD22	XM_024985516.1	protein_coding	0	0	0	9	0	0	0	0	0	0	0	0	0	0	0	0	0	0	0	8	0	0	0	0	0	0	0	0	1
ANKRD22	gene-ANKRD22	XM_024985518.1	protein_coding	0	0	0	8	0	0	0	0	0	0	0	0	0	0	0	0	0	0	0	8	0	0	0	0	0	0	0	0	0
ANKRD23	gene-ANKRD23	XM_002691137.6	protein_coding	0	0	0	3	0	0	0	0	0	0	0	0	0	0	0	0	0	0	0	2	0	0	0	0	0	0	0	0	1
ANKRD23	gene-ANKRD23	XM_005212392.4	protein_coding	0	0	0	3	0	0	0	0	0	0	0	0	0	0	0	0	0	0	0	2	0	0	0	0	0	0	0	0	1
ANKRD23	gene-ANKRD23	XR_809585.3		0	0	0	2	0	0	0	0	0	0	0	0	0	0	0	0	0	0	0	0	0	0	0	0	0	0	0	0	2
ANKRD24	gene-ANKRD24	XM_010806998.3	protein_coding	0	0	0	2	0	0	0	0	0	0	0	0	0	0	0	0	0	0	0	1	0	0	0	0	0	0	0	0	1
ANKRD24	gene-ANKRD24	XM_010806999.3	protein_coding	0	0	0	2	0	0	0	0	0	0	0	0	0	0	0	0	0	0	0	1	0	0	0	0	0	0	0	0	1
ANKRD24	gene-ANKRD24	XM_010807000.3	protein_coding	0	0	0	2	0	0	0	0	0	0	0	0	0	0	0	0	0	0	0	1	0	0	0	0	0	0	0	0	1
ANKRD24	gene-ANKRD24	XM_010807002.3	protein_coding	0	0	0	2	0	0	0	0	0	0	0	0	0	0	0	0	0	0	0	1	0	0	0	0	0	0	0	0	1
ANKRD24	gene-ANKRD24	XM_010807004.3	protein_coding	0	0	0	2	0	0	0	0	0	0	0	0	0	0	0	0	0	0	0	1	0	0	0	0	0	0	0	0	1
ANKRD24	gene-ANKRD24	XM_024995017.1	protein_coding	0	0	0	2	0	0	0	0	0	0	0	0	0	0	0	0	0	0	0	1	0	0	0	0	0	0	0	0	1
ANKRD24	gene-ANKRD24	XM_024995018.1	protein_coding	0	0	0	2	0	0	0	0	0	0	0	0	0	0	0	0	0	0	0	1	0	0	0	0	0	0	0	0	1
ANKRD26	gene-ANKRD26	NM_001113767.1	protein_coding	0	0	0	23	0	0	0	0	0	0	0	0	4	0	0	0	0	0	0	19	0	0	0	0	0	0	0	0	0
ANKRD26	gene-ANKRD26	XM_015473990.2	protein_coding	0	0	0	23	0	0	0	0	0	0	0	0	4	0	0	0	0	0	0	19	0	0	0	0	0	0	0	0	0
ANKRD26	gene-ANKRD26	XM_025000707.1	protein_coding	0	0	0	23	0	0	0	0	0	0	0	0	4	0	0	0	0	0	0	19	0	0	0	0	0	0	0	0	0
ANKRD27	gene-ANKRD27	NM_001102532.1	protein_coding	0	0	0	4	0	0	0	0	0	0	0	0	0	0	0	0	0	0	0	3	0	0	0	0	0	0	0	0	1
ANKRD27	gene-ANKRD27	XM_005219042.4	protein_coding	0	0	0	4	0	0	0	0	0	0	0	0	0	0	0	0	0	0	0	3	0	0	0	0	0	0	0	0	1
ANKRD27	gene-ANKRD27	XM_024978637.1	protein_coding	0	0	0	1	0	0	0	0	0	0	0	0	0	0	0	0	0	0	0	1	0	0	0	0	0	0	0	0	0
ANKRD28	gene-ANKRD28	NM_001205960.1	protein_coding	0	0	0	54	0	0	0	0	0	0	0	0	0	0	0	0	0	0	0	52	0	0	0	0	0	0	0	0	2
ANKRD28	gene-ANKRD28	XM_010801755.3	protein_coding	0	0	0	52	0	0	0	0	0	0	0	0	0	0	0	0	0	0	0	50	0	0	0	0	0	0	0	0	2
ANKRD28	gene-ANKRD28	XM_024989835.1	protein_coding	0	0	0	92	0	0	0	0	0	0	0	0	1	0	0	0	0	0	0	89	0	0	0	0	0	0	0	0	2
ANKRD28	gene-ANKRD28	XM_024989836.1	protein_coding	0	0	0	51	0	0	0	0	0	0	0	0	1	0	0	0	0	0	0	47	0	0	0	0	0	0	0	0	3
ANKRD28	gene-ANKRD28	XM_024989840.1	protein_coding	0	0	0	49	0	0	0	0	0	0	0	0	0	0	0	0	0	0	0	47	0	0	0	0	0	0	0	0	2
ANKRD28	gene-ANKRD28	XM_024989841.1	protein_coding	0	0	0	25	0	0	0	0	0	0	0	0	1	0	0	0	0	0	0	23	0	0	0	0	0	0	0	0	1
[truncated: 106,575 more rows]

## Sheet: GO
ONTOLOGY	ID	Description	GeneRatio	BgRatio	pvalue	p.adjust	qvalue	geneID	Count
CC	GO:0030054	cell junction	315/3145	414/4711	9.98e-06	0.00387124	0.0036969	AAK1/ABHD17A/ABHD6/ABR/ACHE/ACTB/ACTN1/ACTN4/ADA/ADAM10/ADCY1/ADGRL1/ADGRL3/ADORA2B/ADRA2A/AFAP1L1/AKAP5/AKR1A1/ALDH1A1/ANXA6/ARF1/ARHGEF9/ARL14EP/ARL2/ARL6IP5/ARL8B/ARPC5L/ATAD1/ATAT1/ATP6V0A1/ATP6V0A2/ATP6V0E2/ATP6V1B1/ATP6V1C1/ATP6V1G1/ATP6V1G2/AURKA/B4GALT1/BAIAP2L2/BASP1/BCAR3/C1QB/C4A/CABP1/CABP4/CACNB2/CACNB3/CACNG3/CALB1/CAMK2B/CAMK2N1/CAMK2N2/CAPRIN1/CASR/CD53/CD99L2/CDH2/CDH5/CDH6/CDK5/…	315
BP	GO:0003018	vascular process in circulatory system	46/3067	51/4541	0.000144678	0.100337	0.100337	ABCC1/ACTA2/ADORA2B/ADRA2A/ADRA2B/AGT/AGTR1/ANGPT1/ATG5/ATP1A2/AVP/CASR/CAV1/COMP/CTNNBIP1/DDAH1/EDN2/EDNRA/EDNRB/EXT1/F2R/F2RL1/FABP5/GCLM/GPX1/HRH1/ITGB1BP1/KCNMA1/KNG1/NPPA/NPPB/NTS/P2RY2/PDE2A/PRKG1/RHOA/SCNN1B/SERPINF2/SLC1A1/SLC1A3/SLC2A1/SNTA1/SOD1/UTS2R/VAMP2/ZDHHC21	46
BP	GO:0003008	system process	260/3067	341/4541	0.000163996	0.100337	0.100337	ABCC1/ABCG2/ACTA2/ADCY1/ADH5/ADIPOQ/ADORA2B/ADRA1A/ADRA2A/ADRA2B/ADRB2/AGT/AGTR1/AIPL1/ANGPT1/ANXA6/AP3B1/APLN/APOA2/APP/AQP2/AQP4/ARL6IP5/ASB2/ATAD1/ATG5/ATP1A2/ATP2A1/ATP2B4/ATP6V1B1/AVP/BBS4/BMP4/CABP1/CALB1/CAMK2D/CAMK2N1/CASR/CAV1/CAV3/CCL11/CCL2/CCND2/CD36/CDHR1/CDK5/CHMP2B/CHRM2/CHRM3/CHRNA1/CHRNA3/CHRNA5/CHRNA7/CHRND/CHRNE/CHRNG/CLDN4/CLIC5/CLN5/CNGA2/CNGA3/CNGB1/COL1A1/COL1A2/COL2A1/COMP…	260
BP	GO:0035150	regulation of tube size	37/3067	40/4541	0.000187898	0.100337	0.100337	ACTA2/ADORA2B/ADRA2A/ADRA2B/AGT/AGTR1/ATG5/ATP1A2/AVP/CASR/CAV1/COMP/EDN2/EDNRA/EDNRB/EXT1/F2R/F2RL1/GCLM/GPX1/HRH1/ITGB1BP1/KCNMA1/KNG1/NPPA/NPPB/NTS/P2RY2/PRKG1/RHOA/SCNN1B/SERPINF2/SNTA1/SOD1/UTS2R/VAMP2/ZDHHC21	37
BP	GO:0035296	regulation of tube diameter	37/3067	40/4541	0.000187898	0.100337	0.100337	ACTA2/ADORA2B/ADRA2A/ADRA2B/AGT/AGTR1/ATG5/ATP1A2/AVP/CASR/CAV1/COMP/EDN2/EDNRA/EDNRB/EXT1/F2R/F2RL1/GCLM/GPX1/HRH1/ITGB1BP1/KCNMA1/KNG1/NPPA/NPPB/NTS/P2RY2/PRKG1/RHOA/SCNN1B/SERPINF2/SNTA1/SOD1/UTS2R/VAMP2/ZDHHC21	37
BP	GO:0097746	blood vessel diameter maintenance	37/3067	40/4541	0.000187898	0.100337	0.100337	ACTA2/ADORA2B/ADRA2A/ADRA2B/AGT/AGTR1/ATG5/ATP1A2/AVP/CASR/CAV1/COMP/EDN2/EDNRA/EDNRB/EXT1/F2R/F2RL1/GCLM/GPX1/HRH1/ITGB1BP1/KCNMA1/KNG1/NPPA/NPPB/NTS/P2RY2/PRKG1/RHOA/SCNN1B/SERPINF2/SNTA1/SOD1/UTS2R/VAMP2/ZDHHC21	37
CC	GO:0045202	synapse	213/3145	281/4711	0.000437411	0.0848577	0.0810361	AAK1/ABHD17A/ABHD6/ABR/ACHE/ACTB/ADAM10/ADCY1/ADGRL1/ADORA2B/ADRA2A/AKAP5/AKR1A1/ALDH1A1/ARF1/ARHGEF9/ARL6IP5/ARL8B/ARPC5L/ATAD1/ATP6V0A1/ATP6V0E2/ATP6V1B1/ATP6V1C1/ATP6V1G1/ATP6V1G2/AURKA/C1QB/C4A/CABP1/CABP4/CACNB2/CACNB3/CACNG3/CALB1/CAMK2B/CAMK2N1/CAMK2N2/CAPRIN1/CASR/CDH6/CDK5/CDK5R1/CHRM2/CHRM3/CHRM4/CHRNA1/CHRNA3/CHRNA5/CHRNA7/CHRND/CHRNE/CHRNG/CLSTN3/COPS4/CPSF2/CRIPT/CTBP2/CTNNB1/CYFIP1/…	213
BP	GO:0003013	circulatory system process	90/3067	110/4541	0.00052961	0.235676	0.235676	ABCC1/ACTA2/ADH5/ADIPOQ/ADORA2B/ADRA1A/ADRA2A/ADRA2B/AGT/AGTR1/ANGPT1/APLN/ATG5/ATP1A2/ATP2A1/ATP2B4/AVP/BBS4/CASR/CAV1/CAV3/CHRM2/COL1A2/COMP/CSRP3/CTNNBIP1/CXADR/DDAH1/DNM1L/EDN2/EDNRA/EDNRB/EMP2/ENPEP/EXT1/F2R/F2RL1/FABP5/FKBP1B/FYN/GCLM/GLRX3/GPR37L1/GPX1/GRK2/HRH1/ID2/INS/ITGB1BP1/JUP/KCNJ2/KCNJ5/KCNMA1/KNG1/MAP2K6/MEF2A/MYL2/NCALD/NPPA/NPPB/NPR3/NPY1R/NTS/OXTR/P2RY2/PDE2A/PIK3CA/PRKG1/PTGS1…	90
BP	GO:0006897	endocytosis	88/3067	108/4541	0.000796463	0.303794	0.303794	AAK1/ACKR4/ACTB/ADRB2/AIF1/ALOX15/ANGPT1/ANXA6/AP2A2/AP2S1/APLN/ARF1/ARRB2/ATAD1/BECN1/C3/CALCRL/CAV1/CAV3/CD163/CD163L1/CD36/CD5/CD81/CD9/CLTC/CLU/COLEC11/COLEC12/CXCL16/CXCL8/DBNL/DNM1/DNM1L/DNM2/DPYSL2/EHD1/ENDOU/ENPP2/FCER1G/GAPVD1/GHR/GRK2/GRK3/HSPA8/ITGB1/ITGB2/LDLR/LGALS3BP/LMBRD1/LOXL2/LYVE1/MAPK1/MAPKAPK3/MBL2/MIA3/MSR1/NECAP2/NME1/NR1H2/NR1H3/NTF3/PACSIN1/PICK1/PLA2R1/PPP3R1/PPT1/PRL/RA…	88
CC	GO:0098794	postsynapse	83/3145	103/4711	0.00126259	0.163295	0.155941	ABHD17A/ABHD6/ABR/ACTB/ADAM10/ADCY1/ARF1/ARHGEF9/ATAD1/AURKA/C1QB/CABP1/CAMK2N1/CDK5/CDK5R1/CHRM2/CHRM3/CHRM4/CHRNA1/CHRNA3/CHRNA5/CHRNA7/CHRND/CHRNE/CHRNG/CLSTN3/CPSF2/CRIPT/CTNNB1/DAG1/DNM2/DTNBP1/DYNLL2/F2R/FABP5/FAIM2/FBXO2/FYN/GABRA1/GABRA2/GABRA3/GABRA5/GABRB1/GABRB2/GABRG2/GABRP/GLRB/GPM6A/GRK2/GRK3/HOMER1/KCNH1/KCNMA1/KPNA1/LHFPL4/LIN7A/LRFN3/LRRC7/LRRTM1/NCDN/NCS1/NR1D1/PALMD/PDLIM4/PICK…	83
MF	GO:0031406	carboxylic acid binding	39/2655	44/3911	0.00128943	0.282369	0.278273	ADH5/ADIPOQ/ALB/ALOX5AP/AMT/CASR/CASTOR1/CRABP1/CYP26B1/DBH/EPDR1/FABP4/FABP5/FURIN/GLRA1/GLRB/NAPEPLD/NR1H4/NR2F2/OGFOD1/OTC/P4HA1/P4HA3/PAEP/PAM/PHYH/PLA2G1B/PLOD1/PMP2/PPIA/S100A8/SERPINA5/SESN2/SLC1A3/SNCA/SRR/TAT/TM4SF5/TMEM175	39
MF	GO:0043177	organic acid binding	39/2655	44/3911	0.00128943	0.282369	0.278273	ADH5/ADIPOQ/ALB/ALOX5AP/AMT/CASR/CASTOR1/CRABP1/CYP26B1/DBH/EPDR1/FABP4/FABP5/FURIN/GLRA1/GLRB/NAPEPLD/NR1H4/NR2F2/OGFOD1/OTC/P4HA1/P4HA3/PAEP/PAM/PHYH/PLA2G1B/PLOD1/PMP2/PPIA/S100A8/SERPINA5/SESN2/SLC1A3/SNCA/SRR/TAT/TM4SF5/TMEM175	39
BP	GO:0060560	developmental growth involved in morphogenesis	26/3067	28/4541	0.00167729	0.509145	0.509145	ADPRHL1/ALCAM/AURKA/BDNF/BMP4/CCL11/CDK5/CPNE1/CTNNB1/CYFIP1/DNM2/DPYSL2/EDN2/EDNRA/ESR1/EXT1/FGF1/IMPACT/MT3/RDH10/S1PR1/SFRP1/SPART/SPRY2/SSNA1/TMEM108	26
BP	GO:0010243	response to organonitrogen compound	138/3067	178/4541	0.00187679	0.509145	0.509145	ACTB/ADIPOQ/ADORA1/ADRB2/AGTR1/AKT1/ALPL/ATP2B4/BCAR3/CA2/CAPN2/CASTOR1/CAV1/CCDC47/CD36/CD81/CD9/CDK5/CDK5R1/CELA2A/CFTR/CHRM2/CHRM3/COL1A1/COL1A2/COL4A1/CREB1/CSN1S1/CSN1S2/CSRP3/CTNNB1/DERL3/DMTN/DNAI1/DNAJB12/DTNBP1/EDNRA/EIF6/ERLIN2/EXT1/FAF2/FBXO6/FCER1G/FDX1/FKBP1A/FOXO1/FUT7/FYN/GABRB1/GABRB2/GABRG2/GET4/GH1/GKAP1/GLRA1/GNA11/GNB1/GNG2/GRK2/HOMER1/HRH1/HSP90B1/HTR2A/IGF1/IGF1R/IGF2/IGFBP2…	138
BP	GO:0006898	receptor-mediated endocytosis	44/3067	51/4541	0.00190691	0.509145	0.509145	AAK1/ADRB2/ANGPT1/AP2A2/AP2S1/APLN/ARF1/ARRB2/ATAD1/C3/CALCRL/CAV1/CAV3/CD36/CD81/CD9/CLTC/CLU/CXCL16/CXCL8/DBNL/DNM2/FCER1G/GRK2/GRK3/ITGB1/ITGB2/LDLR/LMBRD1/LYVE1/MSR1/NTF3/PICK1/PLA2R1/PPP3R1/PPT1/RAB5A/RNASEK/SNAP25/SNCA/SNX1/TMEM108/UNC119/WASF1	44
BP	GO:0008015	blood circulation	83/3067	103/4541	0.0021333	0.517811	0.517811	ACTA2/ADH5/ADIPOQ/ADORA2B/ADRA1A/ADRA2A/ADRA2B/AGT/AGTR1/ANGPT1/APLN/ATG5/ATP1A2/ATP2A1/ATP2B4/AVP/BBS4/CASR/CAV1/CAV3/CHRM2/COL1A2/COMP/CSRP3/CTNNBIP1/CXADR/DDAH1/DNM1L/EDN2/EDNRA/EDNRB/EMP2/ENPEP/EXT1/F2R/F2RL1/FKBP1B/GCLM/GLRX3/GPR37L1/GPX1/GRK2/HRH1/ID2/INS/ITGB1BP1/JUP/KCNJ2/KCNJ5/KCNMA1/KNG1/MAP2K6/MEF2A/MYL2/NCALD/NPPA/NPPB/NPR3/NPY1R/NTS/OXTR/P2RY2/PDE2A/PIK3CA/PRKG1/PTGS1/PTGS2/RHOA/SCN4…	83
MF	GO:0038023	signaling receptor activity	111/2655	141/3911	0.00257284	0.282369	0.278273	ABHD2/ACKR1/ACKR4/ACVR1/ACVR2A/ADCYAP1R1/ADGRD1/ADGRL1/ADGRL2/ADGRL3/ADORA2B/ADRB2/ADRB3/AGTR1/ARNT/CALCRL/CASR/CCR5/CD79A/CHRM2/CHRM3/CHRM4/CHRNA1/CHRNA3/CHRNA7/CHRND/CHRNE/CHRNG/CLEC6A/CLEC7A/CMKLR1/COLEC12/EDNRB/ESR1/ESR2/F2R/F2RL1/F2RL2/FSHR/GABRA1/GABRA2/GABRA3/GABRB1/GABRB2/GABRG2/GLRA1/GLRB/GPR158/GPR161/GPR171/GPR183/GPR37L1/GPR68/HCRTR1/HPGD/HRH1/IFNAR1/IGF1R/IGF2R/IL12RB2/ITGAL/ITGB1/IT…	111
MF	GO:0060089	molecular transducer activity	111/2655	141/3911	0.00257284	0.282369	0.278273	ABHD2/ACKR1/ACKR4/ACVR1/ACVR2A/ADCYAP1R1/ADGRD1/ADGRL1/ADGRL2/ADGRL3/ADORA2B/ADRB2/ADRB3/AGTR1/ARNT/CALCRL/CASR/CCR5/CD79A/CHRM2/CHRM3/CHRM4/CHRNA1/CHRNA3/CHRNA7/CHRND/CHRNE/CHRNG/CLEC6A/CLEC7A/CMKLR1/COLEC12/EDNRB/ESR1/ESR2/F2R/F2RL1/F2RL2/FSHR/GABRA1/GABRA2/GABRA3/GABRB1/GABRB2/GABRG2/GLRA1/GLRB/GPR158/GPR161/GPR171/GPR183/GPR37L1/GPR68/HCRTR1/HPGD/HRH1/IFNAR1/IGF1R/IGF2R/IL12RB2/ITGAL/ITGB1/IT…	111
CC	GO:0097060	synaptic membrane	47/3145	56/4711	0.00313015	0.219348	0.209469	ABHD17A/ABHD6/ADCY1/ADGRL1/ATAD1/CHRM2/CHRM3/CHRM4/CHRNA1/CHRNA3/CHRNA5/CHRNA7/CHRND/CHRNE/CHRNG/CLSTN3/CTNNB1/DAG1/DNM1/DTNBP1/F2R/FAIM2/GABRA1/GABRA2/GABRA3/GABRA5/GABRB1/GABRB2/GABRG2/GABRP/GLRB/KCNH1/KCNJ3/KCNK1/KCNMA1/LHFPL4/LIN7A/LRFN3/LRRTM1/NRXN1/PDE2A/PDLIM4/SIGMAR1/SNAP25/SNTA1/SRPX2/TMUB1	47
CC	GO:0000139	Golgi membrane	112/3145	145/4711	0.00344133	0.219348	0.209469	ADAM10/ARCN1/ARF1/ARFGAP2/ARFGEF1/ARL1/ARL3/ATL1/ATP2C1/ATP8A2/B4GAT1/BET1L/CAV1/CAV3/CHP1/CHPT1/CLSTN3/COG4/COG5/COG6/COG7/COPA/COPB2/COPE/COPG1/CORO7/CREB3/CSNK1A1/CSNK1D/DBNL/DSE/ECE2/EMP2/EXT1/EXT2/FUT10/GABARAP/GAL3ST1/GALNT6/GCNT1/GCNT3/GLCE/GOLGA7/GOLPH3L/GOLT1B/GPR108/HACE1/HAS2/HEPACAM2/IGF2R/ITM2B/KDELR1/KDELR2/LEPROT/LFNG/MGAT4A/MMGT1/MOSPD1/MR1/NAPEPLD/NDST2/NMNAT2/PGAP2/PGAP3/PI4KB/P…	112
CC	GO:0034705	potassium channel complex	14/3145	14/4711	0.00345874	0.219348	0.209469	CCDC51/DPP6/KCNA4/KCNAB1/KCNAB2/KCNB2/KCNH1/KCNIP3/KCNJ2/KCNJ3/KCNJ5/KCNK1/KCNMA1/KCNQ3	14
BP	GO:0033627	cell adhesion mediated by integrin	14/3067	14/4541	0.00407079	0.838092	0.838092	CIB1/DPP4/EFNA1/EXT1/FERMT3/HRG/ITGA5/ITGAV/ITGB1/ITGB1BP1/ITGB6/PLPP3/SNAI2/TGFB2	14
BP	GO:0046470	phosphatidylcholine metabolic process	19/3067	20/4541	0.0040806	0.838092	0.838092	ABHD3/APOA1/APOA2/CHPT1/ENPP2/FABP5/LDLR/LPCAT3/MBOAT7/NR1H2/NR1H3/PEMT/PLA2G15/PLA2G1B/PLA2G2A/PLA2G3/PLA2G4A/PLA2G7/SCARB1	19
CC	GO:0030425	dendrite	60/3145	74/4711	0.00452264	0.219348	0.209469	ABHD17A/ABR/ADAM10/ALCAM/BAG2/C4A/CAMK2N1/CAPN2/CAPRIN1/CASC3/CDK5/CDK5R1/CLSTN3/CRIPT/DHX36/DTNBP1/ELOVL5/ERO1A/FBXO2/FYN/GABRA2/GABRG2/GAP43/GLRA1/GLRB/GPM6A/HOMER1/IFT20/KCNB2/KCNH1/KCNK1/KLHL20/KPNA1/LAMP5/LHFPL4/LRFN3/LYNX1/MAPT/MYO1D/NCDN/NGDN/NR1D1/NSG2/OPRM1/PALMD/PDLIM4/PPP1R1B/PPP2R1A/PPP3CA/PRKCG/RACK1/ROGDI/RPH3A/SGCE/SLC4A10/SOD1/SYNDIG1/TMEM108/TRIM9/TUBB3	60
CC	GO:0097447	dendritic tree	60/3145	74/4711	0.00452264	0.219348	0.209469	ABHD17A/ABR/ADAM10/ALCAM/BAG2/C4A/CAMK2N1/CAPN2/CAPRIN1/CASC3/CDK5/CDK5R1/CLSTN3/CRIPT/DHX36/DTNBP1/ELOVL5/ERO1A/FBXO2/FYN/GABRA2/GABRG2/GAP43/GLRA1/GLRB/GPM6A/HOMER1/IFT20/KCNB2/KCNH1/KCNK1/KLHL20/KPNA1/LAMP5/LHFPL4/LRFN3/LYNX1/MAPT/MYO1D/NCDN/NGDN/NR1D1/NSG2/OPRM1/PALMD/PDLIM4/PPP1R1B/PPP2R1A/PPP3CA/PRKCG/RACK1/ROGDI/RPH3A/SGCE/SLC4A10/SOD1/SYNDIG1/TMEM108/TRIM9/TUBB3	60
MF	GO:1901702	salt transmembrane transporter activity	79/2655	99/3911	0.0054855	0.458358	0.451709	ABCG2/ANXA2/ANXA6/AQP2/AQP4/ATP1A1/ATP2A1/ATP2C1/CACNG1/CCDC51/CFTR/CLCN7/CLDN4/CLIC5/GABRA1/GABRA2/GABRA3/GABRB1/GABRB2/GABRG2/GLRA1/GLRB/ITPR1/ITPR2/ITPR3/KCNA4/KCNAB1/KCNAB2/KCNB2/KCNH1/KCNIP3/KCNIP4/KCNJ12/KCNJ2/KCNJ3/KCNJ5/KCNK1/KCNMA1/KCNQ3/LETM1/MFSD5/MIP/NCS1/OPRM1/SCN4B/SCNN1B/SLC14A1/SLC16A1/SLC17A6/SLC1A1/SLC1A3/SLC25A1/SLC25A19/SLC25A29/SLC25A31/SLC25A4/SLC25A5/SLC26A11/SLC26A2/SLC34A…	79
BP	GO:0031623	receptor internalization	26/3067	29/4541	0.00574995	0.928677	0.928677	ANGPT1/APLN/ARF1/ARRB2/ATAD1/CALCRL/CAV1/CAV3/CD36/CD81/CD9/CLTC/CXCL8/FCER1G/GRK2/GRK3/ITGB1/ITGB2/LMBRD1/NTF3/PICK1/PPP3R1/RAB5A/SNAP25/SNCA/SNX1	26
BP	GO:0050890	cognition	26/3067	29/4541	0.00574995	0.928677	0.928677	ADCY1/APP/ARL6IP5/ATAD1/ATP1A2/CALB1/CAMK2N1/CCL11/CCND2/CDK5/CHMP2B/CHRNA7/GABRA5/GATM/GNAS/HMGCR/IFT20/LDLR/MAN2B1/MEF2C/PAIP2/PTN/RIC8A/SNAP25/SOBP/TUSC3	26
BP	GO:0042310	vasoconstriction	18/3067	19/4541	0.00577791	0.928677	0.928677	ACTA2/ADRA2A/ADRA2B/AGT/AGTR1/ATP1A2/AVP/CAV1/COMP/EDN2/EDNRA/EDNRB/F2R/HRH1/RHOA/SCNN1B/SNTA1/ZDHHC21	18
BP	GO:0015918	sterol transport	22/3067	24/4541	0.0060923	0.928677	0.928677	ADIPOQ/APOA1/APOA2/APOE/ARL8B/ARV1/CAV1/CD36/EEPD1/LAMTOR1/LDLR/LIPC/LPCAT3/MSR1/MTTP/NAXE/NR1H2/NR1H3/SCARB1/SCP2/SERAC1/VPS4B	22
BP	GO:1901698	response to nitrogen compound	150/3067	198/4541	0.00626074	0.928677	0.928677	ACTB/ADIPOQ/ADORA1/ADRB2/AGTR1/AKT1/ALPL/ATP2B4/BCAR3/CA2/CAPN2/CASTOR1/CAV1/CCDC47/CD36/CD81/CD9/CDK5/CDK5R1/CELA2A/CFTR/CHRM2/CHRM3/COL1A1/COL1A2/COL4A1/COLEC12/CREB1/CSN1S1/CSN1S2/CSRP3/CTNNB1/DERL3/DHX36/DMTN/DNAI1/DNAJB12/DPEP1/DTNBP1/EDNRA/EIF6/ERLIN2/EXT1/FAF2/FBXO6/FCER1G/FDX1/FKBP1A/FLOT1/FOXO1/FUT7/FYN/GABRB1/GABRB2/GABRG2/GET4/GH1/GKAP1/GLRA1/GNA11/GNB1/GNG2/GRK2/GUCY1B1/HOMER1/HRH1/HS…	150
MF	GO:0038024	cargo receptor activity	18/2655	19/3911	0.00626457	0.458358	0.451709	ACKR4/ANXA6/CD163/CD163L1/CD5/COLEC12/ENDOU/ENPP2/LDLR/LGALS3BP/LOXL2/LYVE1/MIA3/MSR1/SCARA5/SCARB1/SURF4/TMPRSS15	18
CC	GO:0098590	plasma membrane region	199/3145	270/4711	0.00682959	0.271578	0.259347	AAK1/ABCC1/ABCG2/ABHD17A/ABHD6/ACE2/ADCY1/ADGRL1/ADRA1A/ADRB2/AIF1/AKR1A1/ANXA1/AP2A2/AP2S1/APP/AQP2/AQP4/ARL6/ARRB2/ATAD1/ATAT1/ATP1A1/ATP6V0D2/ATP6V1B1/ATP6V1G1/AURKA/B4GALT1/BBS4/C15H11orf34/CAV1/CAV3/CAVIN4/CD300LG/CD36/CD44/CD81/CFTR/CHRM2/CHRM3/CHRM4/CHRNA1/CHRNA3/CHRNA5/CHRNA7/CHRND/CHRNE/CHRNG/CIB1/CLDN3/CLDN7/CLIC5/CLSTN3/CLTA/CLTB/CLTC/CLTRN/CNGB1/CPO/CTNNB1/CTSB/CTSK/CTSV/CXADR/DAG1/DC…	199
CC	GO:0070161	anchoring junction	110/3145	144/4711	0.00699943	0.271578	0.259347	ACTB/ACTN1/ACTN4/ADA/ADAM10/ADGRL3/AFAP1L1/ANXA6/ARL14EP/ARL2/ATAT1/ATP6V0A2/B4GALT1/BAIAP2L2/BCAR3/CD53/CD99L2/CDH2/CDH5/CLDN12/CLDN15/CLDN16/CLDN2/CLDN3/CLDN4/CLIC4/COL17A1/CTNNB1/CXADR/DBNL/DLC1/DNM2/DPP4/DSC1/DSTYK/EPB41L5/EPCAM/FAP/FBP2/FLCN/FLOT1/GJA3/GJA4/GJA5/GJB1/GJB2/GJB6/GJC3/GJD2/GRB7/HNRNPK/ITGA3/ITGA5/ITGAV/ITGB1/ITGB6/JUP/KRIT1/LIMD1/LIN7A/MAPK1/MAPRE2/MIP/MPP7/MSN/MXRA8/PECAM1/PIK…	110
MF	GO:0008289	lipid binding	133/2655	174/3911	0.00735167	0.461055	0.454366	ADH5/ALB/ALDH6A1/ALOX15/ALOX5AP/AMT/ANXA1/ANXA11/ANXA2/ANXA3/ANXA5/ANXA6/ANXA8L1/AP2A2/AP2M1/APOA2/APOE/ARL6/ARRB2/ATP1A2/ATP5MC1/ATP5MC2/ATP5MC3/BAIAP2L2/BAX/BPIFB1/CALB1/CD81/CGAS/COQ9/CPNE1/CPTP/CRABP1/CRABP2/CYP26B1/DLC1/DNM1L/DPEP1/DYSF/EPDR1/ESR1/ESR2/EXOC8/F3/FABP4/FABP5/FITM2/GLTP/GOLPH3L/GPR183/GRB7/GRK5/HGS/INSIG1/ITPR1/KCNH1/KCNJ2/KRIT1/LAPTM4B/LBP/LTC4S/LTF/LY96/MANF/MAP1LC3A/MAPKAP1/…	133
BP	GO:0050877	nervous system process	141/3067	186/4541	0.00762009	0.937813	0.937813	ADCY1/ADRB2/AIPL1/APP/AQP4/ARL6IP5/ATAD1/ATP1A2/ATP2A1/ATP6V1B1/BBS4/CABP1/CALB1/CAMK2N1/CAV3/CCL11/CCL2/CCND2/CD36/CDHR1/CDK5/CHMP2B/CHRNA1/CHRNA3/CHRNA5/CHRNA7/CHRND/CHRNE/CHRNG/CLIC5/CLN5/CNGA2/CNGA3/CNGB1/COL1A1/COL2A1/COMP/CRX/CRYM/DRAM2/EDNRA/EPYC/F2R/FABP5/FKBP1B/FXN/FYN/GABRA1/GABRA5/GABRB1/GABRB2/GABRP/GATM/GJA3/GJB2/GJB6/GJD2/GLRA1/GLRB/GNAS/GNAT1/GNAT2/GNAT3/GPR171/GPX1/GRK1/GRK7/GUCA1…	141
BP	GO:0007600	sensory perception	92/3067	118/4541	0.00788525	0.937813	0.937813	AIPL1/ATP6V1B1/BBS4/CABP1/CCL2/CD36/CDHR1/CDK5/CLIC5/CLN5/CNGA2/CNGA3/CNGB1/COL1A1/COL2A1/CRX/CRYM/DRAM2/EPYC/F2R/FABP5/FXN/FYN/GABRA5/GJA3/GJB2/GJB6/GJD2/GLRA1/GLRB/GNAT1/GNAT2/GNAT3/GPR171/GPX1/GRK1/GRK7/GUCA1A/GUCA1B/GUCY2D/GUCY2F/HEXA/IMPG1/KCNMA1/KIT/LRAT/LUM/MC1R/MIP/MYO1A/MYO6/NPY1R/OPA3/OPN1LW/OPRK1/OPRM1/PDC/PDE6A/PDE6B/PDE6D/PDE6G/PDE6H/PRMT7/PRPH2/PTGES/RAB3A/RCVRN/RDH10/RDH8/RETREG1/R…	92
BP	GO:0030301	cholesterol transport	21/3067	23/4541	0.00835028	0.937813	0.937813	ADIPOQ/APOA1/APOA2/APOE/ARL8B/ARV1/CAV1/CD36/EEPD1/LAMTOR1/LDLR/LIPC/LPCAT3/MSR1/NAXE/NR1H2/NR1H3/SCARB1/SCP2/SERAC1/VPS4B	21
BP	GO:0042445	hormone metabolic process	47/3067	57/4541	0.00882492	0.937813	0.937813	AANAT/ADAM10/AFP/AKR1B1/ALDH1A1/ALDH8A1/ASMT/CPE/CPQ/CRABP1/CTSB/CTSK/CTSV/CYP11A1/CYP26B1/DGAT1/DGAT2/DHRS11/DHRS13/DHRS9/DIO2/ECE1/ECE2/EDNRB/ESR1/FDX1/GATA3/HSD17B12/IDE/KCNMA1/LIPE/LRAT/NR5A1/PCSK2/PNPLA2/RBP1/RDH10/RDH8/RPE65/SCNN1B/SRD5A1/STAT5B/SULT1A1/SULT1B1/SULT1E1/TG/YIPF5	47
BP	GO:0015909	long-chain fatty acid transport	12/3067	12/4541	0.00894762	0.937813	0.937813	CD36/FABP4/FABP5/PLA2G1B/PLA2G2A/PLA2G3/PLA2R1/PROCA1/RPS6KB1/SLC27A1/SLC2A1/SPX	12
BP	GO:0061035	regulation of cartilage development	12/3067	12/4541	0.00894762	0.937813	0.937813	BMP4/CTNNB1/CTSK/FRZB/GDF6/LOXL2/MUSTN1/PTHLH/SCIN/SMAD1/SNAI2/TGFBR1	12
CC	GO:0034702	ion channel complex	48/3145	59/4711	0.00959109	0.286208	0.273318	ABHD6/CACNB2/CACNB3/CACNG1/CACNG3/CATSPERD/CCDC51/CFTR/CHRNA1/CHRNA3/CHRNA5/CHRNA7/CHRND/CLCN7/CLDN4/CLIC4/CLIC5/DPP6/FKBP1A/FKBP1B/GABRA1/GABRA2/GABRA3/GABRA5/GABRB1/GABRB2/GABRG2/GABRP/GLRA1/GLRB/KCNA4/KCNAB1/KCNAB2/KCNB2/KCNH1/KCNIP3/KCNJ2/KCNJ3/KCNJ5/KCNK1/KCNMA1/KCNQ3/LRRC8C/MICU1/PTPA/SCN4B/SLC17A6/TTYH1	48
BP	GO:0016192	vesicle-mediated transport	238/3067	324/4541	0.0099338	0.937813	0.937813	AAK1/ACKR4/ACTB/ADIPOQ/ADORA2B/ADRB2/AGT/AHSG/AIF1/ALOX15/ANGPT1/ANXA1/ANXA6/AP2A2/AP2S1/AP4M1/AP5B1/AP5M1/APLN/APOA1/APOA2/ARCN1/ARF1/ARF3/ARFRP1/ARL1/ARL3/ARL8B/ARRB2/ATAD1/ATG3/ATG5/ATP2C1/ATP6V1B1/ATP6V1C1/ATP6V1G1/ATP6V1G2/BCAP29/BECN1/C3/C3H1orf43/CALCRL/CAV1/CAV3/CCDC22/CCL8/CD163/CD163L1/CD302/CD36/CD5/CD81/CD9/CDC42SE1/CDC42SE2/CDK5/CHMP2B/CHMP3/CLN5/CLTC/CLTRN/CLU/CNIH4/COG6/COG7/COLEC1…	238
BP	GO:1990845	adaptive thermogenesis	24/3067	27/4541	0.0103272	0.937813	0.937813	ABHD6/ADRB2/ALPL/ARRDC3/CAV1/CMKLR1/DIO2/FABP5/FLCN/GATM/IL13/IL15/LGR4/MAP2K6/NR1H2/NR1H3/OMA1/OXT/OXTR/PM20D1/SCT/SLC25A4/SLC25A5/UCP2	24
CC	GO:0097731	9+0 non-motile cilium	39/3145	47/4711	0.0103691	0.286208	0.273318	ARL3/ARR3/ATP8A2/BBS4/CEP290/CETN2/CNGB1/DYNLL2/ENKD1/GNA11/GNAT1/GNAT2/GNB1/GNGT1/GRK1/GUCA1A/GUCA1B/GUCY2D/GUCY2F/IFT20/IFT57/IMPG1/PDC/PDE6A/PDE6B/PDE6D/PDE6G/PRKCA/PRPH2/RCVRN/RDH8/RGS9/RGS9BP/RHO/ROM1/RPGRIP1/SAG/TMEM30A/VCAN	39
BP	GO:0007155	cell adhesion	192/3067	259/4541	0.0107696	0.937813	0.937813	ACAN/ADA/ADAM10/ADAM2/ADGRL1/ADGRL3/ADIPOQ/AIF1/ALCAM/ALOX15/ANGPT1/ANGPT2/ANXA1/AP3B1/APOA1/ARL2/ATP1B2/ATP2C1/B4GALT1/BCAN/BMI1/BMP4/C15H11orf34/C1QBP/CAV1/CD28/CD36/CD40LG/CD47/CD81/CD9/CD96/CD99L2/CDH18/CDH2/CDH3/CDH5/CDH6/CDHR1/CDK5/CDK5R1/CEBPB/CELA2A/CERCAM/CFDP1/CIB1/CLDN16/CLDN2/CLDN3/CLDN4/CLSTN3/CNTN1/COL12A1/COL1A1/COL4A3/COL4A4/COMP/CTNNA1/CTNNB1/CXADR/CXCL8/DHPS/DMTN/DPP4/DPT/DSC1/D…	192
BP	GO:0006633	fatty acid biosynthetic process	46/3067	56/4541	0.010943	0.937813	0.937813	ACACA/ACADVL/ACSM1/ALOX15/APOC2/CBR4/EDN2/EIF6/ELOVL5/ELOVL7/ERLIN2/FABP5/FADS2/FADS3/FADS6/FASN/GH1/GIP/GSTM1/HACD2/HACD3/HACD4/HSD17B12/INSIG1/LOC782922/LPL/LTC4S/MECR/NR1H2/NR1H3/PLA2G4A/PLP1/PRKAB1/PRKAG1/PRL/PTGDS/PTGES/PTGES2/PTGES3/PTGIS/PTGS2/SCD/SCD5/TBXAS1/TECR/TRIB3	46
CC	GO:0098797	plasma membrane protein complex	69/3145	88/4711	0.0109874	0.286208	0.273318	ABHD6/ACVR1/ACVR2A/AP2A2/AP2S1/ATP1B4/C9/CACNB2/CACNB3/CACNG1/CACNG3/CATSPERD/CAV1/CAV3/CD79A/CHRNA1/CHRNA3/CHRNA5/CHRNA7/CHRND/CLTA/CLTB/CLTC/CTNNB1/CYBB/DPP6/FCER1G/FKBP1A/GJA3/GJA4/GJA5/GJB1/GJB2/GJB6/GJC3/GJD2/GLRB/GNAT1/GNB1/GNB2/GNG12/GNG2/IGF1/IL12RB2/ITGAL/ITGAV/ITGB1/ITGB2/ITGB5/ITGB6/KCNA4/KCNB2/KCNH1/KCNIP3/KCNJ2/KCNJ3/KCNJ5/KCNK1/KCNMA1/KCNQ3/MPP7/MR1/NCF1/NCF2/PSEN2/RHO/SCN4B/TGFBR1/…	69
BP	GO:0007611	learning or memory	20/3067	22/4541	0.0114072	0.937813	0.937813	ADCY1/ARL6IP5/ATAD1/ATP1A2/CALB1/CAMK2N1/CCL11/CCND2/CDK5/GABRA5/GATM/HMGCR/IFT20/LDLR/MAN2B1/MEF2C/PAIP2/PTN/RIC8A/SNAP25	20
BP	GO:0009581	detection of external stimulus	20/3067	22/4541	0.0114072	0.937813	0.937813	AIPL1/CABP4/CAV3/CSRP3/FECH/FYN/GNA11/GNAT1/GNAT2/GRK1/GUCA1A/JUP/KIT/OPN1LW/PRPH2/RCVRN/RGR/RHO/ROM1/TMEM120A	20
BP	GO:0009582	detection of abiotic stimulus	20/3067	22/4541	0.0114072	0.937813	0.937813	AIPL1/CABP4/CAV3/CSRP3/FECH/FYN/GNA11/GNAT1/GNAT2/GRK1/GUCA1A/JUP/KIT/OPN1LW/PRPH2/RCVRN/RGR/RHO/ROM1/TMEM120A	20
BP	GO:0030199	collagen fibril organization	16/3067	17/4541	0.0114998	0.937813	0.937813	ADAMTS2/COL1A1/COL1A2/COLGALT1/COMP/DCN/EXT1/FKBP10/LOXL2/LUM/OPTC/SERPINF2/TGFB2/TGFBR1/VIPAS39/VPS33B	16
CC	GO:0008076	voltage-gated potassium channel complex	11/3145	11/4711	0.0116695	0.286208	0.273318	DPP6/KCNA4/KCNB2/KCNH1/KCNIP3/KCNJ2/KCNJ3/KCNJ5/KCNK1/KCNMA1/KCNQ3	11
BP	GO:0050954	sensory perception of mechanical stimulus	27/3067	31/4541	0.0117567	0.937813	0.937813	ATP6V1B1/CLIC5/COL1A1/COL2A1/CRYM/EPYC/FYN/GABRA5/GJB2/GJB6/GPX1/HEXA/KCNMA1/KIT/MYO1A/MYO6/RAB3A/RIPOR2/SLC1A3/SLC52A3/SNAI2/SOBP/SOD1/SPRY2/TFAP2A/TMEM120A/USH1C	27
CC	GO:0005783	endoplasmic reticulum	347/3145	486/4711	0.0118342	0.286208	0.273318	ABHD12/ACSBG1/ADAM10/ADIPOQ/AGPAT4/AHCYL2/ALG8/ALOX5AP/ANP32A/ANP32B/ARCN1/ARL6IP5/ARV1/ASPH/ATG4B/ATL1/ATP2A1/ATP8A1/BAX/BCAP29/BCL2/BECN1/BSCL2/C18H19orf12/CALR/CALR3/CAMK2B/CAMK2D/CASP4/CAV1/CAV3/CCDC47/CDS2/CERCAM/CFTR/CHI3L1/CHP1/CHRM3/CIDEC/CISD2/CLN5/CLPTM1L/CLSTN3/CLU/CNBP/CNIH4/COL1A2/COLGALT1/CPQ/CRABP2/CREB3/CREB3L3/CTDNEP1/CYB5R3/CYB5R4/CYBC1/CYP26B1/CYP2U1/CYP51A1/DBI/DDOST/DEGS2/DGA…	347
MF	GO:0022843	voltage-gated monoatomic cation channel activity	16/2655	17/3911	0.0123493	0.650048	0.640618	CACNG1/KCNA4/KCNAB1/KCNAB2/KCNB2/KCNH1/KCNJ12/KCNJ2/KCNJ3/KCNJ5/KCNK1/KCNMA1/KCNQ3/NCS1/OPRM1/SNAP25	16
CC	GO:0045211	postsynaptic membrane	38/3145	46/4711	0.0130946	0.286208	0.273318	ABHD17A/ABHD6/ADCY1/ATAD1/CHRM2/CHRM3/CHRM4/CHRNA1/CHRNA3/CHRNA5/CHRNA7/CHRND/CHRNE/CHRNG/CLSTN3/CTNNB1/DAG1/F2R/FAIM2/GABRA1/GABRA2/GABRA3/GABRA5/GABRB1/GABRB2/GABRG2/GABRP/GLRB/KCNH1/KCNMA1/LHFPL4/LIN7A/LRFN3/LRRTM1/PDLIM4/SIGMAR1/SNTA1/TMUB1	38
BP	GO:0033077	T cell differentiation in thymus	11/3067	11/4541	0.0132633	0.937813	0.937813	ATG5/BMI1/BMP4/CLPTM1/CTNNB1/FADD/MR1/NCAPH2/RABL3/RIPK2/TP53	11
CC	GO:0001750	photoreceptor outer segment	32/3145	38/4711	0.013267	0.286208	0.273318	ARR3/ATP8A2/BBS4/CNGB1/GNA11/GNAT1/GNAT2/GNB1/GNGT1/GRK1/GUCA1A/GUCA1B/GUCY2D/GUCY2F/IFT20/IMPG1/PDC/PDE6A/PDE6B/PDE6D/PDE6G/PRKCA/PRPH2/RCVRN/RDH8/RGS9/RGS9BP/RHO/ROM1/SAG/TMEM30A/VCAN	32
CC	GO:0043235	receptor complex	35/3145	42/4711	0.0132777	0.286208	0.273318	ABHD6/ACVR1/ADRA2A/ADRB2/ADRB3/ARNT/CACNG3/CALCRL/CD14/CD79A/CHRNA1/CHRNA3/CHRNA5/CHRNA7/CHRND/FSHR/GABRA1/GABRB1/GABRB2/GABRG2/GNAT1/HSP90AB1/IL12RB2/ITGAL/ITGAV/ITGB1/ITGB2/ITGB5/ITGB6/LDLR/LY96/NR1H3/RHO/TGFBR1/TNFRSF11B	35
BP	GO:0030203	glycosaminoglycan metabolic process	23/3067	26/4541	0.0137646	0.937813	0.937813	ANGPT1/CLTC/DCN/DSE/EDNRA/EDNRB/EXT1/EXT2/FGF2/GLCE/GNS/HAS2/HEXA/HYAL1/ITIH1/ITIH3/ITIH4/ITIH5/LYVE1/NDST2/PGLYRP1/TGFB1/UGDH	23
BP	GO:1903522	regulation of blood circulation	39/3067	47/4541	0.013775	0.937813	0.937813	ADRA1A/ADRA2A/ADRA2B/AGT/AGTR1/APLN/ATP1A2/ATP2A1/ATP2B4/CAV1/CAV3/CHRM2/CSRP3/CXADR/EDN2/EDNRA/EDNRB/F2R/FKBP1B/GLRX3/GRK2/HRH1/INS/JUP/KCNJ2/KCNJ5/MEF2A/MYL2/NPPA/RHOA/SCN4B/SLC8A1/SNTA1/SPX/STC1/TGFB2/TMEM38A/ZC3H12A/ZDHHC21	39
MF	GO:0005201	extracellular matrix structural constituent	11/2655	11/3911	0.0140168	0.650048	0.640618	AMBN/COL11A2/COL4A1/COL4A2/COL4A4/DCN/ELN/PRELP/ZP2/ZP3/ZP4	11
BP	GO:0009749	response to glucose	26/3067	30/4541	0.0153763	0.937813	0.937813	ADIPOQ/ADRA2A/APOA2/BIRC5/CLTRN/FKBP1B/GIP/GPR68/HMGN3/INS/LPL/NR1D1/PCK1/PFKL/PIK3CA/PTPRN/RACK1/RAF1/RBM4/RMI1/SELENOS/SELENOT/SESN2/SLC2A2/SLC39A14/TRA2B	26
BP	GO:0070936	protein K48-linked ubiquitination	19/3067	21/4541	0.0155274	0.937813	0.937813	GABARAP/HACE1/KLHL3/PPIA/RNF126/RNF146/RNF34/RNF8/TRIM44/UBE2C/UBE2D1/UBE2D2/UBE2D3/UBE2E3/UBE2G2/UBE2H/UBE2Q2/UBE2T/ZNRF1	19
BP	GO:1903320	regulation of protein modification by small protein conjugation or removal	50/3067	62/4541	0.0157083	0.937813	0.937813	AIMP2/ANGPT1/ARRDC3/ATG5/BAG2/BMI1/BUB3/CAPN3/CAV1/CDK5/CHP1/COMMD1/CTNNB1/DCUN1D3/DCUN1D5/DNAJA1/FBXO2/FBXW7/FKBP1A/FYN/GABARAP/HIF1A/HSPA5/ISG15/MAD2L2/NXN/PEX12/PHF23/PLK1/PPIA/PRKCG/RIPK2/RPL23/RPL37/RPS20/SPRTN/SPRY2/TBC1D7/TGFBR1/TRIB3/TRIM21/TRIM44/TRIP12/UBB/UBE2D1/UBE2L3/UBXN1/USP4/VPS28/ZC3H12A	50
CC	GO:0009897	external side of plasma membrane	25/3145	29/4711	0.0162553	0.319594	0.305201	ANXA1/AQP4/B4GALT1/CCR5/CD14/CD5/CD79A/CD9/CLPTM1/CTSB/CTSK/ENPP3/FLOT1/GLRA1/IDE/IL13/KCNMA1/LAMP1/LDLR/PRND/S1PR1/SCNN1B/SLC2A4/TCN2/WNT2	25
CC	GO:0097733	photoreceptor cell cilium	37/3145	45/4711	0.0164739	0.319594	0.305201	ARL3/ARR3/ATP8A2/BBS4/CEP290/CETN2/CNGB1/GNA11/GNAT1/GNAT2/GNB1/GNGT1/GRK1/GUCA1A/GUCA1B/GUCY2D/GUCY2F/IFT20/IFT57/IMPG1/PDC/PDE6A/PDE6B/PDE6D/PDE6G/PRKCA/PRPH2/RCVRN/RDH8/RGS9/RGS9BP/RHO/ROM1/RPGRIP1/SAG/TMEM30A/VCAN	37
BP	GO:0034976	response to endoplasmic reticulum stress	58/3067	73/4541	0.0167553	0.937813	0.937813	ALOX15/ATP2A1/BAX/CAV1/CCDC47/CEBPB/CFTR/CREB3/CREB3L3/CXCL8/DDIT3/DERL3/DNAJB12/DNAJC3/EIF2S1/ERLIN2/ERO1A/FAF2/FBXO6/FLOT1/GET4/HSP90B1/HSPA5/ITPR1/LPCAT3/MANF/MARCKS/NR1H2/NR1H3/OS9/PIK3R1/PIK3R2/PPP2CB/QRICH1/RCN3/RNF186/SELENOS/SESN2/SGTA/THBS1/THBS4/TMBIM6/TMCO1/TMEM129/TMX1/TP53/TRIB3/TXNDC12/UBA5/UBE2G2/UBE4A/UBXN1/UBXN4/UBXN8/UFM1/USP13/VAPB/VCP	58
BP	GO:0007423	sensory organ development	66/3067	84/4541	0.0171357	0.937813	0.937813	ADAM10/ATG4B/ATG5/ATP6V1B1/BBS4/BFSP2/BLOC1S3/BMP4/C1QB/CABP4/CALB1/CLIC4/COL2A1/COL4A1/CTNNB1/CYP26B1/EDNRA/FGF2/FOXL2/FRZB/GABRA5/GATA3/GJB6/GNAT1/GNAT2/GPM6A/IFT20/INHBA/INSIG1/INTU/KCNMA1/LIM2/LIN7A/MAPK1/MIP/MYF5/OSR2/PFDN5/PHACTR4/PKNOX1/PLS1/PRKRA/PRPH2/RAB18/RDH10/RHO/ROM1/SCO2/SLC17A6/SLC6A3/SMG9/SOBP/SOD1/SPRY1/SPRY2/STAT3/TBC1D20/TCAP/TDRD7/TFAP2A/TGFB2/TGFBR1/TH/TMOD1/TSPAN12/ZDHHC16	66
BP	GO:0010876	lipid localization	84/3067	109/4541	0.0182479	0.937813	0.937813	ABCC1/ABCG2/ADIPOQ/ANO4/APOA1/APOA2/APOC2/APOC4/APOE/ARL8B/ARV1/ATP8A1/ATP8A2/BSCL2/C3/CAV1/CD36/CDS2/CIDEC/CLPTM1L/CPTP/DGAT2/EEPD1/EHD1/FABP4/FABP5/FITM2/GH1/GLTP/HEXA/INHBA/INS/LAMTOR1/LBP/LDLR/LIPC/LPCAT3/LPL/MSR1/MTTP/NAXE/NOS2/NR1H2/NR1H3/PCTP/PISD/PITPNA/PITPNB/PLA2G1B/PLA2G2A/PLA2G3/PLA2R1/PLEKHA8/PLIN2/PNPLA2/PROCA1/PTGES/RPS6KB1/SCARB1/SCP2/SERAC1/SERPINA5/SIGMAR1/SLC22A1/SLC22A6/SLC25A…	84
MF	GO:0003729	mRNA binding	38/2655	46/3911	0.0192879	0.650048	0.640618	ACO1/C1QBP/CASC3/CPSF6/DHX36/EIF3D/EXOSC4/EXOSC8/FECH/HNRNPA2B1/LUC7L3/METTL14/MYH10/NCBP2/NSRP1/NUDT16/PAIP2/PCBP1/PCBP4/PPIE/RBM4/RBM5/RBMXL2/RIDA/RNF20/RPL26/RPS3A/RSL1D1/SRSF6/SSB/STRAP/TDRD7/TP53/TRA2B/TUT1/YBX1/ZC3H12A/ZFP36	38
CC	GO:0016328	lateral plasma membrane	14/3145	15/4711	0.019603	0.362189	0.345877	ABCC1/ACTN1/ANXA1/ARL2/ATP6V1B1/CLDN3/CLDN7/CTNNB1/EPCAM/MPP7/MYO1A/PPP2R1A/RAB13/TBCD	14
BP	GO:0022602	ovulation cycle process	10/3067	10/4541	0.0196585	0.937813	0.937813	AFP/ESR1/FSHR/INHBA/NR5A1/PTGS2/PTPRN/STAT5A/STAT5B/ZP3	10
BP	GO:0030574	collagen catabolic process	10/3067	10/4541	0.0196585	0.937813	0.937813	ADAMTS2/CTSB/CTSK/CTSS/CTSV/FAP/ITGB1/MMP13/MMP2/PRSS2	10
BP	GO:0043605	amide catabolic process	10/3067	10/4541	0.0196585	0.937813	0.937813	AADAT/AASS/ALDH4A1/ALLC/AMDHD1/DLST/HAL/PM20D1/PRODH/PRODH2	10
BP	GO:0061383	trabecula morphogenesis	10/3067	10/4541	0.0196585	0.937813	0.937813	CAV3/COL1A1/FHL2/FKBP1A/RHOA/S1PR1/SBNO2/SFRP1/TEK/TGFBR1	10
BP	GO:0031396	regulation of protein ubiquitination	43/3067	53/4541	0.0204508	0.937813	0.937813	AIMP2/ANGPT1/ARRDC3/ATG5/BAG2/BMI1/BUB3/CAV1/CDK5/CHP1/COMMD1/DNAJA1/FBXO2/FBXW7/FKBP1A/FYN/GABARAP/HSPA5/ISG15/MAD2L2/NXN/PEX12/PHF23/PLK1/PPIA/PRKCG/RIPK2/RPL23/RPL37/RPS20/SPRTN/SPRY2/TBC1D7/TGFBR1/TRIB3/TRIM44/TRIP12/UBB/UBE2D1/UBE2L3/UBXN1/USP4/VPS28	43
MF	GO:0004623	phospholipase A2 activity	10/2655	10/3911	0.0206728	0.650048	0.640618	ABHD3/PLA2G15/PLA2G1B/PLA2G2A/PLA2G3/PLA2G4A/PLA2G7/PNPLA2/PRDX6/PROCA1	10
MF	GO:0016597	amino acid binding	10/2655	10/3911	0.0206728	0.650048	0.640618	CASR/CASTOR1/GLRA1/GLRB/OTC/SESN2/SLC1A3/SRR/TAT/TM4SF5	10
BP	GO:0006636	unsaturated fatty acid biosynthetic process	18/3067	20/4541	0.0210538	0.937813	0.937813	ALOX15/EDN2/ELOVL5/ELOVL7/FABP5/FADS2/FADS3/LOC782922/PLA2G4A/PTGDS/PTGES/PTGES2/PTGES3/PTGIS/PTGS2/SCD/SCD5/TBXAS1	18
BP	GO:0048511	rhythmic process	51/3067	64/4541	0.0220963	0.937813	0.937813	AANAT/ADCY1/AFP/ASS1/BHLHE40/C1H3orf70/CDK1/CDK5/CDK5R1/CREB1/CSNK1D/CSNK2A1/DDB1/DNM1L/ESR1/FBXL21/FBXW7/FSHR/GNA11/HDAC1/ID2/IMPDH2/INHBA/KCNMA1/KDM8/LGR4/NFIL3/NFYA/NR1D1/NR5A1/NUDT12/PDE6B/PPARG/PPARGC1A/PPP1CA/PRKCG/PRMT5/PSPC1/PTGDS/PTGS2/PTN/PTPRN/RACK1/RBM4/ROCK2/STAT5A/STAT5B/SUV39H2/TP53/USP2/ZP3	51
BP	GO:0016053	organic acid biosynthetic process	80/3067	104/4541	0.0225946	0.937813	0.937813	ACACA/ACADVL/ACMSD/ACSM1/AKR1A1/ALDH1A1/ALOX15/APIP/APOC2/ASL/ASNS/ASNSD1/ASS1/ATP2B4/CBR4/CDO1/CTH/DHRS9/DPYD/EDN2/EIF6/ELOVL5/ELOVL7/ENOPH1/ERLIN2/FABP5/FADS2/FADS3/FADS6/FASN/GATD1/GATM/GH1/GIP/GSTM1/GULO/HAAO/HACD2/HACD3/HACD4/HSD17B12/INSIG1/LOC782922/LPL/LTC4S/MECR/MGST2/MTHFD1L/MTR/MTRR/NR1D1/NR1H2/NR1H3/OAT/OTC/PAH/PCBD1/PLA2G4A/PLP1/PRKAB1/PRKAG1/PRL/PSPH/PTGDS/PTGES/PTGES2/PTGES3/PTGIS/…	80
BP	GO:0000381	regulation of alternative mRNA splicing, via spliceosome	14/3067	15/4541	0.0226272	0.937813	0.937813	MAGOH/MYOD1/NSRP1/PTBP1/RBM4/RBM5/RBM8A/RBMXL2/RNPS1/SAP18/SMU1/SRSF2/SRSF6/TRA2B	14
BP	GO:0003073	regulation of systemic arterial blood pressure	14/3067	15/4541	0.0226272	0.937813	0.937813	AGT/AGTR1/BBS4/DDAH1/EDNRB/EMP2/ENPEP/F2R/F2RL1/GPR37L1/NCALD/RHOA/SERPINF2/SPX	14
BP	GO:0045921	positive regulation of exocytosis	14/3067	15/4541	0.0226272	0.937813	0.937813	ADORA2B/CDK5/HGS/IL13/LAMP1/RAB15/RAB5A/SNCA/SNX4/STX1A/SYT1/VAMP8/VPS4B/ZP3	14
BP	GO:2000027	regulation of animal organ morphogenesis	14/3067	15/4541	0.0226272	0.937813	0.937813	AGT/BMP4/CAV3/CTNNB1/FGF1/FGF2/GATA3/GATA5/LGR4/SFRP1/SPEF1/SPRY1/TNFRSF11B/WNT2	14
BP	GO:0006508	proteolysis	289/3067	401/4541	0.0232822	0.937813	0.937813	A2M/ABRAXAS2/ACE2/ADAM10/ADAM2/ADAMTS2/ADAMTS5/ADRA2A/ADRM1/AGBL3/AGT/AKIRIN2/AKT1/ALAD/ANAPC10/APEH/ARL6IP5/ASB2/ASCC3/ASPH/ASRGL1/ATG4A/ATG4B/AURKA/BAG2/BAX/BIRC5/C1S/C3/CAAP1/CAPN1/CAPN2/CAPN3/CASP3/CASP4/CAV1/CCDC47/CDC26/CDK5/CHMP2B/CLDN3/CLDN4/CLEC3B/CLN5/CLU/COLEC11/COMMD1/COMP/COPS3/COPS4/COPS7B/CPE/CPNE1/CPQ/CRBN/CSNK1D/CSNK2A1/CSTA/CSTB/CTNNB1/CTSA/CTSB/CTSC/CTSS/CTSV/DAP/DCAF12/DDB1/DD…	289
BP	GO:0045444	fat cell differentiation	45/3067	56/4541	0.0240887	0.937813	0.937813	ADIG/ADIPOQ/ADRB2/ARL4A/BBS4/BSCL2/CEBPA/CEBPB/CMKLR1/CREB1/CTBP2/DIO2/DLK2/FABP4/FBXO9/FLCN/FOXO1/FRZB/GATA3/GDF6/GPX1/INHBB/INSIG1/LPL/LRRC8C/MEDAG/NAPEPLD/NR1D1/NR4A1/NR4A2/PIM1/PPARG/PSMB8/RARRES2/SFRP1/SLC2A4/STK4/TGFB1/TGFB1I1/TMEM120A/TMEM120B/TRIB2/TRIB3/ZC3H12A/ZFP36	45
BP	GO:0044283	small molecule biosynthetic process	129/3067	173/4541	0.025107	0.937813	0.937813	ACACA/ACADVL/ACMSD/ACSM1/ADA/ADIPOQ/AKR1A1/ALDH1A1/ALOX15/APIP/APOC2/APRT/ASL/ASNS/ASNSD1/ASS1/ATP2B4/CBR4/CDO1/COQ2/COQ3/COQ4/COQ6/COQ8A/COQ9/CRTC2/CTH/CYB5R3/CYP51A1/DDB1/DHRS9/DPYD/EDN2/EIF6/ELOVL5/ELOVL7/ENOPH1/ERLIN2/FABP5/FADS2/FADS3/FADS6/FAM3C/FASN/FBP1/FBP2/FDPS/FGF1/FGF2/FOXO1/G6PC3/GATD1/GATM/GH1/GIP/GPD1/GSTM1/GULO/HAAO/HACD2/HACD3/HACD4/HMGCR/HPRT1/HSD17B12/IFNG/IMPA1/INSIG1/LOC78292…	129
CC	GO:0045121	membrane raft	59/3145	76/4711	0.0255721	0.415086	0.396393	ABCG2/ADCY1/ADRA1A/AKAP5/ANGPT1/ATP1A1/ATP2B4/CAV1/CAV3/CAVIN4/CD14/CD36/CD79A/CTNNB1/CXADR/CYBB/DPP4/EFHD2/EMP2/ERLIN2/F2R/FAIM2/FLOT1/FYN/GLIPR1L1/HTR2A/IKBKB/KCNMA1/LAMP1/LAMTOR1/LDLR/LIPE/MAPK1/MYO1A/NEU3/NOS3/PECAM1/PGK1/PLPP2/PLPP3/PPT1/PRKAR1A/PRNP/PTGIS/RAB5A/S1PR1/SLC2A1/SLC2A4/SLC6A4/SLC8A1/STIM1/STOML2/STX4/TEK/TGFBR1/TLR2/TLR6/VAMP2/VDAC1	59
CC	GO:0098857	membrane microdomain	59/3145	76/4711	0.0255721	0.415086	0.396393	ABCG2/ADCY1/ADRA1A/AKAP5/ANGPT1/ATP1A1/ATP2B4/CAV1/CAV3/CAVIN4/CD14/CD36/CD79A/CTNNB1/CXADR/CYBB/DPP4/EFHD2/EMP2/ERLIN2/F2R/FAIM2/FLOT1/FYN/GLIPR1L1/HTR2A/IKBKB/KCNMA1/LAMP1/LAMTOR1/LDLR/LIPE/MAPK1/MYO1A/NEU3/NOS3/PECAM1/PGK1/PLPP2/PLPP3/PPT1/PRKAR1A/PRNP/PTGIS/RAB5A/S1PR1/SLC2A1/SLC2A4/SLC6A4/SLC8A1/STIM1/STOML2/STX4/TEK/TGFBR1/TLR2/TLR6/VAMP2/VDAC1	59
BP	GO:0006939	smooth muscle contraction	24/3067	28/4541	0.0259741	0.937813	0.937813	ACTA2/ADORA2B/ADRA2A/ADRA2B/ADRB2/ATP1A2/ATP2B4/CAV1/CHRM3/COMP/EDN2/EDNRA/EDNRB/F2R/FKBP1B/KCNMA1/PRKG1/RHOA/ROCK2/SCNN1B/SOD1/SPX/TACR2/ZDHHC21	24
BP	GO:0007605	sensory perception of sound	24/3067	28/4541	0.0259741	0.937813	0.937813	ATP6V1B1/CLIC5/COL1A1/COL2A1/CRYM/EPYC/GABRA5/GJB2/GJB6/GPX1/HEXA/KCNMA1/KIT/MYO1A/MYO6/RIPOR2/SLC1A3/SLC52A3/SNAI2/SOBP/SOD1/SPRY2/TFAP2A/USH1C	24
MF	GO:0005539	glycosaminoglycan binding	48/2655	60/3911	0.0261999	0.650048	0.640618	ACAN/ANXA5/ANXA6/APOE/APOH/BCAN/BMP4/C1QBP/CCL8/CLEC3B/COMP/CRISPLD2/CXCL5/CXCL8/DCN/F11/FBN1/FGF1/FGF2/FN1/FURIN/HAPLN1/HDGF/HRG/IMPG1/ITIH1/LIPC/LOC504773/LPL/LTBP2/LTF/LYVE1/MSTN/PAFAH1B1/PF4/PGLYRP1/PPIA/PTN/PTPRF/RSPO3/SERPINA5/SFRP1/THBS1/THBS2/TMEM184A/VCAN/VEGFA/VEGFB	48
BP	GO:0046394	carboxylic acid biosynthetic process	79/3067	103/4541	0.0262064	0.937813	0.937813	ACACA/ACADVL/ACMSD/ACSM1/AKR1A1/ALDH1A1/ALOX15/APIP/APOC2/ASL/ASNS/ASNSD1/ASS1/ATP2B4/CBR4/CTH/DHRS9/DPYD/EDN2/EIF6/ELOVL5/ELOVL7/ENOPH1/ERLIN2/FABP5/FADS2/FADS3/FADS6/FASN/GATD1/GATM/GH1/GIP/GSTM1/GULO/HAAO/HACD2/HACD3/HACD4/HSD17B12/INSIG1/LOC782922/LPL/LTC4S/MECR/MGST2/MTHFD1L/MTR/MTRR/NR1D1/NR1H2/NR1H3/OAT/OTC/PAH/PCBD1/PLA2G4A/PLP1/PRKAB1/PRKAG1/PRL/PSPH/PTGDS/PTGES/PTGES2/PTGES3/PTGIS/PTGS2…	79
BP	GO:0030198	extracellular matrix organization	36/3067	44/4541	0.0265314	0.937813	0.937813	ADAMTS2/ADAMTS5/AGT/B4GALT1/CAV1/COL1A1/COL1A2/COL4A1/COLGALT1/COMP/CRISPLD2/CTSS/DCN/DPP4/EXOC8/EXT1/FAP/FKBP10/FLOT1/HAS2/IBSP/LOXL2/LUM/MMP13/MPZL3/MYF5/OPTC/RIC8A/SERAC1/SERPINF2/TGFB1/TGFB2/TGFBR1/TNFRSF11B/VIPAS39/VPS33B	36
BP	GO:0045229	external encapsulating structure organization	36/3067	44/4541	0.0265314	0.937813	0.937813	ADAMTS2/ADAMTS5/AGT/B4GALT1/CAV1/COL1A1/COL1A2/COL4A1/COLGALT1/COMP/CRISPLD2/CTSS/DCN/DPP4/EXOC8/EXT1/FAP/FKBP10/FLOT1/HAS2/IBSP/LOXL2/LUM/MMP13/MPZL3/MYF5/OPTC/RIC8A/SERAC1/SERPINF2/TGFB1/TGFB2/TGFBR1/TNFRSF11B/VIPAS39/VPS33B	36
BP	GO:0015849	organic acid transport	50/3067	63/4541	0.0265555	0.937813	0.937813	ABCC1/ABCG2/ARL6IP5/CD36/CLTRN/FABP4/FABP5/NOS2/PLA2G1B/PLA2G2A/PLA2G3/PLA2R1/PROCA1/PTGES/RPS6KB1/SFXN1/SFXN3/SFXN4/SLC15A4/SLC16A1/SLC17A6/SLC1A1/SLC1A3/SLC1A5/SLC22A1/SLC22A6/SLC25A1/SLC25A21/SLC25A22/SLC25A29/SLC26A2/SLC26A8/SLC27A1/SLC2A1/SLC35D1/SLC38A2/SLC38A5/SLC38A7/SLC43A2/SLC43A3/SLC51A/SLC51B/SLC5A12/SLC6A13/SLC6A15/SLC6A17/SLC6A6/SLC7A14/SNCA/SPX	50
BP	GO:0046942	carboxylic acid transport	50/3067	63/4541	0.0265555	0.937813	0.937813	ABCC1/ABCG2/ARL6IP5/CD36/CLTRN/FABP4/FABP5/NOS2/PLA2G1B/PLA2G2A/PLA2G3/PLA2R1/PROCA1/PTGES/RPS6KB1/SFXN1/SFXN3/SFXN4/SLC15A4/SLC16A1/SLC17A6/SLC1A1/SLC1A3/SLC1A5/SLC22A1/SLC22A6/SLC25A1/SLC25A21/SLC25A22/SLC25A29/SLC26A2/SLC26A8/SLC27A1/SLC2A1/SLC35D1/SLC38A2/SLC38A5/SLC38A7/SLC43A2/SLC43A3/SLC51A/SLC51B/SLC5A12/SLC6A13/SLC6A15/SLC6A17/SLC6A6/SLC7A14/SNCA/SPX	50
CC	GO:0099572	postsynaptic specialization	32/3145	39/4711	0.0267878	0.415086	0.396393	ABHD17A/ADAM10/ADCY1/ARF1/ARHGEF9/AURKA/CABP1/CAMK2N1/CDK5/CDK5R1/CHRNA1/CHRND/CRIPT/CTNNB1/DNM2/DTNBP1/FABP5/FYN/KCNH1/KPNA1/LHFPL4/LIN7A/LRRC7/LRRTM1/NCS1/PICK1/RPL12/RPL38/RPS25/SIGMAR1/SYNDIG1/TMEM108	32
BP	GO:0001659	temperature homeostasis	27/3067	32/4541	0.0268883	0.937813	0.937813	ABHD6/ACADVL/ADRB2/ALPL/ARRDC3/CAV1/CMKLR1/DIO2/EDN2/FABP5/FLCN/GATM/GPX1/IL13/IL15/IL1B/LGR4/MAP2K6/NAPEPLD/NR1D1/NR1H2/NR1H3/OXT/OXTR/PTGES/STAT3/UCP2	27
BP	GO:0003014	renal system process	27/3067	32/4541	0.0268883	0.937813	0.937813	ABCG2/ADIPOQ/AGT/AGTR1/AQP2/ATP6V1B1/BMP4/CHRNA3/CLDN4/EDNRA/EDNRB/EMP2/F2R/F2RL1/GH1/HAS2/KCNMA1/KLHL3/LGMN/NPR3/PPP3CA/RHOA/RHPN2/SERPINF2/SLC22A6/SPX/STC1	27
BP	GO:0009743	response to carbohydrate	27/3067	32/4541	0.0268883	0.937813	0.937813	ADIPOQ/ADRA2A/APOA2/BIRC5/CLTRN/FKBP1B/GIP/GPR68/HMGN3/INS/LPL/NR1D1/PCK1/PFKL/PIK3CA/PRKCB/PTPRN/RACK1/RAF1/RBM4/RMI1/SELENOS/SELENOT/SESN2/SLC2A2/SLC39A14/TRA2B	27
BP	GO:0042592	homeostatic process	239/3067	330/4541	0.0271388	0.937813	0.937813	ABHD6/ACADVL/ACO1/ACVR2A/ADIPOQ/ADRA2A/ADRB2/AIPL1/ALDH1A1/ALPL/ANGPT1/ANXA5/ANXA6/AP3B1/APOA1/AQP2/AQP4/ARRDC3/ATG5/ATP2A1/ATP2B4/ATP2C1/ATP6V0A1/ATP6V0A2/ATP6V0D1/ATP6V0E2/ATP6V1B1/ATP6V1C1/ATP6V1G1/ATP6V1G2/BBS4/BCL2/BDH2/BIRC5/BMP4/CA2/CALB1/CAPN3/CASR/CAV1/CAV3/CCDC47/CCDC51/CCL8/CCR5/CD36/CEBPA/CFTR/CHMP2B/CHP1/CHRNA1/CHRNA7/CLDN18/CLIC4/CLN5/CLTRN/CMKLR1/COL2A1/COMMD1/COMP/COX19/CRTC2/CSRP…	239
CC	GO:0032279	asymmetric synapse	29/3145	35/4711	0.0275782	0.415086	0.396393	ABHD17A/ADAM10/ADCY1/ARF1/ARHGEF9/AURKA/CABP1/CAMK2N1/CDK5/CDK5R1/CRIPT/CTNNB1/DNM2/DTNBP1/FABP5/FYN/KCNH1/KPNA1/LIN7A/LRRC7/NCS1/PICK1/RPL12/RPL38/RPS25/SIGMAR1/SYNDIG1/TMEM108/YWHAH	29
BP	GO:0009416	response to light stimulus	63/3067	81/4541	0.0282028	0.937813	0.937813	AIPL1/ATP1A2/AURKB/BHLHE40/CABP4/CCND1/CDC25A/CDK5/COPS9/DCT/DCUN1D3/DDB2/DHX36/EIF2S1/ERCC3/EXT1/FBXL21/FECH/GNA11/GNAT1/GNAT2/GPX1/GRK1/GUCA1A/HMGCR/HYAL1/ID2/IFT20/IMPACT/MC1R/MEN1/MMP2/MSH2/NOC2L/OPN1LW/PCLAF/PCNA/PDE6B/PIK3R1/POLD1/PPID/PPP1CA/PRIMPOL/PRL/PRPH2/RBM4/RCVRN/RGR/RHNO1/RHO/RIC8A/ROM1/RPL26/SLC1A3/SLC4A10/SPRTN/TIMP1/TP53/TYR/USP1/USP2/UVSSA/ZRANB3	63
MF	GO:0015103	inorganic anion transmembrane transporter activity	24/2655	28/3911	0.0282471	0.650048	0.640618	CFTR/CLCN7/CLDN4/CLIC5/GABRA1/GABRA2/GABRA3/GABRB1/GABRB2/GABRG2/GLRA1/GLRB/MFSD5/SLC17A6/SLC1A1/SLC22A6/SLC26A11/SLC26A2/SLC4A10/SLC4A4/SLC6A2/SLC6A3/SLC6A4/SLC6A6	24
MF	GO:0046873	metal ion transmembrane transporter activity	53/2655	67/3911	0.0287715	0.650048	0.640618	ANXA2/ANXA6/ATP1A1/ATP2A1/ATP2C1/CACNG1/CCDC51/ITPR1/ITPR2/ITPR3/KCNA4/KCNAB1/KCNAB2/KCNB2/KCNH1/KCNIP3/KCNIP4/KCNJ12/KCNJ2/KCNJ3/KCNJ5/KCNK1/KCNMA1/KCNQ3/LETM1/NCS1/NIPA2/OPRM1/SCN4B/SCNN1B/SLC17A6/SLC1A1/SLC1A3/SLC34A2/SLC38A2/SLC38A5/SLC38A7/SLC39A11/SLC39A14/SLC4A10/SLC4A4/SLC6A15/SLC6A2/SLC6A3/SLC6A4/SLC6A6/SLC8A1/SLC9A1/SNAP25/TMCO1/TMEM175/TMEM38A/TUSC3	53
CC	GO:0005789	endoplasmic reticulum membrane	217/3145	302/4711	0.0288849	0.415086	0.396393	ABHD12/AGPAT4/ALG8/ALOX5AP/ARL6IP5/ARV1/ASPH/ATL1/ATP2A1/BAX/BCAP29/BCL2/BECN1/BSCL2/CAMK2B/CAMK2D/CASP4/CCDC47/CFTR/CHRM3/CISD2/CLPTM1L/CLSTN3/CREB3/CREB3L3/CTDNEP1/CYB5R3/CYBC1/CYP26B1/CYP2U1/CYP51A1/DDOST/DEGS2/DGAT2/DHRS7C/DHRS9/DNAJB12/DPM1/DPM2/DSE/DTNBP1/EIF5A/EMC10/EMC2/EMC3/EMC7/ERAP2/EXT1/EXT2/FADS2/FADS3/FAF2/FATE1/FDFT1/FITM2/FKBP1A/FKBP1B/FKBP2/FUT10/G6PC3/GGCX/GPAT4/GSG1/GUCY2D/GULO…	217
CC	GO:0098827	endoplasmic reticulum subcompartment	217/3145	302/4711	0.0288849	0.415086	0.396393	ABHD12/AGPAT4/ALG8/ALOX5AP/ARL6IP5/ARV1/ASPH/ATL1/ATP2A1/BAX/BCAP29/BCL2/BECN1/BSCL2/CAMK2B/CAMK2D/CASP4/CCDC47/CFTR/CHRM3/CISD2/CLPTM1L/CLSTN3/CREB3/CREB3L3/CTDNEP1/CYB5R3/CYBC1/CYP26B1/CYP2U1/CYP51A1/DDOST/DEGS2/DGAT2/DHRS7C/DHRS9/DNAJB12/DPM1/DPM2/DSE/DTNBP1/EIF5A/EMC10/EMC2/EMC3/EMC7/ERAP2/EXT1/EXT2/FADS2/FADS3/FAF2/FATE1/FDFT1/FITM2/FKBP1A/FKBP1B/FKBP2/FUT10/G6PC3/GGCX/GPAT4/GSG1/GUCY2D/GULO…	217
MF	GO:0004888	transmembrane signaling receptor activity	82/2655	107/3911	0.0289844	0.650048	0.640618	ACKR1/ACKR4/ACVR1/ACVR2A/ADCYAP1R1/ADGRD1/ADGRL1/ADGRL2/ADGRL3/ADORA2B/ADRB2/ADRB3/AGTR1/CALCRL/CASR/CCR5/CD79A/CHRM2/CHRM3/CHRM4/CHRNA1/CHRNA3/CHRNA7/CHRND/CHRNE/CHRNG/EDNRB/F2R/F2RL1/F2RL2/FSHR/GABRA1/GABRA2/GABRA3/GABRB1/GABRB2/GABRG2/GLRA1/GLRB/GPR158/GPR161/GPR171/GPR183/GPR37L1/GPR68/HCRTR1/HPGD/HRH1/IFNAR1/IGF1R/IL12RB2/ITGAL/KIT/LGR4/LGR5/LHCGR/LPAR1/MET/MTNR1A/NMUR2/NPY1R/NPY2R/OPRK1/OPR…	82
BP	GO:0043542	endothelial cell migration	44/3067	55/4541	0.029201	0.937813	0.937813	AGT/ANGPT1/ANGPT2/APOA1/ATP2B4/BMP4/CIB1/DCN/DPP4/EDN2/EFNA1/EMC10/EMP2/FAP/FBXW7/FGF1/FGF2/FGFBP1/FUT1/GATA3/GPX1/HRG/HSPB1/ITGB1BP1/JUP/KRIT1/LOXL2/MET/NR2F2/NR4A1/PLPP3/PRCP/PRKCA/PTN/RAB13/RHOA/SCARB1/SRPX2/STC1/TEK/TGFB1/TGFBR1/VEGFA/ZC3H12A	44
MF	GO:0005319	lipid transporter activity	27/2655	32/3911	0.0294027	0.650048	0.640618	ABCC1/APOA1/APOA2/ATP8A1/ATP8A2/CLPTM1L/CPTP/FABP4/FABP5/GLTP/MTTP/PCTP/PITPNA/PITPNB/PLEKHA8/RBP4/SLC22A1/SLC22A6/SLC27A1/SLC2A1/SLC43A3/SLC51A/SLC51B/SLCO3A1/STAR/TMEM30A/VMP1	27
BP	GO:0045787	positive regulation of cell cycle	52/3067	66/4541	0.0301225	0.937813	0.937813	AIF1/ASNS/AURKA/AURKB/BIRC5/CCND1/CCND2/CCNT1/CD28/CDK1/CDK5R1/CEP120/CKS1B/CKS2/DDX39B/DMRT1/E2F7/E2F8/EIF4EBP1/FAM83D/FEN1/HSF1/HYAL1/MBLAC1/NCAPH2/NSFL1C/NSMCE2/NUDT16/OOEP/OVOL1/PAF1/PCID2/PLRG1/PPP1R35/PRKCA/PTGS2/RAD21/RAD23A/RHNO1/RHOA/ROCK2/SLC6A4/SLF1/STAT5A/STAT5B/SVIL/TFDP1/TRIM21/USP2/USP22/VPS4B/XRCC3	52
BP	GO:0003015	heart process	41/3067	51/4541	0.0304803	0.937813	0.937813	ADRA1A/AGT/APLN/ATG5/ATP1A2/ATP2A1/ATP2B4/CAV1/CAV3/CHRM2/CSRP3/CXADR/DNM1L/EDN2/EDNRA/EDNRB/EXT1/FKBP1B/FYN/GLRX3/GPX1/GRK2/JUP/KCNJ2/KCNJ5/MAP2K6/MEF2A/MYL2/NPPA/PIK3CA/SCN4B/SLC8A1/SNTA1/SOD1/SPX/STC1/TGFB2/TMEM38A/VEGFB/ZC3H12A/ZNHIT1	41
BP	GO:0019362	pyridine nucleotide metabolic process	13/3067	14/4541	0.0315773	0.937813	0.937813	HAAO/KCNAB2/MDH1/NADSYN1/NAXD/NAXE/NMNAT1/NMNAT2/PC/PGLS/QPRT/TALDO1/TP53	13
BP	GO:0019835	cytolysis	13/3067	14/4541	0.0315773	0.937813	0.937813	C6/C7/C9/CATHL1/LOC781146/LYSB/LYZ/LYZ1/LYZ2/LYZ3/NKG7/PLA2G2A/gzmA	13
BP	GO:0046496	nicotinamide nucleotide metabolic process	13/3067	14/4541	0.0315773	0.937813	0.937813	HAAO/KCNAB2/MDH1/NADSYN1/NAXD/NAXE/NMNAT1/NMNAT2/PC/PGLS/QPRT/TALDO1/TP53	13
BP	GO:0019915	lipid storage	20/3067	23/4541	0.0317868	0.937813	0.937813	APOA1/BSCL2/C3/CAV1/CDS2/DGAT2/EHD1/FITM2/HEXA/LPL/MSR1/NR1H2/NR1H3/PISD/PLIN2/PNPLA2/SCARB1/STAT5A/STAT5B/ZC3H12A	20
BP	GO:1903510	mucopolysaccharide metabolic process	20/3067	23/4541	0.0317868	0.937813	0.937813	ANGPT1/CLTC/DCN/DSE/EDNRA/EDNRB/EXT1/FGF2/GLCE/HAS2/HEXA/HYAL1/ITIH1/ITIH3/ITIH4/ITIH5/LYVE1/NDST2/TGFB1/UGDH	20
BP	GO:0071417	cellular response to organonitrogen compound	90/3067	119/4541	0.0328262	0.937813	0.937813	ACTB/ADIPOQ/ADRB2/AGTR1/ATP2B4/BCAR3/CA2/CAPN2/CASTOR1/CAV1/CDK5R1/CFTR/CHRM2/CHRM3/COL1A1/COL1A2/COL4A1/CSRP3/CTNNB1/DMTN/DNAI1/DTNBP1/EDNRA/FDX1/FOXO1/FUT7/FYN/GABRB1/GABRB2/GABRG2/GKAP1/GLRA1/GNA11/GNB1/GNG2/GRK2/HRH1/HSP90B1/HTR2A/IGF1R/IGFBP5/IMPACT/INHBB/INS/JUP/LAMTOR1/LAMTOR3/LAMTOR4/LHCGR/MAPK1/MEF2C/MSTN/MZB1/NR4A1/NR4A2/NSG2/OPRM1/P2RY1/PCK1/PDE2A/PIK3CA/PIK3R1/PIK3R2/PPARG/PRKCB/RAB13…	90
MF	GO:0003730	mRNA 3'-UTR binding	13/2655	14/3911	0.0334239	0.650048	0.640618	DHX36/EXOSC4/EXOSC8/HNRNPA2B1/PCBP1/PCBP4/RBM4/RNF20/RSL1D1/TP53/TUT1/ZC3H12A/ZFP36	13
MF	GO:0005249	voltage-gated potassium channel activity	13/2655	14/3911	0.0334239	0.650048	0.640618	KCNA4/KCNAB1/KCNAB2/KCNB2/KCNH1/KCNJ12/KCNJ2/KCNJ3/KCNJ5/KCNK1/KCNMA1/KCNQ3/SNAP25	13
BP	GO:0006022	aminoglycan metabolic process	23/3067	27/4541	0.0335302	0.937813	0.937813	ANGPT1/CLTC/DCN/DSE/EDNRA/EDNRB/EXT1/EXT2/FGF2/GLCE/GNS/HAS2/HEXA/HYAL1/ITIH1/ITIH3/ITIH4/ITIH5/LYVE1/NDST2/PGLYRP1/TGFB1/UGDH	23
CC	GO:0042175	nuclear outer membrane-endoplasmic reticulum membrane network	222/3145	310/4711	0.0336083	0.443282	0.423319	ABHD12/AGPAT4/ALG8/ALOX5AP/ARL6IP5/ARV1/ASPH/ATL1/ATP2A1/BAX/BCAP29/BCL2/BECN1/BSCL2/CAMK2B/CAMK2D/CASP4/CCDC47/CFTR/CHRM3/CISD2/CLPTM1L/CLSTN3/CNEP1R1/CPTP/CREB3/CREB3L3/CTDNEP1/CYB5R3/CYBC1/CYP26B1/CYP2U1/CYP51A1/DDOST/DEGS2/DGAT2/DHRS7C/DHRS9/DNAJB12/DPM1/DPM2/DSE/DTNBP1/EIF5A/EMC10/EMC2/EMC3/EMC7/ERAP2/EXT1/EXT2/FADS2/FADS3/FAF2/FATE1/FDFT1/FITM2/FKBP1A/FKBP1B/FKBP2/FUT10/G6PC3/GGCX/GPAT4/GSG…	222
BP	GO:0007162	negative regulation of cell adhesion	32/3067	39/4541	0.033609	0.937813	0.937813	ADAM10/ADIPOQ/ANGPT1/ANGPT2/ANXA1/APOA1/BMP4/C15H11orf34/CD9/CEBPB/COL1A1/DMTN/FGL1/FGL2/HLX/HRG/ITGB1BP1/NOS3/PIK3R1/PRDX2/PRKAR1A/PRKG1/RASA1/RDX/RHOA/RIPOR2/RND1/SNAI2/SPRY4/TBCD/TGFB1/ZC3H12A	32
BP	GO:1902652	secondary alcohol metabolic process	32/3067	39/4541	0.033609	0.937813	0.937813	ACADVL/APOA1/ARV1/CYB5R3/CYP11A1/CYP51A1/ERLIN2/FDPS/FDX1/FDXR/FECH/FGF1/GH1/HMGCR/IDH1/IDH2/IDH3G/LDLR/LIPC/LIPE/LPCAT3/LSS/MBTPS2/MT3/NFE2L1/NSDHL/PMVK/SCAP/SCARB1/SOD1/STAR/TM7SF2	32
BP	GO:0006915	apoptotic process	298/3067	416/4541	0.0336534	0.937813	0.937813	ADIPOQ/AGT/AIMP2/AIPL1/AKT1/ALB/ANGPT1/APIP/ARL6IP5/ASNS/ATAD3A/ATG3/ATG5/ATP2A1/AURKA/AURKB/B4GALT1/BABAM2/BAX/BCAP29/BCL2/BCL2A1/BCL2L14/BCL7B/BECN1/BEX2/BEX3/BIRC5/BLCAP/BMI1/BMP4/BNIP3/BNIP3L/BRMS1/BTG1/C1QBP/C9H6orf120/CAAP1/CALHM2/CAPN3/CASP3/CASP4/CAV1/CCL2/CCND2/CD5/CDK1/CDK5/CDK5R1/CFDP1/CHI3L1/CIAPIN1/CIB1/CIDEB/CIDEC/CKAP2/CKMT1A/CLPTM1L/CLU/COL2A1/COMP/CREB3/CRYAB/CSNK2A1/CSNK2A2/CTH/…	298
BP	GO:0009746	response to hexose	26/3067	31/4541	0.0341978	0.937813	0.937813	ADIPOQ/ADRA2A/APOA2/BIRC5/CLTRN/FKBP1B/GIP/GPR68/HMGN3/INS/LPL/NR1D1/PCK1/PFKL/PIK3CA/PTPRN/RACK1/RAF1/RBM4/RMI1/SELENOS/SELENOT/SESN2/SLC2A2/SLC39A14/TRA2B	26
BP	GO:0018958	phenol-containing compound metabolic process	26/3067	31/4541	0.0341978	0.937813	0.937813	ALDH2/ASIP/COMT/CPQ/CTSB/CTSK/DBH/DCT/DDC/DDT/DIO2/EDNRA/GATA3/HDC/HPRT1/MAOA/MC1R/NR4A2/PNMT/RAPGEF2/SNCA/SULT1A1/SULT1B1/TG/TYR/TYRP1	26
BP	GO:0034284	response to monosaccharide	26/3067	31/4541	0.0341978	0.937813	0.937813	ADIPOQ/ADRA2A/APOA2/BIRC5/CLTRN/FKBP1B/GIP/GPR68/HMGN3/INS/LPL/NR1D1/PCK1/PFKL/PIK3CA/PTPRN/RACK1/RAF1/RBM4/RMI1/SELENOS/SELENOT/SESN2/SLC2A2/SLC39A14/TRA2B	26
BP	GO:0048871	multicellular organismal-level homeostasis	97/3067	129/4541	0.0347229	0.937813	0.937813	ABHD6/ACADVL/ACVR2A/ADRB2/AIPL1/ALDH1A1/ALPL/ANGPT1/AP3B1/AQP2/AQP4/ARRDC3/ATP6V1B1/BBS4/BMP4/CAV1/CD36/CFTR/CLDN18/CMKLR1/COL2A1/COMP/CTNNB1/CTSK/CXADR/DIO2/DMTN/DRAM2/EDN2/EPB42/EPO/EXT1/F2R/FABP5/FADD/FECH/FLCN/FOXA3/GATM/GPR137/GPR183/GPX1/HAS2/HMGB1/HMGB2/HSPA9/IL13/IL15/IL1B/IL7/INHBA/ISG15/KIT/LGR4/LPCAT3/MAEA/MAP2K6/MC4R/MEF2C/NAPEPLD/NCDN/NR1D1/NR1H2/NR1H3/OMA1/OXT/OXTR/PBLD/PIK3CA/PKNOX…	97
CC	GO:0014069	postsynaptic density	28/3145	34/4711	0.0348804	0.443282	0.423319	ABHD17A/ADAM10/ADCY1/ARF1/ARHGEF9/AURKA/CABP1/CAMK2N1/CDK5/CDK5R1/CRIPT/CTNNB1/DNM2/DTNBP1/FABP5/FYN/KCNH1/KPNA1/LIN7A/LRRC7/NCS1/PICK1/RPL12/RPL38/RPS25/SIGMAR1/SYNDIG1/TMEM108	28
MF	GO:0008201	heparin binding	38/2655	47/3911	0.0352248	0.650048	0.640618	ANXA5/ANXA6/APOE/APOH/BMP4/CCL8/CLEC3B/COMP/CRISPLD2/CXCL5/CXCL8/F11/FBN1/FGF1/FGF2/FN1/FURIN/HDGF/HRG/IMPG1/LIPC/LOC504773/LPL/LTBP2/LTF/MSTN/PAFAH1B1/PF4/PTN/PTPRF/RSPO3/SERPINA5/SFRP1/THBS1/THBS2/TMEM184A/VEGFA/VEGFB	38
CC	GO:0005912	adherens junction	19/3145	22/4711	0.0354169	0.443282	0.423319	ACTB/ACTN1/ADAM10/CD99L2/CDH2/CTNNB1/CXADR/EPB41L5/FLOT1/JUP/LIMD1/MPP7/PPP1CA/PRX/RND1/TBCD/TMEM204/TNK2/TSPAN33	19
CC	GO:0016528	sarcoplasm	19/3145	22/4711	0.0354169	0.443282	0.423319	ATP2A1/BAG5/CALR/CAMK2B/CAMK2D/CAVIN4/DHRS7C/FKBP1A/FKBP1B/HAX1/HSP90B1/MANF/MEF2C/PLN/REEP5/STIM1/THBS1/THBS4/TMEM38A	19
BP	GO:0030001	metal ion transport	126/3067	170/4541	0.0354447	0.937813	0.937813	ADRB2/ANXA1/ANXA2/ANXA6/ANXA9/ATG5/ATP1A1/ATP1B4/ATP2A1/ATP2B4/ATP2C1/ATP6V1B1/CACNB2/CACNB3/CACNG1/CACNG3/CAPN3/CASR/CAV1/CAV3/CCDC51/CCL2/CCL8/CCR5/CDK5/CHP1/CHRNA7/CLTC/COMMD3/COMMD9/CRBN/CTNNB1/DDIT3/DHRS7C/DNM1L/DPP6/EDNRA/EDNRB/EPO/ERO1A/F2R/FGF2/FKBP1A/FKBP1B/FTMT/FXYD2/FYN/GH1/GNB2/HOMER1/HPX/IGF1/ITPR1/ITPR2/ITPR3/KCNA4/KCNAB1/KCNAB2/KCNB2/KCNH1/KCNIP3/KCNIP4/KCNJ12/KCNJ2/KCNK1/KCNMA1/KC…	126
MF	GO:0008509	monoatomic anion transmembrane transporter activity	23/2655	27/3911	0.0362964	0.650048	0.640618	CFTR/CLCN7/CLDN4/CLIC5/GABRA1/GABRA2/GABRA3/GABRB1/GABRB2/GABRG2/GLRA1/GLRB/LRRC8C/SLC17A6/SLC1A1/SLC26A11/SLC39A14/SLC4A10/SLC6A2/SLC6A3/SLC6A4/SLC6A6/VDAC1	23
MF	GO:0050839	cell adhesion molecule binding	23/2655	27/3911	0.0362964	0.650048	0.640618	ADGRL1/CD151/CD81/CD9/CDK5R1/COMP/CPE/CTNNA1/CXADR/EZR/FAP/FERMT3/FGF1/FGF2/IBSP/IGF2/IL1B/ISG15/PLPP3/PPIA/PPP1CA/TBC1D2/VWF	23
CC	GO:0031901	early endosome membrane	36/3145	45/4711	0.0373246	0.45256	0.432179	ANXA1/CFTR/EHD1/HGS/KCNH1/LAMP5/MMGT1/MR1/NAPEPLD/NEU3/NSG2/PDLIM4/PLD3/PLPP2/RAB21/RAB4A/RAB5A/RAB5C/SLC15A4/SLC1A1/SLC39A14/SNX1/SNX2/SNX27/SNX4/SNX5/SNX8/STX7/SYNDIG1/TMEM163/TMEM184A/TMEM30A/VAMP8/VPS33B/WASHC1/WDR91	36
BP	GO:0071900	regulation of protein serine/threonine kinase activity	56/3067	72/4541	0.0375344	0.937813	0.937813	ADIPOQ/ADRA2A/ADRB2/AGT/ATP2B4/BMP4/CAB39/CAV1/CAV3/CCND1/CCND2/CCNT1/CD40LG/CDK12/CDK5R1/CDKN2B/CHORDC1/CIB1/CKS1B/CKS2/DAZAP2/DNAJA1/ETAA1/HGS/HMGCR/IFNG/IGF2/IL34/LAX1/LTF/MAP2K6/MAP3K7/MEN1/MST1/NPPA/NR2F2/NTF3/PIK3CA/PIK3R1/PKIG/PLK1/PRKAG1/RAF1/RAPGEF2/RHOA/SESN2/SFN/SFRP1/SNCA/SPRY2/STK38/STRADA/TCIM/TGFB1/TNF/TRIB2	56
BP	GO:0072657	protein localization to membrane	84/3067	111/4541	0.0376199	0.937813	0.937813	ACTB/ADAM10/ADIPOQ/AP3B1/AP4M1/ARL3/ARL6/ARL6IP5/ATAD1/ATP2B4/ATP2C1/CACNG3/CAPN3/CAV3/CCDC47/CD81/CDK5/CDK5R1/CHP1/CIB1/CLTC/CNPY4/CPE/CRIPT/CSRP3/DMTN/DPP6/EMC10/EMC2/EMC3/EMC7/EMP2/FIS1/FYN/GET4/GLRB/GOLGA7/HGS/HSPA5/IFT20/ITGA3/ITGAL/ITGB1/ITGB1BP1/JUP/KCNB2/KCNIP3/LGI1/LHFPL4/LZTFL1/MAIP1/MFF/MMGT1/NCF1/PACSIN1/PEX5/PIGW/PIK3R1/PIK3R2/PLS1/PTN/RAB11A/RAB13/RAB6B/RAB7A/RACK1/RDX/RILPL1/RILPL2…	84
BP	GO:1990778	protein localization to cell periphery	48/3067	61/4541	0.0379636	0.937813	0.937813	ACTB/ADAM10/ADIPOQ/AP4M1/ARL3/ARL6IP5/ATP2B4/ATP2C1/CACNG3/CAV3/CD81/CDK5/CLTC/CNPY4/CSRP3/DPP6/EMP2/GNAI1/GOLGA7/IFT20/ITGA3/ITGB1/ITGB1BP1/JUP/KCNB2/KCNIP3/LGI1/LHFPL4/LZTFL1/PIGW/PIK3R1/PIK3R2/PLK1/PLS1/RAB11A/RAB13/RAB7A/RACK1/RDX/RILPL1/RILPL2/SEC13/SNAP25/STAC/STX7/TMEM88/VAMP8/VPS35	48
BP	GO:0072524	pyridine-containing compound metabolic process	16/3067	18/4541	0.038203	0.937813	0.937813	ACMSD/ALPL/HAAO/KCNAB2/MDH1/NADSYN1/NAXD/NAXE/NMNAT1/NMNAT2/PC/PGLS/PNPO/QPRT/TALDO1/TP53	16
BP	GO:0097006	regulation of plasma lipoprotein particle levels	16/3067	18/4541	0.038203	0.937813	0.937813	ADIPOQ/APOA1/APOA2/APOE/DGAT2/EHD1/FECH/LDLR/LIPC/LPCAT3/LPL/MSR1/MTTP/NR1H2/PLA2G3/SCARB1	16
BP	GO:1903076	regulation of protein localization to plasma membrane	16/3067	18/4541	0.038203	0.937813	0.937813	ACTB/ATP2B4/ATP2C1/CDK5/CLTC/CNPY4/CSRP3/ITGA3/ITGB1/PIK3R1/PIK3R2/PLS1/RACK1/STAC/STX7/VAMP8	16
BP	GO:0022603	regulation of anatomical structure morphogenesis	106/3067	142/4541	0.0382952	0.937813	0.937813	AGT/ANGPT2/ANXA1/ARHGAP15/ARPIN/ATP2B4/AURKA/BAIAP2/BMP4/BTG1/C3/CAMK2B/CAPRIN1/CAPZB/CAV3/CCL11/CCL2/CD44/CDC42SE1/CDC42SE2/CDK5/CDK5R1/CELA1/CFDP1/CHI3L1/CHN1/CHRNA7/CLDN3/CLDN4/CTNNB1/CXCL8/CYFIP1/DCN/DHX36/DMTN/DNM1L/EFNA1/EMC10/EMP2/ENPP2/EPB42/ESR1/F3/FBLIM1/FGF1/FGF2/FIS1/FITM2/FN1/FUT1/FYN/GATA3/GATA5/HGS/HRG/HSPB1/HYAL1/JUP/KIT/KRIT1/LGR4/LIMD1/LPAR1/MEF2C/MFF/MT3/MTCH2/MYL12B/MYO10/NAXE…	106
CC	GO:0097381	photoreceptor disc membrane	12/3145	13/4711	0.0389001	0.453784	0.433348	ATP8A2/GNAT1/GNB1/GNGT1/GRK1/PDE6A/PDE6B/PDE6G/PRKCA/RGS9/RGS9BP/RHO	12
BP	GO:0015711	organic anion transport	66/3067	86/4541	0.0395579	0.937813	0.937813	ABCC1/ABCG2/ARL6IP5/CD36/CFTR/CLTRN/CPTP/FABP4/FABP5/GLTP/LRRC8C/MTTP/NOS2/PLA2G1B/PLA2G2A/PLA2G3/PLA2R1/PLEKHA8/PROCA1/PTGES/RPS6KB1/SFXN1/SFXN3/SFXN4/SLC15A4/SLC16A1/SLC17A6/SLC1A1/SLC1A3/SLC1A5/SLC22A1/SLC22A6/SLC25A1/SLC25A19/SLC25A21/SLC25A22/SLC25A25/SLC25A29/SLC25A31/SLC25A4/SLC25A5/SLC25A6/SLC26A2/SLC26A8/SLC27A1/SLC2A1/SLC2A8/SLC35A3/SLC35B1/SLC35D1/SLC38A2/SLC38A5/SLC38A7/SLC43A2/SLC43A…	66
CC	GO:0097730	non-motile cilium	41/3145	52/4711	0.0397646	0.453784	0.433348	ARL3/ARR3/ATP8A2/BBS4/CEP290/CETN2/CNGB1/DYNLL2/ENKD1/GNA11/GNAT1/GNAT2/GNB1/GNGT1/GRK1/GUCA1A/GUCA1B/GUCY2D/GUCY2F/IFT20/IFT57/IMPG1/PDC/PDE6A/PDE6B/PDE6D/PDE6G/PRKCA/PRPH2/RCVRN/RDH8/RGS9/RGS9BP/RHO/ROM1/RPGRIP1/RSPH9/SAG/TMEM30A/TUBG1/VCAN	41
MF	GO:0016667	oxidoreductase activity, acting on a sulfur group of donors	16/2655	18/3911	0.0406875	0.650048	0.640618	ERO1A/IFI30/MSRB1/PCYOX1/PDIA5/PGK1/SCO2/SELENBP1/SELENOT/SESN2/TMX2/TXN/TXN2/TXNDC12/TXNRD1/TXNRD2	16
MF	GO:0019209	kinase activator activity	16/2655	18/3911	0.0406875	0.650048	0.640618	CAB39/CCNT1/CD40LG/CD79A/CDK5R1/DAZAP2/ETAA1/LAMTOR3/LTF/MAP2K6/MT3/PIK3CA/PIK3R1/RAF1/SPRY2/STRADA	16
BP	GO:0106106	cold-induced thermogenesis	19/3067	22/4541	0.0416222	0.937813	0.937813	ABHD6/ADRB2/ALPL/ARRDC3/CAV1/CMKLR1/DIO2/FABP5/FLCN/GATM/IL13/IL15/LGR4/MAP2K6/NR1H2/NR1H3/OXT/OXTR/UCP2	19
BP	GO:0120161	regulation of cold-induced thermogenesis	19/3067	22/4541	0.0416222	0.937813	0.937813	ABHD6/ADRB2/ALPL/ARRDC3/CAV1/CMKLR1/DIO2/FABP5/FLCN/GATM/IL13/IL15/LGR4/MAP2K6/NR1H2/NR1H3/OXT/OXTR/UCP2	19
BP	GO:1905954	positive regulation of lipid localization	19/3067	22/4541	0.0416222	0.937813	0.937813	ADIPOQ/APOA1/C3/CAV1/EEPD1/EHD1/FITM2/GH1/LPCAT3/LPL/MSR1/NR1H2/NR1H3/PLA2R1/PTGES/SCARB1/SCP2/TMEM30A/ZC3H12A	19
BP	GO:0007596	blood coagulation	42/3067	53/4541	0.0424343	0.937813	0.937813	ADRA2A/ADRA2B/ANXA5/ANXA8L1/AP3B1/BLOC1S3/BLOC1S6/CAV1/CD40LG/CD9/CELA2A/COMP/CPB2/DMTN/ENPP4/F11/F12/F13A1/F2/F2R/F2RL1/F2RL2/F3/F9/FERMT3/GNAS/HRG/KNG1/NOS3/P2RY1/PF4/PLA2G4A/PLG/PPIA/PRDX2/PRKCA/PRKG1/PROC/PROS1/SERPINF2/VPS33B/VWF	42
BP	GO:0007599	hemostasis	42/3067	53/4541	0.0424343	0.937813	0.937813	ADRA2A/ADRA2B/ANXA5/ANXA8L1/AP3B1/BLOC1S3/BLOC1S6/CAV1/CD40LG/CD9/CELA2A/COMP/CPB2/DMTN/ENPP4/F11/F12/F13A1/F2/F2R/F2RL1/F2RL2/F3/F9/FERMT3/GNAS/HRG/KNG1/NOS3/P2RY1/PF4/PLA2G4A/PLG/PPIA/PRDX2/PRKCA/PRKG1/PROC/PROS1/SERPINF2/VPS33B/VWF	42
BP	GO:0051606	detection of stimulus	28/3067	34/4541	0.0427159	0.937813	0.937813	AIPL1/CABP4/CASR/CAV3/CLEC7A/CSRP3/FAP/FECH/FYN/GNA11/GNAT1/GNAT2/GRK1/GUCA1A/JUP/KIT/LY96/OPN1LW/PRMT7/PRPH2/RCVRN/RGR/RHO/ROM1/SCARB1/STIM1/TLR6/TMEM120A	28
BP	GO:0043648	dicarboxylic acid metabolic process	22/3067	26/4541	0.0430722	0.937813	0.937813	AADAT/ACMSD/ADHFE1/ALDH4A1/AMDHD1/D2HGDH/DLST/GAD1/GCLM/GLUD1/HAAO/HAL/IDH1/IDH2/KYAT3/MDH2/MTHFD1L/MTRR/PCK1/PRODH/PRODH2/TAT	22
BP	GO:1990266	neutrophil migration	22/3067	26/4541	0.0430722	0.937813	0.937813	C1QBP/CD99L2/CXADR/CXCL5/CXCL8/DNM1L/DPEP1/DPP4/EDN2/EMP2/FUT4/FUT7/IRAK4/JAGN1/PPIA/PPIB/RAC2/RIPOR2/S100A8/S100A9/SRP54/VAV1	22
BP	GO:0009064	glutamine family amino acid metabolic process	25/3067	30/4541	0.0432869	0.937813	0.937813	AADAT/ADHFE1/ALDH4A1/AMDHD1/ASL/ASNS/ASNSD1/ASRGL1/ASS1/ATP2B4/CTPS2/DDAH1/GAD1/GCLM/GFPT2/GLUD1/HAL/NOS3/OAT/OTC/PRODH/PRODH2/PYCR2/SIRT4/TAT	25
BP	GO:1905952	regulation of lipid localization	25/3067	30/4541	0.0432869	0.937813	0.937813	ADIPOQ/APOA1/APOA2/ARV1/C3/CAV1/EEPD1/EHD1/FITM2/GH1/LAMTOR1/LPCAT3/LPL/MSR1/NAXE/NR1H2/NR1H3/PLA2R1/PNPLA2/PTGES/SCARB1/SCP2/SURF4/TMEM30A/ZC3H12A	25
BP	GO:0006023	aminoglycan biosynthetic process	12/3067	13/4541	0.0438925	0.937813	0.937813	ANGPT1/CLTC/DSE/EXT1/EXT2/GLCE/HAS2/HEXA/HYAL1/NDST2/TGFB1/UGDH	12
BP	GO:0006024	glycosaminoglycan biosynthetic process	12/3067	13/4541	0.0438925	0.937813	0.937813	ANGPT1/CLTC/DSE/EXT1/EXT2/GLCE/HAS2/HEXA/HYAL1/NDST2/TGFB1/UGDH	12
BP	GO:0030330	DNA damage response, signal transduction by p53 class mediator	12/3067	13/4541	0.0438925	0.937813	0.937813	BATF/COPS3/E2F7/KMT5A/PLA2R1/RPL26/SESN2/SMYD2/SNAI2/TP53/USP10/ZNHIT1	12
BP	GO:0032371	regulation of sterol transport	12/3067	13/4541	0.0438925	0.937813	0.937813	ADIPOQ/APOA1/APOA2/ARV1/CAV1/EEPD1/LAMTOR1/LPCAT3/NAXE/NR1H2/NR1H3/SCP2	12
BP	GO:0032374	regulation of cholesterol transport	12/3067	13/4541	0.0438925	0.937813	0.937813	ADIPOQ/APOA1/APOA2/ARV1/CAV1/EEPD1/LAMTOR1/LPCAT3/NAXE/NR1H2/NR1H3/SCP2	12
BP	GO:0042311	vasodilation	12/3067	13/4541	0.0438925	0.937813	0.937813	ADORA2B/ATG5/CASR/EXT1/F2RL1/GPX1/KCNMA1/KNG1/NPPA/PRKG1/SOD1/VAMP2	12
BP	GO:0050806	positive regulation of synaptic transmission	12/3067	13/4541	0.0438925	0.937813	0.937813	ADCY1/CCL2/DTNBP1/FLOT1/LGI1/MAPK1/PAIP2/PTN/SLC1A3/SNAP25/SNCA/SYT1	12
BP	GO:0070509	calcium ion import	12/3067	13/4541	0.0438925	0.937813	0.937813	ANXA2/ANXA6/ATP2A1/CASR/CAV3/CCL2/CDK5/CTNNB1/HOMER1/MICU1/SPINK1/STC1	12
MF	GO:0015108	chloride transmembrane transporter activity	19/2655	22/3911	0.0445923	0.650048	0.640618	CFTR/CLCN7/CLDN4/CLIC5/GABRA1/GABRA2/GABRA3/GABRB1/GABRB2/GABRG2/GLRA1/GLRB/SLC17A6/SLC1A1/SLC4A10/SLC6A2/SLC6A3/SLC6A4/SLC6A6	19
CC	GO:0005657	replication fork	15/3145	17/4711	0.0445926	0.494341	0.472078	ETAA1/PCNA/POLA2/POLD1/POLD2/POLD3/POLD4/PRIMPOL/RAD51D/RTF2/TONSL/TP53/UHRF1/XRCC3/ZRANB3	15
BP	GO:0015850	organic hydroxy compound transport	39/3067	49/4541	0.0447345	0.937813	0.937813	ACTB/ADIPOQ/APOA1/APOA2/APOE/AQP2/ARL8B/ARV1/CAV1/CD36/DTNBP1/EEPD1/GH1/INS/LAMTOR1/LDLR/LIPC/LPCAT3/MSR1/MTTP/NAXE/NR1H2/NR1H3/RAB3B/SCARB1/SCP2/SERAC1/SLC16A1/SLC22A1/SLC51A/SLC51B/SLC5A11/SLC5A12/SLC6A2/SLC6A3/SLC6A4/SNCA/STX1A/VPS4B	39
BP	GO:0060047	heart contraction	39/3067	49/4541	0.0447345	0.937813	0.937813	ADRA1A/AGT/APLN/ATG5/ATP1A2/ATP2A1/ATP2B4/CAV1/CAV3/CHRM2/CSRP3/CXADR/DNM1L/EDN2/EDNRA/EDNRB/EXT1/FKBP1B/GLRX3/GPX1/GRK2/JUP/KCNJ2/KCNJ5/MAP2K6/MEF2A/MYL2/NPPA/PIK3CA/SCN4B/SLC8A1/SNTA1/SOD1/SPX/STC1/TGFB2/TMEM38A/VEGFB/ZC3H12A	39
BP	GO:0045596	negative regulation of cell differentiation	75/3067	99/4541	0.0462358	0.937813	0.937813	ADIPOQ/ANXA1/BCL7B/BMP4/CAV1/CAV3/CCL11/CDK13/CDK5/CIB1/CLDN18/CTNNB1/DDIT3/DNAJB11/EDNRB/EFNA1/FBXW7/FGL2/FLCN/FOXO1/FRZB/GATA3/GPR171/GPR68/HLX/HSPA9/IGF2/IL4/INSIG1/LDLR/LIMD1/LTF/MAPK1/MEN1/MSTN/MT3/NPR2/NR1D1/PAF1/PAX6/PCID2/PF4/PGLYRP1/PI16/PIK3R1/PRDX2/PTBP1/PTHLH/PTN/RAPGEF2/RIOX1/SFRP1/SMAD1/SNAI2/SPART/SPRY1/SPRY2/SRSF6/STAT5A/STAT5B/TCTA/TGFB1/TGFB1I1/TGFBR1/TMEM182/TMEM53/TNFRSF11B/TP…	75
MF	GO:0005044	scavenger receptor activity	12/2655	13/3911	0.0462362	0.650048	0.640618	ACKR4/CD163/CD163L1/CD5/COLEC12/ENDOU/ENPP2/LGALS3BP/LOXL2/MSR1/SCARA5/TMPRSS15	12
CC	GO:0005637	nuclear inner membrane	18/3145	21/4711	0.0466422	0.502699	0.48006	ATP1B4/KCNH1/MFSD10/NEMP1/NRM/NUTF2/PLPP6/PSEN2/PTGS2/RNF13/SIGMAR1/SMAD1/SUN3/TMEM120A/TMEM120B/TMEM201/TOR1AIP1/TRA2B	18
MF	GO:0016209	antioxidant activity	25/2655	30/3911	0.0469035	0.650048	0.640618	CAT/CSN1S1/FABP1/GPX1/GPX3/GPX7/GPX8/GSTA1/HP/MGST2/PRDX1/PRDX2/PRDX6/PTGES/PTGS1/PTGS2/S100A8/S100A9/SELENOS/SELENOT/SESN2/SOD1/SOD2/TXNRD1/TXNRD2	25
BP	GO:0010721	negative regulation of cell development	36/3067	45/4541	0.0470322	0.937813	0.937813	ADIPOQ/ANXA1/BMP4/CAV3/CCL11/CDK5/CLDN18/CTNNB1/DNAJB11/EDNRB/FBXW7/FGL2/FRZB/GPR68/HLX/HSPA9/IL4/LDLR/LTF/MT3/NPR2/NR1D1/PAX6/PGLYRP1/PIK3R1/PRDX2/PTHLH/PTN/RAPGEF2/SFRP1/SPART/TCTA/TNFRSF11B/TP53/YWHAH/ZC3H12A	36
BP	GO:0043062	extracellular structure organization	36/3067	45/4541	0.0470322	0.937813	0.937813	ADAMTS2/ADAMTS5/AGT/B4GALT1/CAV1/COL1A1/COL1A2/COL4A1/COLGALT1/COMP/CRISPLD2/CTSS/DCN/DPP4/EXOC8/EXT1/FAP/FKBP10/FLOT1/HAS2/IBSP/LOXL2/LUM/MMP13/MPZL3/MYF5/OPTC/RIC8A/SERAC1/SERPINF2/TGFB1/TGFB2/TGFBR1/TNFRSF11B/VIPAS39/VPS33B	36
BP	GO:0072330	monocarboxylic acid biosynthetic process	52/3067	67/4541	0.0470577	0.937813	0.937813	ACACA/ACADVL/ACSM1/ALOX15/APOC2/CBR4/DHRS9/EDN2/EIF6/ELOVL5/ELOVL7/ERLIN2/FABP5/FADS2/FADS3/FADS6/FASN/GATD1/GATM/GH1/GIP/GSTM1/HACD2/HACD3/HACD4/HSD17B12/INSIG1/LOC782922/LPL/LTC4S/MECR/NR1D1/NR1H2/NR1H3/PLA2G4A/PLP1/PRKAB1/PRKAG1/PRL/PTGDS/PTGES/PTGES2/PTGES3/PTGIS/PTGS2/RBP1/RDH10/SCD/SCD5/TBXAS1/TECR/TRIB3	52
MF	GO:0005509	calcium ion binding	125/2655	169/3911	0.0480453	0.650048	0.640618	ACAN/ACTN1/ACTN2/ACTN4/ADGRL3/ALPL/ANXA1/ANXA3/ANXA5/ASPN/ATP2A1/ATP2C1/C1S/CABP1/CABP4/CABP5/CALB1/CALB2/CALR/CALR3/CAPN1/CAPN2/CAPN3/CAPNS1/CASR/CDH2/CDH5/CDHR1/CDK5R1/CHP1/CLEC3B/CLEC6A/CLSTN3/COLEC11/COMP/CPNE1/CRELD1/DAG1/DLK2/DSC1/DYSF/EFCC1/EFHC1/EGFLAM/EHD1/ENPP2/ENPP3/EPDR1/F10/F12/F2/F7/F9/FBN1/FKBP10/FKBP9/GJB2/GLCE/GUCA1A/GUCA1B/HPCAL1/HPCAL4/KCNIP3/KCNIP4/LALBA/LDLR/LETM1/LOXL2/LPL/L…	125
BP	GO:0044093	positive regulation of molecular function	207/3067	287/4541	0.048294	0.937813	0.937813	ABR/ADCY1/ADIPOQ/ADORA2B/ADRA2A/ADRB2/ADRB3/ADRM1/AGT/AGTR1/AKAP5/ANGPT1/APOA1/APOA2/APOC2/ARID5B/ARL1/ARL6IP5/ARRDC3/ASAP1/ASPH/ATP2A1/ATP2B4/BAX/BCAR3/BDNF/BMI1/BMP4/BUD31/CAB39/CACNB3/CAPN3/CASR/CAV1/CCND1/CCND2/CCNT1/CCT2/CD40LG/CD79A/CD81/CDK5/CDK5R1/CDK9/CHI3L1/CHN1/CHP1/CIB1/CKS1B/CKS2/CLDN3/CLDN4/CLN5/CLU/CREB3/CRTC2/CTH/CTNNB1/CTSS/DAP/DAZAP2/DNAJB1/DNAJB11/DNAJC24/DSTYK/EDNRA/EEF1A2/EFN…	207
BP	GO:0048589	developmental growth	82/3067	109/4541	0.048993	0.937813	0.937813	ADPRHL1/ADRB2/ALCAM/ANXA6/AURKA/BBS4/BDNF/BMP4/CAPN3/CCL11/CD81/CD9/CDK5/CELA1/CHRNA1/CHRND/CLIC4/COMP/CPNE1/CPQ/CTNNB1/CYFIP1/DNM2/DPYSL2/EDN2/EDNRA/ESR1/EXT1/FGF1/FGF2/FXN/GINS4/GNAS/GPX1/HLX/IL7/IMPACT/KPNA1/MEF2C/MSTN/MT3/MUSTN1/MYOD1/NPY1R/PEX5/PHLDA2/PI16/PIK3CA/PIM1/PLS1/PPIB/PRKAR1A/PTGS2/PTN/RDH10/RMI1/S1PR1/SCNN1B/SERP1/SFRP1/SLC4A10/SLC6A4/SMAD1/SOD1/SP2/SPART/SPRY2/SSNA1/STAT5A/STAT5B…	82
BP	GO:1901699	cellular response to nitrogen compound	99/3067	133/4541	0.0494763	0.937813	0.937813	ACTB/ADIPOQ/ADRB2/AGTR1/ATP2B4/BCAR3/CA2/CAPN2/CASTOR1/CAV1/CDK5R1/CFTR/CHRM2/CHRM3/COL1A1/COL1A2/COL4A1/COLEC12/CSRP3/CTNNB1/DMTN/DNAI1/DPEP1/DTNBP1/EDNRA/FDX1/FLOT1/FOXO1/FUT7/FYN/GABRB1/GABRB2/GABRG2/GKAP1/GLRA1/GNA11/GNB1/GNG2/GRK2/GUCY1B1/HRH1/HSF1/HSP90B1/HTR2A/IGF1R/IGFBP5/IMPACT/INHBB/INS/JUP/LAMTOR1/LAMTOR3/LAMTOR4/LHCGR/MAPK1/MEF2C/MSTN/MT3/MZB1/NR4A1/NR4A2/NSG2/OPRM1/P2RY1/PCK1/PDE12/P…	99
MF	GO:0033218	amide binding	47/2655	60/3911	0.0505489	0.650048	0.640618	ACHE/ADRB2/ALDH6A1/APOA1/APOE/CABP1/CHRNA7/CLSTN3/CMKLR1/CPTP/CSN1S1/EDNRB/EPDR1/FASN/FBXO2/FKBP10/FKBP1A/FKBP1B/GPR171/IDE/INHBA/KDELR1/KDELR2/LAPTM4B/LDLR/MC4R/MSR1/PEX5/PFDN1/PFDN5/PIK3R1/PLA2G4A/PLEKHA8/PPIA/PPIB/PPID/PPIE/PPIF/PPIH/PPP3R1/PPWD1/PTH1R/SCARB1/SLC1A3/SRP54/TGFB2/VDAC2	47
BP	GO:0006909	phagocytosis	41/3067	52/4541	0.0508568	0.937813	0.937813	ADIPOQ/AHSG/AIF1/ALOX15/ANXA1/APOA1/APOA2/ARL8B/ATG3/ATG5/C3/C3H1orf43/CD302/CDC42SE1/CDC42SE2/COLEC11/COLEC12/DNM2/ELMO2/ELMO3/HMGB1/ICAM3/IL15/ITGAL/ITGB2/LDLR/MBL2/MSR1/NCF2/NR1H3/PIK3CA/PIP4P2/RAB5A/RAB7A/RACK1/TGM2/TICAM2/TM9SF4/TMEM175/TYROBP/VAV1	41
BP	GO:0030433	ubiquitin-dependent ERAD pathway	15/3067	17/4541	0.0510822	0.937813	0.937813	CAV1/CCDC47/DERL3/ERLIN2/FAF2/FBXO6/HSP90B1/OS9/SGTA/TMEM129/UBE2G2/UBE4A/UBXN4/UBXN8/VCP	15
BP	GO:0034109	homotypic cell-cell adhesion	15/3067	17/4541	0.0510822	0.937813	0.937813	CD9/CELA2A/COMP/CXADR/DMTN/FERMT3/GNAS/JUP/PLAUR/PLPP3/PPIA/PRKCA/PRKG1/RDX/VPS33B	15
BP	GO:0030098	lymphocyte differentiation	54/3067	70/4541	0.0516742	0.937813	0.937813	ANXA1/AP3B1/ATG5/BATF/BMI1/BMP4/CD79A/CLPTM1/CTNNB1/CTSV/CYP26B1/FADD/FGL2/FUT7/GATA3/GPR18/GPR183/HLX/IFNG/IKZF3/IL15/IL21/IL7/KDELR1/KIT/LFNG/MMP14/MR1/MSH2/NCAPH2/NFIL3/NFKBIZ/NLRP3/PCK1/PGLYRP1/PIK3R1/PKNOX1/POU2AF1/PRDX2/RABL3/RHOA/RIPK2/SFRP1/SH3RF1/SLC25A5/SMARCD1/STAT3/STAT5A/STAT5B/THEMIS/TLR9/TP53/VAV1/ZC3H12A	54
BP	GO:0006869	lipid transport	69/3067	91/4541	0.0531258	0.937813	0.937813	ABCC1/ABCG2/ADIPOQ/ANO4/APOA1/APOA2/APOC2/APOC4/APOE/ARL8B/ARV1/ATP8A1/ATP8A2/CAV1/CD36/CIDEC/CLPTM1L/CPTP/EEPD1/FABP4/FABP5/GH1/GLTP/INHBA/INS/LAMTOR1/LBP/LDLR/LIPC/LPCAT3/MSR1/MTTP/NAXE/NOS2/NR1H2/NR1H3/PCTP/PITPNA/PITPNB/PLA2G1B/PLA2G2A/PLA2G3/PLA2R1/PLEKHA8/PROCA1/PTGES/RPS6KB1/SCARB1/SCP2/SERAC1/SERPINA5/SIGMAR1/SLC22A1/SLC22A6/SLC25A21/SLC27A1/SLC2A1/SLC43A3/SLC51A/SLC51B/SPX/STAR/SURF4/TME…	69
BP	GO:0033559	unsaturated fatty acid metabolic process	27/3067	33/4541	0.0531803	0.937813	0.937813	ACOX1/AKR1B1/ALOX15/ATP6V1B1/EDN2/ELOVL5/ELOVL7/FABP5/FADS2/FADS3/GPX1/GSTA1/GSTM1/HPGD/LOC782922/PLA2G4A/PTGDS/PTGES/PTGES2/PTGES3/PTGIS/PTGR2/PTGS2/SCD/SCD5/TBXAS1/TNFRSF1A	27
BP	GO:0043583	ear development	27/3067	33/4541	0.0531803	0.937813	0.937813	ADAM10/ATG4B/ATG5/ATP6V1B1/BMP4/C1QB/COL2A1/EDNRA/FGF2/FRZB/GABRA5/GATA3/GJB6/IFT20/INSIG1/KCNMA1/LIN7A/MAPK1/OSR2/PLS1/PRKRA/RDH10/SOBP/SOD1/SPRY2/TCAP/TFAP2A	27
MF	GO:0004672	protein kinase activity	75/2655	99/3911	0.0534082	0.650048	0.640618	AAK1/ACVR1/ACVR2A/AKT1/AURKA/AURKB/CAMK2B/CAMK2D/CCL8/CDK1/CDK10/CDK12/CDK13/CDK5/CDK9/CHUK/CLK3/CSNK1A1/CSNK1D/CSNK1G1/CSNK1G3/CSNK2A1/CSNK2A2/DSTYK/FYN/GRK1/GRK2/GRK3/GRK5/GRK7/GUCY2D/GUCY2F/IGF1R/IKBKB/IRAK4/KIT/LIMK2/MAP2K6/MAP3K13/MAP3K7/MAPK1/MAPKAPK3/MKNK1/NLK/NME2/NPR2/PCK1/PIK3CA/PIM1/PLK1/PRKAB1/PRKCA/PRKCB/PRKCG/PRKG1/PRPF4B/PSKH1/RAF1/RIOK3/RIPK2/ROCK1/ROCK2/RPS6KB1/SGK1/STK10/STK25/S…	75
MF	GO:0022836	gated channel activity	44/2655	56/3911	0.0534108	0.650048	0.640618	CACNG1/CCDC51/CFTR/CHRNA3/CHRNA7/CHRNE/CHRNG/CLCN7/CLIC4/CLIC5/CYBB/GABRA1/GABRA2/GABRA3/GABRA5/GABRB1/GABRB2/GABRG2/GLRA1/GLRB/ITPR1/ITPR2/ITPR3/KCNA4/KCNAB1/KCNAB2/KCNB2/KCNH1/KCNIP3/KCNIP4/KCNJ12/KCNJ2/KCNJ3/KCNJ5/KCNK1/KCNMA1/KCNQ3/NCS1/OPRM1/SCN4B/SCNN1B/SNAP25/TMEM150C/VDAC1	44
MF	GO:0022839	monoatomic ion gated channel activity	44/2655	56/3911	0.0534108	0.650048	0.640618	CACNG1/CCDC51/CFTR/CHRNA3/CHRNA7/CHRNE/CHRNG/CLCN7/CLIC4/CLIC5/CYBB/GABRA1/GABRA2/GABRA3/GABRA5/GABRB1/GABRB2/GABRG2/GLRA1/GLRB/ITPR1/ITPR2/ITPR3/KCNA4/KCNAB1/KCNAB2/KCNB2/KCNH1/KCNIP3/KCNIP4/KCNJ12/KCNJ2/KCNJ3/KCNJ5/KCNK1/KCNMA1/KCNQ3/NCS1/OPRM1/SCN4B/SCNN1B/SNAP25/TMEM150C/VDAC1	44
BP	GO:0009101	glycoprotein biosynthetic process	46/3067	59/4541	0.0535014	0.937813	0.937813	ALG8/ARFGEF1/B3GNT9/B4GALT1/B4GAT1/CHP1/COG7/CTNNB1/DDOST/DERL3/DPM1/DPM2/DPM3/DSE/ENTPD5/EOGT/EXT1/EXT2/FUT1/FUT10/FUT4/FUT7/FUT8/GALNT1/GALNT6/GCNT1/GCNT3/GGTA1/GLCE/IL15/ITM2B/MT3/MUSTN1/POGLUT1/POMGNT1/POMGNT2/SEC1/SLC51B/ST6GAL2/ST6GALNAC6/ST8SIA1/ST8SIA4/STT3A/TUSC3/UGDH/VEGFB	46
MF	GO:0016758	hexosyltransferase activity	33/2655	41/3911	0.0540107	0.650048	0.640618	ALG8/B3GNT9/B4GALT1/B4GAT1/C1GALT1/COLGALT1/DPM1/EOGT/EXT1/EXT2/FUT1/FUT10/FUT4/FUT7/FUT8/GALNT1/GALNT6/GCNT3/GGTA1/GLT6D1/HAS2/HEXA/HYAL1/LALBA/MGAT4A/POGLUT1/POMGNT1/POMGNT2/PYGB/PYGL/PYGM/SEC1/STT3A	33
MF	GO:0005178	integrin binding	15/2655	17/3911	0.0541481	0.650048	0.640618	CD151/CD81/CD9/COMP/FAP/FERMT3/FGF1/FGF2/IBSP/IGF2/IL1B/ISG15/PLPP3/PPIA/VWF	15
MF	GO:0030295	protein kinase activator activity	15/2655	17/3911	0.0541481	0.650048	0.640618	CAB39/CCNT1/CD40LG/CD79A/CDK5R1/DAZAP2/ETAA1/LTF/MAP2K6/MT3/PIK3CA/PIK3R1/RAF1/SPRY2/STRADA	15
BP	GO:0030183	B cell differentiation	18/3067	21/4541	0.0542117	0.937813	0.937813	CD79A/GPR183/IKZF3/IL21/IL7/KIT/LFNG/MMP14/MSH2/PIK3R1/POU2AF1/RABL3/SFRP1/SLC25A5/STAT5A/STAT5B/TLR9/TP53	18
BP	GO:0045446	endothelial cell differentiation	18/3067	21/4541	0.0542117	0.937813	0.937813	BMP4/BTG1/CLDN3/CLIC4/CTNNB1/EDNRA/EDNRB/GPX1/MSN/NR2F2/PDE2A/PROC/RAP1B/RAP2C/RAPGEF2/RDX/STC1/ZDHHC21	18
BP	GO:0048588	developmental cell growth	18/3067	21/4541	0.0542117	0.937813	0.937813	ALCAM/AURKA/BDNF/CDK5/CPNE1/CTNNB1/CYFIP1/DNM2/DPYSL2/EDN2/EDNRA/EXT1/IMPACT/MT3/PI16/SPART/SSNA1/TMEM108	18
BP	GO:0050851	antigen receptor-mediated signaling pathway	18/3067	21/4541	0.0542117	0.937813	0.937813	CD79A/CD81/EIF2B1/EIF2B2/EIF2B3/ELF1/GATA3/IKBKG/MAPK1/MEF2C/NFKBIZ/PHPT1/PRKCB/RIPK2/SH2D1A/STOML2/THEMIS/ZC3H12A	18
CC	GO:0005604	basement membrane	11/3145	12/4711	0.0544396	0.52868	0.504871	ANXA2/COL17A1/COL2A1/COL4A1/COL4A2/COL4A4/LOXL2/RELL2/SPARC/TINAG/VWA1	11
BP	GO:0006641	triglyceride metabolic process	24/3067	29/4541	0.054515	0.937813	0.937813	APOC2/C3/CAV1/CAV3/CNEP1R1/CTDNEP1/DGAT1/DGAT2/FITM2/GH1/GPX1/INSIG1/LDLR/LIPE/LMF1/LPL/MBOAT7/NR1H2/NR1H3/PNLIPRP2/PNPLA2/SCARB1/SLC27A1/TNF	24
BP	GO:0043524	negative regulation of neuron apoptotic process	21/3067	25/4541	0.0550401	0.937813	0.937813	BIRC5/CCL2/DNAJC5/F2R/FAIM2/GABRA5/MEF2C/MSH2/MT3/NEFL/NR4A2/PIK3CA/PLA2G3/PPARGC1A/PPT1/PRKCG/RASA1/RETREG1/RHOA/SNCA/SOD1	21
BP	GO:0090502	RNA phosphodiester bond hydrolysis, endonucleolytic	21/3067	25/4541	0.0550401	0.937813	0.937813	AGO2/AGO3/DICER1/ELAC1/ENDOU/FEN1/LACTB2/MBLAC1/NOB1/NUDT12/NUDT16/PLD6/POP4/RIDA/RNASE1/RNASEH2A/RNASEK/RPP38/RPP40/SND1/ZC3H12A	21
BP	GO:0042391	regulation of membrane potential	51/3067	66/4541	0.0552502	0.937813	0.937813	ADRB2/ARL6IP5/BAX/BCL2/CAV1/CAV3/CDK5/CFTR/CHRNA1/CHRNA3/CHRNA5/CHRNA7/CHRND/CHRNE/CHRNG/DCN/FKBP1B/GABRA1/GABRA5/GABRB1/GABRB2/GABRP/GCLM/GJD2/GLRA1/GLRB/IFI6/JUP/KCNJ2/KCNJ5/KCNK1/KCNMA1/KCNQ3/MLLT11/NDUFS1/NPPA/PIP5KL1/PPP2R3C/RACK1/SCN4B/SLC25A33/SNCA/SNTA1/SOD1/SPART/STOML2/SUMO1/TMEM108/UBB/UCP2/YWHAH	51
BP	GO:0046649	lymphocyte activation	98/3067	132/4541	0.0556287	0.937813	0.937813	AIF1/AKIRIN2/ANXA1/AP3B1/ATG5/AZI2/BATF/BLOC1S3/BLOC1S6/BMI1/BMP4/CAV1/CD28/CD40LG/CD79A/CD81/CEBPB/CLPTM1/CTNNB1/CTSV/CXADR/CYP26B1/DHPS/DPP4/EMP2/EXOSC3/F2RL1/FADD/FGL1/FGL2/FKBP1A/FKBP1B/FUT7/FYN/GATA3/GPR18/GPR183/HLX/HMGB1/IFNG/IGFBP2/IKZF3/IL15/IL21/IL4/IL7/IMPDH2/ITGAL/KDELR1/KIT/LAMP1/LAX1/LFNG/MEF2C/MMP14/MR1/MSH2/MSN/MZB1/NCAPH2/NFIL3/NFKBIZ/NKG7/NLRP3/PCK1/PGLYRP1/PIK3R1/PKNOX1/POU2AF1…	98
BP	GO:0051668	localization within membrane	93/3067	125/4541	0.056797	0.937813	0.937813	ACTB/ADAM10/ADIPOQ/AP3B1/AP4M1/ARL3/ARL6/ARL6IP5/ATAD1/ATP2B4/ATP2C1/CACNG3/CAPN3/CAV3/CCDC22/CCDC47/CD81/CDK5/CDK5R1/CHP1/CIB1/CLTC/CNPY4/CPE/CRIPT/CSRP3/DMTN/DPP6/EHD1/EMC10/EMC2/EMC3/EMC7/EMP2/FIS1/FYN/GET4/GLRB/GOLGA7/HGS/HSPA5/IFT20/ITGA3/ITGAL/ITGB1/ITGB1BP1/JUP/KCNB2/KCNIP3/LGI1/LHFPL4/LZTFL1/MAIP1/MFF/MMGT1/NAXE/NCF1/PACSIN1/PEX5/PIGW/PIK3R1/PIK3R2/PLA2G3/PLS1/PTN/RAB11A/RAB13/RAB6B/RAB7A…	93
BP	GO:0007169	transmembrane receptor protein tyrosine kinase signaling pathway	66/3067	87/4541	0.0569758	0.937813	0.937813	ADIPOQ/ADRA2A/AGT/ANGPT1/ANGPT2/BCAR3/CDK5R1/CHN1/CNOT9/COL4A1/CSRP3/CTNNB1/DCN/DDIT4/DNAI1/DSTYK/EFNA1/EXT1/F3/F7/FBXW7/FGF1/FUT7/GATA3/GFRA2/GKAP1/HGS/HRG/HSPB1/IFI6/IFT20/IGF1/IGF1R/IGFBP2/IGFBP5/KIT/LGMN/MAPK1/MET/MSTN/MT3/MZB1/PIK3CA/PIK3R1/PLAUR/PLCG1/PRKCB/RAF1/RAPGEF2/RARRES2/RBM4/RHBDF1/RNF126/SLC39A14/SNCA/SOCS5/SPRY2/STAT3/STAT5B/TEK/TGFB1/TMEM108/TRADD/TRIM71/VPS25/ZGPAT	66
CC	GO:0034703	cation channel complex	23/3145	28/4711	0.0577633	0.52868	0.504871	CACNB2/CACNB3/CACNG1/CATSPERD/CCDC51/DPP6/FKBP1A/FKBP1B/KCNA4/KCNAB1/KCNAB2/KCNB2/KCNH1/KCNIP3/KCNJ2/KCNJ3/KCNJ5/KCNK1/KCNMA1/KCNQ3/MICU1/PTPA/SCN4B	23
MF	GO:0005267	potassium channel activity	18/2655	21/3911	0.0578107	0.650048	0.640618	CCDC51/KCNA4/KCNAB1/KCNAB2/KCNB2/KCNH1/KCNIP3/KCNIP4/KCNJ12/KCNJ2/KCNJ3/KCNJ5/KCNK1/KCNMA1/KCNQ3/SNAP25/TMEM175/TMEM38A	18
MF	GO:0106310	protein serine kinase activity	54/2655	70/3911	0.0582031	0.650048	0.640618	AAK1/AKT1/AURKA/AURKB/CAMK2B/CAMK2D/CDK1/CDK10/CDK12/CDK13/CDK5/CDK9/CLK3/CSNK1A1/CSNK1D/CSNK1G1/CSNK1G3/CSNK2A1/CSNK2A2/DSTYK/IKBKB/IRAK4/LIMK2/MAP2K6/MAP3K13/MAP3K7/MAPK1/MAPKAPK3/MKNK1/NLK/PCK1/PIK3CA/PIM1/PLK1/PRKCA/PRKCB/PRKCG/PRKG1/PRPF4B/PSKH1/RAF1/RIOK3/RIPK2/ROCK1/ROCK2/RPS6KB1/SGK1/STK10/STK25/STK33/STK38/STK4/STK40/TNK2	54
BP	GO:0006511	ubiquitin-dependent protein catabolic process	100/3067	135/4541	0.0582636	0.937813	0.937813	AKIRIN2/ANAPC10/ASB2/ASCC3/AURKA/CAV1/CCDC47/CDC26/CHMP2B/CLU/COMMD1/CRBN/CSNK1D/CTNNB1/DCAF12/DDB1/DDIT3/DERL3/EIF3H/ELOC/ERLIN2/FAF2/FBXL15/FBXL2/FBXL5/FBXO2/FBXO6/FBXO9/FBXW7/FEM1C/FHIT/GABARAP/GET4/HACE1/HSP90AB1/HSP90B1/KLHDC10/KLHDC2/KLHL20/KLHL3/NFE2L2/NUB1/OS9/PLK1/PPP2CB/PSMA1/PSMA2/PSMA4/PSMA6/PSMA7/PSMC2/PSMD11/PSMF1/RACK1/RAD23A/RNF126/RNF146/RNF186/RNF20/RNF34/RNF8/RPL23/SGTA/SH3BGRL…	100
MF	GO:0005244	voltage-gated monoatomic ion channel activity	24/2655	29/3911	0.058801	0.650048	0.640618	CACNG1/CLCN7/CLIC4/CLIC5/CYBB/KCNA4/KCNAB1/KCNAB2/KCNB2/KCNH1/KCNIP3/KCNIP4/KCNJ12/KCNJ2/KCNJ3/KCNJ5/KCNK1/KCNMA1/KCNQ3/NCS1/OPRM1/SCN4B/SNAP25/VDAC1	24
MF	GO:0022832	voltage-gated channel activity	24/2655	29/3911	0.058801	0.650048	0.640618	CACNG1/CLCN7/CLIC4/CLIC5/CYBB/KCNA4/KCNAB1/KCNAB2/KCNB2/KCNH1/KCNIP3/KCNIP4/KCNJ12/KCNJ2/KCNJ3/KCNJ5/KCNK1/KCNMA1/KCNQ3/NCS1/OPRM1/SCN4B/SNAP25/VDAC1	24
CC	GO:0005911	cell-cell junction	66/3145	88/4711	0.0590409	0.52868	0.504871	ACTB/ACTN1/ADAM10/ADGRL3/B4GALT1/CD53/CD99L2/CDH2/CLDN12/CLDN15/CLDN16/CLDN2/CLDN3/CLDN4/CLIC4/CTNNB1/CXADR/DPP4/DSC1/EPB41L5/EPCAM/FLCN/FLOT1/GJA3/GJA4/GJA5/GJB1/GJB2/GJB6/GJC3/GJD2/JUP/KRIT1/LIMD1/LIN7A/MIP/MPP7/MXRA8/PIK3CA/PIK3R1/PKP1/PKP3/PPP1CA/PRX/RAB13/RAP1B/RAP2C/RAPGEF2/RHO/RHOA/RND1/SCN4B/SGSM3/SLC2A2/SV2A/TBCD/TEK/TGFBR1/THEMIS/TMEM204/TMEM65/TNK2/TRPC6/TSPAN33/VAPA/VAV1	66
CC	GO:0098984	neuron to neuron synapse	31/3145	39/4711	0.0597872	0.52868	0.504871	ABHD17A/ADAM10/ADCY1/ARF1/ARHGEF9/AURKA/CABP1/CALB1/CAMK2N1/CDK5/CDK5R1/CRIPT/CTNNB1/DNM2/DTNBP1/FABP5/FYN/KCNH1/KPNA1/LIN7A/LRRC7/NCS1/PICK1/PPP3R1/RPL12/RPL38/RPS25/SIGMAR1/SYNDIG1/TMEM108/YWHAH	31
CC	GO:0019897	extrinsic component of plasma membrane	14/3145	16/4711	0.059955	0.52868	0.504871	AAK1/ALOX15/ANXA1/CTNNB1/GNB1/GNB2/GNG12/GNG2/KCNAB1/KCNAB2/RHOA/SNAP25/STAC/WNT2	14
BP	GO:0006638	neutral lipid metabolic process	32/3067	40/4541	0.0600257	0.937813	0.937813	ABHD12/ABHD2/ABHD6/APOA2/APOC2/C3/CAV1/CAV3/CNEP1R1/CTDNEP1/DGAT1/DGAT2/FITM2/GH1/GPAM/GPX1/INSIG1/LDLR/LIPE/LMF1/LPL/MBOAT7/NR1H2/NR1H3/PLA2G15/PLA2G4A/PNLIPRP2/PNPLA2/SCARB1/SLC27A1/SNCA/TNF	32
BP	GO:0006486	protein glycosylation	40/3067	51/4541	0.0607051	0.937813	0.937813	ALG8/ARFGEF1/B3GNT9/B4GALT1/B4GAT1/CHP1/COG7/DDOST/DERL3/DPM1/DPM2/DPM3/ENTPD5/EOGT/EXT1/EXT2/FUT1/FUT10/FUT4/FUT7/FUT8/GALNT1/GALNT6/GCNT1/GCNT3/GGTA1/IL15/MT3/POGLUT1/POMGNT1/POMGNT2/SEC1/SLC51B/ST6GAL2/ST6GALNAC6/ST8SIA1/ST8SIA4/STT3A/TUSC3/VEGFB	40
BP	GO:0043413	macromolecule glycosylation	40/3067	51/4541	0.0607051	0.937813	0.937813	ALG8/ARFGEF1/B3GNT9/B4GALT1/B4GAT1/CHP1/COG7/DDOST/DERL3/DPM1/DPM2/DPM3/ENTPD5/EOGT/EXT1/EXT2/FUT1/FUT10/FUT4/FUT7/FUT8/GALNT1/GALNT6/GCNT1/GCNT3/GGTA1/IL15/MT3/POGLUT1/POMGNT1/POMGNT2/SEC1/SLC51B/ST6GAL2/ST6GALNAC6/ST8SIA1/ST8SIA4/STT3A/TUSC3/VEGFB	40
BP	GO:0048872	homeostasis of number of cells	40/3067	51/4541	0.0607051	0.937813	0.937813	ACVR2A/AP3B1/BMP4/DMTN/EPB42/EPO/EXT1/F2R/FADD/FECH/FOXA3/GPR183/HMGB1/HMGB2/HSPA9/IL7/INHBA/ISG15/KIT/LGR4/LPCAT3/MAEA/MEF2C/NAPEPLD/PKNOX1/PLA2G2A/PRDX1/PRDX2/SCNN1B/SLC15A4/SLC25A5/SOD1/STAT3/STAT5A/STAT5B/TMEM14C/UBA5/ZFP36/ZFX/ZNHIT1	40
BP	GO:0000079	regulation of cyclin-dependent protein serine/threonine kinase activity	11/3067	12/4541	0.060736	0.937813	0.937813	CCND1/CCND2/CCNT1/CDK5R1/CDKN2B/CKS1B/CKS2/MEN1/NR2F2/PLK1/SFN	11
BP	GO:0006383	transcription by RNA polymerase III	11/3067	12/4541	0.060736	0.937813	0.937813	BRF2/CRCP/DHX36/ICE2/MAF1/POLR1C/POLR3D/POLR3GL/PRDX5/SNAPC5/TBP	11
BP	GO:0008053	mitochondrial fusion	11/3067	12/4541	0.060736	0.937813	0.937813	BAX/CHCHD3/FIS1/MFF/MIGA2/MTCH2/OMA1/PLD6/STOML2/THG1L/ZDHHC6	11
BP	GO:0019229	regulation of vasoconstriction	11/3067	12/4541	0.060736	0.937813	0.937813	ADRA2A/ADRA2B/AGTR1/ATP1A2/CAV1/EDN2/F2R/HRH1/RHOA/SNTA1/ZDHHC21	11
BP	GO:0030212	hyaluronan metabolic process	11/3067	12/4541	0.060736	0.937813	0.937813	CLTC/FGF2/HAS2/HEXA/HYAL1/ITIH1/ITIH3/ITIH4/ITIH5/LYVE1/TGFB1	11
BP	GO:0030219	megakaryocyte differentiation	11/3067	12/4541	0.060736	0.937813	0.937813	CDKN2B/CIB1/EIF6/HMGB2/KIT/MEF2C/MTURN/PF4/SCIN/UBA5/VPS33B	11
BP	GO:0042698	ovulation cycle	11/3067	12/4541	0.060736	0.937813	0.937813	AFP/ESR1/FSHR/INHBA/NR5A1/PTGS2/PTN/PTPRN/STAT5A/STAT5B/ZP3	11
BP	GO:0048640	negative regulation of developmental growth	11/3067	12/4541	0.060736	0.937813	0.937813	ADRB2/BMP4/CDK5/FXN/GNAS/MSTN/MT3/PI16/SLC6A4/SPART/STK4	11
BP	GO:0060419	heart growth	11/3067	12/4541	0.060736	0.937813	0.937813	ADPRHL1/FGF2/MEF2C/PI16/PIM1/PRKAR1A/S1PR1/SMAD1/TGFB2/TGFBR1/WNT2	11
BP	GO:0071825	protein-lipid complex subunit organization	11/3067	12/4541	0.060736	0.937813	0.937813	APOA1/APOA2/APOE/FECH/LIPC/LPCAT3/LPL/MTTP/NR1H2/PLA2G3/SCARB1	11
BP	GO:0071827	plasma lipoprotein particle organization	11/3067	12/4541	0.060736	0.937813	0.937813	APOA1/APOA2/APOE/FECH/LIPC/LPCAT3/LPL/MTTP/NR1H2/PLA2G3/SCARB1	11
BP	GO:1904029	regulation of cyclin-dependent protein kinase activity	11/3067	12/4541	0.060736	0.937813	0.937813	CCND1/CCND2/CCNT1/CDK5R1/CDKN2B/CKS1B/CKS2/MEN1/NR2F2/PLK1/SFN	11
CC	GO:0031984	organelle subcompartment	254/3145	360/4711	0.0616329	0.52868	0.504871	ABHD12/AGPAT4/ALG8/ALOX5AP/AP4M1/ARFGEF1/ARFRP1/ARL1/ARL6IP5/ARV1/ASPH/ATL1/ATP2A1/ATP2C1/B4GALT1/BAX/BCAP29/BCL2/BECN1/BSCL2/CAMK2B/CAMK2D/CASP4/CCDC47/CFTR/CHRM3/CISD2/CLINT1/CLPTM1L/CLSTN3/CORO7/CREB3/CREB3L3/CTDNEP1/CYB5R3/CYBC1/CYP26B1/CYP2U1/CYP51A1/DDOST/DEGS2/DGAT2/DHRS7C/DHRS9/DNAJB12/DPM1/DPM2/DSE/DTNBP1/EIF5A/EMC10/EMC2/EMC3/EMC7/ERAP2/EXT1/EXT2/FADS2/FADS3/FAF2/FATE1/FDFT1/FITM2/FKBP1…	254
MF	GO:0004930	G protein-coupled receptor activity	51/2655	66/3911	0.0619271	0.650048	0.640618	ACKR1/ACKR4/ADCYAP1R1/ADGRD1/ADGRL1/ADGRL2/ADGRL3/ADORA2B/ADRB2/ADRB3/AGTR1/CALCRL/CASR/CCR5/CHRM2/CHRM3/CHRM4/EDNRB/F2R/F2RL1/F2RL2/FSHR/GABRB1/GPR158/GPR161/GPR171/GPR183/GPR37L1/GPR68/HCRTR1/HPGD/HRH1/LHCGR/LPAR1/MTNR1A/NMUR2/NPY1R/NPY2R/OPRK1/OPRM1/P2RY1/P2RY2/PROKR1/PROKR2/PTGER4/PTGFR/PTH1R/RHO/S1PR1/SSTR2/TSHR	51
MF	GO:0042277	peptide binding	35/2655	44/3911	0.0624632	0.650048	0.640618	ACHE/ADRB2/APOA1/APOE/CABP1/CHRNA7/CLSTN3/CMKLR1/CSN1S1/EDNRB/FBXO2/GPR171/IDE/INHBA/KDELR1/KDELR2/LDLR/MC4R/MSR1/PEX5/PFDN1/PFDN5/PIK3R1/PPIA/PPIB/PPID/PPIE/PPIF/PPIH/PPP3R1/PPWD1/PTH1R/SCARB1/SRP54/TGFB2	35
BP	GO:0008203	cholesterol metabolic process	29/3067	36/4541	0.0630474	0.937813	0.937813	ACADVL/APOA1/ARV1/CYB5R3/CYP11A1/CYP51A1/ERLIN2/FDPS/FDX1/FDXR/FECH/FGF1/GH1/HMGCR/LDLR/LIPC/LIPE/LPCAT3/LSS/MBTPS2/MT3/NFE2L1/NSDHL/PMVK/SCAP/SCARB1/SOD1/STAR/TM7SF2	29
BP	GO:0016482	cytosolic transport	29/3067	36/4541	0.0630474	0.937813	0.937813	AP4M1/ARFRP1/ARL1/ARL8B/BECN1/CLN5/CLTC/CORO7/EMP2/GOLT1B/HOOK3/KLHL20/LAMP1/MAPK1/MYO1D/RAB5A/RAB7A/RGP1/RNF126/SNX1/SNX2/SNX8/STX5/TBC1D14/VPS35/VPS51/WASHC1/WDR91/YKT6	29
BP	GO:0097530	granulocyte migration	29/3067	36/4541	0.0630474	0.937813	0.937813	ANXA1/C1QBP/CD99L2/CXADR/CXCL5/CXCL8/DNM1L/DPEP1/DPP4/EDN2/EMP2/FUT4/FUT7/HRH1/IL34/IRAK4/JAGN1/MAPK1/MSTN/PPIA/PPIB/PTGER4/RAC2/RARRES2/RIPOR2/S100A8/S100A9/SRP54/VAV1	29
BP	GO:1905475	regulation of protein localization to membrane	29/3067	36/4541	0.0630474	0.937813	0.937813	ACTB/ADAM10/ATP2B4/ATP2C1/CD81/CDK5/CDK5R1/CHP1/CIB1/CLTC/CNPY4/CRIPT/CSRP3/DMTN/FIS1/FYN/ITGA3/ITGB1/ITGB1BP1/LZTFL1/MFF/PIK3R1/PIK3R2/PLS1/RACK1/SLC51B/STAC/STX7/VAMP8	29
CC	GO:0036477	somatodendritic compartment	82/3145	111/4711	0.063663	0.52868	0.504871	ABHD17A/ABR/ADAM10/ALCAM/APP/ATP1A2/AURKA/BAG2/C4A/CACNG3/CALB1/CAMK2N1/CAPN2/CAPRIN1/CASC3/CDK5/CDK5R1/CIB1/CLSTN3/CPLX1/CREB3/CRIPT/DBNL/DHX36/DTNBP1/ELOVL5/ERO1A/FBXO2/FYN/GABRA2/GABRG2/GAP43/GLRA1/GLRB/GPM6A/HOMER1/IFT20/KCNB2/KCNH1/KCNK1/KLHL20/KPNA1/LAMP5/LDLR/LHFPL4/LRFN3/LYNX1/MAPT/MYO1D/NCDN/NGDN/NPPA/NR1D1/NSG2/OPRM1/PALMD/PDLIM4/POLR2M/PPP1R1B/PPP2R1A/PPP3CA/PRKCG/PTPRN/RACK1/RAPGEF2/R…	82
MF	GO:0005246	calcium channel regulator activity	11/2655	12/3911	0.0636721	0.650048	0.640618	CACNB3/CACNG1/CAV3/FKBP1A/FKBP1B/HPCAL4/PHPT1/PRKCB/PRKG1/STIM1/TSPAN13	11
MF	GO:0043539	protein serine/threonine kinase activator activity	11/2655	12/3911	0.0636721	0.650048	0.640618	CCNT1/CD40LG/CDK5R1/DAZAP2/ETAA1/LTF/MAP2K6/PIK3CA/PIK3R1/RAF1/SPRY2	11
BP	GO:0045184	establishment of protein localization	278/3067	391/4541	0.0637933	0.937813	0.937813	ACTN4/ADIPOQ/ADRA2A/AFM/AKIRIN2/AP2A2/AP2B1/AP2M1/AP2S1/AP3B1/AP4M1/AP4S1/AP5B1/AP5M1/ARCN1/ARFGAP2/ARFGEF1/ARL3/ARL6/ARL6IP5/ARL8B/ARRB2/ATAD1/ATG3/ATG4A/ATG4B/ATP2C1/BBS4/BCAP29/BET1L/BIRC5/BLOC1S3/BLOC1S6/BMP4/CABP1/CACNG3/CAV1/CCDC22/CCDC47/CCT2/CCT3/CCT6A/CCT7/CD81/CDK5/CDK5R1/CELA2A/CEP120/CEP290/CEP41/CETN2/CHP1/CIB1/CLTA/CLTB/CLTC/CLTRN/CNIH4/COG4/COG5/COG6/COG7/COL1A1/COMMD1/COMP/COPA/CO…	278
BP	GO:1903321	negative regulation of protein modification by small protein conjugation or removal	26/3067	32/4541	0.0658725	0.937813	0.937813	ATG5/BAG2/BUB3/CAPN3/CAV1/CDK5/CHP1/CTNNB1/DCUN1D3/DNAJA1/FYN/ISG15/MAD2L2/NXN/PPIA/PRKCG/RPL23/RPL37/RPS20/SPRY2/TRIM21/TRIM44/TRIP12/UBXN1/USP4/VPS28	26
MF	GO:0030246	carbohydrate binding	48/2655	62/3911	0.0658864	0.657367	0.647831	ACAN/ADGRL1/ADGRL2/ADGRL3/BCAN/CALR/CALR3/CD302/CHI3L1/CLEC1A/CLEC3A/CLEC3B/CLEC6A/CLEC7A/CLN5/COLEC11/COLEC12/DBH/EMC7/ENDOU/ENPP2/FBP1/FBXO2/FCN1/GALK1/GALM/GALNT1/GALNT6/HK1/IGF2R/KLRD1/LOXL2/MAN2B1/MBL2/OGFOD1/OS9/P4HA1/P4HA3/PAM/PFKL/PHYH/PLA2R1/PLOD1/SELP/SFTPD/SLC2A3/VCAN/ZP3	48
BP	GO:0071705	nitrogen compound transport	344/3067	487/4541	0.066867	0.937813	0.937813	ABCC1/ABCG2/ACTB/ACTN4/ADIPOQ/ADRA2A/AFM/AKIRIN2/AP2A2/AP2B1/AP2M1/AP2S1/AP3B1/AP4M1/AP4S1/AP5B1/AP5M1/ARCN1/ARFGAP2/ARFGEF1/ARL3/ARL6/ARL6IP5/ARL8B/ARRB2/ATG3/ATG4A/ATG4B/ATP2C1/ATP8A1/ATP8A2/BBS4/BCAP29/BET1L/BIRC5/BLOC1S3/BLOC1S6/BMP4/CA2/CABP1/CACNG3/CASC3/CAV1/CCDC22/CD81/CDK5/CDK5R1/CELA2A/CEP290/CEP41/CETN2/CHP1/CIB1/CLTA/CLTB/CLTC/CLTRN/CNIH4/COG4/COG5/COG6/COG7/COL1A1/COMMD1/COMP/COPA/CO…	344
BP	GO:0001775	cell activation	148/3067	204/4541	0.067067	0.937813	0.937813	ADAM10/ADORA2B/ADRA2A/ADRA2B/AIF1/AKIRIN2/ANXA1/AP3B1/ATG5/AZI2/BATF/BLOC1S3/BLOC1S6/BMI1/BMP4/CAPN3/CAV1/CD28/CD40LG/CD79A/CD81/CD9/CEBPB/CELA2A/CLPTM1/COMP/CTNNB1/CTSV/CXADR/CXCL5/CXCL8/CYP26B1/DHPS/DMTN/DPP4/EDN2/EMP2/ENPP3/EXOSC3/F2R/F2RL1/FADD/FERMT3/FGL1/FGL2/FKBP1A/FKBP1B/FUT7/FYN/GATA3/GNAS/GPR18/GPR183/HLX/HMGB1/HRG/IFNG/IGFBP2/IKZF3/IL13/IL15/IL21/IL4/IL7/IMPDH2/ITGAL/KDELR1/KIT/KPNA1/L…	148
BP	GO:0050817	coagulation	42/3067	54/4541	0.0675159	0.937813	0.937813	ADRA2A/ADRA2B/ANXA5/ANXA8L1/AP3B1/BLOC1S3/BLOC1S6/CAV1/CD40LG/CD9/CELA2A/COMP/CPB2/DMTN/ENPP4/F11/F12/F13A1/F2/F2R/F2RL1/F2RL2/F3/F9/FERMT3/GNAS/HRG/KNG1/NOS3/P2RY1/PF4/PLA2G4A/PLG/PPIA/PRDX2/PRKCA/PRKG1/PROC/PROS1/SERPINF2/VPS33B/VWF	42
BP	GO:0031400	negative regulation of protein modification process	77/3067	103/4541	0.0677906	0.937813	0.937813	ADIPOQ/AGT/ATG5/BAG2/BMP4/BUB3/CAPN3/CAV1/CAV3/CDK5/CDKN2B/CHORDC1/CHP1/CIB1/CTNNB1/DCUN1D3/DDIT4/DMTN/DNAJA1/DNAJC3/DUSP6/FABP4/FKBP1A/FKBP1B/FLCN/FYN/GH1/GSKIP/HINT2/HMGCR/HSPB1/IFNG/IMPACT/ISG15/ITGB1BP1/LAX1/MAD2L2/MEN1/NPPA/NR2F2/NTF3/NXN/PIP5KL1/PKIG/PLK1/PLPP3/PPIA/PPP1R16B/PRKCG/PRKRIP1/PRR5L/PTPA/PWP1/RACK1/RPL23/RPL37/RPS20/SFRP1/SNCA/SNTA1/SOCS5/SPINK1/SPRY2/STK38/TERF2IP/TGFB1/TPPP/TR…	77
BP	GO:0001508	action potential	14/3067	16/4541	0.0679215	0.937813	0.937813	CAV1/CAV3/CHRNA1/FKBP1B/GJD2/GLRA1/JUP/KCNJ2/KCNJ5/KCNMA1/SCN4B/SNTA1/SUMO1/YWHAH	14
BP	GO:0001885	endothelial cell development	14/3067	16/4541	0.0679215	0.937813	0.937813	CLDN3/CLIC4/EDNRA/EDNRB/GPX1/MSN/PDE2A/PROC/RAP1B/RAP2C/RAPGEF2/RDX/STC1/ZDHHC21	14
BP	GO:0009583	detection of light stimulus	14/3067	16/4541	0.0679215	0.937813	0.937813	AIPL1/CABP4/FECH/GNA11/GNAT1/GNAT2/GRK1/GUCA1A/OPN1LW/PRPH2/RCVRN/RGR/RHO/ROM1	14
BP	GO:0045664	regulation of neuron differentiation	14/3067	16/4541	0.0679215	0.937813	0.937813	BMP4/BRINP1/CPNE1/DPYSL2/EDNRB/FGF2/HEYL/ID2/IMPACT/MEF2C/PCP4/RHOA/SFRP1/YWHAG	14
BP	GO:0051053	negative regulation of DNA metabolic process	14/3067	16/4541	0.0679215	0.937813	0.937813	ADIPOQ/AUNIP/CGAS/FLCN/HSF1/MEN1/MSH2/PARPBP/RNF169/TERF2IP/TP53/TRIP12/ZRANB3/gzmA	14
BP	GO:0090207	regulation of triglyceride metabolic process	14/3067	16/4541	0.0679215	0.937813	0.937813	APOC2/C3/CNEP1R1/CTDNEP1/FITM2/GH1/LDLR/MBOAT7/NR1H2/NR1H3/PNPLA2/SCARB1/SLC27A1/TNF	14
BP	GO:1990138	neuron projection extension	14/3067	16/4541	0.0679215	0.937813	0.937813	ALCAM/AURKA/CDK5/CPNE1/CTNNB1/CYFIP1/DNM2/DPYSL2/EDN2/EDNRA/IMPACT/MT3/SSNA1/TMEM108	14
BP	GO:0015718	monocarboxylic acid transport	23/3067	28/4541	0.0682886	0.937813	0.937813	ABCG2/CD36/FABP4/FABP5/NOS2/PLA2G1B/PLA2G2A/PLA2G3/PLA2R1/PROCA1/PTGES/RPS6KB1/SLC16A1/SLC22A1/SLC22A6/SLC27A1/SLC2A1/SLC43A3/SLC51A/SLC51B/SLC5A12/SLC6A13/SPX	23
CC	GO:0005581	collagen trimer	25/3145	31/4711	0.068458	0.52868	0.504871	ADIPOQ/C1QB/C1QTNF9/COL10A1/COL11A1/COL11A2/COL12A1/COL17A1/COL2A1/COL4A1/COL4A2/COL4A3/COL4A4/COL9A2/COLEC11/COLEC12/EDA/FCN1/LOC511240/LUM/MBL2/MGC137014/MGC137211/MSR1/SFTPD	25
BP	GO:0090066	regulation of anatomical structure size	72/3067	96/4541	0.0688366	0.937813	0.937813	ACTA2/ADORA2B/ADRA2A/ADRA2B/AGT/AGTR1/ALOX15/AQP4/ARFGEF1/ARPC1A/ARPC1B/ARPC3/ARPC4/ARPC5L/ATG5/ATP1A2/AVP/BBS4/CASR/CAV1/CAV3/CCDC51/CCL11/CDK5/COMP/DMTN/DNM2/DPYSL2/EDN2/EDNRA/EDNRB/EXT1/F2R/F2RL1/GCLM/GPX1/HRH1/ITGB1BP1/KCNMA1/KNG1/LAMTOR4/MSN/MT3/MTPN/NEFL/NPPA/NPPB/NTS/P2RY2/PIK3CA/PIK3R2/PLS1/PRKG1/RAB3B/RAB5A/RASA1/RDX/RHOA/SCIN/SCNN1B/SCT/SERPINF2/SLC6A4/SNTA1/SOD1/SPART/TMOD1/USH1C/UTS2R…	72
BP	GO:0040007	growth	115/3067	157/4541	0.0693875	0.937813	0.937813	ADAM10/ADPRHL1/ADRB2/ALCAM/ANXA6/ATAD3A/AURKA/BBS4/BDNF/BMP4/CAPN3/CCL11/CD81/CD9/CDK5/CELA1/CHRNA1/CHRND/CIB1/CLIC4/COMP/CPNE1/CPQ/CREB3/CSNK2A1/CTNNB1/CXCL16/CYFIP1/DCUN1D3/DCUN1D5/DNM2/DPYSL2/EDN2/EDNRA/ESR1/EXOSC2/EXOSC4/EXT1/FBP1/FGF1/FGF2/FLCN/FRZB/FXN/GAP43/GINS4/GNAS/GPX1/HLX/HRG/HYAL1/IGFBPL1/IL7/IMPACT/INHBA/KPNA1/LAMTOR1/LGI1/MAD2L2/MEF2C/MSTN/MT3/MTPN/MUSTN1/MYOD1/NAIF1/NPY1R/PEX5/PHL…	115
BP	GO:0050878	regulation of body fluid levels	67/3067	89/4541	0.0696768	0.937813	0.937813	ADRA2A/ADRA2B/ANXA5/ANXA8L1/AP3B1/AQP2/AQP4/ATG5/ATP6V1B1/BLOC1S3/BLOC1S6/CAV1/CD40LG/CD9/CELA2A/CFTR/CHRM3/COMP/CPB2/DMTN/EMP2/ENPP4/EXT1/F11/F12/F13A1/F2/F2R/F2RL1/F2RL2/F3/F9/FERMT3/GH1/GNAS/HAS2/HRG/INS/KCNMA1/KNG1/NME1/NOS3/NPR3/NR1H2/NR1H3/OAS2/OPRK1/P2RY1/P2RY2/PF4/PLA2G4A/PLG/PPIA/PPP3CA/PRDX2/PRKCA/PRKG1/PRL/PROC/PROS1/SCNN1B/SERPINF2/STAT5A/STAT5B/TNF/VPS33B/VWF	67
BP	GO:0006606	protein import into nucleus	20/3067	24/4541	0.0699398	0.937813	0.937813	AKIRIN2/BMP4/CABP1/CHP1/HIKESHI/IFNG/JUP/NUTF2/PIK3R1/PIK3R2/PPP3R1/RAN/RBM22/SNUPN/STAT3/STK4/TGFB1/TP53/UFM1/ZC3H12A	20
BP	GO:0008585	female gonad development	20/3067	24/4541	0.0699398	0.937813	0.937813	AFP/BMP15/CEBPB/EIF2B2/ESR1/FOXL2/FSHR/INHBA/KIT/NR2F2/NR5A1/PTGS2/PTPRN/SFRP1/SOD1/STAT5A/STAT5B/UBB/ZFX/ZP3	20
BP	GO:0010595	positive regulation of endothelial cell migration	20/3067	24/4541	0.0699398	0.937813	0.937813	AGT/ANGPT1/BMP4/CIB1/EMC10/FGF1/FGF2/FGFBP1/FUT1/GATA3/HSPB1/ITGB1BP1/MET/PLPP3/PRKCA/SRPX2/TEK/TGFB1/VEGFA/ZC3H12A	20
BP	GO:0030168	platelet activation	20/3067	24/4541	0.0699398	0.937813	0.937813	ADRA2A/ADRA2B/BLOC1S3/CD40LG/CD9/CELA2A/COMP/DMTN/F2R/FERMT3/GNAS/HRG/P2RY1/PF4/PLA2G4A/PPIA/PRKCA/PRKG1/VPS33B/VWF	20
BP	GO:0036503	ERAD pathway	20/3067	24/4541	0.0699398	0.937813	0.937813	CAV1/CCDC47/DERL3/DNAJB12/ERLIN2/FAF2/FBXO6/GET4/HSP90B1/OS9/RCN3/SGTA/TMEM129/UBE2G2/UBE4A/UBXN1/UBXN4/UBXN8/USP13/VCP	20
BP	GO:0046545	development of primary female sexual characteristics	20/3067	24/4541	0.0699398	0.937813	0.937813	AFP/BMP15/CEBPB/EIF2B2/ESR1/FOXL2/FSHR/INHBA/KIT/NR2F2/NR5A1/PTGS2/PTPRN/SFRP1/SOD1/STAT5A/STAT5B/UBB/ZFX/ZP3	20
BP	GO:0046660	female sex differentiation	20/3067	24/4541	0.0699398	0.937813	0.937813	AFP/BMP15/CEBPB/EIF2B2/ESR1/FOXL2/FSHR/INHBA/KIT/NR2F2/NR5A1/PTGS2/PTPRN/SFRP1/SOD1/STAT5A/STAT5B/UBB/ZFX/ZP3	20
BP	GO:0048839	inner ear development	20/3067	24/4541	0.0699398	0.937813	0.937813	ADAM10/ATG4B/ATG5/ATP6V1B1/BMP4/C1QB/COL2A1/FGF2/FRZB/GABRA5/IFT20/INSIG1/KCNMA1/LIN7A/PLS1/SOBP/SOD1/SPRY2/TCAP/TFAP2A	20
BP	GO:0051170	import into nucleus	20/3067	24/4541	0.0699398	0.937813	0.937813	AKIRIN2/BMP4/CABP1/CHP1/HIKESHI/IFNG/JUP/NUTF2/PIK3R1/PIK3R2/PPP3R1/RAN/RBM22/SNUPN/STAT3/STK4/TGFB1/TP53/UFM1/ZC3H12A	20
BP	GO:0051983	regulation of chromosome segregation	20/3067	24/4541	0.0699398	0.937813	0.937813	ANAPC15/AURKB/BCL7B/BIRC5/BUB3/CDC26/CSNK2A1/CSNK2A2/HORMAD1/KIF2B/LCMT1/NCAPH2/NSMCE2/PCID2/PLK1/RAD21/SMARCD1/SPDL1/XRCC3/ZWILCH	20
BP	GO:1904375	regulation of protein localization to cell periphery	20/3067	24/4541	0.0699398	0.937813	0.937813	ACTB/ADAM10/ATP2B4/ATP2C1/CDK5/CLTC/CNPY4/CSRP3/GNAI1/ITGA3/ITGB1/LZTFL1/PIK3R1/PIK3R2/PLK1/PLS1/RACK1/STAC/STX7/VAMP8	20
BP	GO:0010717	regulation of epithelial to mesenchymal transition	17/3067	20/4541	0.0702036	0.937813	0.937813	APLF/BMP4/COL1A1/CTNNB1/EFNA1/ELL3/EMP2/LOXL2/MCRIP1/SFRP1/SPRY1/SPRY2/TGFB1/TGFB1I1/TGFB2/TGFBR1/ZNF750	17
BP	GO:0015908	fatty acid transport	17/3067	20/4541	0.0702036	0.937813	0.937813	CD36/FABP4/FABP5/NOS2/PLA2G1B/PLA2G2A/PLA2G3/PLA2R1/PROCA1/PTGES/RPS6KB1/SLC22A1/SLC22A6/SLC27A1/SLC2A1/SLC43A3/SPX	17
MF	GO:0005215	transporter activity	189/2655	262/3911	0.0712832	0.669336	0.659626	ABCC1/ABCG2/ANXA2/ANXA6/APOA1/APOA2/AQP2/AQP4/ATAD1/ATP1A1/ATP2A1/ATP2C1/ATP5F1B/ATP5MC1/ATP5MC2/ATP5MC3/ATP5ME/ATP5MG/ATP5PD/ATP6V0A1/ATP6V0A2/ATP6V0D1/ATP6V0D2/ATP6V0E2/ATP6V1B1/ATP6V1G1/ATP6V1G2/ATP8A1/ATP8A2/BAX/BLOC1S3/CACNG1/CCDC51/CFTR/CHRNA3/CHRNA7/CHRNE/CHRNG/CLCN7/CLDN4/CLIC4/CLIC5/CLPTM1L/CNGA2/CNGA3/COX5A/CPTP/CYBB/FABP4/FABP5/GABRA1/GABRA2/GABRA3/GABRA5/GABRB1/GABRB2/GABRG2/GC/GJA3/G…	189
MF	GO:0016860	intramolecular oxidoreductase activity	14/2655	16/3911	0.0716601	0.669336	0.659626	CRELD1/DCT/ECHS1/ENOPH1/GPI/GSTA1/MIF/PDIA3/PDIA4/PTGDS/PTGES/PTGES2/PTGIS/TPI1	14
MF	GO:0071949	FAD binding	14/2655	16/3911	0.0716601	0.669336	0.659626	ACOX1/COQ6/CYB5R3/D2HGDH/DDO/ERO1A/GULO/MICAL2/MICAL3/MMACHC/PCYOX1/PRODH/TXNRD1/XDH	14
CC	GO:1902911	protein kinase complex	22/3145	27/4711	0.0727274	0.52868	0.504871	ACVR1/ATG101/CCNA2/CCNC/CCND1/CCND2/CCNH/CCNT1/CDK1/CDK12/CDK13/CDK5/CDK5R1/CDK9/GTF2H2/GTF2H3/PCNA/PRKAG1/PRKAR1A/PRKAR2B/SESN2/TGFBR1	22
BP	GO:0006639	acylglycerol metabolic process	31/3067	39/4541	0.0727816	0.937813	0.937813	ABHD12/ABHD2/ABHD6/APOA2/APOC2/C3/CAV1/CAV3/CNEP1R1/CTDNEP1/DGAT1/DGAT2/FITM2/GH1/GPAM/GPX1/INSIG1/LDLR/LIPE/LMF1/LPL/MBOAT7/NR1H2/NR1H3/PLA2G15/PLA2G4A/PNLIPRP2/PNPLA2/SCARB1/SLC27A1/TNF	31
BP	GO:0008016	regulation of heart contraction	31/3067	39/4541	0.0727816	0.937813	0.937813	ADRA1A/AGT/APLN/ATP1A2/ATP2A1/ATP2B4/CAV1/CAV3/CHRM2/CSRP3/CXADR/EDN2/EDNRA/EDNRB/FKBP1B/GLRX3/GRK2/JUP/KCNJ2/KCNJ5/MEF2A/MYL2/NPPA/SCN4B/SLC8A1/SNTA1/SPX/STC1/TGFB2/TMEM38A/ZC3H12A	31
BP	GO:0008217	regulation of blood pressure	31/3067	39/4541	0.0727816	0.937813	0.937813	ACTA2/ADH5/ADIPOQ/AGT/AGTR1/APLN/ATP1A2/BBS4/COL1A2/DDAH1/EDNRA/EDNRB/EMP2/ENPEP/EXT1/F2R/F2RL1/GPR37L1/ID2/NCALD/NPPA/NPR3/NPY1R/OXTR/PTGS1/PTGS2/RHOA/SERPINF2/SOD1/SPX/UTS2R	31
BP	GO:0043122	regulation of I-kappaB kinase/NF-kappaB signaling	31/3067	39/4541	0.0727816	0.937813	0.937813	ADIPOQ/ATP2C1/CAPN3/CLEC6A/CLEC7A/CTH/CTNNB1/DDX1/DHX36/ESR1/F2R/F2RL1/FADD/FKBP1A/FYN/GAPDH/HSPB1/IKBKG/LTF/NR1D1/PPM1A/PPM1B/PRKCB/RHOA/RIOK3/SHARPIN/TERF2IP/TRADD/USP10/ZC3H12A/ZFAND6	31
BP	GO:0043523	regulation of neuron apoptotic process	31/3067	39/4541	0.0727816	0.937813	0.937813	BAX/BIRC5/CCL2/CDK5/CDK5R1/CTNNB1/DDIT3/DNAJC5/F2R/FAIM2/FBXW7/GABRA5/MEF2C/MSH2/MT3/NEFL/NR4A2/PIK3CA/PLA2G3/PPARGC1A/PPT1/PRKCG/RASA1/RETREG1/RHOA/SIGMAR1/SNCA/SOD1/TGFB2/TP53/TRIM2	31
CC	GO:0099080	supramolecular complex	217/3145	307/4711	0.0728747	0.52868	0.504871	ABRAXAS2/ACTA1/ACTA2/ACTB/ACTG2/ACTN1/ADPRHL1/AGO2/AGO3/AIF1/ARL3/ARL6/ASB2/ASZ1/ATAT1/ATP2B4/AURKB/BAG2/BFSP1/BFSP2/BIRC5/CALD1/CAPN3/CAPRIN1/CASC3/CAVIN4/CCT2/CCT3/CCT6A/CCT7/CDK1/CDK5R1/CDK9/CENPH/CENPN/CENPX/CFAP161/CFAP20/CFAP206/CFAP52/CFAP53/CHMP2B/CKAP2/CLTC/CNOT9/COL11A1/COL11A2/COL2A1/COL4A1/COL4A4/CSNK1A1/CTNNB1/DAZAP2/DCTN3/DCTN6/DCXR/DDX1/DDX4/DHX30/DHX36/DMTN/DNAI1/DNAL1/DNAL4/DPYSL…	217
CC	GO:0030312	external encapsulating structure	50/3145	66/4711	0.073569	0.52868	0.504871	ADAMTS2/ALPL/ANXA2/APOE/ASPN/CLU/COL11A1/COL11A2/COL17A1/COL2A1/COL4A1/COL4A2/COL4A4/CRISPLD2/DCN/ELN/F3/FBN1/FGF1/IMPG1/LOXL2/LPL/LTBP2/LUM/MFAP1/MMP13/MMP14/MMP2/MMP20/OMD/OPTC/PRELP/RARRES2/RELL2/SERAC1/SFRP1/SPARC/TGFB1/TGFB2/THBS1/THBS4/TINAG/TNFRSF11B/VCAN/VWA1/VWF/WNT2/ZP2/ZP3/ZP4	50
CC	GO:0031012	extracellular matrix	50/3145	66/4711	0.073569	0.52868	0.504871	ADAMTS2/ALPL/ANXA2/APOE/ASPN/CLU/COL11A1/COL11A2/COL17A1/COL2A1/COL4A1/COL4A2/COL4A4/CRISPLD2/DCN/ELN/F3/FBN1/FGF1/IMPG1/LOXL2/LPL/LTBP2/LUM/MFAP1/MMP13/MMP14/MMP2/MMP20/OMD/OPTC/PRELP/RARRES2/RELL2/SERAC1/SFRP1/SPARC/TGFB1/TGFB2/THBS1/THBS4/TINAG/TNFRSF11B/VCAN/VWA1/VWF/WNT2/ZP2/ZP3/ZP4	50
BP	GO:0042180	cellular ketone metabolic process	44/3067	57/4541	0.0742678	0.937813	0.937813	AADAT/ACADVL/ADIPOQ/AFP/AIFM2/AKR1A1/ALDH8A1/APOC2/ATP2B4/CAV1/CBR1/CBR4/COQ2/COQ3/COQ4/COQ6/COQ8A/COQ9/DHRS9/EDNRB/EIF6/ELOVL5/ERLIN2/FABP5/GH1/GIP/HAGH/HSD17B6/INSIG1/KCNMA1/KYAT3/LONP2/NR1D1/NR1H2/NR1H3/PNKD/PRL/SCNN1B/SIRT4/SNCA/STAT5B/TDO2/TPI1/TRIB3	44
MF	GO:0004197	cysteine-type endopeptidase activity	20/2655	24/3911	0.0746724	0.682942	0.673034	ATG4A/ATG4B/CAPN1/CAPN2/CAPN3/CAPNS1/CASP3/CASP4/CTSV/LGMN/PIGK/SENP7/SFRP1/USP1/USP10/USP12/USP13/USP15/USP20/USP37	20
CC	GO:0019898	extrinsic component of membrane	35/3145	45/4711	0.074904	0.52868	0.504871	AAK1/ACADVL/ALOX15/ANXA1/BECN1/COQ3/COQ6/CTNNB1/DEFB1/EMC2/EZR/FKBP1A/GAPDH/GNB1/GNB2/GNG12/GNG2/KCNAB1/KCNAB2/NCF1/NMT2/PIK3CA/PIK3R1/PIK3R2/RHOA/SEC23A/SNAP25/SNX10/STAC/TAMM41/UBB/UBC/WDR91/WNT2/ZC3H12A	35
CC	GO:0030027	lamellipodium	40/3145	52/4711	0.0753513	0.52868	0.504871	ACTA1/ACTA2/ACTB/ACTC1/ACTG2/ACTN1/AIF1/ARPIN/CAPG/CAPRIN1/CD44/CDK5/CIB1/CTNNB1/CYFIP1/DBNL/DPP4/FAP/FLOT1/ITGB1/ITGB1BP1/KITLG/MYH10/MYO10/NME2/PDLIM4/PHACTR4/PIK3CA/PLCG1/RAB13/RAC1/RAC2/RHOA/ROCK1/SH3RF1/SNX1/SNX2/SPEF1/SWAP70/TUBB3	40
BP	GO:0002683	negative regulation of immune system process	59/3067	78/4541	0.0754795	0.937813	0.937813	ADIPOQ/ALOX15/ANXA1/APOA1/APOA2/ATG5/BMP4/C1QBP/CCL2/CEBPB/CLDN18/CTNNB1/CUEDC2/DPP4/ELF1/ENPP3/FADD/FBXW7/FGL1/FGL2/GPR108/GPR18/GPR68/GPX1/HLX/HSPA9/IL4/ISG15/KLRD1/LDLR/LGR4/LTF/NMI/NR1D1/NR1H3/PGLYRP1/PHPT1/PIK3R1/PRDX2/PRKAR1A/PSMA1/PTGER4/RIOK3/RIPOR2/SAMHD1/SELENOS/SFRP1/SH2D1A/TCTA/TGFB1/TGFB2/TMBIM6/TNFRSF11B/TRAFD1/TREX1/TRIM21/TSPAN6/USP15/ZC3H12A	59
BP	GO:0016049	cell growth	54/3067	71/4541	0.075691	0.937813	0.937813	ADAM10/ALCAM/ATAD3A/AURKA/BDNF/CDK5/CIB1/CPNE1/CREB3/CSNK2A1/CTNNB1/CXCL16/CYFIP1/DCUN1D3/DCUN1D5/DNM2/DPYSL2/EDN2/EDNRA/EXOSC2/EXOSC4/EXT1/FBP1/FLCN/FRZB/FXN/HRG/HYAL1/IGFBPL1/IMPACT/INHBA/LAMTOR1/LGI1/MAD2L2/MT3/MTPN/NAIF1/PI16/PPT1/RACK1/RBBP7/RERG/SESN2/SFN/SFRP1/SLC25A33/SOCS2/SPART/SSNA1/TGFB1/TGFB2/TGFBR1/TMEM108/TP53	54
BP	GO:0062012	regulation of small molecule metabolic process	54/3067	71/4541	0.075691	0.937813	0.937813	ACADVL/ACMSD/ADIPOQ/ADORA2B/AK4/APOA1/APOC2/ARL2/ARV1/ATP2B4/CAV1/COX11/DDB1/DDIT4/DNM1L/EIF6/ELOVL5/ERLIN2/FABP5/FAM3C/FBP1/FGF1/FLCN/FOXO1/GH1/GIP/GUCA1A/HIF1A/IFNG/IGF1/INSIG1/KCNMA1/LCMT1/LDLR/LONP2/LPCAT3/MST1/NCS1/NOS3/NR1D1/NR1H2/NR1H3/PPARGC1A/PRL/PTH/SESN2/SIRT4/SNAI2/SNCA/SOD1/TFF3/TP53/TRIB3/ZNF692	54
CC	GO:0016459	myosin complex	10/3145	11/4711	0.0757906	0.52868	0.504871	CCDC102A/DYNLL2/MYH2/MYL12A/MYL2/MYO10/MYO1A/MYO1C/MYO1D/MYO6	10
CC	GO:0033017	sarcoplasmic reticulum membrane	10/3145	11/4711	0.0757906	0.52868	0.504871	ATP2A1/CAMK2B/CAMK2D/DHRS7C/FKBP1A/FKBP1B/PLN/REEP5/STIM1/TMEM38A	10
CC	GO:0042622	photoreceptor outer segment membrane	10/3145	11/4711	0.0757906	0.52868	0.504871	CNGB1/GNAT1/GNAT2/PDE6A/PDE6B/PDE6D/PDE6G/RDH8/RHO/ROM1	10
BP	GO:0007267	cell-cell signaling	181/3067	252/4541	0.0757981	0.937813	0.937813	ABHD6/ACTN1/ADCY1/ADIPOQ/ADORA2B/ADRA2A/ADRB2/AMOTL1/AMOTL2/ANXA1/ARF1/ARL6/ATAD1/BCL7B/BIRC5/BMP4/C17H12orf43/C3/CAV1/CCL2/CCL8/CCR5/CDK5/CDK5R1/CELA1/CELA2A/CGAS/CHRM2/CHRM3/CHRNA1/CHRNA3/CHRNA5/CHRNA7/CHRND/CHRNE/CHRNG/CLTRN/COL1A1/CPE/CRBN/CSNK1A1/CSNK1D/CSNK1G1/CSNK1G3/CSNK2A1/CSNK2A2/CTDNEP1/CTNNB1/CTNNBIP1/CYB5R4/DDIT3/DNM1/DRAXIN/DTNBP1/EDNRA/EDNRB/EXOC3L1/EXT1/F2R/F2RL1/FABP5/FBXO2/FGF2/…	181
BP	GO:0019941	modification-dependent protein catabolic process	100/3067	136/4541	0.0758442	0.937813	0.937813	AKIRIN2/ANAPC10/ASB2/ASCC3/AURKA/CAV1/CCDC47/CDC26/CHMP2B/CLU/COMMD1/CRBN/CSNK1D/CTNNB1/DCAF12/DDB1/DDIT3/DERL3/EIF3H/ELOC/ERLIN2/FAF2/FBXL15/FBXL2/FBXL5/FBXO2/FBXO6/FBXO9/FBXW7/FEM1C/FHIT/GABARAP/GET4/HACE1/HSP90AB1/HSP90B1/KLHDC10/KLHDC2/KLHL20/KLHL3/NFE2L2/NUB1/OS9/PLK1/PPP2CB/PSMA1/PSMA2/PSMA4/PSMA6/PSMA7/PSMC2/PSMD11/PSMF1/RACK1/RAD23A/RNF126/RNF146/RNF186/RNF20/RNF34/RNF8/RPL23/SGTA/SH3BGRL…	100
BP	GO:0043632	modification-dependent macromolecule catabolic process	100/3067	136/4541	0.0758442	0.937813	0.937813	AKIRIN2/ANAPC10/ASB2/ASCC3/AURKA/CAV1/CCDC47/CDC26/CHMP2B/CLU/COMMD1/CRBN/CSNK1D/CTNNB1/DCAF12/DDB1/DDIT3/DERL3/EIF3H/ELOC/ERLIN2/FAF2/FBXL15/FBXL2/FBXL5/FBXO2/FBXO6/FBXO9/FBXW7/FEM1C/FHIT/GABARAP/GET4/HACE1/HSP90AB1/HSP90B1/KLHDC10/KLHDC2/KLHL20/KLHL3/NFE2L2/NUB1/OS9/PLK1/PPP2CB/PSMA1/PSMA2/PSMA4/PSMA6/PSMA7/PSMC2/PSMD11/PSMF1/RACK1/RAD23A/RNF126/RNF146/RNF186/RNF20/RNF34/RNF8/RPL23/SGTA/SH3BGRL…	100
BP	GO:0060548	negative regulation of cell death	142/3067	196/4541	0.076062	0.937813	0.937813	AIFM2/AIPL1/AKT1/ALB/ANGPT1/APIP/ASNS/ATAD3A/ATG5/AURKA/AURKB/BABAM2/BCL2/BCL2A1/BIRC5/BMI1/BMP4/CAAP1/CAPN3/CAV1/CCL2/CCND2/CDK1/CDK5/CFDP1/CHMP2B/CIAPIN1/CIB1/CKMT1A/CLU/COL2A1/COMP/CREB3/CRYAB/CSNK2A1/CTH/CTNNB1/DNAJA1/DNAJC5/DPEP1/DSTYK/EFNA1/EPO/F2R/FABP1/FADD/FAIM2/FGF2/FHL2/FXN/GABRA5/GATA3/GCLM/GH1/GPX1/GRK5/HAX1/HMGB2/HSP90B1/HSPA5/HSPB1/IFI6/IGF1/IGF1R/IL13/IL4/IL7/IMPACT/INS/KANK2/KLHL…	142
BP	GO:0008219	cell death	322/3067	456/4541	0.0762439	0.937813	0.937813	ADIPOQ/AGT/AIFM2/AIMP2/AIPL1/AKT1/ALB/ANGPT1/APIP/ARL6IP5/ASNS/ATAD3A/ATG3/ATG5/ATP2A1/AURKA/AURKB/B4GALT1/BABAM2/BAX/BCAP29/BCL2/BCL2A1/BCL2L14/BCL7B/BECN1/BEX2/BEX3/BIRC5/BLCAP/BMI1/BMP4/BNIP3/BNIP3L/BRINP1/BRMS1/BTG1/C1QBP/C9H6orf120/CAAP1/CALHM2/CAPN3/CASP3/CASP4/CAV1/CCL2/CCND2/CD5/CDK1/CDK5/CDK5R1/CFDP1/CHI3L1/CHMP2B/CIAPIN1/CIB1/CIDEB/CIDEC/CKAP2/CKMT1A/CLPTM1L/CLU/COL2A1/COMP/CREB3/CRYAB/…	322
CC	GO:0001917	photoreceptor inner segment	19/3145	23/4711	0.0765894	0.52868	0.504871	AIPL1/ARR3/ASRGL1/BBS4/DNM1/DRAM2/EPB41L5/GNAT1/GUCA1A/GUCA1B/GUK1/IMPG1/PDC/PRPH2/RCVRN/RHO/SLC2A1/SNAP25/TMEM30A	19
CC	GO:0098802	plasma membrane signaling receptor complex	19/3145	23/4711	0.0765894	0.52868	0.504871	ABHD6/ACVR1/CACNG3/CD79A/CHRNA1/CHRNA3/CHRNA5/CHRNA7/CHRND/GNAT1/IL12RB2/ITGAL/ITGAV/ITGB1/ITGB2/ITGB5/ITGB6/RHO/TGFBR1	19
BP	GO:0043066	negative regulation of apoptotic process	128/3067	176/4541	0.0767891	0.937813	0.937813	AIPL1/AKT1/ALB/ANGPT1/APIP/ASNS/ATAD3A/ATG5/AURKA/AURKB/BABAM2/BCL2/BCL2A1/BIRC5/BMI1/BMP4/CAAP1/CAPN3/CAV1/CCL2/CCND2/CDK1/CFDP1/CIAPIN1/CIB1/CKMT1A/CLU/COL2A1/COMP/CREB3/CRYAB/CSNK2A1/CTH/CTNNB1/DNAJA1/DNAJC5/DPEP1/DSTYK/EFNA1/EPO/F2R/FABP1/FADD/FAIM2/FHL2/FXN/GABRA5/GATA3/GCLM/GH1/GPX1/GRK5/HAX1/HMGB2/HSP90B1/HSPA5/HSPB1/IFI6/IGF1/IGF1R/IL13/IL4/IL7/INS/KLHL20/KRIT1/LTF/MAEA/MEF2C/MIEN1/MSH2/M…	128
BP	GO:0032787	monocarboxylic acid metabolic process	121/3067	166/4541	0.0769064	0.937813	0.937813	ACACA/ACADSB/ACADVL/ACOX1/ACSM1/ADH5/ADIPOQ/ADPGK/AKR1A1/AKR1B1/ALDH1A1/ALDH8A1/ALDOB/ALOX15/AMDHD1/APOC2/ARL2/ATP6V1B1/BPGM/C3/CAV1/CBR4/CRABP1/CROT/CRYL1/CYP26B1/DDIT4/DHRS9/ECHS1/EDN2/EIF6/ELOVL5/ELOVL7/ENO1/ENO3/ERLIN2/ETFA/ETFB/FABP4/FABP5/FADS2/FADS3/FADS6/FASN/FBP1/FLCN/GALK1/GAPDH/GATD1/GATM/GCDH/GH1/GIP/GLYAT/GPI/GPX1/GSTA1/GSTM1/HAAO/HACD2/HACD3/HACD4/HAGH/HAL/HEXA/HIF1A/HK1/HPGD/HSD17B…	121
BP	GO:0051402	neuron apoptotic process	36/3067	46/4541	0.0770924	0.937813	0.937813	BAX/BIRC5/CCL2/CDK5/CDK5R1/CTNNB1/DDIT3/DNAJC5/F2R/FADD/FAIM2/FBXW7/GABRA5/GAPDH/GPX1/MEF2C/MSH2/MT3/NEFL/NR4A2/PIK3CA/PLA2G3/PPARGC1A/PPT1/PRKCG/RASA1/RETREG1/RHOA/SIGMAR1/SNCA/SOD1/TGFB2/TMBIM6/TP53/TRIM2/TRPC5	36
BP	GO:0012501	programmed cell death	304/3067	430/4541	0.0776419	0.937813	0.937813	ADIPOQ/AGT/AIFM2/AIMP2/AIPL1/AKT1/ALB/ANGPT1/APIP/ARL6IP5/ASNS/ATAD3A/ATG3/ATG5/ATP2A1/AURKA/AURKB/B4GALT1/BABAM2/BAX/BCAP29/BCL2/BCL2A1/BCL2L14/BCL7B/BECN1/BEX2/BEX3/BIRC5/BLCAP/BMI1/BMP4/BNIP3/BNIP3L/BRMS1/BTG1/C1QBP/C9H6orf120/CAAP1/CALHM2/CAPN3/CASP3/CASP4/CAV1/CCL2/CCND2/CD5/CDK1/CDK5/CDK5R1/CFDP1/CHI3L1/CIAPIN1/CIB1/CIDEB/CIDEC/CKAP2/CKMT1A/CLPTM1L/CLU/COL2A1/COMP/CREB3/CRYAB/CSNK2A1/CSNK2A…	304
CC	GO:0099081	supramolecular polymer	157/3145	220/4711	0.0778116	0.52868	0.504871	ABRAXAS2/ACTA1/ACTA2/ACTG2/ACTN1/ADPRHL1/AIF1/ARL3/ARL6/ASB2/ATAT1/ATP2B4/BAG2/BFSP1/BFSP2/BIRC5/CALD1/CAPN3/CAVIN4/CCT2/CCT3/CCT6A/CCT7/CDK1/CDK5R1/CFAP161/CFAP20/CFAP206/CFAP52/CFAP53/CHMP2B/CKAP2/CLTC/COL11A1/COL11A2/COL2A1/COL4A1/COL4A4/CSNK1A1/CTNNB1/DCXR/DMTN/DNAI1/DNAL1/DNAL4/DPYSL2/DYNC1I1/DYNC1I2/DYNC2LI1/DYNLL2/DYNLRB1/EFHC1/EFHC2/ELN/ENKD1/ENKUR/EZR/FAM110A/FAM166B/FBN1/FBP2/FBXL22/FHL…	157
BP	GO:0043161	proteasome-mediated ubiquitin-dependent protein catabolic process	66/3067	88/4541	0.079446	0.937813	0.937813	AKIRIN2/ANAPC10/ASB2/ASCC3/AURKA/CAV1/CCDC47/CDC26/CLU/COMMD1/CRBN/CSNK1D/CTNNB1/DCAF12/DDB1/DDIT3/DERL3/EIF3H/ERLIN2/FAF2/FBXL15/FBXL2/FBXL5/FBXO2/FBXO6/FBXO9/FBXW7/FEM1C/FHIT/GABARAP/HSP90AB1/HSP90B1/KLHDC10/KLHDC2/KLHL20/NFE2L2/NUB1/OS9/PLK1/PPP2CB/PSMF1/RACK1/RAD23A/RNF126/RNF186/RNF34/SGTA/SH3BGRL/SKP1/SOCS5/SOD1/SPOP/SUMO2/TMEM129/TRIM9/UBE2C/UBE2G2/UBE2H/UBE2W/UBE4A/UBXN1/UBXN4/UBXN8/VCP/Z…	66
CC	GO:0016529	sarcoplasmic reticulum	16/3145	19/4711	0.0794523	0.52868	0.504871	ATP2A1/CALR/CAMK2B/CAMK2D/DHRS7C/FKBP1A/FKBP1B/HAX1/HSP90B1/MANF/PLN/REEP5/STIM1/THBS1/THBS4/TMEM38A	16
CC	GO:0032587	ruffle membrane	16/3145	19/4711	0.0794523	0.52868	0.504871	AIF1/CIB1/EZR/FAP/ITGB1/MYO1C/MYO6/NME1/PACSIN1/PSD/RASGRP2/RHOA/SH3BGRL3/SPRY2/SPRY4/THEM4	16
BP	GO:0007292	female gamete generation	25/3067	31/4541	0.0811579	0.937813	0.937813	AFP/AURKA/CTNNB1/EDNRA/ETV6/HORMAD1/HPGD/INHBA/INHBB/MARF1/MCM8/MCM9/NCAPH2/NPR2/PGRMC1/PLD6/PLK1/PRL/PTGS2/PTN/ROCK1/TDRD5/UBB/ZFX/ZP3	25
BP	GO:0015031	protein transport	261/3067	368/4541	0.0816872	0.937813	0.937813	ACTN4/ADIPOQ/ADRA2A/AFM/AKIRIN2/AP2A2/AP2B1/AP2M1/AP2S1/AP3B1/AP4M1/AP4S1/AP5B1/AP5M1/ARCN1/ARFGAP2/ARFGEF1/ARL3/ARL6/ARL6IP5/ARL8B/ARRB2/ATG3/ATG4A/ATG4B/ATP2C1/BBS4/BCAP29/BET1L/BIRC5/BLOC1S3/BLOC1S6/BMP4/CABP1/CACNG3/CAV1/CCDC22/CD81/CDK5/CDK5R1/CELA2A/CEP290/CEP41/CETN2/CHP1/CIB1/CLTA/CLTB/CLTC/CLTRN/CNIH4/COG4/COG5/COG6/COG7/COL1A1/COMMD1/COMP/COPA/COPE/COPG1/CORO7/CYB5R4/DMTN/DNAJA1/DNM1L/E…	261
BP	GO:0009072	aromatic amino acid metabolic process	10/3067	11/4541	0.0836105	0.937813	0.937813	DCT/FAH/GCDH/HAAO/HPD/PAH/PCBD1/TAT/TDO2/THAP4	10
BP	GO:0031279	regulation of cyclase activity	10/3067	11/4541	0.0836105	0.937813	0.937813	ADORA2B/ADRB2/ADRB3/AKAP5/GNAS/GUCA1A/NCS1/NOS3/RAF1/STIM1	10
BP	GO:0055006	cardiac cell development	10/3067	11/4541	0.0836105	0.937813	0.937813	ADPRHL1/ASB2/ATG5/BMP4/CAV3/CSRP3/CXADR/FHL2/MEF2A/PI16	10
BP	GO:0055013	cardiac muscle cell development	10/3067	11/4541	0.0836105	0.937813	0.937813	ADPRHL1/ASB2/ATG5/BMP4/CAV3/CSRP3/CXADR/FHL2/MEF2A/PI16	10
BP	GO:0055017	cardiac muscle tissue growth	10/3067	11/4541	0.0836105	0.937813	0.937813	FGF2/MEF2C/PI16/PIM1/PRKAR1A/S1PR1/SMAD1/TGFB2/TGFBR1/WNT2	10
BP	GO:0061180	mammary gland epithelium development	10/3067	11/4541	0.0836105	0.937813	0.937813	CAV3/CCL11/ESR1/FGF2/GPX1/ID2/INS/MAPK1/TGFB1/WNT2	10
BP	GO:0071715	icosanoid transport	10/3067	11/4541	0.0836105	0.937813	0.937813	ABCC1/NOS2/PLA2G1B/PLA2G2A/PLA2G3/PLA2R1/PROCA1/PTGES/SLC22A1/SLC22A6	10
BP	GO:1903307	positive regulation of regulated secretory pathway	10/3067	11/4541	0.0836105	0.937813	0.937813	ADORA2B/CDK5/IL13/LAMP1/RAB15/SNX4/STX1A/SYT1/VAMP8/ZP3	10
CC	GO:0098793	presynapse	82/3145	112/4711	0.0842193	0.52868	0.504871	AAK1/ACTB/ADCY1/ADGRL1/ADORA2B/ADRA2A/ARL6IP5/ATP6V0A1/ATP6V0E2/ATP6V1B1/ATP6V1C1/ATP6V1G1/ATP6V1G2/CABP4/CASR/CHRM2/CHRNA5/COPS4/CTBP2/CTNNB1/DNAJC5/DNAJC6/DNM1/DNM1L/DNM2/DTNBP1/EGFLAM/GAD1/GAPDH/GRK2/GRK3/HTR2A/ITPR1/KCNH1/KCNJ3/KCNMA1/LAMP1/LAMP5/LIN7A/MFF/MT3/NEFL/NRXN1/PACSIN1/PDE2A/PPT1/PRKCB/PTPRN/RAB3A/RAB3B/RAB5A/RABAC1/ROGDI/RPH3AL/SLC17A6/SLC22A1/SLC2A1/SLC4A10/SLC6A17/SLC6A4/SNAP25/S…	82
CC	GO:0031252	cell leading edge	61/3145	82/4711	0.0846124	0.52868	0.504871	AAK1/ACTA1/ACTA2/ACTB/ACTC1/ACTG2/ACTN1/AIF1/ARPIN/BAIAP2/CAPG/CAPRIN1/CD44/CDK5/CIB1/CTNNB1/CYFIP1/DBNL/DPP4/EZR/FAP/FLOT1/ITGB1/ITGB1BP1/KITLG/LAMP5/MYH10/MYO10/MYO1C/MYO1D/MYO6/NME1/NME2/PACSIN1/PDLIM4/PHACTR4/PIK3CA/PLCG1/PSD/RAB13/RAB5A/RAC1/RAC2/RASGRP2/RHOA/RIPOR2/ROCK1/SGCE/SH3BGRL3/SH3RF1/SNX1/SNX2/SNX5/SPEF1/SPRY2/SPRY4/STX4/SWAP70/THEM4/TUBB3/TUBG1	61
CC	GO:0005635	nuclear envelope	75/3145	102/4711	0.0849264	0.52868	0.504871	ADRA1A/ALOX5AP/ANXA11/APEH/ATP1B4/BCL2/C17H12orf43/CCND1/CCND2/CETN2/CHMP2B/CNEP1R1/CPNE1/CPTP/CTDNEP1/CUEDC2/DNAJB12/DNAJB14/ENY2/GRK5/HACD3/HAX1/IST1/KCNH1/KLHDC2/LRRC59/LTC4S/MACO1/MFSD10/MINDY3/MX1/NAPEPLD/NEMP1/NR4A1/NRM/NUP85/NUP93/NUTF2/OIT3/PAFAH1B1/PCID2/PLA2G4A/PLCB1/PLD6/PLPP6/PLRG1/PSEN2/PTGDS/PTGES/PTGS2/RAC2/RAN/RNF13/ROGDI/RTCB/SCRN1/SEC13/SEPHS1/SHISA5/SIGMAR1/SMAD1/SUMO1/SUN3/SUR…	75
BP	GO:0002040	sprouting angiogenesis	22/3067	27/4541	0.085057	0.937813	0.937813	AGTR1/ANGPT1/BMP4/CIB1/E2F7/E2F8/FBXW7/FGF1/FGF2/FGFBP1/FUT1/ITGB1BP1/JMJD6/LOXL2/NAXE/NR4A1/PPP1R16B/RHOA/RSPO3/SMAD1/SRPX2/TEK	22
BP	GO:0031397	negative regulation of protein ubiquitination	22/3067	27/4541	0.085057	0.937813	0.937813	ATG5/BAG2/BUB3/CAV1/CDK5/CHP1/DNAJA1/FYN/ISG15/MAD2L2/NXN/PPIA/PRKCG/RPL23/RPL37/RPS20/SPRY2/TRIM44/TRIP12/UBXN1/USP4/VPS28	22
BP	GO:0042752	regulation of circadian rhythm	22/3067	27/4541	0.085057	0.937813	0.937813	ADCY1/BHLHE40/CDK1/CSNK1D/DDB1/FBXL21/FBXW7/GNA11/ID2/NR1D1/PDE6B/PPARG/PPARGC1A/PPP1CA/PRKCG/PSPC1/PTGDS/RBM4/ROCK2/SUV39H2/TP53/USP2	22
BP	GO:0032409	regulation of transporter activity	38/3067	49/4541	0.0854046	0.937813	0.937813	ACTB/ADIPOQ/ADRB2/APOA2/ATP2A1/CACNB3/CACNG3/CAV1/CAV3/CHP1/CLTRN/CRBN/CTSS/EDNRA/EPO/FKBP1A/FKBP1B/HOMER1/IGF1/KCNAB1/KCNRG/NDUFA4/NPPA/OPRM1/PIM1/PLN/PM20D1/PPIF/SCN4B/SNCA/STAC/STIM1/SUMO1/SYNGR3/TRPC6/VAMP2/VMP1/YWHAH	38
BP	GO:0072659	protein localization to plasma membrane	38/3067	49/4541	0.0854046	0.937813	0.937813	ACTB/ADIPOQ/ARL6IP5/ATP2B4/ATP2C1/CAV3/CD81/CDK5/CLTC/CNPY4/CSRP3/DPP6/EMP2/GOLGA7/IFT20/ITGA3/ITGB1/ITGB1BP1/JUP/KCNB2/KCNIP3/PIGW/PIK3R1/PIK3R2/PLS1/RAB11A/RAB13/RAB7A/RACK1/RDX/RILPL1/RILPL2/SEC13/STAC/STX7/TMEM88/VAMP8/VPS35	38
BP	GO:0003012	muscle system process	63/3067	84/4541	0.0854165	0.937813	0.937813	ACTA2/ADORA2B/ADRA1A/ADRA2A/ADRA2B/ADRB2/ANXA6/ASB2/ATP1A2/ATP2A1/ATP2B4/CAMK2D/CAV1/CAV3/CHRM3/CHRNA1/COMP/CSRP3/EDN2/EDNRA/EDNRB/F2R/FKBP1A/FKBP1B/GATA5/GATM/GLRA1/GLRX3/GRK2/HOMER1/JUP/KCNJ2/KCNJ5/KCNMA1/LMCD1/MAP2K6/MTPN/MYL1/MYOZ2/NPPA/P2RY1/PI16/PIK3CA/PRKCA/PRKG1/RHOA/ROCK2/SCNN1B/SCO2/SNTA1/SOD1/SPX/STC1/TACR2/TBCE/TCAP/TMEM38A/TNNT1/TNNT2/TNNT3/VEGFB/ZC3H12A/ZDHHC21	63
BP	GO:0006163	purine nucleotide metabolic process	87/3067	118/4541	0.0859894	0.937813	0.937813	AADAT/AASS/ACACA/ADCY1/ADCY7/ADORA2B/ADPGK/AK1/AK2/AK4/AK5/ALDOB/APRT/ARL2/ATP1A2/ATP5ME/ATP5PD/ATP6V1B1/BPGM/CROT/DCK/DDIT4/DGAT2/DLST/DNM1L/EIF6/ELOVL5/ELOVL7/ENO1/ENO3/ENPP3/FBP1/FHIT/FITM2/FLCN/GALK1/GAPDH/GMPR2/GPI/GUCA1A/GUCY1B1/GUCY2F/GUK1/HAAO/HIF1A/HK1/HMGCR/HPRT1/IMPDH2/KCNAB2/MDH1/NADSYN1/NCS1/NDUFS1/NME1/NME2/NME7/NMNAT1/NMNAT2/NOS3/NPPA/NPPB/NPR2/NT5C2/NUDT16/PARG/PC/PDE2A/PDE5A/PDHX…	87
BP	GO:0072521	purine-containing compound metabolic process	94/3067	128/4541	0.0869574	0.937813	0.937813	AADAT/AASS/ACACA/ADA/ADCY1/ADCY7/ADORA2B/ADPGK/AK1/AK2/AK4/AK5/ALDOB/APRT/ARL2/ATP1A2/ATP5ME/ATP5PD/ATP6V1B1/BPGM/CROT/DCK/DDIT4/DGAT2/DLST/DNM1L/EIF6/ELOVL5/ELOVL7/ENO1/ENO3/ENPP3/ENPP4/FBP1/FHIT/FITM2/FLCN/GALK1/GAPDH/GMPR2/GPI/GUCA1A/GUCY1B1/GUCY2F/GUK1/HAAO/HIF1A/HK1/HMGCR/HPRT1/IMPDH2/KCNAB2/MDH1/NADSYN1/NCS1/NDUFS1/NME1/NME2/NME7/NMNAT1/NMNAT2/NOS3/NPPA/NPPB/NPR2/NT5C2/NUDT16/OARD1/PARG/PC/…	94
BP	GO:0001654	eye development	43/3067	56/4541	0.0869847	0.937813	0.937813	BBS4/BFSP2/BLOC1S3/BMP4/CABP4/CALB1/CLIC4/COL4A1/CTNNB1/FGF2/FOXL2/GNAT1/GNAT2/GPM6A/INHBA/LIM2/MIP/MYF5/OSR2/PFDN5/PHACTR4/PKNOX1/PRPH2/RAB18/RDH10/RHO/ROM1/SCO2/SLC17A6/SLC6A3/SMG9/SPRY1/SPRY2/STAT3/TBC1D20/TDRD7/TFAP2A/TGFB2/TGFBR1/TH/TMOD1/TSPAN12/ZDHHC16	43
BP	GO:0099177	regulation of trans-synaptic signaling	43/3067	56/4541	0.0869847	0.937813	0.937813	ABHD6/ACTN1/ADCY1/ADIPOQ/ADORA2B/ADRA2A/ADRB2/ARF1/ATAD1/CCL2/CDK5/CHRM2/CHRNA5/DNM1/DTNBP1/FABP5/FBXO2/FLOT1/FYN/HOMER1/LGI1/MAPK1/MEF2C/NEFL/PAIP2/PICK1/PPP3CA/PPP3R1/PRKCB/PTN/RAB5A/SCT/SLC1A3/SLC38A2/SLC4A10/SNAP25/SNCA/SYP/SYT1/TMEM108/TPRG1L/YWHAG/YWHAH	43
MF	GO:0050660	flavin adenine dinucleotide binding	25/2655	31/3911	0.0872311	0.701886	0.691704	ACADS/ACADSB/ACADVL/ACOX1/COQ6/CYB5R3/D2HGDH/DDO/ERO1A/ETFA/FDXR/GULO/IVD/MICAL2/MICAL3/MMACHC/MTRR/NOS2/NOS3/PCYOX1/PIPOX/PRODH/TXNRD1/TXNRD2/XDH	25
MF	GO:0015036	disulfide oxidoreductase activity	10/2655	11/3911	0.0872326	0.701886	0.691704	PDIA5/PGK1/SCO2/SELENOT/TMX2/TXN/TXN2/TXNDC12/TXNRD1/TXNRD2	10
BP	GO:0006936	muscle contraction	48/3067	63/4541	0.087515	0.937813	0.937813	ACTA2/ADORA2B/ADRA1A/ADRA2A/ADRA2B/ADRB2/ANXA6/ATP1A2/ATP2A1/ATP2B4/CAV1/CAV3/CHRM3/CHRNA1/COMP/EDN2/EDNRA/EDNRB/F2R/FKBP1A/FKBP1B/GLRA1/GRK2/HOMER1/JUP/KCNJ2/KCNJ5/KCNMA1/MAP2K6/MYL1/NPPA/PIK3CA/PRKG1/RHOA/ROCK2/SCNN1B/SNTA1/SOD1/SPX/STC1/TACR2/TMEM38A/TNNT1/TNNT2/TNNT3/VEGFB/ZC3H12A/ZDHHC21	48
BP	GO:0034502	protein localization to chromosome	19/3067	23/4541	0.0883404	0.937813	0.937813	AURKB/BUB3/CCT2/CCT3/CCT6A/CCT7/CDK1/CDK9/ESR1/HDAC8/MCM8/MRNIP/MSH2/PLK1/RAD21/SLF1/SPDL1/TERF2IP/VCP	19
BP	GO:0045638	negative regulation of myeloid cell differentiation	19/3067	23/4541	0.0883404	0.937813	0.937813	ADIPOQ/CIB1/CLDN18/CTNNB1/FBXW7/GPR171/GPR68/HSPA9/IL4/LTF/PAF1/PF4/PIK3R1/SFRP1/STAT5A/STAT5B/TCTA/TNFRSF11B/ZFP36	19
BP	GO:0045931	positive regulation of mitotic cell cycle	19/3067	23/4541	0.0883404	0.937813	0.937813	AIF1/ASNS/AURKA/BIRC5/CCND1/CDK1/EIF4EBP1/HSF1/HYAL1/MBLAC1/NSMCE2/PLRG1/PRKCA/STAT5A/STAT5B/TFDP1/USP2/USP22/VPS4B	19
BP	GO:0050905	neuromuscular process	19/3067	23/4541	0.0883404	0.937813	0.937813	ATP2A1/CAV3/CHRNA1/CHRND/COMP/EDNRA/FXN/GLRA1/GLRB/HEXA/HOMER1/KCNJ2/KCNMA1/NEFL/PEX5/SLC1A3/SPART/TMEM150C/UBA5	19
BP	GO:1903707	negative regulation of hemopoiesis	19/3067	23/4541	0.0883404	0.937813	0.937813	ADIPOQ/ANXA1/BMP4/CLDN18/CTNNB1/FBXW7/FGL2/GPR68/HLX/HSPA9/IL4/LTF/PGLYRP1/PIK3R1/PRDX2/SFRP1/TCTA/TNFRSF11B/ZC3H12A	19
BP	GO:1904659	glucose transmembrane transport	19/3067	23/4541	0.0883404	0.937813	0.937813	ADIPOQ/C3/DHRS7C/EDNRA/FABP5/IGF1/INS/PIK3R1/PRKCB/PTH/SESN2/SLC2A1/SLC2A2/SLC2A3/SLC2A4/SLC2A8/SLC5A11/SLC5A3/TRIB3	19
BP	GO:1905477	positive regulation of protein localization to membrane	19/3067	23/4541	0.0883404	0.937813	0.937813	ATP2B4/ATP2C1/CD81/CDK5/CDK5R1/CHP1/CIB1/CNPY4/FIS1/FYN/ITGA3/ITGB1/ITGB1BP1/MFF/PIK3R1/PLS1/RACK1/SLC51B/STAC	19
MF	GO:0052689	carboxylic ester hydrolase activity	33/2655	42/3911	0.0895077	0.701886	0.691704	ABHD10/ABHD12/ABHD2/ABHD3/ABHD6/ALDH2/BCHE/CES4A/ENPP2/ESD/GDE1/LIPC/LIPE/LPL/MRPL58/NCEH1/PAFAH2/PGLS/PLA1A/PLA2G15/PLA2G1B/PLA2G2A/PLA2G3/PLA2G4A/PLA2G7/PNLIPRP2/PNPLA2/PON2/PPME1/PRDX6/PROCA1/RGN/RPE65	33
BP	GO:0002027	regulation of heart rate	13/3067	15/4541	0.0897529	0.937813	0.937813	CAV1/CAV3/EDN2/EDNRA/EDNRB/FKBP1B/JUP/KCNJ2/KCNJ5/NPPA/SCN4B/SNTA1/SPX	13
BP	GO:0006584	catecholamine metabolic process	13/3067	15/4541	0.0897529	0.937813	0.937813	ALDH2/COMT/DBH/DDC/EDNRA/GATA3/HDC/HPRT1/MAOA/NR4A2/PNMT/SNCA/SULT1A1	13
BP	GO:0009395	phospholipid catabolic process	13/3067	15/4541	0.0897529	0.937813	0.937813	ABHD12/ABHD6/APOA2/ENPP2/LDLR/NAPEPLD/PLA2G15/PLA2G4A/PLA2G7/PLCG1/PLPP6/PNLIPRP2/SCARB1	13
BP	GO:0009712	catechol-containing compound metabolic process	13/3067	15/4541	0.0897529	0.937813	0.937813	ALDH2/COMT/DBH/DDC/EDNRA/GATA3/HDC/HPRT1/MAOA/NR4A2/PNMT/SNCA/SULT1A1	13
BP	GO:2000060	positive regulation of ubiquitin-dependent protein catabolic process	13/3067	15/4541	0.0897529	0.937813	0.937813	AURKA/CAV1/CLU/CSNK1D/FBXW7/GABARAP/NUB1/PLK1/RACK1/RAD23A/SGTA/SOCS5/SUMO2	13
CC	GO:0043005	neuron projection	175/3145	247/4711	0.0903069	0.52868	0.504871	AAK1/ABHD17A/ABR/ACTB/ACTR10/ADAM10/ADGRL1/ADGRL3/AHCYL2/ALCAM/ALDH1A1/AP3B1/APP/ARF1/ARL3/ARL8B/ARR3/ATAT1/ATL1/ATP1A1/ATP8A2/AURKA/BAG2/BASP1/BBS4/BLOC1S3/BLOC1S6/C4A/CAMK2N1/CAPN2/CAPRIN1/CASC3/CASR/CDK5/CDK5R1/CEP290/CETN2/CIB1/CLSTN3/CNGB1/CRIPT/CXADR/CYFIP1/DHX36/DNM2/DTNBP1/ELOVL5/ERO1A/EXOC3/EXOC8/FAM168B/FBXO2/FYN/GABRA2/GABRG2/GAD1/GAP43/GLRA1/GLRB/GNA11/GNAT1/GNAT2/GNB1/GNGT1/GPM6A/GRK…	175
BP	GO:0002695	negative regulation of leukocyte activation	16/3067	19/4541	0.090346	0.937813	0.937813	ANXA1/BMP4/CEBPB/ENPP3/FGL1/FGL2/HLX/LDLR/NR1D1/NR1H3/PGLYRP1/PRDX2/PRKAR1A/RIPOR2/SFRP1/ZC3H12A	16
BP	GO:0031532	actin cytoskeleton reorganization	16/3067	19/4541	0.090346	0.937813	0.937813	ANXA1/ARHGDIB/ASB2/ATP2C1/CLDN3/CXADR/DMTN/DTNBP1/GMFG/KIT/NTF3/PDLIM4/PHPT1/RHOA/S1PR1/TEK	16
BP	GO:0098771	inorganic ion homeostasis	77/3067	104/4541	0.0907155	0.937813	0.937813	ACO1/ALPL/ANXA5/ANXA6/AP3B1/ATG5/ATP2A1/ATP2B4/ATP2C1/ATP6V0A2/ATP6V0D1/ATP6V1B1/ATP6V1G1/BDH2/CALB1/CAPN3/CASR/CCDC47/CCL8/CCR5/CHRNA7/COMMD1/COX19/CSRP3/DDIT3/DHRS7C/EDNRA/EDNRB/ENPP3/ERO1A/EXT1/F2R/FBXL5/FECH/FGF2/FKBP1A/FKBP1B/FTMT/HCRTR1/HPX/ITPR1/ITPR3/KCNMA1/KLHL3/LETM1/LTF/MAIP1/MICU1/MT3/PLN/PRKCB/PTH/RGN/SCARA5/SCNN1B/SCO2/SLC17A6/SLC1A3/SLC22A17/SLC25A37/SLC30A6/SLC30A7/SLC39A14/SLC8A1…	77
MF	GO:0002020	protease binding	22/2655	27/3911	0.0909157	0.701886	0.691704	A2M/ADRM1/CDK5R1/CLTC/COL1A1/COL1A2/COMP/DPP4/F3/FADD/FAP/FLOT1/LDLR/LONP2/RAD23A/RIOK3/RIPK2/SELENOS/SERPINF2/TP53/UBC/VWF	22
CC	GO:1902554	serine/threonine protein kinase complex	21/3145	26/4711	0.0910091	0.52868	0.504871	ACVR1/ATG101/CCNA2/CCNC/CCND1/CCND2/CCNH/CCNT1/CDK1/CDK12/CDK13/CDK5/CDK5R1/CDK9/GTF2H2/GTF2H3/PCNA/PRKAR1A/PRKAR2B/SESN2/TGFBR1	21
BP	GO:1903706	regulation of hemopoiesis	60/3067	80/4541	0.0918909	0.937813	0.937813	ACVR2A/ADIPOQ/ANXA1/AP3B1/BMP4/CEBPB/CIB1/CLDN18/CLPTM1/CTNNB1/CTNNBIP1/CYP26B1/EIF6/FADD/FBXW7/FGL2/GATA3/GPR171/GPR68/HLX/HMGB2/HSPA9/IFNG/IKZF3/IL15/IL4/IL7/INHBA/ISG15/LTF/MEF2C/MMP14/MTURN/NFKBIZ/NLRP3/PAF1/PCK1/PF4/PGLYRP1/PIK3R1/PPP3CA/PRDX2/PRKCA/PTN/RHOA/RIPK2/SCIN/SFRP1/SH3RF1/SMARCD1/STAT3/STAT5A/STAT5B/TCIM/TCTA/TGFB1/TLR9/TNFRSF11B/ZC3H12A/ZFP36	60
CC	GO:0099512	supramolecular fiber	155/3145	218/4711	0.0923936	0.52868	0.504871	ABRAXAS2/ACTA1/ACTA2/ACTG2/ACTN1/ADPRHL1/AIF1/ARL3/ARL6/ASB2/ATAT1/ATP2B4/BAG2/BFSP1/BFSP2/BIRC5/CALD1/CAPN3/CAVIN4/CCT2/CCT3/CCT6A/CCT7/CDK1/CDK5R1/CFAP161/CFAP20/CFAP206/CFAP52/CFAP53/CHMP2B/CKAP2/CLTC/COL11A1/COL11A2/COL2A1/CSNK1A1/CTNNB1/DCXR/DMTN/DNAI1/DNAL1/DNAL4/DPYSL2/DYNC1I1/DYNC1I2/DYNC2LI1/DYNLL2/DYNLRB1/EFHC1/EFHC2/ELN/ENKD1/ENKUR/EZR/FAM110A/FAM166B/FBN1/FBP2/FBXL22/FHL2/FKBP1A/FKBP1…	155
CC	GO:0045177	apical part of cell	65/3145	88/4711	0.0926504	0.52868	0.504871	ABCC1/ABCG2/ACE2/ADRB2/AKR1A1/ANXA1/AQP2/ATP6V0D2/ATP6V1B1/ATP6V1G1/BYSL/C15H11orf34/CD300LG/CD36/CD44/CETN2/CFTR/CIB1/CLIC4/CLIC5/CPO/CTNNB1/CTSB/CTSK/CTSV/DPEP1/DPP4/DRAM2/DSTYK/EMP2/ENPP3/EZR/FAP/HOMER1/KCNK1/KCNMA1/LDLR/LOC784768/MSN/MYL12B/MYO1A/NEDD1/PLAUR/RAB18/RDX/RHCG/RIPOR2/SCNN1B/SLC16A1/SLC1A1/SLC22A1/SLC2A2/SLC39A14/SLC4A10/SLC5A12/SLC6A4/SNX10/SPEF1/TEK/TMEM30A/TUBG1/UMOD/UPK1B/UPK2…	65
BP	GO:0009100	glycoprotein metabolic process	55/3067	73/4541	0.0931558	0.937813	0.937813	ALG8/ARFGEF1/B3GNT9/B4GALT1/B4GAT1/CELA1/CHP1/COG7/COL2A1/CTNNB1/CTSV/DCN/DDOST/DERL3/DPM1/DPM2/DPM3/DSE/ENTPD5/EOGT/EXT1/EXT2/FBXO2/FUT1/FUT10/FUT4/FUT7/FUT8/GALNT1/GALNT6/GCNT1/GCNT3/GGTA1/GLCE/HEXA/HPSE/IL15/ITM2B/MANBA/MGAT4A/MT3/MUSTN1/POGLUT1/POMGNT1/POMGNT2/SEC1/SLC51B/ST6GAL2/ST6GALNAC6/ST8SIA1/ST8SIA4/STT3A/TUSC3/UGDH/VEGFB	55
MF	GO:0008514	organic anion transmembrane transporter activity	38/2655	49/3911	0.0934208	0.701886	0.691704	ABCC1/ABCG2/CFTR/SFXN1/SFXN3/SLC15A4/SLC16A1/SLC17A6/SLC1A1/SLC1A3/SLC1A5/SLC22A1/SLC22A6/SLC25A1/SLC25A19/SLC25A21/SLC25A22/SLC25A29/SLC25A31/SLC25A4/SLC25A5/SLC27A1/SLC2A1/SLC2A2/SLC2A8/SLC38A2/SLC38A5/SLC38A7/SLC43A2/SLC43A3/SLC4A10/SLC4A4/SLC51A/SLC51B/SLC52A3/SLC6A15/SLC6A6/SLCO3A1	38
BP	GO:0035966	response to topologically incorrect protein	27/3067	34/4541	0.0935432	0.937813	0.937813	AKIRIN2/BAX/CLU/COMP/CREB3/CREB3L3/DDIT3/DNAJB12/DNAJC3/EIF2S1/FAF2/FBXO6/HSF1/HSPA5/MANF/OS9/PIK3R1/QRICH1/RNF126/THBS1/THBS4/TMEM129/TRAM1/UBE2J2/UBE2W/UBXN4/VAPB	27
BP	GO:0098657	import into cell	27/3067	34/4541	0.0935432	0.937813	0.937813	ACTB/ARL6IP5/ATP1A2/CD36/CLTRN/FLOT1/FYN/LRRC8C/RAB3B/RPS6KB1/SCNN1B/SLC15A4/SLC1A1/SLC1A3/SLC22A1/SLC27A1/SLC2A1/SLC38A2/SLC38A5/SLC39A14/SLC43A2/SLC6A13/SLC6A2/SLC6A3/SLC6A4/SNCA/SPX	27
BP	GO:0051093	negative regulation of developmental process	105/3067	144/4541	0.0937599	0.937813	0.937813	ADIPOQ/ADRB2/AHSG/ANGPT2/ANXA1/ARPIN/ASPN/ATP2B4/BCL7B/BMP4/BRMS1/BRMS1L/CAV1/CAV3/CCL11/CDK13/CDK5/CIB1/CLDN18/CTNNB1/CTSK/DCN/DDIT3/DNAJB11/EDNRB/EFNA1/FBXW7/FGL2/FLCN/FOXO1/FRZB/FXN/GATA3/GNAS/GPR171/GPR68/HGS/HLX/HRG/HSPA9/IGF2/IL4/INHBA/INS/INSIG1/KRIT1/LDLR/LIMD1/LOXL2/LTF/MAPK1/MEN1/MSTN/MT3/NAXE/NFIB/NPR2/NR1D1/NR5A1/OMA1/PAF1/PAX6/PCID2/PF4/PGK1/PGLYRP1/PI16/PIK3R1/PRDX2/PTBP1/PTHLH/PTN/…	105
MF	GO:0008194	UDP-glycosyltransferase activity	19/2655	23/3911	0.0938886	0.701886	0.691704	B4GALT1/B4GAT1/COLGALT1/EOGT/EXT1/EXT2/GALNT1/GALNT6/GCNT3/GGTA1/GLT8D2/HAS2/HEXA/HYAL1/LALBA/MGAT4A/POGLUT1/POMGNT1/POMGNT2	19
MF	GO:0044325	transmembrane transporter binding	13/2655	15/3911	0.0942502	0.701886	0.691704	BAG2/CABP4/CTNNB1/FKBP1A/FKBP1B/FYN/HOMER1/ID2/PHPT1/SNTA1/TCAP/USP10/YWHAH	13
BP	GO:0032879	regulation of localization	281/3067	398/4541	0.0943584	0.937813	0.937813	AAK1/ACTB/ACTN1/ADAM10/ADIPOQ/ADORA2B/ADRA2A/ADRB2/AHSG/ALOX15/ANGPT1/ANXA1/ANXA5/ANXA6/APLN/APOA1/APOA2/ARF1/ARL6IP5/ARRB2/ARV1/ATAD1/ATG3/ATG5/ATP1A1/ATP2A1/ATP2B4/ATP2C1/BIRC5/BMP4/C3/CA2/CABP1/CACNB3/CACNG1/CACNG3/CAMK2D/CAPN3/CAV1/CAV3/CCL2/CCR5/CCT2/CCT3/CCT6A/CCT7/CD81/CDK1/CDK5/CDK5R1/CDK9/CELA2A/CEP120/CEP290/CHP1/CIB1/CLDN10/CLDN18/CLDN3/CLIC4/CLIC5/CLTC/CLTRN/CLU/CNPY4/COLEC11/CPSF6/CR…	281
MF	GO:0008374	O-acyltransferase activity	16/2655	19/3911	0.0954567	0.701886	0.691704	AGPAT4/CROT/DGAT1/DGAT2/DGAT2L6/GNPAT/GPAM/GPAT4/LPCAT3/LRAT/MBOAT7/PIGW/PLA2G15/PLA2G4A/PNPLA2/PRDX6	16
MF	GO:0016836	hydro-lyase activity	16/2655	19/3911	0.0954567	0.701886	0.691704	ACO1/ACO2/ALAD/APIP/CA10/CA2/CA3/CA6/ECHS1/ENO1/FASN/HACD2/HACD3/HACD4/PTGIS/TBXAS1	16
MF	GO:0016757	glycosyltransferase activity	43/2655	56/3911	0.0956993	0.701886	0.691704	ALG8/APRT/B3GNT9/B4GALT1/B4GAT1/C1GALT1/COLGALT1/DPM1/EOGT/EXT1/EXT2/FUT1/FUT10/FUT4/FUT7/FUT8/GALNT1/GALNT6/GCNT3/GGTA1/GLT6D1/GLT8D2/HAS2/HEXA/HPRT1/HYAL1/LALBA/LOC618664/MGAT4A/POGLUT1/POMGNT1/POMGNT2/PYGB/PYGL/PYGM/SEC1/SIRT4/ST3GAL5/ST3GAL6/ST8SIA1/ST8SIA4/STT3A/UMPS	43
CC	GO:0005788	endoplasmic reticulum lumen	26/3145	33/4711	0.0960848	0.52868	0.504871	CALR/CALR3/CERCAM/CLU/COLGALT1/DNAJB11/ERP44/FKBP10/HSP90B1/MANF/MZB1/OS9/P4HA1/P4HA3/PDIA3/PDIA4/PDIA5/POGLUT1/PPIB/PRL/RCN3/SDF2L1/SIL1/SUMF2/TOR2A/TXNDC12	26
BP	GO:0030163	protein catabolic process	153/3067	213/4541	0.0966313	0.937813	0.937813	ABHD10/ADAM10/ADRA2A/AKIRIN2/ALAD/ANAPC10/ASB2/ASCC3/AURKA/BAG2/BNIP3/BNIP3L/CAPN3/CAV1/CCDC47/CD81/CDC26/CELA1/CELA2A/CHMP2B/CLU/COMMD1/CRBN/CSNK1D/CSNK2A1/CTNNB1/CTSV/DCAF12/DDB1/DDIT3/DERL3/DNAJB12/EFNA1/EIF3H/ELOC/ERLIN2/EXT1/FAF2/FAM83D/FAP/FBXL15/FBXL2/FBXL5/FBXO2/FBXO6/FBXO9/FBXW7/FEM1C/FHIT/FOXO1/FYN/GABARAP/GET4/GPX1/HACE1/HMGCR/HPSE/HSP90AB1/HSP90B1/IDE/IFNG/KLHDC10/KLHDC2/KLHL20/KLHL3/…	153
BP	GO:0006816	calcium ion transport	62/3067	83/4541	0.0971607	0.937813	0.937813	ANXA1/ANXA2/ANXA6/ANXA9/ATG5/ATP2A1/ATP2B4/ATP2C1/CACNB2/CACNB3/CACNG1/CACNG3/CAPN3/CASR/CAV1/CAV3/CCL2/CCL8/CCR5/CDK5/CHRNA7/CTNNB1/DDIT3/DHRS7C/DNM1L/EDNRA/EDNRB/EPO/ERO1A/F2R/FGF2/FKBP1A/FKBP1B/FYN/HOMER1/ITPR1/ITPR2/ITPR3/LETM1/LOC784768/MAIP1/MICU1/NCS1/OPRM1/PLN/PRKCB/PSEN2/RCVRN/SARAF/SLC8A1/SNCA/SPINK1/STAC/STC1/STIM1/STOML2/TMBIM6/TMCO1/TMEM38A/TRPC6/TSPAN13/VMP1	62
CC	GO:0062023	collagen-containing extracellular matrix	31/3145	40/4711	0.0976915	0.52868	0.504871	ADAMTS2/ANXA2/CLU/COL11A1/COL11A2/COL17A1/COL2A1/COL4A1/COL4A2/COL4A4/DCN/ELN/F3/FBN1/IMPG1/LOXL2/LUM/OMD/PRELP/RARRES2/RELL2/SFRP1/SPARC/THBS4/TINAG/VCAN/VWA1/VWF/WNT2/ZP2/ZP3	31
BP	GO:0032388	positive regulation of intracellular transport	32/3067	41/4541	0.098266	0.937813	0.937813	ATP2A1/CD81/CDK5/CDK5R1/CEP290/CHP1/CIB1/CPSF6/EHD1/ERGIC3/FBXW7/FIS1/FYN/IFNG/ITGB1BP1/JUP/MFF/NCBP2/PIK3R1/PIK3R2/PRR5L/RAN/RBM22/SCP2/SFN/SLC51B/TBC1D20/TGFB1/TM9SF4/TMEM30A/YWHAE/ZC3H12A	32
BP	GO:0050793	regulation of developmental process	298/3067	423/4541	0.0983599	0.937813	0.937813	ACVR2A/ADAM10/ADGRL1/ADIG/ADIPOQ/ADRB2/AGT/AGTR1/AHSG/AKIRIN2/ANGPT2/ANXA1/AP3B1/APLF/ARHGAP15/ARPIN/ASPN/ATP2B4/AURKA/BAIAP2/BBS4/BCL7B/BDNF/BLOC1S6/BMP4/BRINP1/BRMS1/BRMS1L/BTG1/C1QBP/C3/CAMK2B/CAPN3/CAPRIN1/CAPZB/CAV1/CAV3/CCL11/CCL2/CD44/CD53/CDC42SE1/CDC42SE2/CDK13/CDK5/CDK5R1/CDK9/CEBPB/CELA1/CFDP1/CHI3L1/CHN1/CHRNA7/CIB1/CLDN18/CLDN3/CLDN4/CLPTM1/CMKLR1/COL1A1/COMP/CPNE1/CREB1/CTNNB1/CTNNB…	298
BP	GO:0045321	leukocyte activation	123/3067	170/4541	0.0986849	0.937813	0.937813	ADAM10/ADORA2B/AIF1/AKIRIN2/ANXA1/AP3B1/ATG5/AZI2/BATF/BLOC1S3/BLOC1S6/BMI1/BMP4/CAV1/CD28/CD40LG/CD79A/CD81/CEBPB/CLPTM1/CTNNB1/CTSV/CXADR/CXCL5/CXCL8/CYP26B1/DHPS/DPP4/EDN2/EMP2/ENPP3/EXOSC3/F2RL1/FADD/FGL1/FGL2/FKBP1A/FKBP1B/FUT7/FYN/GATA3/GPR18/GPR183/HLX/HMGB1/IFNG/IGFBP2/IKZF3/IL13/IL15/IL21/IL4/IL7/IMPDH2/ITGAL/KDELR1/KIT/LAMP1/LAX1/LBP/LDLR/LFNG/MEF2C/MMP14/MR1/MSH2/MSN/MZB1/NCAPH2/NDRG1/…	123
BP	GO:0001837	epithelial to mesenchymal transition	24/3067	30/4541	0.0994276	0.937813	0.937813	APLF/BMP4/COL1A1/CTNNB1/EDNRA/EFNA1/ELL3/EMP2/FAM83D/HAS2/HEYL/LOXL2/MCRIP1/PPP3R1/SFRP1/SNAI2/SPRY1/SPRY2/TGFB1/TGFB1I1/TGFB2/TGFBR1/WNT2/ZNF750	24
BP	GO:0042158	lipoprotein biosynthetic process	24/3067	30/4541	0.0994276	0.937813	0.937813	APOA1/APOE/ATG101/ATG13/ATG5/DPM1/DPM2/GOLGA7/MAP6D1/NMT1/NMT2/PGAP2/PIGL/PIGS/PIGW/PPM1A/PPM1B/RABL3/SELENOK/ZDHHC16/ZDHHC20/ZDHHC21/ZDHHC6/ZDHHC9	24
BP	GO:0071310	cellular response to organic substance	258/3067	365/4541	0.0996204	0.937813	0.937813	ABHD2/ACKR1/ACKR4/ACTB/ADCY1/ADCY7/ADIPOQ/ADRA2A/ADRB2/AGTR1/AIF1/AKIRIN2/ALAD/ALOX15/ALPL/ANXA1/APOA1/AQP4/ARL6IP5/ASIP/ATP1A2/ATP2B4/BAX/BBS4/BCAR3/BIRC5/BMP4/CA2/CALB1/CAPN2/CASP4/CASTOR1/CAV1/CCL2/CCR5/CCR7/CCRL2/CD14/CD44/CDK5R1/CDK9/CFTR/CHI3L1/CHRM2/CHRM3/CHUK/CIB1/CLDN18/CLTRN/CNOT9/COL1A1/COL1A2/COL4A1/COLEC12/CREB3/CREB3L3/CSRP3/CTNNB1/CTSB/CTSS/CXCL5/CXCL8/CYP26B1/DDIT3/DDIT4/DGAT2/DMT…	258
MF	GO:0015318	inorganic molecular entity transmembrane transporter activity	94/2655	128/3911	0.100409	0.701886	0.691704	ANXA2/ANXA6/AQP2/AQP4/ATP1A1/ATP2A1/ATP2C1/ATP5F1B/ATP5MC1/ATP5MC2/ATP5MC3/ATP5ME/ATP5MG/ATP5PD/ATP6V0A1/ATP6V0A2/ATP6V0D1/ATP6V0D2/ATP6V0E2/ATP6V1B1/ATP6V1G1/ATP6V1G2/CACNG1/CCDC51/CFTR/CLCN7/CLDN4/CLIC5/COX5A/GABRA1/GABRA2/GABRA3/GABRB1/GABRB2/GABRG2/GLRA1/GLRB/ITPR1/ITPR2/ITPR3/KCNA4/KCNAB1/KCNAB2/KCNB2/KCNH1/KCNIP3/KCNIP4/KCNJ12/KCNJ2/KCNJ3/KCNJ5/KCNK1/KCNMA1/KCNQ3/LETM1/MFSD5/MIP/NCS1/NIPA2/…	94
MF	GO:0019887	protein kinase regulator activity	27/2655	34/3911	0.100642	0.701886	0.691704	CAB39/CCNT1/CD40LG/CD79A/CDK5R1/CHP1/DAZAP2/DNAJC3/ELP3/ELP4/ETAA1/GSKIP/LTF/MAP2K6/MT3/PIK3CA/PIK3R1/PRKAG1/PRKRIP1/RAC2/RACK1/RAF1/SPRY2/SPRY4/STRADA/TRIB2/TRIB3	27
BP	GO:0007601	visual perception	47/3067	62/4541	0.101256	0.937813	0.937813	AIPL1/CABP1/CDHR1/CLIC5/CLN5/CNGA3/CNGB1/COL1A1/COL2A1/CRX/DRAM2/GJA3/GJD2/GLRA1/GLRB/GNAT1/GNAT2/GRK1/GRK7/GUCA1A/GUCA1B/GUCY2D/GUCY2F/IMPG1/LRAT/LUM/MIP/OPA3/OPN1LW/PDC/PDE6A/PDE6B/PDE6D/PDE6G/PDE6H/PRPH2/RCVRN/RDH10/RDH8/RGR/RGS9/RHO/ROM1/RPE65/RPGRIP1/SLC4A10/VSX1	47
BP	GO:0050953	sensory perception of light stimulus	47/3067	62/4541	0.101256	0.937813	0.937813	AIPL1/CABP1/CDHR1/CLIC5/CLN5/CNGA3/CNGB1/COL1A1/COL2A1/CRX/DRAM2/GJA3/GJD2/GLRA1/GLRB/GNAT1/GNAT2/GRK1/GRK7/GUCA1A/GUCA1B/GUCY2D/GUCY2F/IMPG1/LRAT/LUM/MIP/OPA3/OPN1LW/PDC/PDE6A/PDE6B/PDE6D/PDE6G/PDE6H/PRPH2/RCVRN/RDH10/RDH8/RGR/RGS9/RHO/ROM1/RPE65/RPGRIP1/SLC4A10/VSX1	47
BP	GO:0050804	modulation of chemical synaptic transmission	42/3067	55/4541	0.101462	0.937813	0.937813	ABHD6/ACTN1/ADCY1/ADIPOQ/ADORA2B/ADRA2A/ADRB2/ARF1/ATAD1/CCL2/CDK5/CHRM2/CHRNA5/DNM1/DTNBP1/FBXO2/FLOT1/FYN/HOMER1/LGI1/MAPK1/MEF2C/NEFL/PAIP2/PICK1/PPP3CA/PPP3R1/PRKCB/PTN/RAB5A/SCT/SLC1A3/SLC38A2/SLC4A10/SNAP25/SNCA/SYP/SYT1/TMEM108/TPRG1L/YWHAG/YWHAH	42
MF	GO:0015075	monoatomic ion transmembrane transporter activity	101/2655	138/3911	0.101575	0.701886	0.691704	ANXA2/ANXA6/ATP1A1/ATP2A1/ATP2C1/ATP5F1B/ATP5MC1/ATP5MC2/ATP5MC3/ATP5ME/ATP5MG/ATP5PD/ATP6V0A1/ATP6V0A2/ATP6V0D1/ATP6V0D2/ATP6V0E2/ATP6V1B1/ATP6V1G1/ATP6V1G2/CACNG1/CCDC51/CFTR/CHRNA3/CHRNA7/CHRNE/CHRNG/CLCN7/CLDN4/CLIC4/CLIC5/CNGA2/CNGA3/COX5A/CYBB/GABRA1/GABRA2/GABRA3/GABRA5/GABRB1/GABRB2/GABRG2/GLRA1/GLRB/ITPR1/ITPR2/ITPR3/KCNA4/KCNAB1/KCNAB2/KCNB2/KCNH1/KCNIP3/KCNIP4/KCNJ12/KCNJ2/KCNJ3/KCNJ5/…	101
CC	GO:0005794	Golgi apparatus	249/3145	356/4711	0.101683	0.52868	0.504871	ADAM10/ADRB2/AHSG/AP2B1/AP3B1/AP4M1/AP4S1/AQP2/ARCN1/ARF1/ARF2/ARF3/ARF4/ARFGAP2/ARFGEF1/ARFRP1/ARL1/ARL2/ARL3/ATL1/ATP2C1/ATP8A2/B4GALT1/B4GAT1/BECN1/BET1L/C3H1orf43/CABP1/CAV1/CAV3/CD14/CD36/CDK13/CHP1/CHPT1/CLIC5/CLINT1/CLN5/CLSTN3/CLTA/CLTB/CLTC/COG4/COG5/COG6/COG7/COPA/COPB2/COPE/COPG1/COQ6/CORO7/CPE/CPQ/CPTP/CREB3/CSN1S1/CSN1S2/CSN3/CSNK1A1/CSNK1D/DBI/DBNL/DNAJC5/DNM1L/DRAM2/DSE/ECE2/EMP2/E…	249
BP	GO:0051603	proteolysis involved in protein catabolic process	118/3067	163/4541	0.102301	0.937813	0.937813	AKIRIN2/ALAD/ANAPC10/ASB2/ASCC3/AURKA/BAG2/CAV1/CCDC47/CDC26/CHMP2B/CLU/COMMD1/CRBN/CSNK1D/CTNNB1/DCAF12/DDB1/DDIT3/DERL3/DNAJB12/EFNA1/EIF3H/ELOC/ERLIN2/FAF2/FAP/FBXL15/FBXL2/FBXL5/FBXO2/FBXO6/FBXO9/FBXW7/FEM1C/FHIT/GABARAP/GET4/GPX1/HACE1/HSP90AB1/HSP90B1/KLHDC10/KLHDC2/KLHL20/KLHL3/LGMN/LONP2/NFE2L2/NR1D1/NUB1/OMA1/OS9/PLK1/PPP2CB/PRKCG/PSMA1/PSMA2/PSMA4/PSMA6/PSMA7/PSMB1/PSMB7/PSMC2/PSMC4/PSM…	118
CC	GO:0016605	PML body	15/3145	18/4711	0.102659	0.52868	0.504871	BASP1/CDK9/EIF3E/HSF1/KLHL20/NR2C1/NSMCE2/PPARGC1A/SUMO1/SUMO2/SUMO3/TDP2/TERT/THAP1/TP53	15
BP	GO:0051094	positive regulation of developmental process	159/3067	222/4541	0.103246	0.937813	0.937813	ACVR2A/ADGRL1/ADIG/ADIPOQ/ADRB2/AGT/AGTR1/ANXA1/AP3B1/AURKA/BBS4/BCL7B/BDNF/BLOC1S6/BMP4/BRINP1/BRMS1/BRMS1L/BTG1/C1QBP/C3/CAMK2B/CAPN3/CAPRIN1/CAV3/CCL11/CD53/CEBPB/CELA1/CHI3L1/CHRNA7/CMKLR1/COL1A1/CPNE1/CREB1/CTNNB1/CTNNBIP1/CXCL8/CYP26B1/DCN/DHX36/DNM1L/EHD1/EMC10/EMP2/ENPP2/EXOSC3/F3/FADD/FGF1/FGF2/FIS1/FKBP1B/FLOT1/FRZB/FUT1/GATA3/GATA5/GDF6/GH1/GPR68/HEYL/HLX/HMGB2/HSPB1/HYAL1/IFNG/IL15/IL…	159
CC	GO:0031256	leading edge membrane	23/3145	29/4711	0.104333	0.52868	0.504871	AIF1/CD44/CIB1/DPP4/EZR/FAP/ITGB1/LAMP5/MYO1C/MYO1D/MYO6/NME1/PACSIN1/PSD/RASGRP2/RHOA/RIPOR2/SGCE/SH3BGRL3/SPRY2/SPRY4/STX4/THEM4	23
BP	GO:0042110	T cell activation	71/3067	96/4541	0.104674	0.937813	0.937813	AIF1/ANXA1/AP3B1/ATG5/AZI2/BATF/BMI1/BMP4/CAV1/CD28/CD40LG/CD81/CEBPB/CLPTM1/CTNNB1/CTSV/CXADR/CYP26B1/DHPS/DPP4/F2RL1/FADD/FGL1/FGL2/FKBP1A/FKBP1B/FUT7/FYN/GATA3/GPR18/GPR183/HLX/IFNG/IGFBP2/IKZF3/IL15/IL21/IL4/IL7/ITGAL/KDELR1/KIT/LFNG/MR1/MSN/NCAPH2/NFKBIZ/NKG7/NLRP3/PCK1/PKNOX1/PPP3CA/PRDX2/PRKAR1A/RABL3/RAC2/RHOA/RIPK2/RIPOR2/SH3RF1/SMARCD1/STAT3/STAT5A/STAT5B/STOML2/THEMIS/TNFAIP8L2/TP53/VA…	71
CC	GO:0016323	basolateral plasma membrane	38/3145	50/4711	0.104756	0.52868	0.504871	ANXA1/AQP2/AQP4/ATP1A1/ATP6V1B1/AURKA/B4GALT1/CD300LG/CD81/CHRM3/CLDN7/CTNNB1/DSTYK/EZR/FLOT1/IDE/LDLR/MSN/MYO1A/MYO1D/PLPP3/RHBG/SLC14A1/SLC22A1/SLC22A6/SLC39A14/SLC43A2/SLC43A3/SLC4A10/SLC4A4/SLC51A/SLC51B/SLC6A13/SPEF1/TEK/TSHR/UMOD/WASF2	38
CC	GO:0042734	presynaptic membrane	9/3145	10/4711	0.104881	0.52868	0.504871	ADGRL1/CTNNB1/DNM1/DTNBP1/KCNH1/KCNJ3/NRXN1/PDE2A/SNAP25	9
CC	GO:0098982	GABA-ergic synapse	9/3145	10/4711	0.104881	0.52868	0.504871	ABHD6/CALB1/GABRA1/GABRB1/GAD1/GLRB/LHFPL4/LRRTM1/SV2A	9
BP	GO:0001678	intracellular glucose homeostasis	21/3067	26/4541	0.105305	0.937813	0.937813	ADRA2A/BIRC5/CLTRN/FKBP1B/FOXA3/GPR68/HIF1A/HMGN3/NR1D1/PCK1/PIK3CA/PIK3R1/PIK3R2/PTPRN/RACK1/RAF1/RBM4/SELENOT/SLC2A2/SLC39A14/TRA2B	21
BP	GO:0002526	acute inflammatory response	21/3067	26/4541	0.105305	0.937813	0.937813	AHSG/B4GALT1/C3/CD163/CTNNBIP1/EXT1/F2/F3/FN1/FUT7/HP/IL1B/ITIH4/LBP/PTGES/SAA3/SAA4/SELENOS/SERPINF2/TREM1/ZP3	21
BP	GO:0017157	regulation of exocytosis	21/3067	26/4541	0.105305	0.937813	0.937813	ADORA2B/ANXA1/CDK5/DNM1/HGS/IL13/LAMP1/PRKCB/RAB15/RAB3A/RAB5A/RAC2/SNCA/SNX4/STX1A/STX1B/SYP/SYT1/VAMP8/VPS4B/ZP3	21
BP	GO:0097305	response to alcohol	21/3067	26/4541	0.105305	0.937813	0.937813	ADCY1/ADCY7/CCR5/CFTR/CSN1S1/CSN1S2/CSN3/CTNNB1/FDX1/FYN/GLRA1/GNAI1/GNB1/GNG2/JUP/LALBA/SCNN1B/SFRP1/SOD1/TGFB1/TGFBR1	21
BP	GO:0016125	sterol metabolic process	29/3067	37/4541	0.1054	0.937813	0.937813	ACADVL/APOA1/ARV1/CYB5R3/CYP11A1/CYP51A1/ERLIN2/FDPS/FDX1/FDXR/FECH/FGF1/GH1/HMGCR/LDLR/LIPC/LIPE/LPCAT3/LSS/MBTPS2/MT3/NFE2L1/NSDHL/PMVK/SCAP/SCARB1/SOD1/STAR/TM7SF2	29
BP	GO:0006631	fatty acid metabolic process	78/3067	106/4541	0.106141	0.937813	0.937813	ACACA/ACADSB/ACADVL/ACOX1/ACSM1/ADH5/ADIPOQ/AKR1B1/ALOX15/APOC2/ATP6V1B1/C3/CAV1/CBR4/CROT/CRYL1/ECHS1/EDN2/EIF6/ELOVL5/ELOVL7/ERLIN2/ETFA/ETFB/FABP4/FABP5/FADS2/FADS3/FADS6/FASN/GCDH/GH1/GIP/GPX1/GSTA1/GSTM1/HACD2/HACD3/HACD4/HPGD/HSD17B12/INSIG1/LOC782922/LONP2/LPL/LTC4S/MBLAC2/MECR/NR1H2/NR1H3/PEX5/PLA2G15/PLA2G4A/PLP1/PM20D1/PRKAB1/PRKAG1/PRL/PTGDS/PTGES/PTGES2/PTGES3/PTGIS/PTGR2/PTGS2/SCD/SC…	78
BP	GO:0046486	glycerolipid metabolic process	78/3067	106/4541	0.106141	0.937813	0.937813	ABHD12/ABHD2/ABHD3/ABHD4/ABHD6/ACP6/AGPAT4/ALOX15/APOA1/APOA2/APOC2/C3/CAV1/CAV3/CDS2/CHPT1/CNEP1R1/CTDNEP1/DGAT1/DGAT2/DPM1/DPM2/ENPP2/FABP5/FGF2/FITM2/GAL3ST1/GH1/GNPAT/GPAM/GPAT4/GPX1/IMPA1/INPP1/INSIG1/LDLR/LIPE/LMF1/LPCAT3/LPL/MBOAT7/NAPEPLD/NR1H2/NR1H3/PAFAH1B1/PEMT/PGAP2/PGAP3/PI4KA/PIGL/PIGS/PIGW/PIK3CA/PIK3R1/PIP4P2/PISD/PLA2G15/PLA2G1B/PLA2G2A/PLA2G3/PLA2G4A/PLA2G7/PLCB1/PLCD1/PLCG1/PNL…	78
BP	GO:0048513	animal organ development	345/3067	492/4541	0.106202	0.937813	0.937813	ACTA1/ACTA2/ACTC1/ACTG2/ACTN1/ACVR1/ACVR2A/ADAM10/ADAMTS2/ADIPOQ/ADPRHL1/ADRB2/AFP/AGT/AGTR1/AHSG/AIMP2/AKIRIN2/ALOX15/ALPL/AMBN/ANXA2/ANXA6/AP3B1/APLF/APLN/APOA1/AQP2/ARCN1/ARID5B/ARL3/ARRDC3/ASB2/ASPN/ATG4B/ATG5/ATP1A2/ATP6V1B1/AURKA/BBS4/BCL2L2/BFSP2/BLOC1S3/BMI1/BMP15/BMP3/BMP4/C1GALT1/C1QB/CABP4/CALB1/CAV1/CAV3/CAVIN4/CCL11/CDH2/CDK5/CDK5R1/CEBPA/CEBPB/CELA1/CEP120/CHI3L1/CHRNA1/CHRND/CLDN18…	345
CC	GO:0000307	cyclin-dependent protein kinase holoenzyme complex	12/3145	14/4711	0.106281	0.52868	0.504871	CCNA2/CCNC/CCND1/CCND2/CCNT1/CDK1/CDK12/CDK13/CDK5/CDK5R1/CDK9/PCNA	12
CC	GO:0032994	protein-lipid complex	12/3145	14/4711	0.106281	0.52868	0.504871	APOA1/APOE/CLU/LDLR/LIPC/LPL/MSR1/PCYOX1/PLA2G7/SAA3/SAA4/SELENOS	12
CC	GO:0034358	plasma lipoprotein particle	12/3145	14/4711	0.106281	0.52868	0.504871	APOA1/APOE/CLU/LDLR/LIPC/LPL/MSR1/PCYOX1/PLA2G7/SAA3/SAA4/SELENOS	12
CC	GO:0044306	neuron projection terminus	12/3145	14/4711	0.106281	0.52868	0.504871	AAK1/ACTB/CASR/GAD1/KCNMA1/MACO1/PACSIN1/PRKCB/PTPRN/RAB5A/SLC4A10/TPRG1L	12
CC	GO:1990777	lipoprotein particle	12/3145	14/4711	0.106281	0.52868	0.504871	APOA1/APOE/CLU/LDLR/LIPC/LPL/MSR1/PCYOX1/PLA2G7/SAA3/SAA4/SELENOS	12
MF	GO:0015276	ligand-gated monoatomic ion channel activity	24/2655	30/3911	0.106391	0.701886	0.691704	CCDC51/CFTR/CHRNA3/CHRNA7/CHRNE/CHRNG/GABRA1/GABRA2/GABRA3/GABRA5/GABRB1/GABRB2/GABRG2/GLRA1/GLRB/ITPR1/ITPR2/ITPR3/KCNJ12/KCNJ2/KCNJ3/KCNJ5/KCNK1/SCNN1B	24
MF	GO:0022834	ligand-gated channel activity	24/2655	30/3911	0.106391	0.701886	0.691704	CCDC51/CFTR/CHRNA3/CHRNA7/CHRNE/CHRNG/GABRA1/GABRA2/GABRA3/GABRA5/GABRB1/GABRB2/GABRG2/GLRA1/GLRB/ITPR1/ITPR2/ITPR3/KCNJ12/KCNJ2/KCNJ3/KCNJ5/KCNK1/SCNN1B	24
BP	GO:0031399	regulation of protein modification process	199/3067	280/4541	0.107335	0.937813	0.937813	ACVR2A/ADIPOQ/ADRA2A/ADRB2/AGT/AIMP2/ANGPT1/APOA1/ARRDC3/ATG101/ATG13/ATG5/ATP2B4/BAG2/BMI1/BMP4/BRMS1/BUB3/C3/CAB39/CAPN3/CAV1/CAV3/CCND1/CCND2/CCNT1/CD40LG/CD79A/CD81/CDCA2/CDK12/CDK5/CDK5R1/CDK9/CDKN2B/CHI3L1/CHORDC1/CHP1/CHTOP/CIB1/CKS1B/CKS2/CLDN3/CNEP1R1/CNOT9/COMMD1/CTNNB1/DAZAP2/DCUN1D3/DCUN1D5/DDIT4/DMTN/DNAJA1/DNAJC3/DUSP6/EFNA1/EMP2/ENPP2/EPO/ETAA1/FABP4/FBXO2/FBXW7/FECH/FGF1/FGF2/FKBP…	199
BP	GO:0010594	regulation of endothelial cell migration	34/3067	44/4541	0.108342	0.937813	0.937813	AGT/ANGPT1/ANGPT2/ATP2B4/BMP4/CIB1/DCN/EFNA1/EMC10/EMP2/FBXW7/FGF1/FGF2/FGFBP1/FUT1/GATA3/HRG/HSPB1/ITGB1BP1/JUP/KRIT1/MET/NR2F2/PLPP3/PRCP/PRKCA/PTN/RHOA/SRPX2/STC1/TEK/TGFB1/VEGFA/ZC3H12A	34
BP	GO:0022604	regulation of cell morphogenesis	34/3067	44/4541	0.108342	0.937813	0.937813	ANXA1/ARHGAP15/ARPIN/BAIAP2/CAMK2B/CAPRIN1/CAPZB/CCL11/CCL2/CD44/CDC42SE1/CDC42SE2/CFDP1/CLDN3/CLDN4/CYFIP1/DHX36/DMTN/ENPP2/EPB42/FBLIM1/FITM2/FN1/FYN/KIT/LIMD1/LPAR1/MYL12B/MYO10/P2RY1/PALMD/STRIP1/TBCCD1/ZNF135	34
BP	GO:0090068	positive regulation of cell cycle process	34/3067	44/4541	0.108342	0.937813	0.937813	AIF1/AURKB/BIRC5/CCND1/CD28/CDK1/CEP120/DDX39B/DMRT1/E2F7/E2F8/FAM83D/FEN1/HYAL1/MBLAC1/NCAPH2/NSFL1C/NSMCE2/NUDT16/OOEP/PAF1/PCID2/PLRG1/PPP1R35/PTGS2/RAD21/RHNO1/RHOA/ROCK2/SLF1/SVIL/TFDP1/VPS4B/XRCC3	34
BP	GO:0098869	cellular oxidant detoxification	34/3067	44/4541	0.108342	0.937813	0.937813	ALOX5AP/CAT/CSN1S1/FABP1/GPX1/GPX3/GPX7/GPX8/GSTA1/HBB/HBE2/HBE4/HBG/HBM/HP/LTC4S/MGST2/MGST3/MT3/NXN/PRDX5/PRDX6/PTGES/PTGS1/PTGS2/S100A8/S100A9/SELENOS/SELENOT/SESN2/SOD1/SOD2/TXNRD1/TXNRD2	34
BP	GO:0034504	protein localization to nucleus	44/3067	58/4541	0.109186	0.937813	0.937813	AKIRIN2/ARL2/BBS4/BMP4/CABP1/CDK1/CDK5/CHP1/CLDN18/CNEP1R1/COL1A1/CTDNEP1/CTNNA1/FLCN/FYN/HIKESHI/IFNG/JUP/LIMK2/NMD3/NR5A1/NUTF2/PAF1/PIK3R1/PIK3R2/PLK1/PLRG1/PPP3R1/RAN/RAP1GDS1/RBM22/SESN2/SNUPN/STAT3/STK4/SUMO3/TGFB1/TOR1AIP1/TP53/TXN/UFM1/WRAP53/YWHAE/ZC3H12A	44
BP	GO:0150063	visual system development	44/3067	58/4541	0.109186	0.937813	0.937813	BBS4/BFSP2/BLOC1S3/BMP4/C3/CABP4/CALB1/CLIC4/COL4A1/CTNNB1/FGF2/FOXL2/GNAT1/GNAT2/GPM6A/INHBA/LIM2/MIP/MYF5/OSR2/PFDN5/PHACTR4/PKNOX1/PRPH2/RAB18/RDH10/RHO/ROM1/SCO2/SLC17A6/SLC6A3/SMG9/SPRY1/SPRY2/STAT3/TBC1D20/TDRD7/TFAP2A/TGFB2/TGFBR1/TH/TMOD1/TSPAN12/ZDHHC16	44
BP	GO:0007249	I-kappaB kinase/NF-kappaB signaling	39/3067	51/4541	0.109383	0.937813	0.937813	ADIPOQ/ATP2C1/CAPN3/CHUK/CLEC6A/CLEC7A/CTH/CTNNB1/DDX1/DHX36/EDNRA/EDNRB/ESR1/F2R/F2RL1/FADD/FKBP1A/FYN/GAPDH/HACD3/HSPB1/IKBKB/IKBKG/IRAK2/LTF/MAP3K7/NR1D1/PPM1A/PPM1B/PRKCB/RHOA/RIOK3/RIPK2/SHARPIN/TERF2IP/TRADD/USP10/ZC3H12A/ZFAND6	39
BP	GO:0098609	cell-cell adhesion	101/3067	139/4541	0.110586	0.937813	0.937813	ADGRL1/ADGRL3/ADIPOQ/AIF1/ALCAM/ANXA1/AP3B1/APOA1/ATP2C1/BMI1/BMP4/CAV1/CD28/CD40LG/CD81/CD9/CDH18/CDH2/CDH3/CDH5/CDH6/CDHR1/CDK5R1/CEBPB/CELA2A/CLDN16/CLDN2/CLDN3/CLDN4/CLSTN3/COMP/CTNNA1/CTNNB1/CXADR/DHPS/DMTN/DPP4/DSC1/DSC2/DSC3/ELMO2/EXT1/FADD/FBLIM1/FERMT3/FGL1/FGL2/FLOT1/FUT4/FUT7/GATA3/GATA5/GCNT1/GNAS/HLX/ICAM1/ICAM3/IFNG/IGFBP2/IGSF11/IL4/IL7/ITGAL/ITGB2/JUP/KIT/MSN/NFKBIZ/NLRP3/NOS3/PCK…	101
BP	GO:0001101	response to acid chemical	18/3067	22/4541	0.110864	0.937813	0.937813	AQP2/ATP2B4/CAPN2/CASTOR1/COL1A1/COL1A2/COL4A1/GH1/GLRA1/INS/LAMTOR1/LAMTOR3/LAMTOR4/PIK3CA/PRL/RRAGA/SLC1A3/TMBIM6	18
BP	GO:0019217	regulation of fatty acid metabolic process	18/3067	22/4541	0.110864	0.937813	0.937813	ACADVL/ADIPOQ/APOC2/CAV1/EIF6/ELOVL5/ERLIN2/FABP5/GH1/GIP/INSIG1/LONP2/NR1H2/NR1H3/PRL/SIRT4/SNCA/TRIB3	18
BP	GO:0097581	lamellipodium organization	18/3067	22/4541	0.110864	0.937813	0.937813	ACTR3/ARPIN/CD44/CYFIP1/DMTN/ENPP2/HRG/KIT/MSTN/NUP85/PIK3CA/PIK3R1/RAC2/S1PR1/SNX1/SNX2/SPEF1/WASF1	18
BP	GO:1902106	negative regulation of leukocyte differentiation	18/3067	22/4541	0.110864	0.937813	0.937813	ADIPOQ/ANXA1/BMP4/CLDN18/CTNNB1/FBXW7/FGL2/GPR68/HLX/IL4/LTF/PGLYRP1/PIK3R1/PRDX2/SFRP1/TCTA/TNFRSF11B/ZC3H12A	18
CC	GO:0048471	perinuclear region of cytoplasm	133/3145	187/4711	0.111622	0.548218	0.523529	ACTN4/ADAM10/ADIPOQ/AIF1/ANP32A/ANP32B/ANXA6/AQP2/ARF3/ARFGEF1/ARHGAP10/ATP6V0A2/ATP9B/ATXN10/AURKA/BDNF/BUD23/CABP1/CAPZB/CASC3/CCIN/CDK5R1/CHI3L1/CIB1/CLIC4/CLINT1/CLN5/CLU/COPS3/CSNK1D/CTNNB1/CTSB/CYB5R4/CYFIP1/CYHR1/CYLC2/DCTN3/DCUN1D3/DDX4/DGAT2/DICER1/DMTN/DNAJA1/DNM1L/EIF3G/EIF4E/EIF4H/EMP2/ENPP3/EXOC3/EXOC8/FAM168B/FBXL5/FBXW7/GALNT1/GGPS1/GNB2/HMGB2/HSF1/HSP90B1/INHBA/INHBB/ITGB1BP1/ITPR…	133
BP	GO:0071805	potassium ion transmembrane transport	26/3067	33/4541	0.113015	0.937813	0.937813	CAV1/CCDC51/CRBN/DPP6/GNB2/IGF1/KCNA4/KCNAB1/KCNAB2/KCNB2/KCNH1/KCNIP3/KCNIP4/KCNK1/KCNMA1/KCNMB1/KCNQ3/KCNRG/NPPA/SLC17A6/SLC1A3/SNAP25/SUMO1/TMEM175/TMEM38A/VAMP2	26
BP	GO:1901215	negative regulation of neuron death	26/3067	33/4541	0.113015	0.937813	0.937813	BIRC5/CCL2/CDK5/CTNNB1/DNAJC5/F2R/FAIM2/GABRA5/MEF2C/MSH2/MT3/NEFL/NMNAT1/NR4A2/PIK3CA/PLA2G3/PPARGC1A/PPT1/PRKCG/RACK1/RASA1/RETREG1/RHOA/SNCA/SOD1/VPS35	26
CC	GO:0009986	cell surface	68/3145	93/4711	0.113121	0.548638	0.52393	ACE2/ADAM10/ADIPOQ/ADRA2B/ANXA1/AQP4/B4GALT1/C3/CALR/CCR5/CD14/CD40LG/CD5/CD79A/CD9/CD99L2/CDH2/CHRNA1/CLIC4/CLPTM1/CTSB/CTSK/DPP4/EMP2/ENPP3/EPO/F3/FAP/FGL2/FLOT1/GLRA1/HCST/HSPA5/IDE/IGF2R/IL13/INTU/ITGA5/ITGB1/KCNMA1/KCNQ3/KRT10/LAMP1/LDLR/LPAR1/LPL/LTF/MSN/PLA2G1B/PLAUR/PRND/S1PR1/SCARA5/SCARB1/SCNN1B/SERPINF2/SFRP1/SLC1A3/SLC2A4/SRPX2/TCN2/TEK/TGFB1/TGFBR1/THBS1/TNS1/TYROBP/WNT2	68
MF	GO:0016247	channel regulator activity	29/2655	37/3911	0.113506	0.701886	0.691704	ADRB2/AKT1/CACNB3/CACNG1/CAV1/CAV3/CFTR/CHRNA7/DPP6/FKBP1A/FKBP1B/FXYD2/FXYD6/HPCAL4/KCNAB1/KCNAB2/KCNIP3/LYNX1/PHPT1/PRKCB/PRKG1/SCN4B/SNTA1/STIM1/STX7/SUMO1/TSPAN13/VAMP8/YWHAH	29
MF	GO:0099106	ion channel regulator activity	29/2655	37/3911	0.113506	0.701886	0.691704	ADRB2/AKT1/CACNB3/CACNG1/CAV1/CAV3/CFTR/CHRNA7/DPP6/FKBP1A/FKBP1B/FXYD2/FXYD6/HPCAL4/KCNAB1/KCNAB2/KCNIP3/LYNX1/PHPT1/PRKCB/PRKG1/SCN4B/SNTA1/STIM1/STX7/SUMO1/TSPAN13/VAMP8/YWHAH	29
BP	GO:1902679	negative regulation of RNA biosynthetic process	126/3067	175/4541	0.113681	0.937813	0.937813	ADIPOQ/AEBP2/AURKB/BASP1/BHLHE40/BIRC5/BMP4/BRMS1/C1QBP/CAPN3/CAV1/CCND1/CDK5/CDK5R1/CEBPA/CEBPB/CELA1/CRYAB/CRYM/CTBP2/CTNNB1/CTNNBIP1/CXXC5/DAP/DDIT3/DMRT1/DNAJB1/DNAJC17/E2F6/E2F7/E2F8/EDNRB/EFNA1/EPO/ESR1/ESR2/ETV6/FABP4/FBP1/FHL2/FLCN/FOXL2/FOXP1/GATA3/HAND1/HDAC1/HEY1/HEYL/HMGB1/HMGB2/HNRNPK/HSBP1/HSF1/HSPA8/IFNG/IGF2/IKZF5/IL4/IMPACT/KANK2/KCTD1/KDM8/KMT5A/LBH/LGR4/LIMD1/LMCD1/LOXL2/MAF1/M…	126
BP	GO:1903507	negative regulation of nucleic acid-templated transcription	126/3067	175/4541	0.113681	0.937813	0.937813	ADIPOQ/AEBP2/AURKB/BASP1/BHLHE40/BIRC5/BMP4/BRMS1/C1QBP/CAPN3/CAV1/CCND1/CDK5/CDK5R1/CEBPA/CEBPB/CELA1/CRYAB/CRYM/CTBP2/CTNNB1/CTNNBIP1/CXXC5/DAP/DDIT3/DMRT1/DNAJB1/DNAJC17/E2F6/E2F7/E2F8/EDNRB/EFNA1/EPO/ESR1/ESR2/ETV6/FABP4/FBP1/FHL2/FLCN/FOXL2/FOXP1/GATA3/HAND1/HDAC1/HEY1/HEYL/HMGB1/HMGB2/HNRNPK/HSBP1/HSF1/HSPA8/IFNG/IGF2/IKZF5/IL4/IMPACT/KANK2/KCTD1/KDM8/KMT5A/LBH/LGR4/LIMD1/LMCD1/LOXL2/MAF1/M…	126
BP	GO:0099536	synaptic signaling	75/3067	102/4541	0.113945	0.937813	0.937813	ABHD6/ACTN1/ADCY1/ADIPOQ/ADORA2B/ADRA2A/ADRB2/ARF1/ATAD1/CCL2/CDK5/CDK5R1/CHRM2/CHRM3/CHRNA1/CHRNA3/CHRNA5/CHRNA7/CHRND/CHRNE/CHRNG/CTNNB1/DNM1/DTNBP1/EXT1/FABP5/FBXO2/FLOT1/FYN/GABRA1/GABRA5/GABRB1/GABRB2/GABRP/GJD2/GLRA1/GLRB/GNA11/GRK2/GUCY1B1/HOMER1/KCNMA1/LGI1/LYNX1/MAPK1/MEF2C/NEFL/OPRM1/PAIP2/PDLIM4/PICK1/PPP3CA/PPP3R1/PRKCB/PTN/PVALB/RAB3A/RAB3B/RAB5A/RGS10/SCT/SLC1A3/SLC38A2/SLC4A10/SNAP…	75
BP	GO:0006278	RNA-templated DNA biosynthetic process	9/3067	10/4541	0.114415	0.937813	0.937813	CCT2/CCT3/CCT6A/CCT7/CTNNB1/MAPK1/NHP2/TERT/WRAP53	9
BP	GO:0006775	fat-soluble vitamin metabolic process	9/3067	10/4541	0.114415	0.937813	0.937813	AIFM2/CBR1/CRABP1/CYP11A1/CYP26B1/IFNG/LRAT/RBP1/SNAI2	9
BP	GO:0007004	telomere maintenance via telomerase	9/3067	10/4541	0.114415	0.937813	0.937813	CCT2/CCT3/CCT6A/CCT7/CTNNB1/MAPK1/NHP2/TERT/WRAP53	9
BP	GO:0009112	nucleobase metabolic process	9/3067	10/4541	0.114415	0.937813	0.937813	ALDH6A1/DPYD/GMPR2/HPRT1/MAPK1/PRPS1/UMPS/URAD/XDH	9
BP	GO:0010718	positive regulation of epithelial to mesenchymal transition	9/3067	10/4541	0.114415	0.937813	0.937813	BMP4/COL1A1/CTNNB1/EMP2/LOXL2/TGFB1/TGFB1I1/TGFB2/TGFBR1	9
BP	GO:0031281	positive regulation of cyclase activity	9/3067	10/4541	0.114415	0.937813	0.937813	ADORA2B/ADRB2/ADRB3/AKAP5/GUCA1A/NCS1/NOS3/RAF1/STIM1	9
BP	GO:0032570	response to progesterone	9/3067	10/4541	0.114415	0.937813	0.937813	ABHD2/CAV1/CSN1S1/CSN1S2/CSN3/LALBA/NR1H3/TGFB1/TGFB2	9
BP	GO:0045599	negative regulation of fat cell differentiation	9/3067	10/4541	0.114415	0.937813	0.937813	ADIPOQ/FLCN/FOXO1/GATA3/INSIG1/TGFB1/TGFB1I1/TRIB2/TRIB3	9
BP	GO:0045646	regulation of erythrocyte differentiation	9/3067	10/4541	0.114415	0.937813	0.937813	ACVR2A/HMGB2/HSPA9/INHBA/ISG15/STAT3/STAT5A/STAT5B/ZFP36	9
BP	GO:0045671	negative regulation of osteoclast differentiation	9/3067	10/4541	0.114415	0.937813	0.937813	CLDN18/CTNNB1/FBXW7/IL4/LTF/PIK3R1/SFRP1/TCTA/TNFRSF11B	9
BP	GO:0050906	detection of stimulus involved in sensory perception	9/3067	10/4541	0.114415	0.937813	0.937813	FYN/GNAT1/GNAT2/KIT/PRMT7/PRPH2/RHO/ROM1/TMEM120A	9
BP	GO:0052652	cyclic purine nucleotide metabolic process	9/3067	10/4541	0.114415	0.937813	0.937813	ADCY1/ADCY7/GUCY1B1/GUCY2F/NPPA/NPPB/NPR2/PDE2A/PDE5A	9
BP	GO:0086003	cardiac muscle cell contraction	9/3067	10/4541	0.114415	0.937813	0.937813	ATP2A1/CAV1/CAV3/JUP/KCNJ2/KCNJ5/PIK3CA/SNTA1/STC1	9
BP	GO:0090314	positive regulation of protein targeting to membrane	9/3067	10/4541	0.114415	0.937813	0.937813	CDK5/CDK5R1/CHP1/CIB1/FIS1/FYN/ITGB1BP1/MFF/SLC51B	9
BP	GO:1901019	regulation of calcium ion transmembrane transporter activity	9/3067	10/4541	0.114415	0.937813	0.937813	ATP2A1/CACNB3/CAV3/FKBP1A/FKBP1B/PLN/STAC/STIM1/VMP1	9
BP	GO:1903078	positive regulation of protein localization to plasma membrane	9/3067	10/4541	0.114415	0.937813	0.937813	ATP2B4/ATP2C1/CNPY4/ITGA3/ITGB1/PIK3R1/PLS1/RACK1/STAC	9
BP	GO:0045600	positive regulation of fat cell differentiation	15/3067	18/4541	0.115478	0.937813	0.937813	ADIG/CEBPB/CMKLR1/CREB1/FRZB/LPL/MEDAG/NAPEPLD/PIM1/PPARG/RARRES2/SFRP1/STK4/ZC3H12A/ZFP36	15
BP	GO:0050852	T cell receptor signaling pathway	15/3067	18/4541	0.115478	0.937813	0.937813	CD81/EIF2B1/EIF2B2/EIF2B3/ELF1/GATA3/IKBKG/MAPK1/NFKBIZ/PHPT1/RIPK2/SH2D1A/STOML2/THEMIS/ZC3H12A	15
BP	GO:0061077	chaperone-mediated protein folding	15/3067	18/4541	0.115478	0.937813	0.937813	CCT2/CCT3/CCT6A/CCT7/CHORDC1/CLU/DNAJB12/DNAJB14/FKBP11/FKBP2/HSPB1/HSPH1/PPIB/PPID/TOR2A	15
BP	GO:0002768	immune response-regulating cell surface receptor signaling pathway	31/3067	40/4541	0.116719	0.937813	0.937813	CD14/CD79A/CD81/EIF2B1/EIF2B2/EIF2B3/ELF1/FCER1G/GATA3/IKBKG/KIT/KLRD1/LTF/LY96/MAPK1/MBL2/MEF2C/NFKBIZ/NMI/NR1H3/PHPT1/PRKCB/RIPK2/SH2D1A/STOML2/THEMIS/TICAM2/TLR2/TLR6/TYROBP/ZC3H12A	31
BP	GO:0006813	potassium ion transport	31/3067	40/4541	0.116719	0.937813	0.937813	ATP1B4/CAV1/CCDC51/CRBN/DPP6/FXYD2/GNB2/IGF1/KCNA4/KCNAB1/KCNAB2/KCNB2/KCNH1/KCNIP3/KCNIP4/KCNJ12/KCNJ2/KCNK1/KCNMA1/KCNMB1/KCNQ3/KCNRG/NPPA/SLC17A6/SLC1A3/SNAP25/SUMO1/TMEM175/TMEM38A/VAMP2/VPS4B	31
MF	GO:0033293	monocarboxylic acid binding	18/2655	22/3911	0.117294	0.701886	0.691704	ADH5/ALB/ALOX5AP/AMT/CRABP1/CYP26B1/FABP4/FABP5/NAPEPLD/NR1H4/NR2F2/PAEP/PLA2G1B/PMP2/S100A8/SERPINA5/SNCA/TMEM175	18
BP	GO:0006919	activation of cysteine-type endopeptidase activity involved in apoptotic process	12/3067	14/4541	0.117784	0.937813	0.937813	BAX/DAP/F2R/F3/FAM162A/IFT57/LAPTM5/PDCD2/RACK1/S100A8/S100A9/SNCA	12
BP	GO:0007229	integrin-mediated signaling pathway	12/3067	14/4541	0.117784	0.937813	0.937813	APOA1/DMTN/FERMT3/ISG15/ITGAV/ITGB1BP1/NME2/PHACTR4/PLPP3/PTN/TIMP1/VAV1	12
BP	GO:0010833	telomere maintenance via telomere lengthening	12/3067	14/4541	0.117784	0.937813	0.937813	CCT2/CCT3/CCT6A/CCT7/CTNNB1/DHX36/MAPK1/NHP2/STN1/TERF2IP/TERT/WRAP53	12
BP	GO:0032370	positive regulation of lipid transport	12/3067	14/4541	0.117784	0.937813	0.937813	ADIPOQ/APOA1/CAV1/EEPD1/GH1/LPCAT3/NR1H2/NR1H3/PLA2R1/PTGES/SCP2/TMEM30A	12
BP	GO:0032436	positive regulation of proteasomal ubiquitin-dependent protein catabolic process	12/3067	14/4541	0.117784	0.937813	0.937813	AURKA/CAV1/CLU/CSNK1D/GABARAP/NUB1/PLK1/RACK1/RAD23A/SGTA/SOCS5/SUMO2	12
BP	GO:0035773	insulin secretion involved in cellular response to glucose stimulus	12/3067	14/4541	0.117784	0.937813	0.937813	ADRA2A/BIRC5/CLTRN/FKBP1B/GPR68/HMGN3/NR1D1/PTPRN/RAF1/RBM4/SELENOT/SLC2A2	12
BP	GO:0043242	negative regulation of protein-containing complex disassembly	12/3067	14/4541	0.117784	0.937813	0.937813	CIB1/DMTN/MAP6D1/MTPN/PHF23/PIK3CA/RDX/SCIN/SPEF1/TMEM39A/TMOD1/TNF	12
BP	GO:0043266	regulation of potassium ion transport	12/3067	14/4541	0.117784	0.937813	0.937813	CAV1/CRBN/DPP6/GNB2/IGF1/KCNAB1/KCNAB2/KCNIP3/KCNRG/NPPA/SUMO1/VAMP2	12
BP	GO:0046620	regulation of organ growth	12/3067	14/4541	0.117784	0.937813	0.937813	FGF2/FXN/HLX/IL7/MEF2C/PI16/PIM1/SERP1/SLC6A4/STK4/TGFBR1/WNT2	12
BP	GO:0097306	cellular response to alcohol	12/3067	14/4541	0.117784	0.937813	0.937813	ADCY1/ADCY7/CFTR/CTNNB1/FDX1/GLRA1/GNAI1/GNB1/GNG2/JUP/SCNN1B/SFRP1	12
BP	GO:1901379	regulation of potassium ion transmembrane transport	12/3067	14/4541	0.117784	0.937813	0.937813	CAV1/CRBN/DPP6/GNB2/IGF1/KCNAB1/KCNAB2/KCNIP3/KCNRG/NPPA/SUMO1/VAMP2	12
BP	GO:0060485	mesenchyme development	41/3067	54/4541	0.117852	0.937813	0.937813	ACTA1/ACTA2/ACTC1/ACTG2/ACVR1/APLF/BMP4/CDH2/COL1A1/CTNNB1/EDNRA/EDNRB/EFNA1/ELL3/EMP2/EXT1/FAM83D/FRZB/GATA5/HAND1/HAS2/HEYL/LOXL2/MAPK1/MCRIP1/MEF2C/PHACTR4/POGLUT1/PPP3R1/RDH10/SEMA3C/SFRP1/SNAI2/SPRY1/SPRY2/TGFB1/TGFB1I1/TGFB2/TGFBR1/WNT2/ZNF750	41
BP	GO:0043010	camera-type eye development	36/3067	47/4541	0.118034	0.937813	0.937813	BBS4/BFSP2/BMP4/CABP4/CALB1/CLIC4/COL4A1/CTNNB1/FGF2/FOXL2/GNAT1/GNAT2/GPM6A/INHBA/LIM2/MIP/MYF5/OSR2/PFDN5/PHACTR4/PKNOX1/PRPH2/RDH10/RHO/ROM1/SLC17A6/SLC6A3/SPRY1/SPRY2/TBC1D20/TDRD7/TFAP2A/TGFBR1/TH/TMOD1/TSPAN12	36
BP	GO:1901135	carbohydrate derivative metabolic process	182/3067	256/4541	0.118115	0.937813	0.937813	AADAT/AASS/ABHD10/ABHD6/ACACA/ACP6/ADA/ADCY1/ADCY7/ADPGK/AK1/AK2/AK4/AK5/AKR1A1/ALDH1A1/ALDOB/ALG8/ANGPT1/APRT/ARFGEF1/ARL2/ATP1A2/ATP5ME/ATP5PD/ATP6V1B1/B3GNT9/B4GALT1/B4GAT1/BPGM/CBR4/CELA1/CHP1/CLTC/COG7/COL2A1/CROT/CTNNB1/CTPS2/CTSV/DCK/DCN/DCTPP1/DDIT4/DDOST/DERA/DERL3/DGAT2/DHODH/DLST/DNM1L/DPM1/DPM2/DPM3/DPYD/DSE/EDNRA/EDNRB/EIF6/ELOVL5/ELOVL7/ENO1/ENO3/ENPP3/ENPP4/ENTPD5/EOGT/EXT1/EXT2/FB…	182
BP	GO:0050865	regulation of cell activation	77/3067	105/4541	0.118485	0.937813	0.937813	ADORA2B/AIF1/AKIRIN2/ANXA1/AP3B1/BLOC1S3/BLOC1S6/BMI1/BMP4/CAPN3/CAV1/CD28/CD40LG/CD81/CD9/CEBPB/CELA2A/CLPTM1/CTNNB1/CYP26B1/DHPS/DMTN/DPP4/ENPP3/EXOSC3/FADD/FGL1/FGL2/GATA3/GPR183/HLX/HRG/IFNG/IGFBP2/IKZF3/IL13/IL15/IL4/IL7/LAMP1/LDLR/MEF2C/MMP14/MSH2/MZB1/NFKBIZ/NLRP3/NR1D1/NR1H3/PCK1/PGLYRP1/PLA2G2A/PLA2G4A/PLPP6/PPP3CA/PRDX2/PRKAR1A/PRKCA/PRKG1/RAC2/RHOA/RIPK2/RIPOR2/SFRP1/SH3RF1/SLC15A4/SMA…	77
BP	GO:1901701	cellular response to oxygen-containing compound	164/3067	230/4541	0.118537	0.937813	0.937813	ACTB/ADCY1/ADCY7/ADIPOQ/ADRA2A/ADRB2/AGTR1/AKR1A1/ALDH1A1/ALOX15/AQP2/ATP2B4/BCAR3/BIRC5/CA2/CAPN2/CAPN3/CARF/CASTOR1/CAT/CAV1/CCL2/CCR5/CD14/CDK5R1/CFTR/CHRM2/CHRM3/CLIC4/CLTRN/COL1A1/COL1A2/COL4A1/CSRP3/CTNNB1/CXCL5/CYP26B1/DDIT4/DGAT2/DHX36/DMTN/DNAI1/DPEP1/DTNBP1/EDNRA/ESD/ESR1/ESR2/FABP1/FABP4/FDX1/FKBP1B/FOXO1/FUT7/FXN/FYN/GKAP1/GLRA1/GNA11/GNAI1/GNB1/GNG2/GPR68/GRK2/GUCA1A/GUCY1B1/HMGB2/HM…	164
CC	GO:0042470	melanosome	42/3145	56/4711	0.118679	0.560747	0.535494	AHCY/ANXA11/ANXA2/ANXA6/ATP1A1/ATP6V0A1/ATP6V1G2/CAPG/CLTC/CTSB/CTSD/DCT/DNAJC5/DTNBP1/FASN/FLOT1/GGH/HSP90AA1/HSP90AB1/HSP90B1/HSPA5/HSPA8/ITGB1/LAMP1/MMP14/NAP1L1/PDIA3/PDIA4/PPIB/RAB5A/RAB5C/RAB7A/RAC1/RAN/SERPINF1/SLC1A5/SND1/TMED10/TYR/TYRP1/YWHAE/YWHAZ	42
CC	GO:0048770	pigment granule	42/3145	56/4711	0.118679	0.560747	0.535494	AHCY/ANXA11/ANXA2/ANXA6/ATP1A1/ATP6V0A1/ATP6V1G2/CAPG/CLTC/CTSB/CTSD/DCT/DNAJC5/DTNBP1/FASN/FLOT1/GGH/HSP90AA1/HSP90AB1/HSP90B1/HSPA5/HSPA8/ITGB1/LAMP1/MMP14/NAP1L1/PDIA3/PDIA4/PPIB/RAB5A/RAB5C/RAB7A/RAC1/RAN/SERPINF1/SLC1A5/SND1/TMED10/TYR/TYRP1/YWHAE/YWHAZ	42
MF	GO:0004112	cyclic-nucleotide phosphodiesterase activity	9/2655	10/3911	0.118802	0.701886	0.691704	PDE1A/PDE1B/PDE2A/PDE5A/PDE6A/PDE6B/PDE6C/PDE6G/PDE6H	9
MF	GO:0015035	protein-disulfide reductase activity	9/2655	10/3911	0.118802	0.701886	0.691704	PDIA5/PGK1/SCO2/SELENOT/TXN/TXN2/TXNDC12/TXNRD1/TXNRD2	9
MF	GO:0016638	oxidoreductase activity, acting on the CH-NH2 group of donors	9/2655	10/3911	0.118802	0.701886	0.691704	AOC3/DDO/GLUD1/LOX/LOXL2/MAOA/MAOB/PNPO/SAO	9
MF	GO:0016776	phosphotransferase activity, phosphate group as acceptor	9/2655	10/3911	0.118802	0.701886	0.691704	AK1/AK4/AK5/AK6/GUK1/NME2/NME7/PMVK/PPIP5K1	9
MF	GO:0055106	ubiquitin-protein transferase regulator activity	9/2655	10/3911	0.118802	0.701886	0.691704	BMI1/FBXW7/PEX12/RPL23/RPL37/RPS20/TRIB2/TRIB3/UBE2L3	9
MF	GO:0097718	disordered domain specific binding	9/2655	10/3911	0.118802	0.701886	0.691704	BCL2L2/CLTC/CTNNB1/FN1/FYN/GAPDH/HSP90AA1/LAP3/TP53	9
MF	GO:0120013	lipid transfer activity	9/2655	10/3911	0.118802	0.701886	0.691704	APOA1/APOA2/CPTP/GLTP/MTTP/PITPNA/PITPNB/PLEKHA8/STAR	9
BP	GO:0035556	intracellular signal transduction	332/3067	474/4541	0.119105	0.937813	0.937813	ABR/ABRAXAS1/ADCY1/ADCY7/ADGRL1/ADIPOQ/ADORA2B/ADRA1A/ADRA2A/ADRB2/ADRB3/AFP/AGT/AGTR1/AIF1/AKT1/ALOX15/ANAPC15/ANGPT1/APIP/APOA1/ARFGEF1/ARHGDIB/ARL3/ARL6IP5/ARRDC3/ASB11/ASB15/ASB2/ASB3/ASB5/ASB8/ATP2A1/ATP2B4/ATP2C1/AURKB/BABAM2/BATF/BAX/BCAR3/BECN1/BIRC5/BMP4/C1QBP/CAPN3/CASR/CASTOR1/CAV1/CAV3/CAVIN4/CCL2/CCL20/CCND1/CCR5/CD36/CD81/CDC42SE1/CDC42SE2/CDC5L/CDK10/CGAS/CHI3L1/CHP1/CHRNA7/CHUK/CI…	332
CC	GO:0031965	nuclear membrane	56/3145	76/4711	0.119954	0.560747	0.535494	ADRA1A/ALOX5AP/APEH/ATP1B4/BCL2/CCND1/CCND2/CNEP1R1/CPNE1/CPTP/CTDNEP1/CUEDC2/DNAJB12/DNAJB14/GRK5/HACD3/HAX1/KCNH1/KLHDC2/LTC4S/MACO1/MFSD10/MINDY3/MX1/NEMP1/NR4A1/NRM/NUP85/NUP93/NUTF2/PAFAH1B1/PLCB1/PLD6/PLPP6/PLRG1/PSEN2/PTGDS/PTGS2/RNF13/SCRN1/SEPHS1/SHISA5/SIGMAR1/SMAD1/SUMO1/SUN3/SURF4/TBC1D20/TMEM120A/TMEM120B/TMEM201/TMEM38A/TMEM53/TMEM97/TOR1AIP1/TRA2B	56
BP	GO:0035265	organ growth	23/3067	29/4541	0.121087	0.937813	0.937813	ADPRHL1/ANXA6/COMP/ESR1/EXT1/FGF2/FXN/HLX/IL7/MEF2C/PI16/PIM1/PRKAR1A/S1PR1/SERP1/SLC6A4/SMAD1/SPRY2/STC1/STK4/TGFB2/TGFBR1/WNT2	23
BP	GO:0045766	positive regulation of angiogenesis	23/3067	29/4541	0.121087	0.937813	0.937813	BTG1/C3/CCL11/CELA1/CHI3L1/CHRNA7/CXCL8/EMC10/EMP2/F3/FGF1/FGF2/FUT1/HSPB1/HYAL1/JUP/PRKCA/PRKCB/PTGIS/SMAD1/TEK/VEGFA/ZC3H12A	23
BP	GO:1903322	positive regulation of protein modification by small protein conjugation or removal	23/3067	29/4541	0.121087	0.937813	0.937813	AIMP2/ANGPT1/ARRDC3/BMI1/CAV1/COMMD1/DCUN1D3/DCUN1D5/FBXW7/FKBP1A/GABARAP/HSPA5/PEX12/PHF23/PLK1/RIPK2/SPRTN/TBC1D7/TRIB3/UBB/UBE2D1/UBE2L3/ZC3H12A	23
BP	GO:1904018	positive regulation of vasculature development	23/3067	29/4541	0.121087	0.937813	0.937813	BTG1/C3/CCL11/CELA1/CHI3L1/CHRNA7/CXCL8/EMC10/EMP2/F3/FGF1/FGF2/FUT1/HSPB1/HYAL1/JUP/PRKCA/PRKCB/PTGIS/SMAD1/TEK/VEGFA/ZC3H12A	23
BP	GO:0021700	developmental maturation	53/3067	71/4541	0.121486	0.937813	0.937813	ADGRL1/ARCN1/ATP6V1B1/ATP6V1C1/ATP6V1G1/ATP6V1G2/AURKA/BFSP1/BFSP2/BLOC1S3/BLOC1S6/C3/CAMK2B/CATSPERD/CDH5/CDK5R1/CFTR/CTNNB1/DDIT3/DEFB1/EDNRA/EDNRB/EPB42/EPO/EXT1/IL15/INS/KCNMA1/LTF/MAEA/MBTPS2/NEFL/NPR2/NR4A2/PGRMC1/PLD6/PLP1/PRL/PTGS2/PTPRN/RAB3A/RHOA/RND1/ROCK1/ROPN1/ROPN1L/S1PR1/SLC26A8/SNX10/SPINK1/STXBP1/TDRD5/TGFB2	53
BP	GO:0030003	intracellular monoatomic cation homeostasis	72/3067	98/4541	0.122375	0.937813	0.937813	ACO1/ANXA5/ANXA6/AP3B1/ATG5/ATP2A1/ATP2B4/ATP2C1/ATP6V0A2/ATP6V0D1/ATP6V1G1/BCL2/CA2/CALB1/CAPN3/CASR/CCDC47/CCL8/CCR5/CFTR/CHP1/CHRNA7/CLIC4/CLN5/COX19/CSRP3/DDIT3/DHRS7C/EDNRA/ERO1A/F2R/FGF2/FKBP1A/FKBP1B/FTMT/HCRTR1/HPX/ITPR1/ITPR3/KCNMA1/LETM1/MAIP1/MAPK1/MICU1/MT3/PLN/PPT1/PRKCB/PTH/RAB7A/RGN/RNASEK/SCARA5/SCNN1B/SCO2/SLC1A3/SLC30A6/SLC30A7/SLC39A14/SLC8A1/SLC9A1/SNCA/SOD1/STOML2/SV2A/TF/TM9…	72
BP	GO:1901565	organonitrogen compound catabolic process	226/3067	320/4541	0.122444	0.937813	0.937813	AADAT/AASS/ABHD10/ABHD12/ACADSB/ADA/ADAM10/ADHFE1/ADRA2A/AKIRIN2/ALAD/ALDH4A1/ALDH8A1/ALLC/AMDHD1/AMT/ANAPC10/ASB2/ASCC3/ASRGL1/ATP2B4/AURKA/BAG2/BLVRB/BNIP3/BNIP3L/CAPN3/CAV1/CCDC47/CD81/CDC26/CELA1/CELA2A/CHMP2B/CLU/COMMD1/COMT/CPQ/CRBN/CSNK1D/CSNK2A1/CTNNB1/CTSV/DBH/DCAF12/DCTPP1/DDAH1/DDB1/DDIT3/DDO/DERA/DERL3/DIO2/DLST/DNAJB12/DPEP1/DPYD/EFNA1/EIF3H/ELOC/ENPP2/ENPP4/ENTPD5/ERLIN2/EXT1/FAF2/F…	226
BP	GO:0019725	cellular homeostasis	116/3067	161/4541	0.12257	0.937813	0.937813	ACO1/ADRA2A/ALPL/ANXA5/ANXA6/AP3B1/AQP4/ATG5/ATP2A1/ATP2B4/ATP2C1/ATP6V0A2/ATP6V0D1/ATP6V1B1/ATP6V1C1/ATP6V1G1/ATP6V1G2/BCL2/BIRC5/CA2/CALB1/CAPN3/CASR/CAV1/CAV3/CCDC47/CCDC51/CCL8/CCR5/CFTR/CHMP2B/CHP1/CHRNA1/CHRNA7/CLIC4/CLN5/CLTRN/COX19/CSRP3/DDIT3/DGAT2/DHRS7C/EDNRA/ERO1A/F2R/FGF2/FITM2/FKBP1A/FKBP1B/FOXA3/FTMT/FXN/GPR68/GPX1/HCRTR1/HIF1A/HMGN3/HPX/IDE/ITPR1/ITPR3/KCNMA1/LETM1/MAIP1/MAPK1/MIC…	116
MF	GO:0001221	transcription coregulator binding	12/2655	14/3911	0.12311	0.701886	0.691704	CDK9/CREB3/CTNNB1/EED/ELOC/ESR1/HAND1/HIF1A/MED25/NR1D1/NR5A1/RPL23	12
MF	GO:0005230	extracellular ligand-gated monoatomic ion channel activity	12/2655	14/3911	0.12311	0.701886	0.691704	CHRNA3/CHRNA7/CHRNE/CHRNG/GABRA1/GABRA2/GABRA3/GABRB1/GABRB2/GABRG2/GLRA1/GLRB	12
MF	GO:0030551	cyclic nucleotide binding	12/2655	14/3911	0.12311	0.701886	0.691704	CNGA2/CNGA3/CNGB1/FKBP1B/PDE2A/PDE5A/PDE6C/PDE6G/PDE6H/PRKAR2B/PRKG1/RAPGEF2	12
MF	GO:1990782	protein tyrosine kinase binding	12/2655	14/3911	0.12311	0.701886	0.691704	ANGPT1/ANGPT2/ANGPT4/DAZAP2/DOK2/MST1/PCNA/PHYHIP/PIK3R1/PIK3R2/RACK1/TP53	12
BP	GO:0045892	negative regulation of DNA-templated transcription	125/3067	174/4541	0.123893	0.937813	0.937813	ADIPOQ/AEBP2/AURKB/BASP1/BHLHE40/BIRC5/BMP4/BRMS1/C1QBP/CAPN3/CAV1/CCND1/CDK5/CDK5R1/CEBPA/CEBPB/CELA1/CRYAB/CRYM/CTBP2/CTNNB1/CTNNBIP1/CXXC5/DAP/DDIT3/DMRT1/DNAJB1/DNAJC17/E2F6/E2F7/E2F8/EDNRB/EFNA1/EPO/ESR1/ESR2/ETV6/FABP4/FBP1/FHL2/FLCN/FOXL2/FOXP1/GATA3/HAND1/HDAC1/HEY1/HEYL/HMGB1/HMGB2/HNRNPK/HSBP1/HSF1/HSPA8/IFNG/IGF2/IKZF5/IL4/IMPACT/KANK2/KCTD1/KDM8/KMT5A/LBH/LGR4/LIMD1/LMCD1/LOXL2/MAF1/M…	125
CC	GO:0030133	transport vesicle	74/3145	102/4711	0.124438	0.574786	0.548901	ATP6V0A1/ATP6V0E2/ATP6V1C1/ATP6V1G2/BLOC1S3/BLOC1S6/CHGB/CHP1/CLTA/CLTB/CLTC/COPS4/CPE/CRISPLD2/DBH/DNAJC5/DNM1L/DTNBP1/ECE2/EXOC3L1/GAPDH/GNAS/IGF1/ITPR1/ITPR2/ITPR3/LAMP1/LAMP5/LAPTM5/MFF/MT3/NTS/PAM/PCSK1/PCSK2/PPT1/PTPRN/RAB27B/RAB3A/RAB3B/RABAC1/ROGDI/RPH3AL/SCAP/SCG3/SCGN/SEC23A/SEC24A/SLC17A6/SLC2A4/SLC6A17/SNAP25/SNCA/SPG21/SPX/STX1A/SVOP/SYN1/SYNGR3/SYP/SYT1/TH/TMED10/TMED9/TMEM163/TMEM1…	74
BP	GO:0008637	apoptotic mitochondrial changes	28/3067	36/4541	0.125831	0.937813	0.937813	AKT1/ATG3/ATP2A1/BAX/BCL2/BNIP3/DNM1L/EYA2/FAM162A/FXN/GCLM/GPX1/IFI6/IGF1/MLLT11/NAIF1/NDUFS1/PLAUR/PPIF/PPP2CB/RHOT1/SFN/SLC25A5/THEM4/TMEM14A/TP53/VDAC2/VPS35	28
BP	GO:2001141	regulation of RNA biosynthetic process	344/3067	492/4541	0.126352	0.937813	0.937813	ACTN4/ACTR3/ACVR2A/ADCY1/ADIPOQ/ADRB2/AEBP2/AGO2/AGT/AKIRIN2/ALX4/AP3B1/ARID5B/ARNT/ATP1B4/ATP2B4/AURKB/BASP1/BATF/BHLHE40/BIRC5/BMP4/BRF2/BRMS1/BUD31/C1QBP/CAPN3/CARF/CAV1/CAVIN4/CCDC124/CCND1/CCNT1/CD40LG/CD81/CDC5L/CDK12/CDK13/CDK5/CDK5R1/CDK9/CEBPA/CEBPB/CEBPG/CELA1/CEP290/CHP1/CHUK/CHURC1/CIB1/CKS2/CLU/CMKLR1/CNOT9/COL1A1/COMMD1/CREB1/CREB3/CREB3L3/CRTC2/CRX/CRYAB/CRYM/CSRP3/CTBP2/CTH/CTNNB1…	344
BP	GO:0050790	regulation of catalytic activity	333/3067	476/4541	0.127033	0.937813	0.937813	A2M/ABR/ACAP1/ADIPOQ/ADORA2B/ADRA2A/ADRB2/ADRB3/ADRM1/AGFG1/AGT/AGTR1/AKAP5/AKT1/ALOX5AP/ANGPT1/ANXA2/ANXA3/ANXA9/AP3B1/APOA1/APOA2/APOC2/ARFGAP2/ARFGEF1/ARHGAP10/ARHGAP36/ARHGDIB/ARHGEF10L/ARHGEF39/ARHGEF9/ARL1/ARL2/ARL6IP5/ARPP19/ARRDC3/ASAP1/ASPH/ATP2B4/BAG2/BAX/BBS4/BCAR3/BIRC5/BMI1/BMP4/BUB3/C3/CAAP1/CAB39/CALML4/CAPN1/CAPN3/CAV1/CAV3/CCNC/CCND1/CCND2/CCNT1/CCT2/CCZ1/CD40LG/CD79A/CD81/CDK12/…	333
BP	GO:0097237	cellular response to toxic substance	38/3067	50/4541	0.12735	0.937813	0.937813	AKR1A1/ALDH1A1/ALOX5AP/CAT/CSN1S1/ESD/FABP1/GPX1/GPX3/GPX7/GPX8/GSTA1/HBB/HBE2/HBE4/HBG/HBM/HP/LTC4S/MGST2/MGST3/MT3/NXN/PIM1/PRDX5/PRDX6/PTGES/PTGS1/PTGS2/S100A8/S100A9/SELENOS/SELENOT/SESN2/SOD1/SOD2/TXNRD1/TXNRD2	38
BP	GO:0097529	myeloid leukocyte migration	38/3067	50/4541	0.12735	0.937813	0.937813	AIF1/ANXA1/B4GALT1/C1QBP/CCL2/CD81/CD9/CD99L2/CREB3/CXADR/CXCL5/CXCL8/DNM1L/DPEP1/DPP4/EDN2/EDNRB/EMP2/FUT4/FUT7/HRH1/IL34/IRAK4/JAGN1/MAPK1/MSTN/NUP85/PIK3R1/PPIA/PPIB/PTGER4/RAC2/RARRES2/RIPOR2/S100A8/S100A9/SRP54/VAV1	38
BP	GO:0098754	detoxification	38/3067	50/4541	0.12735	0.937813	0.937813	AKR1A1/ALDH1A1/ALOX5AP/CAT/CSN1S1/ESD/FABP1/GPX1/GPX3/GPX7/GPX8/GSTA1/HBB/HBE2/HBE4/HBG/HBM/HP/LTC4S/MGST2/MGST3/MT3/NXN/PIM1/PRDX5/PRDX6/PTGES/PTGS1/PTGS2/S100A8/S100A9/SELENOS/SELENOT/SESN2/SOD1/SOD2/TXNRD1/TXNRD2	38
BP	GO:1990748	cellular detoxification	38/3067	50/4541	0.12735	0.937813	0.937813	AKR1A1/ALDH1A1/ALOX5AP/CAT/CSN1S1/ESD/FABP1/GPX1/GPX3/GPX7/GPX8/GSTA1/HBB/HBE2/HBE4/HBG/HBM/HP/LTC4S/MGST2/MGST3/MT3/NXN/PIM1/PRDX5/PRDX6/PTGES/PTGS1/PTGS2/S100A8/S100A9/SELENOS/SELENOT/SESN2/SOD1/SOD2/TXNRD1/TXNRD2	38
BP	GO:0010498	proteasomal protein catabolic process	81/3067	111/4541	0.127372	0.937813	0.937813	AKIRIN2/ALAD/ANAPC10/ASB2/ASCC3/AURKA/BAG2/CAV1/CCDC47/CDC26/CLU/COMMD1/CRBN/CSNK1D/CTNNB1/DCAF12/DDB1/DDIT3/DERL3/DNAJB12/EIF3H/ERLIN2/FAF2/FBXL15/FBXL2/FBXL5/FBXO2/FBXO6/FBXO9/FBXW7/FEM1C/FHIT/GABARAP/GET4/GPX1/HSP90AB1/HSP90B1/KLHDC10/KLHDC2/KLHL20/NFE2L2/NR1D1/NUB1/OS9/PLK1/PPP2CB/PRKCG/PSMB1/PSMB7/PSMC2/PSMC4/PSMF1/RACK1/RAD23A/RCN3/RHBDF1/RNF126/RNF186/RNF34/SGTA/SH3BGRL/SKP1/SOCS5/SOD1/SPO…	81
BP	GO:0010817	regulation of hormone levels	81/3067	111/4541	0.127372	0.937813	0.937813	AANAT/ADAM10/ADRA2A/AFP/AKR1B1/ALDH1A1/ALDH8A1/ANXA1/ASMT/BIRC5/CELA2A/CLTRN/CPE/CPQ/CRABP1/CRYM/CTSB/CTSK/CTSV/CYB5R4/CYP11A1/CYP26B1/DGAT1/DGAT2/DHRS11/DHRS13/DHRS9/DIO2/ECE1/ECE2/EDNRB/ESR1/EXOC3L1/FDX1/FKBP1B/FOXO1/GATA3/GH1/GIP/GPR68/HMGN3/HSD17B12/IDE/IFNG/INHBA/INHBB/INS/KCNMA1/LIPE/LRAT/MC4R/NR1D1/NR5A1/PCSK2/PFKL/PNPLA2/PRL/PTPRN/RAF1/RBM4/RBP1/RDH10/RDH8/RPE65/SCNN1B/SELENOT/SERP1/SFRP1…	81
CC	GO:0044853	plasma membrane raft	22/3145	28/4711	0.127596	0.582437	0.556207	ADRA1A/CAV1/CAV3/CAVIN4/CTNNB1/F2R/HTR2A/KCNMA1/LAMP1/LDLR/LIPE/MAPK1/MYO1A/NEU3/NOS3/PLPP2/PRKAR1A/PTGIS/SLC8A1/STIM1/STX4/VAMP2	22
BP	GO:0051172	negative regulation of nitrogen compound metabolic process	276/3067	393/4541	0.127879	0.937813	0.937813	A2M/ACMSD/ADIPOQ/AEBP2/AGO2/AGO3/AGT/AKT1/ALAD/APOE/ATG5/ATP2B4/AUNIP/AURKB/BAG2/BASP1/BHLHE40/BIRC5/BMP4/BRMS1/BUB3/C1QBP/C3/CAAP1/CAPN3/CAPRIN1/CAV1/CAV3/CCND1/CDK5/CDK5R1/CDKN2B/CEBPA/CEBPB/CELA1/CGAS/CHORDC1/CHP1/CIB1/CLTC/CLU/CRYAB/CRYM/CSNK2A1/CSTA/CSTB/CTBP2/CTNNB1/CTNNBIP1/CTSB/CXXC5/DAP/DCUN1D3/DDIT3/DDIT4/DHX36/DMRT1/DMTN/DNAJA1/DNAJB1/DNAJC17/DNAJC3/DPEP1/DUSP6/E2F6/E2F7/E2F8/EDNRB/EFN…	276
BP	GO:0008202	steroid metabolic process	55/3067	74/4541	0.127909	0.937813	0.937813	ACADVL/AFP/APOA1/ARV1/CYB5R3/CYP11A1/CYP11B1/CYP51A1/DHRS11/DHRS9/EDNRB/ERLIN2/ESR1/FDPS/FDX1/FDXR/FECH/FGF1/GH1/HINT2/HMGCR/HSD17B12/HSD17B6/IFNG/INSIG1/KCNMA1/LDLR/LIPC/LIPE/LPCAT3/LSS/MBTPS2/MT3/NFE2L1/NR1D1/NSDHL/PMVK/RDH8/SCAP/SCARB1/SCNN1B/SCP2/SDR42E1/SERPINA6/SNAI2/SOD1/SRD5A1/STAR/STAT5A/STAT5B/SULT1A1/SULT1E1/TECR/TM7SF2/YWHAH	55
MF	GO:0005543	phospholipid binding	63/2655	85/3911	0.129011	0.726101	0.715567	ALOX15/ANXA1/ANXA11/ANXA2/ANXA3/ANXA5/ANXA6/ANXA8L1/ARL6/ARRB2/CGAS/CPNE1/CPTP/DPEP1/DYSF/EPDR1/EXOC8/F3/GOLPH3L/GRB7/HGS/ITPR1/KCNH1/KCNJ2/KRIT1/LAPTM4B/MAP1LC3A/MAPKAP1/MBP/MYO10/NCF1/NR5A1/PACSIN1/PCTP/PHLDA2/PLA2G4A/PLCB1/PLCD1/PLEKHA8/PSD/PXDC1/RNF34/RPE65/RPH3A/RUBCNL/SCIN/SERPINA5/SNCA/SNX1/SNX10/SNX15/SNX2/SNX27/SNX29/SNX4/SNX5/SNX8/STOML2/SYTL2/TICAM2/UQCC3/VDAC2/VPS36	63
BP	GO:0003158	endothelium development	20/3067	25/4541	0.129539	0.937813	0.937813	BMP4/BTG1/CLDN3/CLIC4/CTNNB1/EDNRA/EDNRB/FGF1/GPX1/MSN/NR2F2/PDE2A/PROC/RAP1B/RAP2C/RAPGEF2/RDX/RHOA/STC1/ZDHHC21	20
BP	GO:0007266	Rho protein signal transduction	20/3067	25/4541	0.129539	0.937813	0.937813	AGTR1/APOA1/ARHGDIB/CAVIN4/CDC42SE1/CDC42SE2/COL1A2/DLC1/F2R/F2RL1/FLCN/FLOT1/HACD3/INS/KANK2/LPAR1/PHACTR4/RHOA/RIPOR2/ROCK1	20
BP	GO:0031398	positive regulation of protein ubiquitination	20/3067	25/4541	0.129539	0.937813	0.937813	AIMP2/ANGPT1/ARRDC3/BMI1/CAV1/COMMD1/FBXW7/FKBP1A/GABARAP/HSPA5/PEX12/PHF23/PLK1/RIPK2/SPRTN/TBC1D7/TRIB3/UBB/UBE2D1/UBE2L3	20
BP	GO:0055082	intracellular chemical homeostasis	97/3067	134/4541	0.130063	0.937813	0.937813	ACO1/ADRA2A/ANXA5/ANXA6/AP3B1/AQP4/ATG5/ATP2A1/ATP2B4/ATP2C1/ATP6V0A2/ATP6V0D1/ATP6V1G1/BCL2/BIRC5/CA2/CALB1/CAPN3/CASR/CAV1/CCDC47/CCL8/CCR5/CFTR/CHP1/CHRNA7/CLIC4/CLN5/CLTRN/COX19/CSRP3/DDIT3/DGAT2/DHRS7C/EDNRA/ERO1A/F2R/FGF2/FITM2/FKBP1A/FKBP1B/FOXA3/FTMT/GPR68/HCRTR1/HIF1A/HMGN3/HPX/ITPR1/ITPR3/KCNMA1/LETM1/MAIP1/MAPK1/MICU1/MT3/NR1D1/PCK1/PIK3CA/PIK3R1/PIK3R2/PLN/PPT1/PRKCB/PTH/PTPRN/RAB7A/R…	97
CC	GO:0045178	basal part of cell	39/3145	52/4711	0.130135	0.587122	0.560681	ANXA1/AQP2/AQP4/ATP1A1/ATP6V1B1/AURKA/B4GALT1/CD300LG/CD81/CHRM3/CLDN7/CTNNB1/DSTYK/EZR/FAP/FLOT1/IDE/LDLR/MSN/MYO1A/MYO1D/PLPP3/RHBG/SLC14A1/SLC22A1/SLC22A6/SLC39A14/SLC43A2/SLC43A3/SLC4A10/SLC4A4/SLC51A/SLC51B/SLC6A13/SPEF1/TEK/TSHR/UMOD/WASF2	39
BP	GO:0043434	response to peptide hormone	50/3067	67/4541	0.1311	0.937813	0.937813	ADIPOQ/AGTR1/AKT1/BCAR3/CA2/CAV1/CELA2A/CREB1/CSN1S1/CSN1S2/CSRP3/DNAI1/EDNRA/EIF6/FOXO1/FUT7/GKAP1/IGF1/IGF1R/IGF2/IGFBP2/IGFBP5/INHBB/INS/LHCGR/MAPK1/MC4R/MSTN/MZB1/NR4A1/NR4A2/PCK1/PIK3CA/PIK3R1/PIK3R2/PPARG/PRKCB/RAB13/RAF1/RARRES2/RBM4/RPS6KB1/SESN2/SLC25A33/SLC2A4/SLC39A14/STAT3/STAT5B/TRIB3/TSHR	50
MF	GO:0030554	adenyl nucleotide binding	304/2655	432/3911	0.131448	0.730454	0.719857	AAK1/ABCC1/ABCG2/ACACA/ACLY/ACSBG1/ACSF2/ACSM1/ACSS3/ACTA1/ACTA2/ACTB/ACTC1/ACTG2/ACTR3/ACTR8/ACVR1/ACVR2A/ACVR2B/ADCY1/ADCY7/AHCY/AK1/AK2/AK4/AK5/AKT1/ALDH1A1/ALDH2/ALDH6A1/ASCC3/ASNS/ASS1/ATAD1/ATAD3A/ATP1A1/ATP1A2/ATP2A1/ATP2B4/ATP2C1/ATP5F1B/ATP6V1B1/ATP8A1/ATP8A2/ATP9B/AURKA/AURKB/BAG2/CAMK2B/CAMK2D/CBR4/CCT2/CCT3/CCT6A/CCT6B/CCT7/CDK1/CDK10/CDK12/CDK13/CDK5/CDK9/CFTR/CGAS/CHORDC1/CHUK/CKM/C…	304
BP	GO:1901615	organic hydroxy compound metabolic process	106/3067	147/4541	0.132251	0.937813	0.937813	ACADVL/ADH5/AKR1A1/AKR1B1/ALDH1A1/ALDH1B1/ALDH2/ALOX15/ALPL/APOA1/ARV1/ASIP/CBR4/COMT/CPQ/CTSB/CTSK/CYB5R3/CYP11A1/CYP51A1/DBH/DCT/DDC/DDT/DGAT1/DGAT2/DHRS13/DIO2/DPM1/DPM2/DPM3/EDNRA/EDNRB/ERLIN2/FDPS/FDX1/FDXR/FECH/FGF1/FGF2/GALK1/GATA3/GATD1/GDE1/GH1/GK5/HAGH/HDC/HMGCR/HPRT1/HSD17B6/IDH1/IDH2/IDH3G/IFNG/IMPA1/KCNMA1/LDLR/LIPC/LIPE/LPCAT3/LRAT/LSS/MAOA/MBTPS2/MC1R/MT3/NFE2L1/NR1D1/NR4A2/NSDHL/N…	106
BP	GO:0043069	negative regulation of programmed cell death	131/3067	183/4541	0.132518	0.937813	0.937813	AIFM2/AIPL1/AKT1/ALB/ANGPT1/APIP/ASNS/ATAD3A/ATG5/AURKA/AURKB/BABAM2/BCL2/BCL2A1/BIRC5/BMI1/BMP4/CAAP1/CAPN3/CAV1/CCL2/CCND2/CDK1/CFDP1/CIAPIN1/CIB1/CKMT1A/CLU/COL2A1/COMP/CREB3/CRYAB/CSNK2A1/CTH/CTNNB1/DNAJA1/DNAJC5/DPEP1/DSTYK/EFNA1/EPO/F2R/FABP1/FADD/FAIM2/FHL2/FXN/GABRA5/GATA3/GCLM/GH1/GPX1/GRK5/HAX1/HMGB2/HSP90B1/HSPA5/HSPB1/IFI6/IGF1/IGF1R/IL13/IL4/IL7/INS/KANK2/KLHL20/KRIT1/LAPTM5/LTF/MAEA…	131
BP	GO:0000902	cell morphogenesis	99/3067	137/4541	0.133762	0.937813	0.937813	ADCY1/ALCAM/ANXA1/AP3B1/ARHGAP15/ARPIN/ATL1/AURKA/B4GAT1/BAIAP2/BDNF/CABP4/CAMK2B/CAPRIN1/CAPZB/CCL11/CCL2/CD44/CDC42SE1/CDC42SE2/CDK5/CDK5R1/CFDP1/CHN1/CIB1/CLDN3/CLDN4/CLIC4/CPNE1/CTNNB1/CYFIP1/DBNL/DHX36/DMTN/DNM2/DPYSL2/DRAXIN/DTNBP1/EDN2/EDNRA/EFNA1/ENPP2/EPB42/EXT1/FBLIM1/FITM2/FLOT1/FN1/FYN/GPM6A/HEXA/IMPACT/KIT/LGI1/LIMD1/LPAR1/MEF2A/MEF2C/MT3/MYL12B/MYO10/NEFL/NFIB/NR4A2/P2RY1/PACSIN1/PA…	99
BP	GO:1904951	positive regulation of establishment of protein localization	45/3067	60/4541	0.133963	0.937813	0.937813	ATP2C1/CCT2/CCT3/CCT6A/CCT7/CD81/CDK5/CDK5R1/CEP120/CEP290/CHP1/CIB1/DNM1L/ERGIC3/F2RL1/FBXW7/FIS1/FYN/GOLPH3L/GPR68/IFNG/INS/ITGB1BP1/JUP/MFF/MYH10/NR1H2/PIK3R1/PIK3R2/PPID/PRR5L/RACK1/RAN/RBM22/SERP1/SFN/SLC2A2/SLC51B/TGFB1/TGFB2/TM9SF4/TMED10/TMEM30A/YWHAE/ZC3H12A	45
BP	GO:0090130	tissue migration	57/3067	77/4541	0.134175	0.937813	0.937813	ACTA1/ACTA2/ACTC1/ACTG2/AGT/ANGPT1/ANGPT2/APOA1/ATP2B4/BMP4/CIB1/DCN/DPP4/EDN2/EFNA1/EMC10/EMP2/ENPP2/FAP/FBXW7/FGF1/FGF2/FGFBP1/FUT1/GATA3/GPX1/HRG/HSPB1/HYAL1/IFNG/ITGB1BP1/JUP/KANK2/KIT/KRIT1/LOXL2/MAPRE2/MET/NR2F2/NR4A1/PLCG1/PLPP3/PRCP/PRKCA/PTN/RAB13/RHOA/ROCK1/SCARB1/SRPX2/STC1/TEK/TGFB1/TGFB2/TGFBR1/VEGFA/ZC3H12A	57
CC	GO:0055037	recycling endosome	34/3145	45/4711	0.134709	0.60077	0.573714	ACAP1/ACKR1/ACKR4/AMOTL2/APP/AQP2/CFTR/COMMD1/EHD1/GPR161/ITGB1/KCNK1/LAMP5/NEU3/PDLIM4/PLA2G3/PRPH2/RAB11A/RAB13/RAB4A/RABGEF1/RAN/RAP2C/SLC1A1/SLC39A4/STX7/TMEM230/TMUB1/TUBG1/VAMP8/VIPAS39/VPS33B/VPS51/WASHC1	34
BP	GO:0009719	response to endogenous stimulus	209/3067	296/4541	0.134952	0.937813	0.937813	ABHD2/ACTB/ACVR1/ACVR2A/ADIPOQ/ADRA2A/ADRB2/AGT/AGTR1/AKT1/ANXA1/ASIP/ASPN/ATP1A2/ATP2B4/BBS4/BCAR3/BMP4/BRMS1/BRMS1L/CA2/CAPN2/CASTOR1/CAV1/CAV3/CCL2/CD36/CD81/CD9/CDK5R1/CDKN2B/CELA2A/CFTR/CHRM2/CHRM3/CIB1/CNOT9/COL1A1/COL1A2/COL2A1/COL4A1/COMP/CREB1/CSN1S1/CSN1S2/CSN3/CSRP3/CTNNB1/CTSB/CTSS/CXCL8/DCN/DDIT4/DMTN/DNAI1/DNAJA1/DSTYK/DTNBP1/EDNRA/EHD1/EIF6/ESR1/ESR2/EXT1/FBXL15/FCER1G/FDX1/FGF1/FG…	209
BP	GO:0055080	monoatomic cation homeostasis	92/3067	127/4541	0.135036	0.937813	0.937813	ACO1/ALPL/ANXA5/ANXA6/AP3B1/ATG5/ATP2A1/ATP2B4/ATP2C1/ATP6V0A1/ATP6V0A2/ATP6V0D1/ATP6V0E2/ATP6V1B1/ATP6V1C1/ATP6V1G1/ATP6V1G2/BCL2/BDH2/CA2/CALB1/CAPN3/CASR/CCDC47/CCL8/CCR5/CFTR/CHP1/CHRNA7/CLIC4/CLN5/COMMD1/COX19/CSRP3/DDIT3/DHRS7C/EDNRA/EDNRB/ERO1A/EXT1/F2R/FBXL5/FECH/FGF2/FKBP1A/FKBP1B/FTMT/HCRTR1/HPX/ITPR1/ITPR3/KCNMA1/KLHL3/LETM1/LTF/MAIP1/MAPK1/MICU1/MT3/PLN/PPT1/PRKCB/PTH/RAB7A/RGN/RNASEK…	92
BP	GO:0001763	morphogenesis of a branching structure	25/3067	32/4541	0.135749	0.937813	0.937813	AGT/BMP4/CAV3/CCL11/CLIC4/COL4A1/CTNNB1/CTNNBIP1/EDNRA/ESR1/EXT1/FGF1/FGF2/LGR4/MMP14/PPP1CA/PPP3R1/RDH10/RSPO3/SEMA3C/SFRP1/SPRY2/STK4/TMEM59L/WNT2	25
BP	GO:0010810	regulation of cell-substrate adhesion	25/3067	32/4541	0.135749	0.937813	0.937813	ALOX15/ANGPT2/APOA1/ARL2/C15H11orf34/C1QBP/CIB1/COL1A1/DMTN/FUT1/HRG/ITGB1BP1/JUP/MYF5/PIK3R1/RAC2/RASA1/RHOA/ROCK1/SFRP1/SPRY4/STK4/TBCD/TEK/VEGFA	25
BP	GO:0044272	sulfur compound biosynthetic process	25/3067	32/4541	0.135749	0.937813	0.937813	ACACA/ANGPT1/APIP/CDO1/CTH/CTNNB1/DSE/ELOVL5/ELOVL7/ENOPH1/EXT1/EXT2/GLCE/GSTA1/GSTM1/MAT1A/MAT2B/MTR/MTRR/NDST2/PDHX/SNCA/SPRTN/TPK1/UGDH	25
BP	GO:0061138	morphogenesis of a branching epithelium	25/3067	32/4541	0.135749	0.937813	0.937813	AGT/BMP4/CAV3/CCL11/CLIC4/COL4A1/CTNNB1/CTNNBIP1/EDNRA/ESR1/EXT1/FGF1/FGF2/LGR4/MMP14/PPP1CA/PPP3R1/RDH10/RSPO3/SEMA3C/SFRP1/SPRY2/STK4/TMEM59L/WNT2	25
BP	GO:0033554	cellular response to stress	288/3067	411/4541	0.136575	0.937813	0.937813	ABRAXAS1/ACTB/AIF1/AIFM2/AK4/AKIRIN2/ALB/ALKBH3/ALKBH8/ALOX15/APLF/AQP2/ARL6IP5/ASCC3/ASF1A/ASNS/ATG13/ATG5/ATP2A1/AUNIP/BABAM2/BATF/BAX/BCCIP/BCL7B/BECN1/BMP4/BRF2/CAPN3/CASR/CAT/CAV1/CAV3/CCDC47/CCND1/CDC5L/CDK9/CEBPB/CENPX/CFTR/CGAS/CHCHD6/CHORDC1/CINP/CLU/COPS3/CREB3/CREB3L3/CTNNB1/CXCL8/DCTPP1/DCUN1D5/DDAH1/DDB2/DDIT3/DDIT4/DDX1/DDX39B/DERL3/DHX36/DNA2/DNAJA1/DNAJB1/DNAJB12/DNAJC3/E2F7/EDNRA…	288
MF	GO:0015079	potassium ion transmembrane transporter activity	20/2655	25/3911	0.137224	0.753017	0.742093	ATP1A1/CCDC51/KCNA4/KCNAB1/KCNAB2/KCNB2/KCNH1/KCNIP3/KCNIP4/KCNJ12/KCNJ2/KCNJ3/KCNJ5/KCNK1/KCNMA1/KCNQ3/SLC17A6/SNAP25/TMEM175/TMEM38A	20
BP	GO:0022898	regulation of transmembrane transporter activity	35/3067	46/4541	0.13779	0.937813	0.937813	ACTB/ADRB2/ATP2A1/CACNB3/CACNG3/CAV1/CAV3/CHP1/CLTRN/CRBN/CTSS/EDNRA/EPO/FKBP1A/FKBP1B/HOMER1/IGF1/KCNAB1/KCNRG/NDUFA4/NPPA/OPRM1/PIM1/PLN/PM20D1/PPIF/SCN4B/SNCA/STAC/STIM1/SUMO1/TRPC6/VAMP2/VMP1/YWHAH	35
BP	GO:0032868	response to insulin	35/3067	46/4541	0.13779	0.937813	0.937813	ADIPOQ/BCAR3/CELA2A/CSRP3/DNAI1/EIF6/FOXO1/FUT7/GKAP1/IGF1/IGF1R/IGF2/IGFBP2/INHBB/INS/MAPK1/MC4R/MSTN/MZB1/PCK1/PIK3CA/PIK3R1/PIK3R2/PPARG/PRKCB/RAB13/RAF1/RARRES2/RBM4/RPS6KB1/SESN2/SLC25A33/SLC2A4/SLC39A14/TRIB3	35
BP	GO:0033500	carbohydrate homeostasis	35/3067	46/4541	0.13779	0.937813	0.937813	ADIPOQ/ADRA2A/BIRC5/CAV3/CEBPA/CLTRN/CRTC2/CSRP3/CYB5R4/DHPS/FABP5/FKBP1B/FOXA3/GPR68/HIF1A/HMGN3/NR1D1/PCK1/PIK3CA/PIK3R1/PIK3R2/PTPRN/RACK1/RAF1/RBM4/RMI1/RPS6/SELENOT/SESN2/SLC2A2/SLC2A4/SLC39A14/SSTR5/STAT3/TRA2B	35
BP	GO:0042593	glucose homeostasis	35/3067	46/4541	0.13779	0.937813	0.937813	ADIPOQ/ADRA2A/BIRC5/CAV3/CEBPA/CLTRN/CRTC2/CSRP3/CYB5R4/DHPS/FABP5/FKBP1B/FOXA3/GPR68/HIF1A/HMGN3/NR1D1/PCK1/PIK3CA/PIK3R1/PIK3R2/PTPRN/RACK1/RAF1/RBM4/RMI1/RPS6/SELENOT/SESN2/SLC2A2/SLC2A4/SLC39A14/SSTR5/STAT3/TRA2B	35
BP	GO:0048762	mesenchymal cell differentiation	35/3067	46/4541	0.13779	0.937813	0.937813	ACVR1/APLF/BMP4/CDH2/COL1A1/CTNNB1/EDNRA/EDNRB/EFNA1/ELL3/EMP2/EXT1/FAM83D/FRZB/GATA5/HAS2/HEYL/LOXL2/MAPK1/MCRIP1/MEF2C/PHACTR4/PPP3R1/RDH10/SEMA3C/SFRP1/SNAI2/SPRY1/SPRY2/TGFB1/TGFB1I1/TGFB2/TGFBR1/WNT2/ZNF750	35
BP	GO:0006937	regulation of muscle contraction	30/3067	39/4541	0.137913	0.937813	0.937813	ADORA2B/ADRA1A/ADRA2A/ADRA2B/ANXA6/ATP1A2/ATP2A1/CAV1/CAV3/CHRM3/EDN2/F2R/FKBP1B/GRK2/JUP/KCNJ2/KCNMA1/NPPA/PRKG1/RHOA/SOD1/SPX/STC1/TACR2/TMEM38A/TNNT1/TNNT2/TNNT3/ZC3H12A/ZDHHC21	30
BP	GO:0043588	skin development	30/3067	39/4541	0.137913	0.937813	0.937813	ADAMTS2/AP3B1/ARRDC3/CLDN4/CLIC4/COL1A1/COL1A2/COMP/CTNNB1/CYP26B1/EXT1/GNAS/INHBA/INTU/JUP/KRT17/LGR4/NME2/NSDHL/OVOL1/PPP3CA/SFN/SHARPIN/SRSF6/STK4/TGFB2/TGM3/TRADD/ZDHHC21/ZFP36	30
BP	GO:0045834	positive regulation of lipid metabolic process	30/3067	39/4541	0.137913	0.937813	0.937813	ABHD6/ADIPOQ/AKT1/APOA1/APOA2/APOC2/CD81/CNEP1R1/CREB1/CTDNEP1/EEF1A2/ELOVL5/FGF1/FGF2/GH1/IFNG/LDLR/NR1D1/NR1H2/NR1H3/PNPLA2/PRL/SCARB1/SCT/SIRT4/SLC27A1/STOML2/TEK/TGFB1/TNF	30
BP	GO:0048878	chemical homeostasis	153/3067	215/4541	0.138004	0.937813	0.937813	ACO1/ADIPOQ/ADRA2A/ALPL/ANXA5/ANXA6/AP3B1/APOA1/AQP2/AQP4/ATG5/ATP2A1/ATP2B4/ATP2C1/ATP6V0A1/ATP6V0A2/ATP6V0D1/ATP6V0E2/ATP6V1B1/ATP6V1C1/ATP6V1G1/ATP6V1G2/BCL2/BDH2/BIRC5/CA2/CALB1/CAPN3/CASR/CAV1/CAV3/CCDC47/CCL8/CCR5/CEBPA/CFTR/CHP1/CHRNA7/CLIC4/CLN5/CLTRN/COMMD1/COX19/CRTC2/CSRP3/CYB561/CYB5R4/DDIT3/DGAT2/DHPS/DHRS7C/EDNRA/EDNRB/EHD1/ENPP3/ERO1A/EXT1/F2R/FABP4/FABP5/FBXL5/FECH/FGF2/FITM2/FKBP…	153
BP	GO:0000380	alternative mRNA splicing, via spliceosome	17/3067	21/4541	0.138169	0.937813	0.937813	CDK13/MAGOH/MYOD1/NSRP1/PTBP1/RBM4/RBM5/RBM8A/RBMXL2/RNPS1/SAP18/SLU7/SMU1/SRSF2/SRSF6/STRAP/TRA2B	17
BP	GO:0009952	anterior/posterior pattern specification	17/3067	21/4541	0.138169	0.937813	0.937813	AURKA/BMI1/BMP4/CTNNB1/CTNNBIP1/LFNG/MYF5/NR2F2/PLD6/POGLUT1/SEMA3C/SFRP1/TCAP/TDRD5/TGFBR1/TP53/WNT2	17
BP	GO:0032368	regulation of lipid transport	17/3067	21/4541	0.138169	0.937813	0.937813	ADIPOQ/APOA1/APOA2/ARV1/CAV1/EEPD1/GH1/LAMTOR1/LPCAT3/NAXE/NR1H2/NR1H3/PLA2R1/PTGES/SCP2/SURF4/TMEM30A	17
BP	GO:0071333	cellular response to glucose stimulus	17/3067	21/4541	0.138169	0.937813	0.937813	ADRA2A/BIRC5/CLTRN/FKBP1B/GPR68/HMGN3/NR1D1/PCK1/PIK3CA/PTPRN/RACK1/RAF1/RBM4/SELENOT/SLC2A2/SLC39A14/TRA2B	17
BP	GO:0071901	negative regulation of protein serine/threonine kinase activity	17/3067	21/4541	0.138169	0.937813	0.937813	ADIPOQ/AGT/BMP4/CAV1/CAV3/CDKN2B/CHORDC1/DNAJA1/HMGCR/LAX1/MEN1/NPPA/NR2F2/PKIG/PLK1/SFRP1/STK38	17
BP	GO:0007167	enzyme-linked receptor protein signaling pathway	110/3067	153/4541	0.139064	0.937813	0.937813	ACVR1/ACVR2A/ADIPOQ/ADRA2A/AFP/AGT/ANGPT1/ANGPT2/ASPN/BCAR3/BMP4/BRMS1/BRMS1L/CAV1/CAV3/CDK5R1/CDKN2B/CHN1/CNOT9/COL1A2/COL4A1/COMP/CSRP3/CTNNB1/DCN/DDIT4/DNAI1/DSTYK/EFNA1/EXT1/F3/F7/FBXL15/FBXW7/FGF1/FKBP1A/FLCN/FUT7/GATA3/GDF6/GFRA2/GKAP1/HEXA/HGS/HPGD/HRG/HSP90AB1/HSPA5/HSPB1/IFI6/IFT20/IGF1/IGF1R/IGFBP2/IGFBP5/INHBA/INHBB/KIT/LGMN/MAPK1/MEN1/MET/MSTN/MT3/MZB1/NCEH1/NPPA/NPPB/NPR2/NUP93/PBLD/…	110
CC	GO:0005798	Golgi-associated vesicle	19/3145	24/4711	0.139694	0.603155	0.575991	ADAM10/APP/ARCN1/CLINT1/CLTA/CLTB/CLTC/COPA/COPB2/COPE/COPG1/ITM2B/KDELR1/KDELR2/PI4KA/RAB27B/SLC2A4/SPG21/TMED10	19
CC	GO:0005901	caveola	19/3145	24/4711	0.139694	0.603155	0.575991	ADRA1A/CAV1/CAV3/CAVIN4/CTNNB1/F2R/HTR2A/KCNMA1/LAMP1/LDLR/LIPE/MAPK1/NEU3/NOS3/PLPP2/PTGIS/SLC8A1/STX4/VAMP2	19
CC	GO:0043679	axon terminus	11/3145	13/4711	0.139907	0.603155	0.575991	AAK1/ACTB/CASR/GAD1/KCNMA1/PACSIN1/PRKCB/PTPRN/RAB5A/SLC4A10/TPRG1L	11
BP	GO:1903131	mononuclear cell differentiation	59/3067	80/4541	0.140286	0.937813	0.937813	ANXA1/AP3B1/ATG5/AZI2/BATF/BMI1/BMP4/CD79A/CLPTM1/CTNNB1/CTNNBIP1/CTSV/CYP26B1/F2RL1/FADD/FGL2/FUT7/GATA3/GPR18/GPR183/GPR68/HLX/IFNG/IKZF3/IL15/IL21/IL7/KDELR1/KIT/LFNG/MMP14/MR1/MSH2/NCAPH2/NFIL3/NFKBIZ/NLRP3/PCK1/PGLYRP1/PIK3R1/PKNOX1/POU2AF1/PRDX2/RABL3/RHOA/RIPK2/SFRP1/SH3RF1/SLC25A5/SMARCD1/STAT3/STAT5A/STAT5B/THEMIS/THOC5/TLR9/TP53/VAV1/ZC3H12A	59
BP	GO:0000122	negative regulation of transcription by RNA polymerase II	80/3067	110/4541	0.14113	0.937813	0.937813	AEBP2/AURKB/BHLHE40/C1QBP/CAV1/CCND1/CEBPB/CELA1/CRYM/CTNNB1/CTNNBIP1/CXXC5/DMRT1/DNAJB1/DNAJC17/E2F6/E2F7/E2F8/EDNRB/EFNA1/EPO/ESR1/ESR2/ETV6/FBP1/FHL2/FLCN/HAND1/HEY1/HEYL/HMGB1/HMGB2/HSF1/IGF2/IKZF5/IL4/IMPACT/KANK2/KMT5A/LOXL2/MED25/MEF2A/MEF2C/MEN1/MSX2/MYNN/MYOZ2/NR4A2/NUPR2/OSR2/OVOL1/PAF1/PAX6/PCID2/PCNA/PDE2A/PHF6/PLK1/PPID/RPL23/SMYD2/SNAI2/STRAP/STRN3/TFAP2A/THAP1/TMBIM6/TP53/TRIB3/TXN…	80
BP	GO:0006873	intracellular monoatomic ion homeostasis	73/3067	100/4541	0.141565	0.937813	0.937813	ACO1/ANXA5/ANXA6/AP3B1/ATG5/ATP2A1/ATP2B4/ATP2C1/ATP6V0A2/ATP6V0D1/ATP6V1G1/BCL2/CA2/CALB1/CAPN3/CASR/CCDC47/CCL8/CCR5/CFTR/CHP1/CHRNA7/CLIC4/CLN5/COX19/CSRP3/DDIT3/DHRS7C/EDNRA/ERO1A/F2R/FGF2/FKBP1A/FKBP1B/FTMT/HCRTR1/HPX/ITPR1/ITPR3/KCNMA1/LETM1/MAIP1/MAPK1/MICU1/MT3/PLN/PPT1/PRKCB/PTH/RAB7A/RGN/RHAG/RNASEK/SCARA5/SCNN1B/SCO2/SLC1A3/SLC30A6/SLC30A7/SLC39A14/SLC8A1/SLC9A1/SNCA/SOD1/STOML2/SV2A/T…	73
BP	GO:0007265	Ras protein signal transduction	42/3067	56/4541	0.144896	0.937813	0.937813	AGTR1/AIF1/APOA1/ARFGEF1/ARHGDIB/CAVIN4/CDC42SE1/CDC42SE2/COL1A2/DLC1/DNMT1/F2R/F2RL1/FBP1/FLCN/FLOT1/GABARAP/HACD3/INS/KANK2/LPAR1/MAPKAP1/MAPRE2/PHACTR4/PSD/RAB15/RAB21/RAB30/RAB4A/RABL3/RAP1B/RAP2C/RAPGEF2/RASA1/RASA3/RHOA/RIPOR2/ROCK1/SGSM3/SHOC2/STMN3/TP53	42
BP	GO:0030217	T cell differentiation	42/3067	56/4541	0.144896	0.937813	0.937813	ANXA1/AP3B1/ATG5/BATF/BMI1/BMP4/CLPTM1/CTNNB1/CTSV/CYP26B1/FADD/FGL2/FUT7/GATA3/GPR18/GPR183/HLX/IFNG/IKZF3/IL15/IL21/IL7/KDELR1/KIT/LFNG/MR1/NCAPH2/NFKBIZ/NLRP3/PCK1/PKNOX1/PRDX2/RABL3/RHOA/RIPK2/SH3RF1/SMARCD1/STAT3/THEMIS/TP53/VAV1/ZC3H12A	42
BP	GO:0019216	regulation of lipid metabolic process	61/3067	83/4541	0.146245	0.937813	0.937813	ABHD6/ACADVL/ADIPOQ/ADRA2A/AKT1/APOA1/APOA2/APOC2/ARV1/BBS4/BSCL2/C3/CAV1/CD81/CNEP1R1/CREB1/CTDNEP1/EEF1A2/EIF6/ELOVL5/ERLIN2/FABP5/FGF1/FGF2/FITM2/GH1/GIP/HPGD/ID2/IFNG/INS/INSIG1/KCNMA1/LDLR/LONP2/LPCAT3/MBOAT7/NR1D1/NR1H2/NR1H3/PCK1/PIK3IP1/PNPLA2/PRL/RARRES2/RUBCNL/SCARB1/SCT/SIRT4/SLC27A1/SNAI2/SNCA/SOD1/STAT5A/STAT5B/STOML2/TEK/TGFB1/TNF/TRIB3/ZFP69	61
BP	GO:0009611	response to wounding	75/3067	103/4541	0.146458	0.937813	0.937813	ABHD2/ADRA2A/ADRA2B/ALOX15/ANXA1/ANXA5/ANXA8L1/AP3B1/ARFGEF1/ARL8B/AURKA/B4GALT1/BLOC1S3/BLOC1S6/C15H11orf34/CAV1/CAV3/CD40LG/CD44/CD9/CELA2A/CHMP2B/CLDN3/CLDN4/COMP/CPB2/DMTN/EDNRA/ENPP4/EXT1/F11/F12/F13A1/F2/F2R/F2RL1/F2RL2/F3/F9/FERMT3/FGF2/FKBP10/FKBP1B/GNAS/GPX1/HRG/INHBB/KNG1/NEFL/NMNAT1/NOS3/P2RY1/PF4/PLA2G4A/PLG/PLPP3/PPIA/PRDX2/PRKCA/PRKG1/PROC/PROS1/PTN/RHOA/SDC1/SERPINF2/SLC1A3/SOD1/SR…	75
BP	GO:0006942	regulation of striated muscle contraction	14/3067	17/4541	0.146505	0.937813	0.937813	ADRA1A/ATP1A2/ATP2A1/CAV1/CAV3/FKBP1B/GRK2/JUP/KCNJ2/NPPA/STC1/TMEM38A/TNNT3/ZC3H12A	14
BP	GO:0034605	cellular response to heat	14/3067	17/4541	0.146505	0.937813	0.937813	CHORDC1/DHX36/DNAJB1/FGF1/HIKESHI/HSF1/RBBP7/SCARA5/SLC52A3/SLU7/SUMO1/TCIM/VCP/YWHAE	14
BP	GO:1905818	regulation of chromosome separation	14/3067	17/4541	0.146505	0.937813	0.937813	ANAPC15/AURKB/BIRC5/CSNK2A1/CSNK2A2/LCMT1/NCAPH2/NSMCE2/PCID2/PLK1/RAD21/SPDL1/XRCC3/ZWILCH	14
BP	GO:0006497	protein lipidation	22/3067	28/4541	0.146541	0.937813	0.937813	ATG101/ATG13/ATG5/DPM1/DPM2/GOLGA7/MAP6D1/NMT1/NMT2/PGAP2/PIGL/PIGS/PIGW/PPM1A/PPM1B/RABL3/SELENOK/ZDHHC16/ZDHHC20/ZDHHC21/ZDHHC6/ZDHHC9	22
BP	GO:0006865	amino acid transport	22/3067	28/4541	0.146541	0.937813	0.937813	ARL6IP5/CLTRN/SFXN1/SFXN3/SFXN4/SLC15A4/SLC17A6/SLC1A1/SLC1A3/SLC1A5/SLC25A22/SLC25A29/SLC38A2/SLC38A5/SLC38A7/SLC43A2/SLC6A13/SLC6A15/SLC6A17/SLC6A6/SLC7A14/SNCA	22
BP	GO:0006986	response to unfolded protein	22/3067	28/4541	0.146541	0.937813	0.937813	BAX/COMP/CREB3/CREB3L3/DDIT3/DNAJC3/EIF2S1/FAF2/FBXO6/HSF1/HSPA5/MANF/OS9/PIK3R1/QRICH1/THBS1/THBS4/TMEM129/TRAM1/UBE2J2/UBXN4/VAPB	22
BP	GO:0048754	branching morphogenesis of an epithelial tube	22/3067	28/4541	0.146541	0.937813	0.937813	AGT/BMP4/CAV3/CCL11/CLIC4/COL4A1/CTNNB1/CTNNBIP1/EDNRA/ESR1/EXT1/FGF1/FGF2/LGR4/MMP14/PPP1CA/PPP3R1/RDH10/SPRY2/STK4/TMEM59L/WNT2	22
BP	GO:0071621	granulocyte chemotaxis	22/3067	28/4541	0.146541	0.937813	0.937813	ANXA1/C1QBP/CXADR/CXCL5/CXCL8/DNM1L/DPEP1/DPP4/EDN2/HRH1/IL34/MAPK1/MSTN/PPIA/PPIB/RAC2/RARRES2/RIPOR2/S100A8/S100A9/SRP54/VAV1	22
BP	GO:1902806	regulation of cell cycle G1/S phase transition	22/3067	28/4541	0.146541	0.937813	0.937813	AIF1/ATP2B4/BCL7B/CCL2/CCND1/DCUN1D3/E2F7/FAM83D/HYAL1/ID2/INHBA/KANK2/MBLAC1/MLF1/PAF1/PLRG1/RPL26/SMARCD1/TCIM/TFDP1/TM4SF5/TP53	22
BP	GO:0002694	regulation of leukocyte activation	68/3067	93/4541	0.146734	0.937813	0.937813	ADORA2B/AIF1/AKIRIN2/ANXA1/AP3B1/BLOC1S3/BLOC1S6/BMI1/BMP4/CAV1/CD28/CD40LG/CD81/CEBPB/CLPTM1/CTNNB1/CYP26B1/DHPS/DPP4/ENPP3/EXOSC3/FADD/FGL1/FGL2/GATA3/GPR183/HLX/IFNG/IGFBP2/IKZF3/IL13/IL15/IL4/IL7/LAMP1/LDLR/MEF2C/MMP14/MSH2/MZB1/NFKBIZ/NLRP3/NR1D1/NR1H3/PCK1/PGLYRP1/PLA2G2A/PLPP6/PPP3CA/PRDX2/PRKAR1A/RAC2/RHOA/RIPK2/RIPOR2/SFRP1/SH3RF1/SLC15A4/SMARCD1/SNCA/SNX4/STAT5A/STAT5B/TGFB1/TLR9/VAMP8/…	68
BP	GO:0016042	lipid catabolic process	68/3067	93/4541	0.146734	0.937813	0.937813	ABHD12/ABHD2/ABHD4/ABHD6/ACADVL/ACOX1/ADIPOQ/ADRA2A/APOA2/APOC2/BSCL2/CRABP1/CROT/CYP26B1/DDHD1/DPEP1/ECHS1/ENPP2/ENPP6/ETFA/ETFB/FITM2/FUCA1/GCDH/GH1/HEXA/HINT2/HPGD/HSD17B6/IAH1/INS/LDLR/LIPE/LONP2/LPL/MGST2/MT3/NAGA/NAPEPLD/NCEH1/NEU3/PAFAH1B1/PAFAH2/PEX5/PLA1A/PLA2G15/PLA2G1B/PLA2G2A/PLA2G4A/PLA2G7/PLCB1/PLCB4/PLCD1/PLCG1/PLCXD3/PLD6/PLPP6/PNLIPRP2/PNPLA2/PPT1/PRDX6/RAB7A/RARRES2/SCARB1/SCP2/…	68
BP	GO:0051146	striated muscle cell differentiation	37/3067	49/4541	0.147589	0.937813	0.937813	ACTA1/ACTA2/ACTN1/ADAMTS5/ADPRHL1/ASB2/ATG5/BMP4/CAPN3/CAV3/CD53/CD81/CD9/CSRP3/CXADR/CYP26B1/EHD1/FHL2/FLOT1/GPX1/HOMER1/IFT20/ITGB1/KRT19/MEF2A/MEF2C/MMP14/MYOD1/MYOZ2/PI16/PLD3/PPP3CA/PRKAR1A/RIPOR2/TCAP/TMEM182/YBX1	37
CC	GO:0031253	cell projection membrane	52/3145	71/4711	0.148553	0.628613	0.600303	ABCG2/AIF1/ARL6/B4GALT1/BBS4/CD36/CD44/CIB1/CLTRN/CNGB1/CTNNB1/DMTN/DPP4/EHD1/EZR/FAP/GAP43/GNAT1/GNAT2/GPR161/GPR37L1/ITGA3/ITGB1/LAMP5/MSN/MXRA8/MYO10/MYO1C/MYO1D/MYO6/NME1/PACSIN1/PDE6A/PDE6B/PDE6D/PDE6G/PSD/RASGRP2/RDH8/RHO/RHOA/RIPOR2/ROM1/SGCE/SH3BGRL3/SNAP29/SPRY2/SPRY4/STX4/THEM4/TMEM17/UMOD	52
BP	GO:0009266	response to temperature stimulus	27/3067	35/4541	0.149379	0.937813	0.937813	ACADVL/ADRB2/CHORDC1/CKM/DHX36/DNAJA1/DNAJB1/DNAJC3/FGF1/HIKESHI/HSF1/HSP90AA1/INS/PLG/PSIP1/RBBP7/RHO/RNF34/SCARA5/SLC52A3/SLU7/SOD1/SUMO1/TCIM/TMEM135/VCP/YWHAE	27
BP	GO:0014706	striated muscle tissue development	27/3067	35/4541	0.149379	0.937813	0.937813	ADPRHL1/ASB2/ATG5/BMP4/CAV3/CSRP3/CXADR/EDNRA/EYA2/FGF2/FHL2/FKBP1A/HAND1/IFT20/MEF2A/MEF2C/NDUFV2/PI16/PIM1/PRKAR1A/S1PR1/SEMA3C/SMAD1/TGFB1/TGFB2/TGFBR1/WNT2	27
BP	GO:0031098	stress-activated protein kinase signaling cascade	27/3067	35/4541	0.149379	0.937813	0.937813	ARL6IP5/BMP4/CASR/CAV3/DNAJA1/GDF6/HACD3/IGF1R/MAP2K6/MAP3K7/MAPK1/MEN1/NPPA/PLCB1/PPIA/PRDX1/RELL1/RELL2/RIPK2/RNF13/SERPINF2/SFRP1/SH3RF1/STK25/TGFB2/ZC3H12A/ZFP36	27
BP	GO:0044843	cell cycle G1/S phase transition	27/3067	35/4541	0.149379	0.937813	0.937813	AIF1/ATP2B4/BCL7B/CCL2/CCNA2/CCND1/DCUN1D3/E2F6/E2F7/EIF4EBP1/FAM83D/HYAL1/ID2/INHBA/KANK2/MBLAC1/MLF1/PAF1/PLRG1/RPL26/SMARCD1/TCIM/TFDP1/TM4SF5/TP53/TRIM71/USP37	27
BP	GO:0045619	regulation of lymphocyte differentiation	27/3067	35/4541	0.149379	0.937813	0.937813	ANXA1/AP3B1/BMP4/CLPTM1/CYP26B1/FGL2/GATA3/HLX/IFNG/IKZF3/IL15/IL7/MMP14/NFKBIZ/NLRP3/PCK1/PGLYRP1/PRDX2/RHOA/RIPK2/SFRP1/SH3RF1/SMARCD1/STAT5A/STAT5B/TLR9/ZC3H12A	27
CC	GO:0099513	polymeric cytoskeletal fiber	112/3145	158/4711	0.150296	0.628613	0.600303	ABRAXAS2/ACTA1/ACTA2/AIF1/ARL3/ARL6/ATAT1/BAG2/BFSP1/BFSP2/BIRC5/CCT2/CCT3/CCT6A/CCT7/CDK1/CFAP161/CFAP20/CFAP206/CFAP52/CFAP53/CHMP2B/CKAP2/CLTC/CSNK1A1/DCXR/DMTN/DNAI1/DNAL1/DNAL4/DPYSL2/DYNC1I1/DYNC1I2/DYNC2LI1/DYNLL2/DYNLRB1/EFHC1/EFHC2/ENKD1/ENKUR/EZR/FAM110A/FAM166B/FYN/GABARAP/GABARAPL1/GJB6/HAUS1/HOOK3/HSPH1/JAKMIP1/JUP/KCNAB2/KIF2A/KRT10/KRT17/KRT19/KRT20/KRT222/KRT25/KRT26/KRT27/KRT28/K…	112
CC	GO:0009925	basal plasma membrane	38/3145	51/4711	0.150673	0.628613	0.600303	ANXA1/AQP2/AQP4/ATP1A1/ATP6V1B1/AURKA/B4GALT1/CD300LG/CD81/CHRM3/CLDN7/CTNNB1/DSTYK/EZR/FLOT1/IDE/LDLR/MSN/MYO1A/MYO1D/PLPP3/RHBG/SLC14A1/SLC22A1/SLC22A6/SLC39A14/SLC43A2/SLC43A3/SLC4A10/SLC4A4/SLC51A/SLC51B/SLC6A13/SPEF1/TEK/TSHR/UMOD/WASF2	38
BP	GO:0009887	animal organ morphogenesis	109/3067	152/4541	0.151605	0.937813	0.937813	ACTA1/ACTA2/ACTC1/ACTG2/ADPRHL1/AGT/ALPL/AMBN/ANXA6/AP3B1/ASPN/ATP6V1B1/BBS4/BMI1/BMP4/CABP4/CALB1/CAV1/CAV3/CCL11/CEBPB/CELA1/COL1A1/COL1A2/COL2A1/COMP/CPE/CTNNB1/CTNNBIP1/CYP26B1/EDA/EDNRA/EFNA1/EMP2/ESR1/EXT1/FGF1/FGF2/FGL1/FHL2/FKBP1A/FOXL2/FRZB/GATA3/GATA5/GCNT3/GJB6/GNAT1/GNAT2/HAND1/HAS2/HEYL/HLX/ID2/INHBA/INSIG1/INTU/KLHL3/LGR4/LTF/MAPK1/MEF2C/MICAL2/MMP13/MSN/MTHFD1L/MYF5/NFIB/NPY1R/OSR2…	109
BP	GO:0060341	regulation of cellular localization	136/3067	191/4541	0.152305	0.937813	0.937813	AAK1/ACTB/ADAM10/ADIPOQ/ADRA2A/ARV1/ATP2A1/ATP2B4/ATP2C1/BIRC5/BMP4/CABP1/CAMK2D/CAV1/CCT2/CCT3/CCT6A/CCT7/CD81/CDK1/CDK5/CDK5R1/CDK9/CELA2A/CEP120/CEP290/CHP1/CIB1/CLDN18/CLTC/CNPY4/CPSF6/CRIPT/CRYAB/CSRP3/CTNNA1/CTNNB1/DHX36/DMTN/DNAJA1/DNM1L/EDNRA/EHD1/ENTR1/EPO/ERGIC3/F2R/F2RL1/FBXW7/FIS1/FKBP1A/FKBP1B/FLCN/FOXO1/FYN/GAPVD1/GDI2/GIP/GNAI1/GOLPH3L/GPR68/GRK2/HDAC8/HMGCR/HMGN3/IFNG/INHBB/INS/IN…	136
BP	GO:0050801	monoatomic ion homeostasis	93/3067	129/4541	0.152502	0.937813	0.937813	ACO1/ALPL/ANXA5/ANXA6/AP3B1/ATG5/ATP2A1/ATP2B4/ATP2C1/ATP6V0A1/ATP6V0A2/ATP6V0D1/ATP6V0E2/ATP6V1B1/ATP6V1C1/ATP6V1G1/ATP6V1G2/BCL2/BDH2/CA2/CALB1/CAPN3/CASR/CCDC47/CCL8/CCR5/CFTR/CHP1/CHRNA7/CLIC4/CLN5/COMMD1/COX19/CSRP3/DDIT3/DHRS7C/EDNRA/EDNRB/ERO1A/EXT1/F2R/FBXL5/FECH/FGF2/FKBP1A/FKBP1B/FTMT/HCRTR1/HPX/ITPR1/ITPR3/KCNMA1/KLHL3/LETM1/LTF/MAIP1/MAPK1/MICU1/MT3/PLN/PPT1/PRKCB/PTH/RAB7A/RGN/RHAG/R…	93
BP	GO:0048880	sensory system development	44/3067	59/4541	0.153157	0.937813	0.937813	BBS4/BFSP2/BLOC1S3/BMP4/C3/CABP4/CALB1/CLIC4/COL4A1/CTNNB1/FGF2/FOXL2/GNAT1/GNAT2/GPM6A/INHBA/LIM2/MIP/MYF5/OSR2/PFDN5/PHACTR4/PKNOX1/PRPH2/RAB18/RDH10/RHO/ROM1/SCO2/SLC17A6/SLC6A3/SMG9/SPRY1/SPRY2/STAT3/TBC1D20/TDRD7/TFAP2A/TGFB2/TGFBR1/TH/TMOD1/TSPAN12/ZDHHC16	44
BP	GO:0055074	calcium ion homeostasis	44/3067	59/4541	0.153157	0.937813	0.937813	ALPL/ANXA5/ANXA6/ATG5/ATP2A1/ATP2B4/ATP2C1/ATP6V1B1/CALB1/CAPN3/CASR/CCDC47/CCL8/CCR5/CHRNA7/CSRP3/DDIT3/DHRS7C/EDNRA/ERO1A/F2R/FGF2/FKBP1A/FKBP1B/HCRTR1/ITPR1/ITPR3/LETM1/MAIP1/MICU1/PLN/PRKCB/PTH/RGN/SLC8A1/SNCA/SNX10/STOML2/SV2A/TMBIM6/TMCO1/TMEM38A/VAPB/ZNHIT1	44
BP	GO:0001516	prostaglandin biosynthetic process	11/3067	13/4541	0.153375	0.937813	0.937813	EDN2/FABP5/LOC782922/PLA2G4A/PTGDS/PTGES/PTGES2/PTGES3/PTGIS/PTGS2/TBXAS1	11
BP	GO:0002437	inflammatory response to antigenic stimulus	11/3067	13/4541	0.153375	0.937813	0.937813	C3/CD81/EXT1/FUT7/GPX1/HMGB2/LTA/PNMA1/PSMA1/SELENOS/ZP3	11
BP	GO:0006536	glutamate metabolic process	11/3067	13/4541	0.153375	0.937813	0.937813	AADAT/ADHFE1/ALDH4A1/AMDHD1/GAD1/GCLM/GLUD1/HAL/PRODH/PRODH2/TAT	11
BP	GO:0019748	secondary metabolic process	11/3067	13/4541	0.153375	0.937813	0.937813	AKR1A1/ARL1/ASIP/BDH2/CBR4/DCT/DDT/MC1R/RAPGEF2/TYR/TYRP1	11
BP	GO:0031122	cytoplasmic microtubule organization	11/3067	13/4541	0.153375	0.937813	0.937813	CAV3/CEP120/CHP1/CIB1/CRIPT/LIMK2/RHOA/STMN3/TPPP/TUBG1/TUBG2	11
BP	GO:0033555	multicellular organismal response to stress	11/3067	13/4541	0.153375	0.937813	0.937813	ADRA2A/ATP1A2/DPP4/EXT1/GABRA5/MEF2C/NR4A2/PRKCG/TAC1/THBS1/THBS4	11
BP	GO:0043407	negative regulation of MAP kinase activity	11/3067	13/4541	0.153375	0.937813	0.937813	ADIPOQ/AGT/BMP4/CAV1/CAV3/DNAJA1/HMGCR/LAX1/NPPA/SFRP1/STK38	11
BP	GO:0045428	regulation of nitric oxide biosynthetic process	11/3067	13/4541	0.153375	0.937813	0.937813	ASL/ATP2B4/CAV1/DDAH1/ESR1/HSP90AA1/IFNG/OPRM1/PRL/PTGIS/ZC3H12A	11
BP	GO:0045778	positive regulation of ossification	11/3067	13/4541	0.153375	0.937813	0.937813	ACVR2A/ADRB2/BMP4/ISG15/LTF/MEF2C/OSR2/PTN/TFAP2A/TGFB1/TGFB2	11
BP	GO:0046457	prostanoid biosynthetic process	11/3067	13/4541	0.153375	0.937813	0.937813	EDN2/FABP5/LOC782922/PLA2G4A/PTGDS/PTGES/PTGES2/PTGES3/PTGIS/PTGS2/TBXAS1	11
BP	GO:0051339	regulation of lyase activity	11/3067	13/4541	0.153375	0.937813	0.937813	ADORA2B/ADRB2/ADRB3/AKAP5/FXN/GUCA1A/NCS1/NOS3/PHPT1/RAF1/STIM1	11
BP	GO:0061028	establishment of endothelial barrier	11/3067	13/4541	0.153375	0.937813	0.937813	CLDN3/EDNRA/EDNRB/MSN/PDE2A/PROC/RAP1B/RAP2C/RAPGEF2/RDX/ZDHHC21	11
BP	GO:0072523	purine-containing compound catabolic process	11/3067	13/4541	0.153375	0.937813	0.937813	ADA/ENPP4/FITM2/HPRT1/NUDT16/PDE2A/PDE5A/SAMHD1/UOX/URAD/XDH	11
BP	GO:0090114	COPII-coated vesicle budding	11/3067	13/4541	0.153375	0.937813	0.937813	INSIG1/MIA3/SAR1A/SCAP/SEC13/SEC16B/SEC23A/SEC24A/TBC1D20/TRAPPC2L/VAPB	11
BP	GO:0090208	positive regulation of triglyceride metabolic process	11/3067	13/4541	0.153375	0.937813	0.937813	APOC2/CNEP1R1/CTDNEP1/GH1/LDLR/NR1H2/NR1H3/PNPLA2/SCARB1/SLC27A1/TNF	11
BP	GO:0097061	dendritic spine organization	11/3067	13/4541	0.153375	0.937813	0.937813	ARF1/CAMK2B/CAPRIN1/CDK5/CDK5R1/DHX36/EFNA1/FYN/HOMER1/PICK1/VPS35	11
BP	GO:0120162	positive regulation of cold-induced thermogenesis	11/3067	13/4541	0.153375	0.937813	0.937813	ADRB2/ALPL/CAV1/CMKLR1/DIO2/FABP5/GATM/IL13/OXT/OXTR/UCP2	11
BP	GO:1903038	negative regulation of leukocyte cell-cell adhesion	11/3067	13/4541	0.153375	0.937813	0.937813	ANXA1/BMP4/CEBPB/FGL1/FGL2/HLX/NOS3/PRDX2/PRKAR1A/RIPOR2/ZC3H12A	11
BP	GO:1905330	regulation of morphogenesis of an epithelium	11/3067	13/4541	0.153375	0.937813	0.937813	AGT/BMP4/CAV3/CTNNB1/ESR1/FGF1/FGF2/GATA3/LGR4/SFRP1/WNT2	11
MF	GO:0001540	amyloid-beta binding	14/2655	17/3911	0.153383	0.831296	0.819237	ACHE/ADRB2/APOA1/APOE/CHRNA7/CLSTN3/CSN1S1/FBXO2/LDLR/MSR1/PFDN1/PFDN5/SCARB1/TGFB2	14
CC	GO:0010008	endosome membrane	92/3145	129/4711	0.153768	0.634702	0.606118	ABHD17A/ABHD6/ACAP1/ANXA1/AP5M1/AQP4/ARL8B/ATP6V0A2/ATP8A2/BECN1/CD300LG/CFTR/CHMP2B/CHMP3/COMMD1/CPTP/DTNBP1/EHD1/FURIN/GRB14/HGS/IGF2R/ITM2B/KCNH1/LAMP1/LAMP5/LAMTOR1/LAMTOR3/LAPTM4A/LAPTM4B/LEPROT/MMGT1/MR1/MVB12A/NAPEPLD/NCDN/NEU3/NSG2/PDLIM4/PIP4P2/PLD3/PLPP2/PRAF2/RAB11A/RAB13/RAB15/RAB21/RAB27B/RAB4A/RAB5A/RAB5C/RAB7A/RABEPK/RAP2C/RNF13/SLC15A4/SLC1A1/SLC29A3/SLC30A4/SLC39A14/SLC39A4/SLC6A…	92
[truncated: 2,891 more rows]

## Sheet: KEGG
ID	Description	GeneRatio	BgRatio	pvalue	p.adjust	qvalue	geneID	Count
[truncated: 280 more rows]
