# Supplementary material for: Near telomere-to-telomere genome assembly of Mongolian cattle: implications for population genetic variation and beef quality
Source: Gigascience. 2024 Dec 18;13:giae099. doi: 10.1093/gigascience/giae099 (PMC11653892; doi:10.1093/gigascience/giae099)
Supplement: giae099_Supplemental_Files [file giae099_supplemental_files.zip › Table S8-Wagyu_vs_other.xlsx]

## Sheet: gene
# The following table is formatted as tab separated values.
#GeneName	GeneId	TranscriptId	BioType	variants_impact_HIGH	variants_impact_LOW	variants_impact_MODERATE	variants_impact_MODIFIER	variants_effect_3_prime_UTR_truncation	variants_effect_3_prime_UTR_variant	variants_effect_5_prime_UTR_premature_start_codon_gain_variant	variants_effect_5_prime_UTR_variant	variants_effect_conservative_inframe_deletion	variants_effect_conservative_inframe_insertion	variants_effect_disruptive_inframe_deletion	variants_effect_disruptive_inframe_insertion	variants_effect_downstream_gene_variant	variants_effect_exon_loss_variant	variants_effect_frameshift_variant	variants_effect_initiator_codon_variant	variants_effect_intron_variant	variants_effect_missense_variant	variants_effect_non_coding_transcript_exon_variant	variants_effect_non_coding_transcript_variant	variants_effect_splice_acceptor_variant	variants_effect_splice_donor_variant	variants_effect_splice_region_variant	variants_effect_start_lost	variants_effect_stop_gained	variants_effect_stop_lost	variants_effect_stop_retained_variant	variants_effect_synonymous_variant	variants_effect_upstream_gene_variant
20ALPHA-HSD	gene-20ALPHA-HSD	NM_001167660.1	protein_coding	0	0	0	16	0	0	0	0	0	0	0	0	1	0	0	0	0	0	0	11	0	0	0	0	0	0	0	0	4
A1BG	gene-A1BG	NM_001046243.2	protein_coding	0	0	0	3	0	0	0	0	0	0	0	0	0	0	0	0	0	0	0	1	0	0	0	0	0	0	0	0	2
A1CF	gene-A1CF	XM_005225372.4	protein_coding	0	0	0	10	0	0	0	0	0	0	0	0	0	0	0	0	0	0	0	10	0	0	0	0	0	0	0	0	0
A1CF	gene-A1CF	XM_005225375.4	protein_coding	0	0	0	10	0	0	0	0	0	0	0	0	0	0	0	0	0	0	0	10	0	0	0	0	0	0	0	0	0
A1CF	gene-A1CF	XM_015460592.2	protein_coding	0	0	0	9	0	0	0	0	0	0	0	0	0	0	0	0	0	0	0	7	0	0	0	0	0	0	0	0	2
A1CF	gene-A1CF	XM_015460593.2	protein_coding	0	0	0	10	0	0	0	0	0	0	0	0	0	0	0	0	0	0	0	10	0	0	0	0	0	0	0	0	0
A1CF	gene-A1CF	XM_024985945.1	protein_coding	0	0	0	10	0	0	0	0	0	0	0	0	0	0	0	0	0	0	0	10	0	0	0	0	0	0	0	0	0
A1CF	gene-A1CF	XM_024985946.1	protein_coding	0	0	0	10	0	0	0	0	0	0	0	0	0	0	0	0	0	0	0	10	0	0	0	0	0	0	0	0	0
A2M	gene-A2M	NM_001109795.1	protein_coding	0	0	0	7	0	0	0	0	0	0	0	0	2	0	0	0	0	0	0	5	0	0	0	0	0	0	0	0	0
A2M	gene-A2M	XM_005207056.4	protein_coding	0	0	0	10	0	0	0	0	0	0	0	0	0	0	0	0	0	0	0	10	0	0	0	0	0	0	0	0	0
A2ML1	gene-A2ML1	NM_001191301.1	protein_coding	0	0	0	1	0	0	0	0	0	0	0	0	0	0	0	0	0	0	0	1	0	0	0	0	0	0	0	0	0
A2ML1	gene-A2ML1	XM_005207059.3	protein_coding	0	0	0	1	0	0	0	0	0	0	0	0	0	0	0	0	0	0	0	1	0	0	0	0	0	0	0	0	0
A2ML1	gene-A2ML1	XM_010805531.2	protein_coding	0	0	0	1	0	0	0	0	0	0	0	0	0	0	0	0	0	0	0	1	0	0	0	0	0	0	0	0	0
A2ML1	gene-A2ML1	XM_010805532.2	protein_coding	0	0	0	1	0	0	0	0	0	0	0	0	0	0	0	0	0	0	0	1	0	0	0	0	0	0	0	0	0
A2ML1	gene-A2ML1	XM_010805533.2	protein_coding	0	0	0	1	0	0	0	0	0	0	0	0	0	0	0	0	0	0	0	1	0	0	0	0	0	0	0	0	0
A3GALT2	gene-A3GALT2	XM_024982201.1	protein_coding	0	0	0	1	0	0	0	0	0	0	0	0	1	0	0	0	0	0	0	0	0	0	0	0	0	0	0	0	0
A4GNT	gene-A4GNT	NM_001192784.1	protein_coding	0	0	0	5	0	0	0	0	0	0	0	0	1	0	0	0	0	0	0	2	0	0	0	0	0	0	0	0	2
A4GNT	gene-A4GNT	XM_005201887.4	protein_coding	0	0	0	8	0	0	0	0	0	0	0	0	0	0	0	0	0	0	0	5	0	0	0	0	0	0	0	0	3
AAAS	gene-AAAS	NM_001075269.1	protein_coding	0	0	0	8	0	0	0	0	0	0	0	0	1	0	0	0	0	0	0	5	0	0	0	0	0	0	0	0	2
AAAS	gene-AAAS	XM_005206144.4	protein_coding	0	0	0	8	0	0	0	0	0	0	0	0	0	0	0	0	0	0	0	6	0	0	0	0	0	0	0	0	2
AACS	gene-AACS	NM_001163929.1	protein_coding	0	0	0	9	0	0	0	0	0	0	0	0	3	0	0	0	0	0	0	6	0	0	0	0	0	0	0	0	0
AACS	gene-AACS	XM_010813885.3	protein_coding	0	0	0	9	0	0	0	0	0	0	0	0	2	0	0	0	0	0	0	7	0	0	0	0	0	0	0	0	0
AACS	gene-AACS	XM_010813886.3	protein_coding	0	0	0	9	0	0	0	0	0	0	0	0	3	0	0	0	0	0	0	6	0	0	0	0	0	0	0	0	0
AACS	gene-AACS	XM_024977079.1	protein_coding	0	0	0	9	0	0	0	0	0	0	0	0	3	0	0	0	0	0	0	6	0	0	0	0	0	0	0	0	0
AADAC	gene-AADAC	NM_001075791.2	protein_coding	0	0	0	4	0	0	0	0	0	0	0	0	0	0	0	0	0	0	0	3	0	0	0	0	0	0	0	0	1
AADACL3	gene-AADACL3	XM_005217222.4	protein_coding	0	0	0	29	0	0	0	0	0	0	0	0	8	0	0	0	0	0	0	21	0	0	0	0	0	0	0	0	0
AADACL3	gene-AADACL3	XM_015475210.2	protein_coding	0	0	0	28	0	0	0	0	0	0	0	0	8	0	0	0	0	0	0	20	0	0	0	0	0	0	0	0	0
AADACL3	gene-AADACL3	XM_015475211.2	protein_coding	0	0	0	29	0	0	0	0	0	0	0	0	8	0	0	0	0	0	0	21	0	0	0	0	0	0	0	0	0
AADACL3	gene-AADACL3	XM_015475212.2	protein_coding	0	0	0	14	0	0	0	0	0	0	0	0	8	0	0	0	0	0	0	6	0	0	0	0	0	0	0	0	0
AADACL3	gene-AADACL3	XM_024976853.1	protein_coding	0	0	0	29	0	0	0	0	0	0	0	0	8	0	0	0	0	0	0	21	0	0	0	0	0	0	0	0	0
AADACL4	gene-AADACL4	XM_003587068.4	protein_coding	0	0	0	1	0	0	0	0	0	0	0	0	0	0	0	0	0	0	0	1	0	0	0	0	0	0	0	0	0
AADAT	gene-AADAT	NM_001015551.1	protein_coding	0	0	0	101	0	0	0	0	0	0	0	0	2	0	0	0	0	0	0	98	0	0	0	0	0	0	0	0	1
AADAT	gene-AADAT	XM_024995565.1	protein_coding	0	0	0	101	0	0	0	0	0	0	0	0	2	0	0	0	0	0	0	98	0	0	0	0	0	0	0	0	1
AAED1	gene-AAED1	NM_001076436.2	protein_coding	0	0	0	12	0	0	0	0	0	0	0	0	0	0	0	0	0	0	0	11	0	0	0	0	0	0	0	0	1
AAED1	gene-AAED1	XM_005210408.4	protein_coding	0	0	0	12	0	0	0	0	0	0	0	0	0	0	0	0	0	0	0	11	0	0	0	0	0	0	0	0	1
AAED1	gene-AAED1	XM_005210409.4	protein_coding	0	0	0	12	0	0	0	0	0	0	0	0	0	0	0	0	0	0	0	11	0	0	0	0	0	0	0	0	1
AAK1	gene-AAK1	XM_002691441.6	protein_coding	0	0	0	17	0	0	0	0	0	0	0	0	0	0	0	0	0	0	0	17	0	0	0	0	0	0	0	0	0
AAK1	gene-AAK1	XM_005212906.4	protein_coding	0	0	0	17	0	0	0	0	0	0	0	0	0	0	0	0	0	0	0	17	0	0	0	0	0	0	0	0	0
AAK1	gene-AAK1	XM_010810143.3	protein_coding	0	0	0	19	0	0	0	0	0	0	0	0	0	0	0	0	0	0	0	18	0	0	0	0	0	0	0	0	1
AAK1	gene-AAK1	XM_010810144.3	protein_coding	0	0	0	19	0	0	0	0	0	0	0	0	0	0	0	0	0	0	0	18	0	0	0	0	0	0	0	0	1
AAK1	gene-AAK1	XM_024999449.1	protein_coding	0	0	0	19	0	0	0	0	0	0	0	0	0	0	0	0	0	0	0	18	0	0	0	0	0	0	0	0	1
AAK1	gene-AAK1	XM_024999450.1	protein_coding	0	0	0	19	0	0	0	0	0	0	0	0	0	0	0	0	0	0	0	18	0	0	0	0	0	0	0	0	1
AAK1	gene-AAK1	XM_024999451.1	protein_coding	0	0	0	19	0	0	0	0	0	0	0	0	0	0	0	0	0	0	0	18	0	0	0	0	0	0	0	0	1
AAK1	gene-AAK1	XM_024999452.1	protein_coding	0	0	0	19	0	0	0	0	0	0	0	0	0	0	0	0	0	0	0	18	0	0	0	0	0	0	0	0	1
AAK1	gene-AAK1	XM_024999453.1	protein_coding	0	0	0	19	0	0	0	0	0	0	0	0	0	0	0	0	0	0	0	18	0	0	0	0	0	0	0	0	1
AAK1	gene-AAK1	XM_024999454.1	protein_coding	0	0	0	19	0	0	0	0	0	0	0	0	0	0	0	0	0	0	0	18	0	0	0	0	0	0	0	0	1
AAK1	gene-AAK1	XM_024999455.1	protein_coding	0	0	0	19	0	0	0	0	0	0	0	0	0	0	0	0	0	0	0	18	0	0	0	0	0	0	0	0	1
AAK1	gene-AAK1	XM_024999456.1	protein_coding	0	0	0	19	0	0	0	0	0	0	0	0	0	0	0	0	0	0	0	18	0	0	0	0	0	0	0	0	1
AAK1	gene-AAK1	XM_024999457.1	protein_coding	0	0	0	19	0	0	0	0	0	0	0	0	0	0	0	0	0	0	0	18	0	0	0	0	0	0	0	0	1
AAK1	gene-AAK1	XM_024999458.1	protein_coding	0	0	0	19	0	0	0	0	0	0	0	0	0	0	0	0	0	0	0	18	0	0	0	0	0	0	0	0	1
AAK1	gene-AAK1	XM_024999459.1	protein_coding	0	0	0	19	0	0	0	0	0	0	0	0	0	0	0	0	0	0	0	18	0	0	0	0	0	0	0	0	1
AAK1	gene-AAK1	XM_024999460.1	protein_coding	0	0	0	19	0	0	0	0	0	0	0	0	0	0	0	0	0	0	0	18	0	0	0	0	0	0	0	0	1
AAK1	gene-AAK1	XM_024999461.1	protein_coding	0	0	0	19	0	0	0	0	0	0	0	0	0	0	0	0	0	0	0	18	0	0	0	0	0	0	0	0	1
AAK1	gene-AAK1	XM_024999462.1	protein_coding	0	0	0	19	0	0	0	0	0	0	0	0	0	0	0	0	0	0	0	18	0	0	0	0	0	0	0	0	1
AAK1	gene-AAK1	XM_024999463.1	protein_coding	0	0	0	19	0	0	0	0	0	0	0	0	0	0	0	0	0	0	0	18	0	0	0	0	0	0	0	0	1
AAK1	gene-AAK1	XM_024999464.1	protein_coding	0	0	0	19	0	0	0	0	0	0	0	0	0	0	0	0	0	0	0	18	0	0	0	0	0	0	0	0	1
AAK1	gene-AAK1	XM_024999465.1	protein_coding	0	0	0	19	0	0	0	0	0	0	0	0	0	0	0	0	0	0	0	18	0	0	0	0	0	0	0	0	1
AAK1	gene-AAK1	XM_024999466.1	protein_coding	0	0	0	19	0	0	0	0	0	0	0	0	0	0	0	0	0	0	0	18	0	0	0	0	0	0	0	0	1
AAK1	gene-AAK1	XM_024999467.1	protein_coding	0	0	0	19	0	0	0	0	0	0	0	0	0	0	0	0	0	0	0	18	0	0	0	0	0	0	0	0	1
AAK1	gene-AAK1	XM_024999468.1	protein_coding	0	0	0	17	0	0	0	0	0	0	0	0	0	0	0	0	0	0	0	17	0	0	0	0	0	0	0	0	0
AAK1	gene-AAK1	XM_024999469.1	protein_coding	0	0	0	17	0	0	0	0	0	0	0	0	0	0	0	0	0	0	0	17	0	0	0	0	0	0	0	0	0
AAK1	gene-AAK1	XM_024999470.1	protein_coding	0	0	0	17	0	0	0	0	0	0	0	0	0	0	0	0	0	0	0	16	0	0	0	0	0	0	0	0	1
AAK1	gene-AAK1	XM_024999471.1	protein_coding	0	0	0	18	0	0	0	0	0	0	0	0	0	0	0	0	0	0	0	17	0	0	0	0	0	0	0	0	1
AAK1	gene-AAK1	XM_024999472.1	protein_coding	0	0	0	17	0	0	0	0	0	0	0	0	0	0	0	0	0	0	0	16	0	0	0	0	0	0	0	0	1
AAK1	gene-AAK1	XM_024999473.1	protein_coding	0	0	0	19	0	0	0	0	0	0	0	0	0	0	0	0	0	0	0	17	0	0	0	0	0	0	0	0	2
AAK1	gene-AAK1	XM_024999474.1	protein_coding	0	0	0	18	0	0	0	0	0	0	0	0	0	0	0	0	0	0	0	17	0	0	0	0	0	0	0	0	1
AAMDC	gene-AAMDC	NM_001037473.2	protein_coding	0	0	0	7	0	0	0	0	0	0	0	0	2	0	0	0	0	0	0	5	0	0	0	0	0	0	0	0	0
AAMDC	gene-AAMDC	XM_005226708.4	protein_coding	0	0	0	7	0	0	0	0	0	0	0	0	2	0	0	0	0	0	0	5	0	0	0	0	0	0	0	0	0
AAMDC	gene-AAMDC	XM_010820831.3	protein_coding	0	0	0	7	0	0	0	0	0	0	0	0	2	0	0	0	0	0	0	5	0	0	0	0	0	0	0	0	0
AAMDC	gene-AAMDC	XM_010820833.3	protein_coding	0	0	0	7	0	0	0	0	0	0	0	0	2	0	0	0	0	0	0	5	0	0	0	0	0	0	0	0	0
AANAT	gene-AANAT	XM_024981048.1	protein_coding	0	0	0	2	0	0	0	0	0	0	0	0	0	0	0	0	0	0	0	0	0	0	0	0	0	0	0	0	2
AANAT	gene-AANAT-2	NM_177509.2	protein_coding	0	0	0	5	0	0	0	0	0	0	0	0	0	0	0	0	0	0	0	0	0	0	0	0	0	0	0	0	5
AARD	gene-AARD	XM_002692763.6	protein_coding	0	0	0	7	0	0	0	0	0	0	0	0	1	0	0	0	0	0	0	1	0	0	0	0	0	0	0	0	5
AARS	gene-AARS	NM_001101075.2	protein_coding	0	0	0	8	0	0	0	0	0	0	0	0	3	0	0	0	0	0	0	5	0	0	0	0	0	0	0	0	0
AARS	gene-AARS	XM_005218341.2	protein_coding	0	0	0	16	0	0	0	0	0	0	0	0	0	0	0	0	0	0	0	16	0	0	0	0	0	0	0	0	0
AARS	gene-AARS	XM_005218342.4	protein_coding	0	0	0	8	0	0	0	0	0	0	0	0	3	0	0	0	0	0	0	5	0	0	0	0	0	0	0	0	0
AARS	gene-AARS	XM_005218343.3	protein_coding	0	0	0	8	0	0	0	0	0	0	0	0	3	0	0	0	0	0	0	5	0	0	0	0	0	0	0	0	0
AARS	gene-AARS	XM_010814304.3	protein_coding	0	0	0	16	0	0	0	0	0	0	0	0	0	0	0	0	0	0	0	16	0	0	0	0	0	0	0	0	0
AARS	gene-AARS	XM_015475667.2	protein_coding	0	0	0	9	0	0	0	0	0	0	0	0	1	0	0	0	0	0	0	8	0	0	0	0	0	0	0	0	0
AARS2	gene-AARS2	NM_001191211.1	protein_coding	0	0	0	3	0	0	0	0	0	0	0	0	0	0	0	0	0	0	0	2	0	0	0	0	0	0	0	0	1
AARS2	gene-AARS2	XM_024983764.1	protein_coding	0	0	0	3	0	0	0	0	0	0	0	0	0	0	0	0	0	0	0	2	0	0	0	0	0	0	0	0	1
AARS2	gene-AARS2	XM_024983765.1	protein_coding	0	0	0	3	0	0	0	0	0	0	0	0	0	0	0	0	0	0	0	2	0	0	0	0	0	0	0	0	1
AARS2	gene-AARS2	XM_024983766.1	protein_coding	0	0	0	3	0	0	0	0	0	0	0	0	0	0	0	0	0	0	0	2	0	0	0	0	0	0	0	0	1
AARS2	gene-AARS2	XM_024983767.1	protein_coding	0	0	0	3	0	0	0	0	0	0	0	0	0	0	0	0	0	0	0	2	0	0	0	0	0	0	0	0	1
AARSD1	gene-AARSD1	NM_001038073.1	protein_coding	0	0	0	1	0	0	0	0	0	0	0	0	1	0	0	0	0	0	0	0	0	0	0	0	0	0	0	0	0
AARSD1	gene-AARSD1	XM_005220658.1	protein_coding	0	0	0	1	0	0	0	0	0	0	0	0	1	0	0	0	0	0	0	0	0	0	0	0	0	0	0	0	0
AASDH	gene-AASDH	XM_002688264.6	protein_coding	0	0	0	2	0	0	0	0	0	0	0	0	0	0	0	0	0	0	0	2	0	0	0	0	0	0	0	0	0
AASDH	gene-AASDH	XM_010806148.3	protein_coding	0	0	0	2	0	0	0	0	0	0	0	0	0	0	0	0	0	0	0	2	0	0	0	0	0	0	0	0	0
AASDH	gene-AASDH	XM_024993575.1	protein_coding	0	0	0	2	0	0	0	0	0	0	0	0	0	0	0	0	0	0	0	2	0	0	0	0	0	0	0	0	0
AASDH	gene-AASDH	XM_024993576.1	protein_coding	0	0	0	2	0	0	0	0	0	0	0	0	0	0	0	0	0	0	0	2	0	0	0	0	0	0	0	0	0
AASDH	gene-AASDH	XM_024993577.1	protein_coding	0	0	0	2	0	0	0	0	0	0	0	0	0	0	0	0	0	0	0	2	0	0	0	0	0	0	0	0	0
AASDH	gene-AASDH	XM_024993578.1	protein_coding	0	0	0	2	0	0	0	0	0	0	0	0	0	0	0	0	0	0	0	2	0	0	0	0	0	0	0	0	0
AASDH	gene-AASDH	XM_024993579.1	protein_coding	0	0	0	2	0	0	0	0	0	0	0	0	0	0	0	0	0	0	0	2	0	0	0	0	0	0	0	0	0
AASDH	gene-AASDH	XM_024993580.1	protein_coding	0	0	0	2	0	0	0	0	0	0	0	0	0	0	0	0	0	0	0	2	0	0	0	0	0	0	0	0	0
AASDHPPT	gene-AASDHPPT	NM_001206477.1	protein_coding	0	0	0	6	0	0	0	0	0	0	0	0	1	0	0	0	0	0	0	5	0	0	0	0	0	0	0	0	0
AASDHPPT	gene-AASDHPPT	XM_024975280.1	protein_coding	0	0	0	4	0	0	0	0	0	0	0	0	0	0	0	0	0	0	0	4	0	0	0	0	0	0	0	0	0
AASS	gene-AASS	NM_001109797.1	protein_coding	0	0	0	46	0	0	0	0	0	0	0	0	0	0	0	0	0	0	0	45	0	0	0	0	0	0	0	0	1
AASS	gene-AASS	XM_024990697.1	protein_coding	0	0	0	48	0	0	0	0	0	0	0	0	2	0	0	0	0	0	0	45	0	0	0	0	0	0	0	0	1
AASS	gene-AASS	XM_024990698.1	protein_coding	0	0	0	51	0	0	0	0	0	0	0	0	2	0	0	0	0	0	0	46	0	0	0	0	0	0	0	0	3
AATF	gene-AATF	XM_002695618.6	protein_coding	0	0	0	20	0	0	0	0	0	0	0	0	0	0	0	0	0	0	0	19	0	0	0	0	0	0	0	0	1
AATF	gene-AATF	XM_005220045.4	protein_coding	0	0	0	3	0	0	0	0	0	0	0	0	0	0	0	0	0	0	0	2	0	0	0	0	0	0	0	0	1
AATF	gene-AATF	XM_024980633.1	protein_coding	0	0	0	4	0	0	0	0	0	0	0	0	0	0	0	0	0	0	0	3	0	0	0	0	0	0	0	0	1
AATK	gene-AATK	XM_015458941.2	protein_coding	0	0	0	60	0	0	0	0	0	0	0	0	9	0	0	0	0	0	0	46	0	0	0	0	0	0	0	0	5
AATK	gene-AATK	XM_024980996.1	protein_coding	0	0	0	43	0	0	0	0	0	0	0	0	6	0	0	0	0	0	0	32	0	0	0	0	0	0	0	0	5
AATK	gene-AATK	XM_024980997.1	protein_coding	0	0	0	51	0	0	0	0	0	0	0	0	7	0	0	0	0	0	0	39	0	0	0	0	0	0	0	0	5
ABAT	gene-ABAT	NM_001081581.1	protein_coding	0	0	0	12	0	0	0	0	0	0	0	0	0	0	0	0	0	0	0	10	0	0	0	0	0	0	0	0	2
ABAT	gene-ABAT	XM_024984640.1	protein_coding	0	0	0	10	0	0	0	0	0	0	0	0	0	0	0	0	0	0	0	10	0	0	0	0	0	0	0	0	0
ABAT	gene-ABAT	XM_024984642.1	protein_coding	0	0	0	10	0	0	0	0	0	0	0	0	0	0	0	0	0	0	0	10	0	0	0	0	0	0	0	0	0
ABAT	gene-ABAT	XM_024984643.1	protein_coding	0	0	0	12	0	0	0	0	0	0	0	0	0	0	0	0	0	0	0	10	0	0	0	0	0	0	0	0	2
ABCA1	gene-ABCA1	NM_001024693.1	protein_coding	0	0	0	52	0	0	0	0	0	0	0	0	1	0	0	0	0	0	0	48	0	0	0	0	0	0	0	0	3
ABCA1	gene-ABCA1	XM_010808222.3	protein_coding	0	0	0	60	0	0	0	0	0	0	0	0	0	0	0	0	0	0	0	59	0	0	0	0	0	0	0	0	1
ABCA1	gene-ABCA1	XM_015472675.2	protein_coding	0	0	0	60	0	0	0	0	0	0	0	0	0	0	0	0	0	0	0	59	0	0	0	0	0	0	0	0	1
ABCA1	gene-ABCA1	XM_015472676.2	protein_coding	0	0	0	60	0	0	0	0	0	0	0	0	0	0	0	0	0	0	0	59	0	0	0	0	0	0	0	0	1
ABCA1	gene-ABCA1	XM_015472677.2	protein_coding	0	0	0	52	0	0	0	0	0	0	0	0	0	0	0	0	0	0	0	49	0	0	0	0	0	0	0	0	3
ABCA1	gene-ABCA1	XM_024995844.1	protein_coding	0	0	0	60	0	0	0	0	0	0	0	0	0	0	0	0	0	0	0	59	0	0	0	0	0	0	0	0	1
ABCA10	gene-ABCA10	XM_002696224.6	protein_coding	0	0	0	23	0	0	0	0	0	0	0	0	0	0	0	0	0	0	0	10	0	0	0	0	0	0	0	0	13
ABCA10	gene-ABCA10	XM_005221367.4	protein_coding	0	0	0	23	0	0	0	0	0	0	0	0	0	0	0	0	0	0	0	10	0	0	0	0	0	0	0	0	13
ABCA10	gene-ABCA10	XM_024981112.1	protein_coding	0	0	0	23	0	0	0	0	0	0	0	0	0	0	0	0	0	0	0	10	0	0	0	0	0	0	0	0	13
ABCA10	gene-ABCA10	XM_024981113.1	protein_coding	0	0	0	23	0	0	0	0	0	0	0	0	0	0	0	0	0	0	0	10	0	0	0	0	0	0	0	0	13
ABCA10	gene-ABCA10	XR_003031028.1		0	0	0	23	0	0	0	0	0	0	0	0	0	0	0	0	0	0	0	10	0	0	0	0	0	0	0	0	13
ABCA12	gene-ABCA12	NM_001191294.2	protein_coding	0	0	0	14	0	0	0	0	0	0	0	0	0	0	0	0	0	0	0	14	0	0	0	0	0	0	0	0	0
ABCA13	gene-ABCA13	XM_024991312.1	protein_coding	0	0	0	449	0	0	0	0	0	0	0	0	1	0	0	0	0	0	0	440	0	0	0	0	0	0	0	0	8
ABCA2	gene-ABCA2	XM_024999722.1	protein_coding	0	0	0	10	0	0	0	0	0	0	0	0	0	0	0	0	0	0	0	10	0	0	0	0	0	0	0	0	0
ABCA2	gene-ABCA2	XM_024999723.1	protein_coding	0	0	0	10	0	0	0	0	0	0	0	0	0	0	0	0	0	0	0	7	0	0	0	0	0	0	0	0	3
ABCA2	gene-ABCA2	XM_024999724.1	protein_coding	0	0	0	11	0	0	0	0	0	0	0	0	1	0	0	0	0	0	0	7	0	0	0	0	0	0	0	0	3
ABCA2	gene-ABCA2	XM_024999725.1	protein_coding	0	0	0	11	0	0	0	0	0	0	0	0	1	0	0	0	0	0	0	7	0	0	0	0	0	0	0	0	3
ABCA3	gene-ABCA3	NM_001113746.1	protein_coding	0	0	0	15	0	0	0	0	0	0	0	0	2	0	0	0	0	0	0	13	0	0	0	0	0	0	0	0	0
ABCA3	gene-ABCA3	XM_005224397.4	protein_coding	0	0	0	17	0	0	0	0	0	0	0	0	0	0	0	0	0	0	0	17	0	0	0	0	0	0	0	0	0
ABCA3	gene-ABCA3	XM_010819068.3	protein_coding	0	0	0	17	0	0	0	0	0	0	0	0	0	0	0	0	0	0	0	17	0	0	0	0	0	0	0	0	0
ABCA3	gene-ABCA3	XM_010819069.3	protein_coding	0	0	0	17	0	0	0	0	0	0	0	0	0	0	0	0	0	0	0	17	0	0	0	0	0	0	0	0	0
ABCA3	gene-ABCA3	XM_024984697.1	protein_coding	0	0	0	17	0	0	0	0	0	0	0	0	0	0	0	0	0	0	0	17	0	0	0	0	0	0	0	0	0
ABCA4	gene-ABCA4	NM_174221.2	protein_coding	0	0	0	13	0	0	0	0	0	0	0	0	0	0	0	0	0	0	0	12	0	0	0	0	0	0	0	0	1
ABCA5	gene-ABCA5	XM_024981098.1	protein_coding	0	0	0	34	0	0	0	0	0	0	0	0	4	0	0	0	0	0	0	28	0	0	0	0	0	0	0	0	2
ABCA5	gene-ABCA5	XM_024981099.1	protein_coding	0	0	0	34	0	0	0	0	0	0	0	0	4	0	0	0	0	0	0	28	0	0	0	0	0	0	0	0	2
ABCA5	gene-ABCA5	XR_003031026.1		0	0	0	34	0	0	0	0	0	0	0	0	4	0	0	0	0	0	0	28	0	0	0	0	0	0	0	0	2
ABCA6	gene-ABCA6	XM_024981100.1	protein_coding	0	0	0	90	0	0	0	0	0	0	0	0	14	0	0	0	0	0	0	68	0	0	0	0	0	0	0	0	8
ABCA6	gene-ABCA6	XM_024981101.1	protein_coding	0	0	0	90	0	0	0	0	0	0	0	0	14	0	0	0	0	0	0	67	0	0	0	0	0	0	0	0	9
ABCA6	gene-ABCA6	XM_024981102.1	protein_coding	0	0	0	90	0	0	0	0	0	0	0	0	14	0	0	0	0	0	0	67	0	0	0	0	0	0	0	0	9
ABCA6	gene-ABCA6	XM_024981103.1	protein_coding	0	0	0	90	0	0	0	0	0	0	0	0	14	0	0	0	0	0	0	67	0	0	0	0	0	0	0	0	9
ABCA6	gene-ABCA6	XM_024981104.1	protein_coding	0	0	0	90	0	0	0	0	0	0	0	0	14	0	0	0	0	0	0	67	0	0	0	0	0	0	0	0	9
ABCA6	gene-ABCA6	XM_024981107.1	protein_coding	0	0	0	90	0	0	0	0	0	0	0	0	14	0	0	0	0	0	0	68	0	0	0	0	0	0	0	0	8
ABCA6	gene-ABCA6	XM_024981108.1	protein_coding	0	0	0	75	0	0	0	0	0	0	0	0	5	0	0	0	0	0	0	61	0	0	0	0	0	0	0	0	9
ABCA6	gene-ABCA6	XM_024981109.1	protein_coding	0	0	0	81	0	0	0	0	0	0	0	0	14	0	0	0	0	0	0	62	0	0	0	0	0	0	0	0	5
ABCA6	gene-ABCA6	XM_024981110.1	protein_coding	0	0	0	70	0	0	0	0	0	0	0	0	2	0	0	0	0	0	0	59	0	0	0	0	0	0	0	0	9
ABCA6	gene-ABCA6	XM_024981111.1	protein_coding	0	0	0	70	0	0	0	0	0	0	0	0	2	0	0	0	0	0	0	59	0	0	0	0	0	0	0	0	9
ABCA6	gene-ABCA6	XR_003031027.1		0	0	0	90	0	0	0	0	0	0	0	0	14	0	0	0	0	0	0	67	0	0	0	0	0	0	0	0	9
ABCA9	gene-ABCA9	NM_001101837.1	protein_coding	0	0	0	107	0	0	0	0	0	0	0	0	9	0	0	0	0	0	0	88	0	0	0	0	0	0	0	0	10
ABCA9	gene-ABCA9	XM_024979716.1	protein_coding	0	0	0	111	0	0	0	0	0	0	0	0	9	0	0	0	0	0	0	95	0	0	0	0	0	0	0	0	7
ABCA9	gene-ABCA9	XM_024979717.1	protein_coding	0	0	0	102	0	0	0	0	0	0	0	0	4	0	0	0	0	0	0	91	0	0	0	0	0	0	0	0	7
ABCA9	gene-ABCA9	XM_024979718.1	protein_coding	0	0	0	100	0	0	0	0	0	0	0	0	9	0	0	0	0	0	0	82	0	0	0	0	0	0	0	0	9
ABCA9	gene-ABCA9	XM_024979719.1	protein_coding	0	0	0	100	0	0	0	0	0	0	0	0	9	0	0	0	0	0	0	82	0	0	0	0	0	0	0	0	9
ABCA9	gene-ABCA9	XM_024979720.1	protein_coding	0	0	0	97	0	0	0	0	0	0	0	0	5	0	0	0	0	0	0	85	0	0	0	0	0	0	0	0	7
ABCB1	gene-ABCB1	XM_024991021.1	protein_coding	0	0	0	8	0	0	0	0	0	0	0	0	0	0	0	0	0	0	0	8	0	0	0	0	0	0	0	0	0
ABCB10	gene-ABCB10	XM_024986813.1	protein_coding	0	0	0	12	0	0	0	0	0	0	0	0	2	0	0	0	0	0	0	8	0	0	0	0	0	0	0	0	2
ABCB11	gene-ABCB11	NM_001192703.2	protein_coding	0	0	0	16	0	0	0	0	0	0	0	0	0	0	0	0	0	0	0	15	0	0	0	0	0	0	0	0	1
ABCB11	gene-ABCB11	XM_005202338.4	protein_coding	0	0	0	22	0	0	0	0	0	0	0	0	0	0	0	0	0	0	0	20	0	0	0	0	0	0	0	0	2
ABCB4	gene-ABCB4	XM_005205304.4	protein_coding	0	0	0	1	0	0	0	0	0	0	0	0	0	0	0	0	0	0	0	1	0	0	0	0	0	0	0	0	0
ABCB4	gene-ABCB4	XM_010804130.2	protein_coding	0	0	0	1	0	0	0	0	0	0	0	0	0	0	0	0	0	0	0	1	0	0	0	0	0	0	0	0	0
ABCB4	gene-ABCB4	XM_010804131.3	protein_coding	0	0	0	1	0	0	0	0	0	0	0	0	0	0	0	0	0	0	0	1	0	0	0	0	0	0	0	0	0
ABCB5	gene-ABCB5	XM_024991009.1	protein_coding	0	0	0	8	0	0	0	0	0	0	0	0	2	0	0	0	0	0	0	5	0	0	0	0	0	0	0	0	1
ABCB7	gene-ABCB7	NM_001192783.1	protein_coding	0	0	0	59	0	0	0	0	0	0	0	0	6	0	0	0	0	0	0	53	0	0	0	0	0	0	0	0	0
ABCB7	gene-ABCB7	XM_005227962.3	protein_coding	0	0	0	59	0	0	0	0	0	0	0	0	6	0	0	0	0	0	0	53	0	0	0	0	0	0	0	0	0
ABCB7	gene-ABCB7	XM_010821824.3	protein_coding	0	0	0	59	0	0	0	0	0	0	0	0	6	0	0	0	0	0	0	53	0	0	0	0	0	0	0	0	0
ABCB7	gene-ABCB7	XM_024988101.1	protein_coding	0	0	0	48	0	0	0	0	0	0	0	0	4	0	0	0	0	0	0	44	0	0	0	0	0	0	0	0	0
ABCB8	gene-ABCB8	XM_010804552.3	protein_coding	0	0	0	19	0	0	0	0	0	0	0	0	5	0	0	0	0	0	0	10	0	0	0	0	0	0	0	0	4
ABCB9	gene-ABCB9	NM_001191355.1	protein_coding	0	0	0	28	0	0	0	0	0	0	0	0	5	0	0	0	0	0	0	23	0	0	0	0	0	0	0	0	0
ABCB9	gene-ABCB9	XM_005217863.4	protein_coding	0	0	0	41	0	0	0	0	0	0	0	0	1	0	0	0	0	0	0	40	0	0	0	0	0	0	0	0	0
ABCB9	gene-ABCB9	XM_010813945.3	protein_coding	0	0	0	34	0	0	0	0	0	0	0	0	5	0	0	0	0	0	0	29	0	0	0	0	0	0	0	0	0
ABCB9	gene-ABCB9	XM_010813946.3	protein_coding	0	0	0	34	0	0	0	0	0	0	0	0	5	0	0	0	0	0	0	29	0	0	0	0	0	0	0	0	0
ABCC1	gene-ABCC1	NM_174223.1	protein_coding	0	0	0	72	0	0	0	0	0	0	0	0	1	0	0	0	0	0	0	71	0	0	0	0	0	0	0	0	0
ABCC1	gene-ABCC1	XM_024984647.1	protein_coding	0	0	0	75	0	0	0	0	0	0	0	0	4	0	0	0	0	0	0	71	0	0	0	0	0	0	0	0	0
ABCC1	gene-ABCC1	XM_024984648.1	protein_coding	0	0	0	75	0	0	0	0	0	0	0	0	4	0	0	0	0	0	0	71	0	0	0	0	0	0	0	0	0
ABCC1	gene-ABCC1	XM_024984649.1	protein_coding	0	0	0	75	0	0	0	0	0	0	0	0	4	0	0	0	0	0	0	71	0	0	0	0	0	0	0	0	0
ABCC1	gene-ABCC1	XM_024984650.1	protein_coding	0	0	0	75	0	0	0	0	0	0	0	0	4	0	0	0	0	0	0	71	0	0	0	0	0	0	0	0	0
ABCC1	gene-ABCC1	XM_024984651.1	protein_coding	0	0	0	75	0	0	0	0	0	0	0	0	4	0	0	0	0	0	0	71	0	0	0	0	0	0	0	0	0
ABCC1	gene-ABCC1	XM_024984652.1	protein_coding	0	0	0	58	0	0	0	0	0	0	0	0	4	0	0	0	0	0	0	52	0	0	0	0	0	0	0	0	2
ABCC10	gene-ABCC10	XM_002697300.6	protein_coding	0	0	0	16	0	0	0	0	0	0	0	0	1	0	0	0	0	0	0	15	0	0	0	0	0	0	0	0	0
ABCC10	gene-ABCC10	XM_010818267.3	protein_coding	0	0	0	16	0	0	0	0	0	0	0	0	2	0	0	0	0	0	0	14	0	0	0	0	0	0	0	0	0
ABCC10	gene-ABCC10	XR_814801.3		0	0	0	16	0	0	0	0	0	0	0	0	1	0	0	0	0	0	0	15	0	0	0	0	0	0	0	0	0
ABCC11	gene-ABCC11	XM_024978937.1	protein_coding	0	0	0	19	0	0	0	0	0	0	0	0	0	0	0	0	0	0	0	19	0	0	0	0	0	0	0	0	0
ABCC12	gene-ABCC12	XM_024978935.1	protein_coding	0	0	0	6	0	0	0	0	0	0	0	0	2	0	0	0	0	0	0	2	0	0	0	0	0	0	0	0	2
ABCC2	gene-ABCC2	XM_024985942.1	protein_coding	0	0	0	39	0	0	0	0	0	0	0	0	3	0	0	0	0	0	0	30	0	0	0	0	0	0	0	0	6
ABCC3	gene-ABCC3	NM_001192756.2	protein_coding	0	0	0	18	0	0	0	0	0	0	0	0	0	0	0	0	0	0	0	16	0	0	0	0	0	0	0	0	2
ABCC5	gene-ABCC5	NM_001077907.1	protein_coding	0	0	0	25	0	0	0	0	0	0	0	0	4	0	0	0	0	0	0	20	0	0	0	0	0	0	0	0	1
ABCC5	gene-ABCC5	XM_005201585.4	protein_coding	0	0	0	47	0	0	0	0	0	0	0	0	4	0	0	0	0	0	0	40	0	0	0	0	0	0	0	0	3
ABCC5	gene-ABCC5	XM_005201586.4	protein_coding	0	0	0	47	0	0	0	0	0	0	0	0	5	0	0	0	0	0	0	39	0	0	0	0	0	0	0	0	3
ABCC5	gene-ABCC5	XM_005201587.4	protein_coding	0	0	0	46	0	0	0	0	0	0	0	0	4	0	0	0	0	0	0	39	0	0	0	0	0	0	0	0	3
ABCC5	gene-ABCC5	XM_005201588.4	protein_coding	0	0	0	25	0	0	0	0	0	0	0	0	4	0	0	0	0	0	0	20	0	0	0	0	0	0	0	0	1
ABCC5	gene-ABCC5	XM_010801294.3	protein_coding	0	0	0	47	0	0	0	0	0	0	0	0	4	0	0	0	0	0	0	40	0	0	0	0	0	0	0	0	3
ABCC5	gene-ABCC5	XM_010801296.2	protein_coding	0	0	0	44	0	0	0	0	0	0	0	0	4	0	0	0	0	0	0	37	0	0	0	0	0	0	0	0	3
ABCC5	gene-ABCC5	XM_024981069.1	protein_coding	0	0	0	47	0	0	0	0	0	0	0	0	5	0	0	0	0	0	0	39	0	0	0	0	0	0	0	0	3
ABCC5	gene-ABCC5	XM_024981155.1	protein_coding	0	0	0	22	0	0	0	0	0	0	0	0	0	0	0	0	0	0	0	19	0	0	0	0	0	0	0	0	3
ABCC5	gene-ABCC5	XM_024981180.1	protein_coding	0	0	0	23	0	0	0	0	0	0	0	0	1	0	0	0	0	0	0	19	0	0	0	0	0	0	0	0	3
ABCC6	gene-ABCC6	NM_001276370.1	protein_coding	0	0	0	53	0	0	0	0	0	0	0	0	0	0	0	0	0	0	0	49	0	0	0	0	0	0	0	0	4
ABCC6	gene-ABCC6	XM_024984634.1	protein_coding	0	0	0	53	0	0	0	0	0	0	0	0	0	0	0	0	0	0	0	49	0	0	0	0	0	0	0	0	4
ABCC6	gene-ABCC6	XR_001495066.2		0	0	0	53	0	0	0	0	0	0	0	0	0	0	0	0	0	0	0	49	0	0	0	0	0	0	0	0	4
ABCC8	gene-ABCC8	NM_001205610.2	protein_coding	0	0	0	34	0	0	0	0	0	0	0	0	0	0	0	0	0	0	0	34	0	0	0	0	0	0	0	0	0
ABCC8	gene-ABCC8	XM_005216038.4	protein_coding	0	0	0	34	0	0	0	0	0	0	0	0	0	0	0	0	0	0	0	34	0	0	0	0	0	0	0	0	0
ABCC8	gene-ABCC8	XM_005216040.4	protein_coding	0	0	0	34	0	0	0	0	0	0	0	0	0	0	0	0	0	0	0	34	0	0	0	0	0	0	0	0	0
ABCC8	gene-ABCC8	XM_005216041.4	protein_coding	0	0	0	34	0	0	0	0	0	0	0	0	0	0	0	0	0	0	0	33	0	0	0	0	0	0	0	0	1
ABCC8	gene-ABCC8	XM_010812502.3	protein_coding	0	0	0	34	0	0	0	0	0	0	0	0	0	0	0	0	0	0	0	34	0	0	0	0	0	0	0	0	0
ABCC8	gene-ABCC8	XM_024975439.1	protein_coding	0	0	0	34	0	0	0	0	0	0	0	0	0	0	0	0	0	0	0	34	0	0	0	0	0	0	0	0	0
ABCC9	gene-ABCC9	XM_002687737.6	protein_coding	0	0	0	72	0	0	0	0	0	0	0	0	0	0	0	0	0	0	0	69	0	0	0	0	0	0	0	0	3
ABCC9	gene-ABCC9	XM_005206963.4	protein_coding	0	0	0	71	0	0	0	0	0	0	0	0	0	0	0	0	0	0	0	62	0	0	0	0	0	0	0	0	9
ABCC9	gene-ABCC9	XM_005206964.4	protein_coding	0	0	0	74	0	0	0	0	0	0	0	0	0	0	0	0	0	0	0	71	0	0	0	0	0	0	0	0	3
ABCC9	gene-ABCC9	XM_005206965.4	protein_coding	0	0	0	74	0	0	0	0	0	0	0	0	0	0	0	0	0	0	0	71	0	0	0	0	0	0	0	0	3
ABCC9	gene-ABCC9	XM_005206966.4	protein_coding	0	0	0	71	0	0	0	0	0	0	0	0	1	0	0	0	0	0	0	61	0	0	0	0	0	0	0	0	9
ABCC9	gene-ABCC9	XM_010805439.3	protein_coding	0	0	0	74	0	0	0	0	0	0	0	0	0	0	0	0	0	0	0	71	0	0	0	0	0	0	0	0	3
ABCD3	gene-ABCD3	NM_001105396.1	protein_coding	0	0	0	10	0	0	0	0	0	0	0	0	3	0	0	0	0	0	0	7	0	0	0	0	0	0	0	0	0
ABCD4	gene-ABCD4	NM_001015636.2	protein_coding	0	0	0	8	0	0	0	0	0	0	0	0	1	0	0	0	0	0	0	6	0	0	0	0	0	0	0	0	1
ABCD4	gene-ABCD4-2	XM_024998140.1	protein_coding	0	0	0	7	0	0	0	0	0	0	0	0	0	0	0	0	0	0	0	6	0	0	0	0	0	0	0	0	1
ABCD4	gene-ABCD4-2	XM_024998141.1	protein_coding	0	0	0	7	0	0	0	0	0	0	0	0	1	0	0	0	0	0	0	5	0	0	0	0	0	0	0	0	1
ABCE1	gene-ABCE1	NM_001083685.1	protein_coding	0	0	0	4	0	0	0	0	0	0	0	0	1	0	0	0	0	0	0	3	0	0	0	0	0	0	0	0	0
ABCE1	gene-ABCE1	XM_005217499.4	protein_coding	0	0	0	5	0	0	0	0	0	0	0	0	2	0	0	0	0	0	0	3	0	0	0	0	0	0	0	0	0
ABCF1	gene-ABCF1	NM_001206909.1	protein_coding	0	0	0	17	0	0	0	0	0	0	0	0	5	0	0	0	0	0	0	8	0	0	0	0	0	0	0	0	4
ABCF2	gene-ABCF2	NM_001046136.2	protein_coding	0	0	0	21	0	0	0	0	0	0	0	0	2	0	0	0	0	0	0	18	0	0	0	0	0	0	0	0	1
ABCF2	gene-ABCF2	XM_005205832.4	protein_coding	0	0	0	21	0	0	0	0	0	0	0	0	2	0	0	0	0	0	0	18	0	0	0	0	0	0	0	0	1
ABCF2	gene-ABCF2	XM_024990629.1	protein_coding	0	0	0	21	0	0	0	0	0	0	0	0	2	0	0	0	0	0	0	18	0	0	0	0	0	0	0	0	1
ABCF3	gene-ABCF3	NM_001083457.1	protein_coding	0	0	0	13	0	0	0	0	0	0	0	0	1	0	0	0	0	0	0	11	0	0	0	0	0	0	0	0	1
ABCF3	gene-ABCF3	XM_024989906.1	protein_coding	0	0	0	13	0	0	0	0	0	0	0	0	1	0	0	0	0	0	0	3	0	0	0	0	0	0	0	0	9
ABCG1	gene-ABCG1	NM_001205528.2	protein_coding	0	0	0	58	0	0	0	0	0	0	0	0	2	0	0	0	0	0	0	51	0	0	0	0	0	0	0	0	5
ABCG1	gene-ABCG1	XM_005201999.4	protein_coding	0	0	0	59	0	0	0	0	0	0	0	0	2	0	0	0	0	0	0	54	0	0	0	0	0	0	0	0	3
ABCG1	gene-ABCG1	XM_015473650.2	protein_coding	0	0	0	42	0	0	0	0	0	0	0	0	4	0	0	0	0	0	0	35	0	0	0	0	0	0	0	0	3
ABCG2	gene-ABCG2	NM_001037478.3	protein_coding	0	0	0	15	0	0	0	0	0	0	0	0	1	0	0	0	0	0	0	13	0	0	0	0	0	0	0	0	1
ABCG2	gene-ABCG2	XM_005207794.3	protein_coding	0	0	0	29	0	0	0	0	0	0	0	0	0	0	0	0	0	0	0	28	0	0	0	0	0	0	0	0	1
ABCG2	gene-ABCG2	XM_005207795.4	protein_coding	0	0	0	29	0	0	0	0	0	0	0	0	0	0	0	0	0	0	0	28	0	0	0	0	0	0	0	0	1
ABCG2	gene-ABCG2	XM_005207796.3	protein_coding	0	0	0	29	0	0	0	0	0	0	0	0	0	0	0	0	0	0	0	28	0	0	0	0	0	0	0	0	1
ABCG2	gene-ABCG2	XM_005207797.4	protein_coding	0	0	0	15	0	0	0	0	0	0	0	0	1	0	0	0	0	0	0	13	0	0	0	0	0	0	0	0	1
ABCG2	gene-ABCG2	XM_010806035.3	protein_coding	0	0	0	15	0	0	0	0	0	0	0	0	1	0	0	0	0	0	0	13	0	0	0	0	0	0	0	0	1
ABCG2	gene-ABCG2	XM_024993311.1	protein_coding	0	0	0	15	0	0	0	0	0	0	0	0	1	0	0	0	0	0	0	13	0	0	0	0	0	0	0	0	1
ABCG2	gene-ABCG2	XM_024993312.1	protein_coding	0	0	0	29	0	0	0	0	0	0	0	0	0	0	0	0	0	0	0	28	0	0	0	0	0	0	0	0	1
ABCG2	gene-ABCG2	XM_024993313.1	protein_coding	0	0	0	15	0	0	0	0	0	0	0	0	1	0	0	0	0	0	0	13	0	0	0	0	0	0	0	0	1
ABCG2	gene-ABCG2	XM_024993314.1	protein_coding	0	0	0	29	0	0	0	0	0	0	0	0	0	0	0	0	0	0	0	28	0	0	0	0	0	0	0	0	1
ABCG2	gene-ABCG2	XM_024993315.1	protein_coding	0	0	0	29	0	0	0	0	0	0	0	0	0	0	0	0	0	0	0	28	0	0	0	0	0	0	0	0	1
ABCG2	gene-ABCG2	XM_024993316.1	protein_coding	0	0	0	15	0	0	0	0	0	0	0	0	1	0	0	0	0	0	0	13	0	0	0	0	0	0	0	0	1
ABCG2	gene-ABCG2	XM_024993317.1	protein_coding	0	0	0	15	0	0	0	0	0	0	0	0	1	0	0	0	0	0	0	13	0	0	0	0	0	0	0	0	1
ABCG2	gene-ABCG2	XM_024993318.1	protein_coding	0	0	0	10	0	0	0	0	0	0	0	0	0	0	0	0	0	0	0	9	0	0	0	0	0	0	0	0	1
ABCG2	gene-ABCG2	XM_024993319.1	protein_coding	0	0	0	15	0	0	0	0	0	0	0	0	1	0	0	0	0	0	0	13	0	0	0	0	0	0	0	0	1
ABCG2	gene-ABCG2	XM_024993320.1	protein_coding	0	0	0	15	0	0	0	0	0	0	0	0	1	0	0	0	0	0	0	13	0	0	0	0	0	0	0	0	1
ABCG2	gene-ABCG2	XM_024993321.1	protein_coding	0	0	0	15	0	0	0	0	0	0	0	0	1	0	0	0	0	0	0	13	0	0	0	0	0	0	0	0	1
ABCG2	gene-ABCG2	XM_024993322.1	protein_coding	0	0	0	15	0	0	0	0	0	0	0	0	1	0	0	0	0	0	0	13	0	0	0	0	0	0	0	0	1
ABCG2	gene-ABCG2	XM_024993323.1	protein_coding	0	0	0	15	0	0	0	0	0	0	0	0	1	0	0	0	0	0	0	13	0	0	0	0	0	0	0	0	1
ABCG2	gene-ABCG2	XM_024993324.1	protein_coding	0	0	0	12	0	0	0	0	0	0	0	0	4	0	0	0	0	0	0	7	0	0	0	0	0	0	0	0	1
ABCG2	gene-ABCG2	XR_003035031.1		0	0	0	12	0	0	0	0	0	0	0	0	0	0	0	0	0	0	0	11	0	0	0	0	0	0	0	0	1
ABCG5	gene-ABCG5	NM_001024547.1	protein_coding	0	0	0	2	0	0	0	0	0	0	0	0	0	0	0	0	0	0	0	2	0	0	0	0	0	0	0	0	0
ABHD10	gene-ABHD10	NM_001015606.2	protein_coding	0	0	0	4	0	0	0	0	0	0	0	0	1	0	0	0	0	0	0	3	0	0	0	0	0	0	0	0	0
ABHD11	gene-ABHD11	NM_001034372.1	protein_coding	0	0	0	4	0	0	0	0	0	0	0	0	3	0	0	0	0	0	0	0	0	0	0	0	0	0	0	0	1
ABHD11	gene-ABHD11	XM_010819516.3	protein_coding	0	0	0	4	0	0	0	0	0	0	0	0	3	0	0	0	0	0	0	0	0	0	0	0	0	0	0	0	1
ABHD12	gene-ABHD12	NM_001078116.1	protein_coding	0	0	0	49	0	0	0	0	0	0	0	0	2	0	0	0	0	0	0	40	0	0	0	0	0	0	0	0	7
ABHD12	gene-ABHD12	XM_025000851.1	protein_coding	0	0	0	49	0	0	0	0	0	0	0	0	2	0	0	0	0	0	0	40	0	0	0	0	0	0	0	0	7
ABHD12	gene-ABHD12	XM_025000852.1	protein_coding	0	0	0	49	0	0	0	0	0	0	0	0	2	0	0	0	0	0	0	39	0	0	0	0	0	0	0	0	8
ABHD12	gene-ABHD12	XM_025000853.1	protein_coding	0	0	0	56	0	0	0	0	0	0	0	0	2	0	0	0	0	0	0	47	0	0	0	0	0	0	0	0	7
ABHD12	gene-ABHD12	XM_025000854.1	protein_coding	0	0	0	60	0	0	0	0	0	0	0	0	2	0	0	0	0	0	0	56	0	0	0	0	0	0	0	0	2
ABHD12	gene-ABHD12	XM_025000855.1	protein_coding	0	0	0	60	0	0	0	0	0	0	0	0	2	0	0	0	0	0	0	56	0	0	0	0	0	0	0	0	2
ABHD12	gene-ABHD12	XM_025000856.1	protein_coding	0	0	0	60	0	0	0	0	0	0	0	0	2	0	0	0	0	0	0	56	0	0	0	0	0	0	0	0	2
ABHD12	gene-ABHD12	XM_025000857.1	protein_coding	0	0	0	26	0	0	0	0	0	0	0	0	2	0	0	0	0	0	0	21	0	0	0	0	0	0	0	0	3
ABHD12	gene-ABHD12	XM_025000858.1	protein_coding	0	0	0	23	0	0	0	0	0	0	0	0	2	0	0	0	0	0	0	19	0	0	0	0	0	0	0	0	2
ABHD12B	gene-ABHD12B	XM_015473163.2	protein_coding	0	0	0	1	0	0	0	0	0	0	0	0	0	0	0	0	0	0	0	1	0	0	0	0	0	0	0	0	0
ABHD12B	gene-ABHD12B	XM_015473164.2	protein_coding	0	0	0	1	0	0	0	0	0	0	0	0	0	0	0	0	0	0	0	1	0	0	0	0	0	0	0	0	0
ABHD12B	gene-ABHD12B	XM_024997989.1	protein_coding	0	0	0	1	0	0	0	0	0	0	0	0	0	0	0	0	0	0	0	1	0	0	0	0	0	0	0	0	0
ABHD13	gene-ABHD13	NM_001101089.1	protein_coding	0	0	0	3	0	0	0	0	0	0	0	0	1	0	0	0	0	0	0	2	0	0	0	0	0	0	0	0	0
ABHD13	gene-ABHD13	XM_024999859.1	protein_coding	0	0	0	3	0	0	0	0	0	0	0	0	1	0	0	0	0	0	0	2	0	0	0	0	0	0	0	0	0
ABHD14A	gene-ABHD14A	XM_002697067.5	protein_coding	0	0	0	5	0	0	0	0	0	0	0	0	1	0	0	0	0	0	0	2	0	0	0	0	0	0	0	0	2
ABHD14A	gene-ABHD14A	XM_005222999.4	protein_coding	0	0	0	5	0	0	0	0	0	0	0	0	1	0	0	0	0	0	0	2	0	0	0	0	0	0	0	0	2
ABHD14B	gene-ABHD14B	NM_001105441.1	protein_coding	0	0	0	3	0	0	0	0	0	0	0	0	1	0	0	0	0	0	0	2	0	0	0	0	0	0	0	0	0
ABHD14B	gene-ABHD14B	XM_005222924.4	protein_coding	0	0	0	3	0	0	0	0	0	0	0	0	1	0	0	0	0	0	0	2	0	0	0	0	0	0	0	0	0
ABHD14B	gene-ABHD14B	XM_024983017.1	protein_coding	0	0	0	3	0	0	0	0	0	0	0	0	1	0	0	0	0	0	0	2	0	0	0	0	0	0	0	0	0
ABHD15	gene-ABHD15	NM_001206398.1	protein_coding	0	0	0	3	0	0	0	0	0	0	0	0	1	0	0	0	0	0	0	1	0	0	0	0	0	0	0	0	1
ABHD17A	gene-ABHD17A	NM_001046536.1	protein_coding	0	0	0	7	0	0	0	0	0	0	0	0	2	0	0	0	0	0	0	3	0	0	0	0	0	0	0	0	2
ABHD17B	gene-ABHD17B	NM_001101278.1	protein_coding	0	0	0	2	0	0	0	0	0	0	0	0	0	0	0	0	0	0	0	1	0	0	0	0	0	0	0	0	1
ABHD17B	gene-ABHD17B	XM_005210032.4	protein_coding	0	0	0	2	0	0	0	0	0	0	0	0	0	0	0	0	0	0	0	1	0	0	0	0	0	0	0	0	1
ABHD17C	gene-ABHD17C	NM_001099014.1	protein_coding	0	0	0	1	0	0	0	0	0	0	0	0	1	0	0	0	0	0	0	0	0	0	0	0	0	0	0	0	0
ABHD18	gene-ABHD18	NM_001102129.2	protein_coding	0	0	0	3	0	0	0	0	0	0	0	0	0	0	0	0	0	0	0	3	0	0	0	0	0	0	0	0	0
ABHD18	gene-ABHD18	XM_005217557.4	protein_coding	0	0	0	4	0	0	0	0	0	0	0	0	0	0	0	0	0	0	0	4	0	0	0	0	0	0	0	0	0
ABHD18	gene-ABHD18	XM_005217559.4	protein_coding	0	0	0	4	0	0	0	0	0	0	0	0	0	0	0	0	0	0	0	4	0	0	0	0	0	0	0	0	0
ABHD18	gene-ABHD18	XM_005217560.4	protein_coding	0	0	0	4	0	0	0	0	0	0	0	0	0	0	0	0	0	0	0	4	0	0	0	0	0	0	0	0	0
ABHD18	gene-ABHD18	XM_005217561.4	protein_coding	0	0	0	4	0	0	0	0	0	0	0	0	0	0	0	0	0	0	0	4	0	0	0	0	0	0	0	0	0
ABHD18	gene-ABHD18	XM_010813741.3	protein_coding	0	0	0	4	0	0	0	0	0	0	0	0	0	0	0	0	0	0	0	4	0	0	0	0	0	0	0	0	0
ABHD18	gene-ABHD18	XM_024977311.1	protein_coding	0	0	0	4	0	0	0	0	0	0	0	0	0	0	0	0	0	0	0	4	0	0	0	0	0	0	0	0	0
ABHD18	gene-ABHD18	XM_024977312.1	protein_coding	0	0	0	4	0	0	0	0	0	0	0	0	0	0	0	0	0	0	0	4	0	0	0	0	0	0	0	0	0
ABHD18	gene-ABHD18	XM_024977313.1	protein_coding	0	0	0	3	0	0	0	0	0	0	0	0	0	0	0	0	0	0	0	1	0	0	0	0	0	0	0	0	2
ABHD18	gene-ABHD18	XM_024977314.1	protein_coding	0	0	0	3	0	0	0	0	0	0	0	0	0	0	0	0	0	0	0	3	0	0	0	0	0	0	0	0	0
ABHD2	gene-ABHD2	NM_001015549.1	protein_coding	0	0	0	64	0	0	0	0	0	0	0	0	16	0	0	0	0	0	0	48	0	0	0	0	0	0	0	0	0
ABHD2	gene-ABHD2	XM_010816948.2	protein_coding	0	0	0	64	0	0	0	0	0	0	0	0	16	0	0	0	0	0	0	48	0	0	0	0	0	0	0	0	0
ABHD2	gene-ABHD2	XM_024981689.1	protein_coding	0	0	0	64	0	0	0	0	0	0	0	0	16	0	0	0	0	0	0	48	0	0	0	0	0	0	0	0	0
ABHD3	gene-ABHD3	NM_001076187.1	protein_coding	0	0	0	26	0	0	0	0	0	0	0	0	4	0	0	0	0	0	0	20	0	0	0	0	0	0	0	0	2
ABHD4	gene-ABHD4	NM_001034368.1	protein_coding	0	0	0	1	0	0	0	0	0	0	0	0	0	0	0	0	0	0	0	1	0	0	0	0	0	0	0	0	0
ABHD4	gene-ABHD4	XM_024997401.1	protein_coding	0	0	0	1	0	0	0	0	0	0	0	0	0	0	0	0	0	0	0	1	0	0	0	0	0	0	0	0	0
ABHD4	gene-ABHD4	XM_024997402.1	protein_coding	0	0	0	1	0	0	0	0	0	0	0	0	0	0	0	0	0	0	0	1	0	0	0	0	0	0	0	0	0
ABHD5	gene-ABHD5	NM_001076063.2	protein_coding	0	0	0	21	0	0	0	0	0	0	0	0	1	0	0	0	0	0	0	19	0	0	0	0	0	0	0	0	1
ABHD5	gene-ABHD5	XM_010817503.3	protein_coding	0	0	0	21	0	0	0	0	0	0	0	0	1	0	0	0	0	0	0	20	0	0	0	0	0	0	0	0	0
ABHD5	gene-ABHD5	XM_024982896.1	protein_coding	0	0	0	21	0	0	0	0	0	0	0	0	1	0	0	0	0	0	0	20	0	0	0	0	0	0	0	0	0
ABHD5	gene-ABHD5	XM_024982897.1	protein_coding	0	0	0	21	0	0	0	0	0	0	0	0	1	0	0	0	0	0	0	20	0	0	0	0	0	0	0	0	0
ABHD5	gene-ABHD5	XM_024982898.1	protein_coding	0	0	0	21	0	0	0	0	0	0	0	0	1	0	0	0	0	0	0	20	0	0	0	0	0	0	0	0	0
ABHD6	gene-ABHD6	NM_001075196.1	protein_coding	0	0	0	8	0	0	0	0	0	0	0	0	1	0	0	0	0	0	0	7	0	0	0	0	0	0	0	0	0
ABHD6	gene-ABHD6	XM_005222730.4	protein_coding	0	0	0	8	0	0	0	0	0	0	0	0	1	0	0	0	0	0	0	7	0	0	0	0	0	0	0	0	0
ABHD6	gene-ABHD6	XM_005222732.4	protein_coding	0	0	0	7	0	0	0	0	0	0	0	0	1	0	0	0	0	0	0	6	0	0	0	0	0	0	0	0	0
ABHD6	gene-ABHD6	XM_005222733.4	protein_coding	0	0	0	8	0	0	0	0	0	0	0	0	1	0	0	0	0	0	0	7	0	0	0	0	0	0	0	0	0
ABHD6	gene-ABHD6	XM_010817683.3	protein_coding	0	0	0	8	0	0	0	0	0	0	0	0	1	0	0	0	0	0	0	7	0	0	0	0	0	0	0	0	0
ABI1	gene-ABI1	NM_001076241.1	protein_coding	0	0	0	29	0	0	0	0	0	0	0	0	1	0	0	0	0	0	0	28	0	0	0	0	0	0	0	0	0
ABI1	gene-ABI1	XM_005214262.4	protein_coding	0	0	0	32	0	0	0	0	0	0	0	0	1	0	0	0	0	0	0	28	0	0	0	0	0	0	0	0	3
ABI1	gene-ABI1	XM_005214263.4	protein_coding	0	0	0	32	0	0	0	0	0	0	0	0	1	0	0	0	0	0	0	28	0	0	0	0	0	0	0	0	3
ABI1	gene-ABI1	XM_005214264.4	protein_coding	0	0	0	32	0	0	0	0	0	0	0	0	1	0	0	0	0	0	0	28	0	0	0	0	0	0	0	0	3
ABI1	gene-ABI1	XM_005214265.4	protein_coding	0	0	0	32	0	0	0	0	0	0	0	0	1	0	0	0	0	0	0	28	0	0	0	0	0	0	0	0	3
ABI1	gene-ABI1	XM_005214267.4	protein_coding	0	0	0	32	0	0	0	0	0	0	0	0	1	0	0	0	0	0	0	28	0	0	0	0	0	0	0	0	3
ABI1	gene-ABI1	XM_005214268.4	protein_coding	0	0	0	32	0	0	0	0	0	0	0	0	1	0	0	0	0	0	0	28	0	0	0	0	0	0	0	0	3
ABI1	gene-ABI1	XM_005214269.4	protein_coding	0	0	0	32	0	0	0	0	0	0	0	0	1	0	0	0	0	0	0	28	0	0	0	0	0	0	0	0	3
ABI1	gene-ABI1	XM_005214271.4	protein_coding	0	0	0	32	0	0	0	0	0	0	0	0	1	0	0	0	0	0	0	28	0	0	0	0	0	0	0	0	3
ABI1	gene-ABI1	XM_005214272.4	protein_coding	0	0	0	32	0	0	0	0	0	0	0	0	1	0	0	0	0	0	0	28	0	0	0	0	0	0	0	0	3
ABI1	gene-ABI1	XM_025000796.1	protein_coding	0	0	0	32	0	0	0	0	0	0	0	0	1	0	0	0	0	0	0	28	0	0	0	0	0	0	0	0	3
ABI2	gene-ABI2	NM_001101171.1	protein_coding	0	0	0	9	0	0	0	0	0	0	0	0	1	0	0	0	0	0	0	8	0	0	0	0	0	0	0	0	0
ABI2	gene-ABI2	XM_005202634.3	protein_coding	0	0	0	9	0	0	0	0	0	0	0	0	0	0	0	0	0	0	0	9	0	0	0	0	0	0	0	0	0
ABI2	gene-ABI2	XM_005202635.4	protein_coding	0	0	0	9	0	0	0	0	0	0	0	0	0	0	0	0	0	0	0	9	0	0	0	0	0	0	0	0	0
ABI2	gene-ABI2	XM_005202637.4	protein_coding	0	0	0	9	0	0	0	0	0	0	0	0	0	0	0	0	0	0	0	9	0	0	0	0	0	0	0	0	0
ABI2	gene-ABI2	XM_005202641.4	protein_coding	0	0	0	9	0	0	0	0	0	0	0	0	0	0	0	0	0	0	0	9	0	0	0	0	0	0	0	0	0
ABI2	gene-ABI2	XM_005202642.3	protein_coding	0	0	0	9	0	0	0	0	0	0	0	0	0	0	0	0	0	0	0	9	0	0	0	0	0	0	0	0	0
ABI2	gene-ABI2	XM_010802184.3	protein_coding	0	0	0	9	0	0	0	0	0	0	0	0	0	0	0	0	0	0	0	9	0	0	0	0	0	0	0	0	0
ABI2	gene-ABI2	XM_010802185.3	protein_coding	0	0	0	9	0	0	0	0	0	0	0	0	0	0	0	0	0	0	0	9	0	0	0	0	0	0	0	0	0
ABI2	gene-ABI2	XM_010802186.2	protein_coding	0	0	0	9	0	0	0	0	0	0	0	0	0	0	0	0	0	0	0	9	0	0	0	0	0	0	0	0	0
ABI2	gene-ABI2	XM_010802187.3	protein_coding	0	0	0	9	0	0	0	0	0	0	0	0	0	0	0	0	0	0	0	9	0	0	0	0	0	0	0	0	0
ABI2	gene-ABI2	XM_024976455.1	protein_coding	0	0	0	9	0	0	0	0	0	0	0	0	0	0	0	0	0	0	0	9	0	0	0	0	0	0	0	0	0
ABI2	gene-ABI2	XM_024976468.1	protein_coding	0	0	0	9	0	0	0	0	0	0	0	0	0	0	0	0	0	0	0	9	0	0	0	0	0	0	0	0	0
ABI2	gene-ABI2	XM_024976488.1	protein_coding	0	0	0	9	0	0	0	0	0	0	0	0	0	0	0	0	0	0	0	9	0	0	0	0	0	0	0	0	0
ABI2	gene-ABI2	XM_024976499.1	protein_coding	0	0	0	9	0	0	0	0	0	0	0	0	0	0	0	0	0	0	0	9	0	0	0	0	0	0	0	0	0
ABI3	gene-ABI3	NM_001083454.1	protein_coding	0	0	0	11	0	0	0	0	0	0	0	0	3	0	0	0	0	0	0	5	0	0	0	0	0	0	0	0	3
ABI3BP	gene-ABI3BP	XM_024994076.1	protein_coding	0	0	0	343	0	0	0	0	0	0	0	0	1	0	0	0	0	0	0	340	0	0	0	0	0	0	0	0	2
ABL1	gene-ABL1	NM_001206860.1	protein_coding	0	0	0	28	0	0	0	0	0	0	0	0	2	0	0	0	0	0	0	24	0	0	0	0	0	0	0	0	2
ABL1	gene-ABL1	XM_024999076.1	protein_coding	0	0	0	10	0	0	0	0	0	0	0	0	2	0	0	0	0	0	0	8	0	0	0	0	0	0	0	0	0
ABL2	gene-ABL2	NM_001143855.1	protein_coding	0	0	0	4	0	0	0	0	0	0	0	0	0	0	0	0	0	0	0	4	0	0	0	0	0	0	0	0	0
ABL2	gene-ABL2	XM_005217066.4	protein_coding	0	0	0	4	0	0	0	0	0	0	0	0	0	0	0	0	0	0	0	4	0	0	0	0	0	0	0	0	0
ABL2	gene-ABL2	XM_024976181.1	protein_coding	0	0	0	4	0	0	0	0	0	0	0	0	0	0	0	0	0	0	0	4	0	0	0	0	0	0	0	0	0
ABL2	gene-ABL2	XM_024976182.1	protein_coding	0	0	0	4	0	0	0	0	0	0	0	0	0	0	0	0	0	0	0	4	0	0	0	0	0	0	0	0	0
ABLIM1	gene-ABLIM1	XM_024986081.1	protein_coding	0	0	0	128	0	0	0	0	0	0	0	0	1	0	0	0	0	0	0	127	0	0	0	0	0	0	0	0	0
ABLIM1	gene-ABLIM1	XM_024986082.1	protein_coding	0	0	0	140	0	0	0	0	0	0	0	0	1	0	0	0	0	0	0	139	0	0	0	0	0	0	0	0	0
ABLIM1	gene-ABLIM1	XM_024986083.1	protein_coding	0	0	0	133	0	0	0	0	0	0	0	0	1	0	0	0	0	0	0	132	0	0	0	0	0	0	0	0	0
ABLIM1	gene-ABLIM1	XM_024986084.1	protein_coding	0	0	0	168	0	0	0	0	0	0	0	0	1	0	0	0	0	0	0	166	0	0	0	0	0	0	0	0	1
ABLIM1	gene-ABLIM1	XM_024986085.1	protein_coding	0	0	0	128	0	0	0	0	0	0	0	0	1	0	0	0	0	0	0	127	0	0	0	0	0	0	0	0	0
ABLIM1	gene-ABLIM1	XM_024986086.1	protein_coding	0	0	0	128	0	0	0	0	0	0	0	0	1	0	0	0	0	0	0	127	0	0	0	0	0	0	0	0	0
ABLIM1	gene-ABLIM1	XM_024986087.1	protein_coding	0	0	0	128	0	0	0	0	0	0	0	0	1	0	0	0	0	0	0	127	0	0	0	0	0	0	0	0	0
ABLIM1	gene-ABLIM1	XM_024986088.1	protein_coding	0	0	0	128	0	0	0	0	0	0	0	0	1	0	0	0	0	0	0	127	0	0	0	0	0	0	0	0	0
ABLIM1	gene-ABLIM1	XM_024986089.1	protein_coding	0	0	0	133	0	0	0	0	0	0	0	0	1	0	0	0	0	0	0	132	0	0	0	0	0	0	0	0	0
ABLIM1	gene-ABLIM1	XM_024986090.1	protein_coding	0	0	0	140	0	0	0	0	0	0	0	0	1	0	0	0	0	0	0	139	0	0	0	0	0	0	0	0	0
ABLIM1	gene-ABLIM1	XM_024986091.1	protein_coding	0	0	0	128	0	0	0	0	0	0	0	0	1	0	0	0	0	0	0	127	0	0	0	0	0	0	0	0	0
ABLIM1	gene-ABLIM1	XM_024986093.1	protein_coding	0	0	0	133	0	0	0	0	0	0	0	0	1	0	0	0	0	0	0	132	0	0	0	0	0	0	0	0	0
ABLIM1	gene-ABLIM1	XM_024986094.1	protein_coding	0	0	0	133	0	0	0	0	0	0	0	0	1	0	0	0	0	0	0	132	0	0	0	0	0	0	0	0	0
ABLIM1	gene-ABLIM1	XM_024986095.1	protein_coding	0	0	0	168	0	0	0	0	0	0	0	0	1	0	0	0	0	0	0	166	0	0	0	0	0	0	0	0	1
ABLIM1	gene-ABLIM1	XM_024986096.1	protein_coding	0	0	0	150	0	0	0	0	0	0	0	0	1	0	0	0	0	0	0	148	0	0	0	0	0	0	0	0	1
ABLIM1	gene-ABLIM1	XM_024986097.1	protein_coding	0	0	0	133	0	0	0	0	0	0	0	0	1	0	0	0	0	0	0	132	0	0	0	0	0	0	0	0	0
ABLIM1	gene-ABLIM1	XM_024986098.1	protein_coding	0	0	0	168	0	0	0	0	0	0	0	0	1	0	0	0	0	0	0	166	0	0	0	0	0	0	0	0	1
ABLIM1	gene-ABLIM1	XM_024986099.1	protein_coding	0	0	0	133	0	0	0	0	0	0	0	0	1	0	0	0	0	0	0	132	0	0	0	0	0	0	0	0	0
ABLIM1	gene-ABLIM1	XM_024986100.1	protein_coding	0	0	0	168	0	0	0	0	0	0	0	0	1	0	0	0	0	0	0	166	0	0	0	0	0	0	0	0	1
ABLIM1	gene-ABLIM1	XM_024986101.1	protein_coding	0	0	0	150	0	0	0	0	0	0	0	0	1	0	0	0	0	0	0	148	0	0	0	0	0	0	0	0	1
ABLIM1	gene-ABLIM1	XM_024986102.1	protein_coding	0	0	0	150	0	0	0	0	0	0	0	0	1	0	0	0	0	0	0	148	0	0	0	0	0	0	0	0	1
ABLIM1	gene-ABLIM1	XM_024986104.1	protein_coding	0	0	0	101	0	0	0	0	0	0	0	0	1	0	0	0	0	0	0	98	0	0	0	0	0	0	0	0	2
ABLIM1	gene-ABLIM1	XM_024986105.1	protein_coding	0	0	0	101	0	0	0	0	0	0	0	0	1	0	0	0	0	0	0	98	0	0	0	0	0	0	0	0	2
ABLIM1	gene-ABLIM1	XM_024986106.1	protein_coding	0	0	0	101	0	0	0	0	0	0	0	0	1	0	0	0	0	0	0	98	0	0	0	0	0	0	0	0	2
ABLIM1	gene-ABLIM1	XM_024986107.1	protein_coding	0	0	0	101	0	0	0	0	0	0	0	0	1	0	0	0	0	0	0	98	0	0	0	0	0	0	0	0	2
ABLIM2	gene-ABLIM2	XM_024993673.1	protein_coding	0	0	0	14	0	0	0	0	0	0	0	0	0	0	0	0	0	0	0	13	0	0	0	0	0	0	0	0	1
ABLIM2	gene-ABLIM2	XM_024993674.1	protein_coding	0	0	0	14	0	0	0	0	0	0	0	0	0	0	0	0	0	0	0	13	0	0	0	0	0	0	0	0	1
ABLIM2	gene-ABLIM2	XM_024993675.1	protein_coding	0	0	0	14	0	0	0	0	0	0	0	0	0	0	0	0	0	0	0	13	0	0	0	0	0	0	0	0	1
ABLIM2	gene-ABLIM2	XM_024993676.1	protein_coding	0	0	0	16	0	0	0	0	0	0	0	0	0	0	0	0	0	0	0	16	0	0	0	0	0	0	0	0	0
ABLIM2	gene-ABLIM2	XM_024993677.1	protein_coding	0	0	0	14	0	0	0	0	0	0	0	0	0	0	0	0	0	0	0	13	0	0	0	0	0	0	0	0	1
ABLIM2	gene-ABLIM2	XM_024993678.1	protein_coding	0	0	0	14	0	0	0	0	0	0	0	0	0	0	0	0	0	0	0	13	0	0	0	0	0	0	0	0	1
ABLIM2	gene-ABLIM2	XM_024993679.1	protein_coding	0	0	0	14	0	0	0	0	0	0	0	0	0	0	0	0	0	0	0	13	0	0	0	0	0	0	0	0	1
ABLIM2	gene-ABLIM2	XM_024993680.1	protein_coding	0	0	0	14	0	0	0	0	0	0	0	0	0	0	0	0	0	0	0	13	0	0	0	0	0	0	0	0	1
ABLIM2	gene-ABLIM2	XM_024993681.1	protein_coding	0	0	0	16	0	0	0	0	0	0	0	0	0	0	0	0	0	0	0	16	0	0	0	0	0	0	0	0	0
ABLIM2	gene-ABLIM2	XM_024993682.1	protein_coding	0	0	0	14	0	0	0	0	0	0	0	0	0	0	0	0	0	0	0	13	0	0	0	0	0	0	0	0	1
ABLIM2	gene-ABLIM2	XM_024993683.1	protein_coding	0	0	0	14	0	0	0	0	0	0	0	0	0	0	0	0	0	0	0	13	0	0	0	0	0	0	0	0	1
ABLIM2	gene-ABLIM2	XM_024993684.1	protein_coding	0	0	0	14	0	0	0	0	0	0	0	0	0	0	0	0	0	0	0	13	0	0	0	0	0	0	0	0	1
ABLIM2	gene-ABLIM2	XM_024993685.1	protein_coding	0	0	0	14	0	0	0	0	0	0	0	0	0	0	0	0	0	0	0	13	0	0	0	0	0	0	0	0	1
ABLIM2	gene-ABLIM2	XM_024993686.1	protein_coding	0	0	0	14	0	0	0	0	0	0	0	0	0	0	0	0	0	0	0	13	0	0	0	0	0	0	0	0	1
ABLIM2	gene-ABLIM2	XM_024993687.1	protein_coding	0	0	0	14	0	0	0	0	0	0	0	0	0	0	0	0	0	0	0	13	0	0	0	0	0	0	0	0	1
ABLIM2	gene-ABLIM2	XM_024993688.1	protein_coding	0	0	0	16	0	0	0	0	0	0	0	0	0	0	0	0	0	0	0	16	0	0	0	0	0	0	0	0	0
ABLIM2	gene-ABLIM2	XM_024993689.1	protein_coding	0	0	0	14	0	0	0	0	0	0	0	0	0	0	0	0	0	0	0	13	0	0	0	0	0	0	0	0	1
ABLIM2	gene-ABLIM2	XM_024993690.1	protein_coding	0	0	0	14	0	0	0	0	0	0	0	0	0	0	0	0	0	0	0	13	0	0	0	0	0	0	0	0	1
ABLIM2	gene-ABLIM2	XM_024993691.1	protein_coding	0	0	0	14	0	0	0	0	0	0	0	0	0	0	0	0	0	0	0	13	0	0	0	0	0	0	0	0	1
ABLIM2	gene-ABLIM2	XM_024993692.1	protein_coding	0	0	0	14	0	0	0	0	0	0	0	0	0	0	0	0	0	0	0	13	0	0	0	0	0	0	0	0	1
ABLIM2	gene-ABLIM2	XM_024993693.1	protein_coding	0	0	0	14	0	0	0	0	0	0	0	0	0	0	0	0	0	0	0	13	0	0	0	0	0	0	0	0	1
ABLIM2	gene-ABLIM2	XM_024993694.1	protein_coding	0	0	0	14	0	0	0	0	0	0	0	0	0	0	0	0	0	0	0	13	0	0	0	0	0	0	0	0	1
ABLIM2	gene-ABLIM2	XM_024993695.1	protein_coding	0	0	0	14	0	0	0	0	0	0	0	0	0	0	0	0	0	0	0	13	0	0	0	0	0	0	0	0	1
ABLIM2	gene-ABLIM2	XM_024993696.1	protein_coding	0	0	0	14	0	0	0	0	0	0	0	0	0	0	0	0	0	0	0	13	0	0	0	0	0	0	0	0	1
ABLIM2	gene-ABLIM2	XM_024993697.1	protein_coding	0	0	0	16	0	0	0	0	0	0	0	0	0	0	0	0	0	0	0	16	0	0	0	0	0	0	0	0	0
ABLIM2	gene-ABLIM2	XM_024993698.1	protein_coding	0	0	0	14	0	0	0	0	0	0	0	0	0	0	0	0	0	0	0	13	0	0	0	0	0	0	0	0	1
ABLIM2	gene-ABLIM2	XM_024993699.1	protein_coding	0	0	0	14	0	0	0	0	0	0	0	0	0	0	0	0	0	0	0	13	0	0	0	0	0	0	0	0	1
ABLIM2	gene-ABLIM2	XM_024993700.1	protein_coding	0	0	0	14	0	0	0	0	0	0	0	0	0	0	0	0	0	0	0	13	0	0	0	0	0	0	0	0	1
ABLIM2	gene-ABLIM2	XM_024993701.1	protein_coding	0	0	0	16	0	0	0	0	0	0	0	0	0	0	0	0	0	0	0	16	0	0	0	0	0	0	0	0	0
ABLIM2	gene-ABLIM2	XM_024993702.1	protein_coding	0	0	0	14	0	0	0	0	0	0	0	0	0	0	0	0	0	0	0	13	0	0	0	0	0	0	0	0	1
ABLIM2	gene-ABLIM2	XM_024993703.1	protein_coding	0	0	0	14	0	0	0	0	0	0	0	0	0	0	0	0	0	0	0	13	0	0	0	0	0	0	0	0	1
ABLIM2	gene-ABLIM2	XM_024993704.1	protein_coding	0	0	0	14	0	0	0	0	0	0	0	0	0	0	0	0	0	0	0	13	0	0	0	0	0	0	0	0	1
ABLIM2	gene-ABLIM2	XM_024993705.1	protein_coding	0	0	0	16	0	0	0	0	0	0	0	0	0	0	0	0	0	0	0	16	0	0	0	0	0	0	0	0	0
ABLIM2	gene-ABLIM2	XM_024993706.1	protein_coding	0	0	0	12	0	0	0	0	0	0	0	0	0	0	0	0	0	0	0	11	0	0	0	0	0	0	0	0	1
ABLIM2	gene-ABLIM2	XM_024993707.1	protein_coding	0	0	0	14	0	0	0	0	0	0	0	0	0	0	0	0	0	0	0	13	0	0	0	0	0	0	0	0	1
ABLIM2	gene-ABLIM2	XR_003035239.1		0	0	0	14	0	0	0	0	0	0	0	0	0	0	0	0	0	0	0	13	0	0	0	0	0	0	0	0	1
ABLIM2	gene-ABLIM2	XR_003035241.1		0	0	0	14	0	0	0	0	0	0	0	0	0	0	0	0	0	0	0	13	0	0	0	0	0	0	0	0	1
ABLIM3	gene-ABLIM3	NM_001099127.2	protein_coding	0	0	0	43	0	0	0	0	0	0	0	0	3	0	0	0	0	0	0	39	0	0	0	0	0	0	0	0	1
ABLIM3	gene-ABLIM3	XM_005209614.3	protein_coding	0	0	0	43	0	0	0	0	0	0	0	0	3	0	0	0	0	0	0	39	0	0	0	0	0	0	0	0	1
ABLIM3	gene-ABLIM3	XM_005209615.3	protein_coding	0	0	0	43	0	0	0	0	0	0	0	0	3	0	0	0	0	0	0	39	0	0	0	0	0	0	0	0	1
ABLIM3	gene-ABLIM3	XM_005209616.4	protein_coding	0	0	0	43	0	0	0	0	0	0	0	0	3	0	0	0	0	0	0	39	0	0	0	0	0	0	0	0	1
ABLIM3	gene-ABLIM3	XM_010807479.2	protein_coding	0	0	0	43	0	0	0	0	0	0	0	0	3	0	0	0	0	0	0	39	0	0	0	0	0	0	0	0	1
ABLIM3	gene-ABLIM3	XM_010807481.3	protein_coding	0	0	0	43	0	0	0	0	0	0	0	0	3	0	0	0	0	0	0	39	0	0	0	0	0	0	0	0	1
ABLIM3	gene-ABLIM3	XM_015472306.2	protein_coding	0	0	0	43	0	0	0	0	0	0	0	0	4	0	0	0	0	0	0	38	0	0	0	0	0	0	0	0	1
ABLIM3	gene-ABLIM3	XM_024994582.1	protein_coding	0	0	0	43	0	0	0	0	0	0	0	0	4	0	0	0	0	0	0	38	0	0	0	0	0	0	0	0	1
ABLIM3	gene-ABLIM3	XM_024994583.1	protein_coding	0	0	0	43	0	0	0	0	0	0	0	0	4	0	0	0	0	0	0	38	0	0	0	0	0	0	0	0	1
ABO	gene-ABO	NM_001077926.1	protein_coding	0	0	0	84	0	0	0	0	0	0	0	0	1	0	0	0	0	0	0	81	0	0	0	0	0	0	0	0	2
ABO	gene-ABO	XM_024998584.1	protein_coding	0	0	0	84	0	0	0	0	0	0	0	0	1	0	0	0	0	0	0	81	0	0	0	0	0	0	0	0	2
ABO	gene-ABO	XM_024998585.1	protein_coding	0	0	0	84	0	0	0	0	0	0	0	0	1	0	0	0	0	0	0	81	0	0	0	0	0	0	0	0	2
ABO	gene-ABO	XM_024998586.1	protein_coding	0	0	0	84	0	0	0	0	0	0	0	0	7	0	0	0	0	0	0	75	0	0	0	0	0	0	0	0	2
ABO	gene-ABO	XM_024998587.1	protein_coding	0	0	0	84	0	0	0	0	0	0	0	0	1	0	0	0	0	0	0	81	0	0	0	0	0	0	0	0	2
ABO	gene-ABO	XM_024998588.1	protein_coding	0	0	0	84	0	0	0	0	0	0	0	0	7	0	0	0	0	0	0	75	0	0	0	0	0	0	0	0	2
ABO	gene-ABO	XM_024998589.1	protein_coding	0	0	0	84	0	0	0	0	0	0	0	0	1	0	0	0	0	0	0	81	0	0	0	0	0	0	0	0	2
ABO	gene-ABO	XM_024998590.1	protein_coding	0	0	0	84	0	0	0	0	0	0	0	0	1	0	0	0	0	0	0	81	0	0	0	0	0	0	0	0	2
ABO	gene-ABO	XM_024998591.1	protein_coding	0	0	0	16	0	0	0	0	0	0	0	0	8	0	0	0	0	0	0	6	0	0	0	0	0	0	0	0	2
ABO	gene-ABO	XM_024998593.1	protein_coding	0	0	0	16	0	0	0	0	0	0	0	0	8	0	0	0	0	0	0	6	0	0	0	0	0	0	0	0	2
ABO	gene-ABO	XM_024998594.1	protein_coding	0	0	0	16	0	0	0	0	0	0	0	0	8	0	0	0	0	0	0	6	0	0	0	0	0	0	0	0	2
ABR	gene-ABR	NM_001046204.2	protein_coding	0	0	0	115	0	0	0	0	0	0	0	0	0	0	0	0	0	0	0	114	0	0	0	0	0	0	0	0	1
ABR	gene-ABR	XM_005220104.4	protein_coding	0	0	0	122	0	0	0	0	0	0	0	0	0	0	0	0	0	0	0	121	0	0	0	0	0	0	0	0	1
ABR	gene-ABR	XM_005220105.4	protein_coding	0	0	0	102	0	0	0	0	0	0	0	0	4	0	0	0	0	0	0	97	0	0	0	0	0	0	0	0	1
ABR	gene-ABR	XM_005220106.3	protein_coding	0	0	0	118	0	0	0	0	0	0	0	0	2	0	0	0	0	0	0	115	0	0	0	0	0	0	0	0	1
ABR	gene-ABR	XM_005220107.4	protein_coding	0	0	0	22	0	0	0	0	0	0	0	0	11	0	0	0	0	0	0	10	0	0	0	0	0	0	0	0	1
ABR	gene-ABR	XM_015458571.2	protein_coding	0	0	0	122	0	0	0	0	0	0	0	0	0	0	0	0	0	0	0	121	0	0	0	0	0	0	0	0	1
ABR	gene-ABR	XM_024980099.1	protein_coding	0	0	0	105	0	0	0	0	0	0	0	0	4	0	0	0	0	0	0	100	0	0	0	0	0	0	0	0	1
ABRA	gene-ABRA	NM_001192234.1	protein_coding	0	0	0	1	0	0	0	0	0	0	0	0	0	0	0	0	0	0	0	0	0	0	0	0	0	0	0	0	1
ABRAXAS1	gene-ABRAXAS1	NM_001015516.1	protein_coding	0	0	0	14	0	0	0	0	0	0	0	0	2	0	0	0	0	0	0	10	0	0	0	0	0	0	0	0	2
ABRAXAS1	gene-ABRAXAS1	XM_010806285.3	protein_coding	0	0	0	16	0	0	0	0	0	0	0	0	4	0	0	0	0	0	0	10	0	0	0	0	0	0	0	0	2
ABRAXAS2	gene-ABRAXAS2	NM_001166587.1	protein_coding	0	0	0	27	0	0	0	0	0	0	0	0	0	0	0	0	0	0	0	27	0	0	0	0	0	0	0	0	0
ABT1	gene-ABT1	NM_001076152.2	protein_coding	0	0	0	1	0	0	0	0	0	0	0	0	1	0	0	0	0	0	0	0	0	0	0	0	0	0	0	0	0
ABT1	gene-ABT1	XR_001494899.2		0	0	0	2	0	0	0	0	0	0	0	0	1	0	0	0	0	0	0	0	0	0	0	0	0	0	0	0	1
ABTB1	gene-ABTB1	NM_001083384.1	protein_coding	0	0	0	5	0	0	0	0	0	0	0	0	2	0	0	0	0	0	0	1	0	0	0	0	0	0	0	0	2
ABTB1	gene-ABTB1	XM_005223164.3	protein_coding	0	0	0	5	0	0	0	0	0	0	0	0	2	0	0	0	0	0	0	1	0	0	0	0	0	0	0	0	2
ABTB1	gene-ABTB1	XM_005223166.4	protein_coding	0	0	0	5	0	0	0	0	0	0	0	0	2	0	0	0	0	0	0	1	0	0	0	0	0	0	0	0	2
ABTB1	gene-ABTB1	XM_005223168.4	protein_coding	0	0	0	5	0	0	0	0	0	0	0	0	2	0	0	0	0	0	0	1	0	0	0	0	0	0	0	0	2
ABTB1	gene-ABTB1	XM_010817999.3	protein_coding	0	0	0	5	0	0	0	0	0	0	0	0	2	0	0	0	0	0	0	1	0	0	0	0	0	0	0	0	2
ABTB1	gene-ABTB1	XM_010818000.2	protein_coding	0	0	0	4	0	0	0	0	0	0	0	0	2	0	0	0	0	0	0	0	0	0	0	0	0	0	0	0	2
ABTB1	gene-ABTB1	XM_024982510.1	protein_coding	0	0	0	5	0	0	0	0	0	0	0	0	2	0	0	0	0	0	0	1	0	0	0	0	0	0	0	0	2
ABTB2	gene-ABTB2	XM_003587004.5	protein_coding	0	0	0	39	0	0	0	0	0	0	0	0	1	0	0	0	0	0	0	38	0	0	0	0	0	0	0	0	0
ABTB2	gene-ABTB2	XM_024975898.1	protein_coding	0	0	0	7	0	0	0	0	0	0	0	0	1	0	0	0	0	0	0	5	0	0	0	0	0	0	0	0	1
ACAA1	gene-ACAA1	NM_001034319.2	protein_coding	0	0	0	9	0	0	0	0	0	0	0	0	2	0	0	0	0	0	0	5	0	0	0	0	0	0	0	0	2
ACAA1	gene-ACAA1	XM_024982532.1	protein_coding	0	0	0	9	0	0	0	0	0	0	0	0	2	0	0	0	0	0	0	5	0	0	0	0	0	0	0	0	2
ACACA	gene-ACACA	NM_174224.2	protein_coding	0	0	0	71	0	0	0	0	0	0	0	0	4	0	0	0	0	0	0	59	0	0	0	0	0	0	0	0	8
ACACA	gene-ACACA	XM_005219975.4	protein_coding	0	0	0	95	0	0	0	0	0	0	0	0	6	0	0	0	0	0	0	88	0	0	0	0	0	0	0	0	1
ACACA	gene-ACACA	XM_005219976.4	protein_coding	0	0	0	67	0	0	0	0	0	0	0	0	6	0	0	0	0	0	0	50	0	0	0	0	0	0	0	0	11
ACACA	gene-ACACA	XM_005219977.4	protein_coding	0	0	0	45	0	0	0	0	0	0	0	0	6	0	0	0	0	0	0	39	0	0	0	0	0	0	0	0	0
ACACA	gene-ACACA	XM_005219978.4	protein_coding	0	0	0	67	0	0	0	0	0	0	0	0	6	0	0	0	0	0	0	50	0	0	0	0	0	0	0	0	11
ACACA	gene-ACACA	XM_010815743.3	protein_coding	0	0	0	74	0	0	0	0	0	0	0	0	6	0	0	0	0	0	0	60	0	0	0	0	0	0	0	0	8
ACACA	gene-ACACA	XM_024979601.1	protein_coding	0	0	0	95	0	0	0	0	0	0	0	0	6	0	0	0	0	0	0	88	0	0	0	0	0	0	0	0	1
ACACA	gene-ACACA	XM_024979602.1	protein_coding	0	0	0	95	0	0	0	0	0	0	0	0	6	0	0	0	0	0	0	88	0	0	0	0	0	0	0	0	1
ACACA	gene-ACACA	XM_024979603.1	protein_coding	0	0	0	67	0	0	0	0	0	0	0	0	6	0	0	0	0	0	0	50	0	0	0	0	0	0	0	0	11
ACACA	gene-ACACA	XM_024979604.1	protein_coding	0	0	0	74	0	0	0	0	0	0	0	0	6	0	0	0	0	0	0	60	0	0	0	0	0	0	0	0	8
ACACA	gene-ACACA	XM_024979605.1	protein_coding	0	0	0	67	0	0	0	0	0	0	0	0	6	0	0	0	0	0	0	50	0	0	0	0	0	0	0	0	11
ACACA	gene-ACACA	XM_024979606.1	protein_coding	0	0	0	45	0	0	0	0	0	0	0	0	6	0	0	0	0	0	0	39	0	0	0	0	0	0	0	0	0
ACACA	gene-ACACA	XM_024979607.1	protein_coding	0	0	0	45	0	0	0	0	0	0	0	0	6	0	0	0	0	0	0	39	0	0	0	0	0	0	0	0	0
ACACB	gene-ACACB	NM_001205333.1	protein_coding	0	0	0	37	0	0	0	0	0	0	0	0	0	0	0	0	0	0	0	36	0	0	0	0	0	0	0	0	1
ACACB	gene-ACACB	XM_010813915.3	protein_coding	0	0	0	37	0	0	0	0	0	0	0	0	0	0	0	0	0	0	0	36	0	0	0	0	0	0	0	0	1
ACACB	gene-ACACB	XM_010813916.3	protein_coding	0	0	0	37	0	0	0	0	0	0	0	0	0	0	0	0	0	0	0	36	0	0	0	0	0	0	0	0	1
ACACB	gene-ACACB	XM_010813917.3	protein_coding	0	0	0	34	0	0	0	0	0	0	0	0	0	0	0	0	0	0	0	34	0	0	0	0	0	0	0	0	0
ACACB	gene-ACACB	XM_010813919.3	protein_coding	0	0	0	29	0	0	0	0	0	0	0	0	0	0	0	0	0	0	0	29	0	0	0	0	0	0	0	0	0
ACAD10	gene-ACAD10	NM_001192292.1	protein_coding	0	0	0	17	0	0	0	0	0	0	0	0	2	0	0	0	0	0	0	15	0	0	0	0	0	0	0	0	0
ACAD10	gene-ACAD10	XM_010813901.3	protein_coding	0	0	0	17	0	0	0	0	0	0	0	0	2	0	0	0	0	0	0	15	0	0	0	0	0	0	0	0	0
ACAD10	gene-ACAD10	XM_010813902.3	protein_coding	0	0	0	17	0	0	0	0	0	0	0	0	2	0	0	0	0	0	0	15	0	0	0	0	0	0	0	0	0
ACAD10	gene-ACAD10	XM_010813903.3	protein_coding	0	0	0	17	0	0	0	0	0	0	0	0	2	0	0	0	0	0	0	15	0	0	0	0	0	0	0	0	0
ACAD10	gene-ACAD10	XM_010813904.2	protein_coding	0	0	0	17	0	0	0	0	0	0	0	0	2	0	0	0	0	0	0	15	0	0	0	0	0	0	0	0	0
ACAD10	gene-ACAD10	XM_010813905.3	protein_coding	0	0	0	15	0	0	0	0	0	0	0	0	2	0	0	0	0	0	0	13	0	0	0	0	0	0	0	0	0
ACAD10	gene-ACAD10	XM_024977172.1	protein_coding	0	0	0	17	0	0	0	0	0	0	0	0	2	0	0	0	0	0	0	15	0	0	0	0	0	0	0	0	0
ACAD10	gene-ACAD10	XR_238115.2		0	0	0	17	0	0	0	0	0	0	0	0	2	0	0	0	0	0	0	14	0	0	0	0	0	0	0	0	1
ACAD11	gene-ACAD11	NM_001075893.2	protein_coding	0	0	0	47	0	0	0	0	0	0	0	0	0	0	0	0	0	0	0	45	0	0	0	0	0	0	0	0	2
ACAD8	gene-ACAD8	NM_001075551.1	protein_coding	0	0	0	1	0	0	0	0	0	0	0	0	0	0	0	0	0	0	0	1	0	0	0	0	0	0	0	0	0
ACAD9	gene-ACAD9	NM_001078076.2	protein_coding	0	0	0	141	0	0	0	0	0	0	0	0	1	0	0	0	0	0	0	120	0	0	0	0	0	0	0	0	20
ACAD9	gene-ACAD9	XM_024983043.1	protein_coding	0	0	0	141	0	0	0	0	0	0	0	0	1	0	0	0	0	0	0	120	0	0	0	0	0	0	0	0	20
ACAD9	gene-ACAD9	XM_024983044.1	protein_coding	0	0	0	140	0	0	0	0	0	0	0	0	1	0	0	0	0	0	0	119	0	0	0	0	0	0	0	0	20
ACAD9	gene-ACAD9	XM_024983045.1	protein_coding	0	0	0	140	0	0	0	0	0	0	0	0	1	0	0	0	0	0	0	119	0	0	0	0	0	0	0	0	20
ACAD9	gene-ACAD9	XM_024983046.1	protein_coding	0	0	0	136	0	0	0	0	0	0	0	0	1	0	0	0	0	0	0	115	0	0	0	0	0	0	0	0	20
ACADL	gene-ACADL	NM_001076936.1	protein_coding	0	0	0	39	0	0	0	0	0	0	0	0	0	0	0	0	0	0	0	30	0	0	0	0	0	0	0	0	9
ACADL	gene-ACADL	XM_024977617.1	protein_coding	0	0	0	39	0	0	0	0	0	0	0	0	0	0	0	0	0	0	0	32	0	0	0	0	0	0	0	0	7
ACADL	gene-ACADL	XM_024977620.1	protein_coding	0	0	0	39	0	0	0	0	0	0	0	0	0	0	0	0	0	0	0	32	0	0	0	0	0	0	0	0	7
ACADL	gene-ACADL	XM_024977622.1	protein_coding	0	0	0	39	0	0	0	0	0	0	0	0	0	0	0	0	0	0	0	32	0	0	0	0	0	0	0	0	7
ACADL	gene-ACADL	XM_024977632.1	protein_coding	0	0	0	39	0	0	0	0	0	0	0	0	0	0	0	0	0	0	0	30	0	0	0	0	0	0	0	0	9
ACADM	gene-ACADM	NM_001075235.1	protein_coding	0	0	0	1	0	0	0	0	0	0	0	0	0	0	0	0	0	0	0	1	0	0	0	0	0	0	0	0	0
ACADM	gene-ACADM	XM_010803370.3	protein_coding	0	0	0	1	0	0	0	0	0	0	0	0	0	0	0	0	0	0	0	1	0	0	0	0	0	0	0	0	0
ACADS	gene-ACADS	NM_001034401.2	protein_coding	0	0	0	10	0	0	0	0	0	0	0	0	1	0	0	0	0	0	0	7	0	0	0	0	0	0	0	0	2
ACADS	gene-ACADS	XM_024977169.1	protein_coding	0	0	0	10	0	0	0	0	0	0	0	0	1	0	0	0	0	0	0	7	0	0	0	0	0	0	0	0	2
ACADSB	gene-ACADSB	NM_001017933.1	protein_coding	0	0	0	20	0	0	0	0	0	0	0	0	0	0	0	0	0	0	0	15	0	0	0	0	0	0	0	0	5
ACADSB	gene-ACADSB	XM_005225840.4	protein_coding	0	0	0	22	0	0	0	0	0	0	0	0	0	0	0	0	0	0	0	18	0	0	0	0	0	0	0	0	4
ACADVL	gene-ACADVL	NM_174494.2	protein_coding	0	0	0	3	0	0	0	0	0	0	0	0	0	0	0	0	0	0	0	2	0	0	0	0	0	0	0	0	1
ACADVL	gene-ACADVL	XM_024979617.1	protein_coding	0	0	0	3	0	0	0	0	0	0	0	0	0	0	0	0	0	0	0	2	0	0	0	0	0	0	0	0	1
ACAN	gene-ACAN	NM_173981.2	protein_coding	0	0	0	13	0	0	0	0	0	0	0	0	2	0	0	0	0	0	0	9	0	0	0	0	0	0	0	0	2
ACAN	gene-ACAN	XM_024981588.1	protein_coding	0	0	0	7	0	0	0	0	0	0	0	0	0	0	0	0	0	0	0	5	0	0	0	0	0	0	0	0	2
ACAN	gene-ACAN	XM_024981589.1	protein_coding	0	0	0	7	0	0	0	0	0	0	0	0	0	0	0	0	0	0	0	5	0	0	0	0	0	0	0	0	2
ACAN	gene-ACAN	XM_024981590.1	protein_coding	0	0	0	7	0	0	0	0	0	0	0	0	0	0	0	0	0	0	0	5	0	0	0	0	0	0	0	0	2
ACAP1	gene-ACAP1	NM_001103234.1	protein_coding	0	0	0	3	0	0	0	0	0	0	0	0	2	0	0	0	0	0	0	0	0	0	0	0	0	0	0	0	1
ACAP1	gene-ACAP1	XM_005220204.4	protein_coding	0	0	0	3	0	0	0	0	0	0	0	0	0	0	0	0	0	0	0	2	0	0	0	0	0	0	0	0	1
ACAP1	gene-ACAP1	XM_010815903.3	protein_coding	0	0	0	3	0	0	0	0	0	0	0	0	2	0	0	0	0	0	0	0	0	0	0	0	0	0	0	0	1
ACAP1	gene-ACAP1	XM_010815904.3	protein_coding	0	0	0	3	0	0	0	0	0	0	0	0	2	0	0	0	0	0	0	0	0	0	0	0	0	0	0	0	1
ACAP1	gene-ACAP1	XM_024979868.1	protein_coding	0	0	0	3	0	0	0	0	0	0	0	0	0	0	0	0	0	0	0	2	0	0	0	0	0	0	0	0	1
ACAP1	gene-ACAP1	XM_024979869.1	protein_coding	0	0	0	3	0	0	0	0	0	0	0	0	0	0	0	0	0	0	0	2	0	0	0	0	0	0	0	0	1
ACAP1	gene-ACAP1	XM_024979871.1	protein_coding	0	0	0	3	0	0	0	0	0	0	0	0	0	0	0	0	0	0	0	2	0	0	0	0	0	0	0	0	1
ACAP2	gene-ACAP2	NM_001105337.1	protein_coding	0	0	0	22	0	0	0	0	0	0	0	0	0	0	0	0	0	0	0	21	0	0	0	0	0	0	0	0	1
ACAP3	gene-ACAP3	NM_001083687.1	protein_coding	0	0	0	3	0	0	0	0	0	0	0	0	0	0	0	0	0	0	0	2	0	0	0	0	0	0	0	0	1
ACAP3	gene-ACAP3	XM_024976209.1	protein_coding	0	0	0	3	0	0	0	0	0	0	0	0	0	0	0	0	0	0	0	2	0	0	0	0	0	0	0	0	1
ACAP3	gene-ACAP3	XM_024976210.1	protein_coding	0	0	0	3	0	0	0	0	0	0	0	0	0	0	0	0	0	0	0	2	0	0	0	0	0	0	0	0	1
ACAP3	gene-ACAP3	XM_024976211.1	protein_coding	0	0	0	3	0	0	0	0	0	0	0	0	0	0	0	0	0	0	0	2	0	0	0	0	0	0	0	0	1
ACAP3	gene-ACAP3	XM_024976212.1	protein_coding	0	0	0	3	0	0	0	0	0	0	0	0	0	0	0	0	0	0	0	2	0	0	0	0	0	0	0	0	1
ACAP3	gene-ACAP3	XM_024976213.1	protein_coding	0	0	0	3	0	0	0	0	0	0	0	0	0	0	0	0	0	0	0	2	0	0	0	0	0	0	0	0	1
ACAT2	gene-ACAT2	NM_001075549.1	protein_coding	0	0	0	2	0	0	0	0	0	0	0	0	0	0	0	0	0	0	0	1	0	0	0	0	0	0	0	0	1
ACAT2	gene-ACAT2	XM_010808728.3	protein_coding	0	0	0	2	0	0	0	0	0	0	0	0	0	0	0	0	0	0	0	1	0	0	0	0	0	0	0	0	1
ACBD3	gene-ACBD3	NM_001191183.1	protein_coding	0	0	0	5	0	0	0	0	0	0	0	0	1	0	0	0	0	0	0	3	0	0	0	0	0	0	0	0	1
ACBD4	gene-ACBD4	NM_001046214.1	protein_coding	0	0	0	4	0	0	0	0	0	0	0	0	1	0	0	0	0	0	0	2	0	0	0	0	0	0	0	0	1
ACBD4	gene-ACBD4	XM_010816348.3	protein_coding	0	0	0	4	0	0	0	0	0	0	0	0	1	0	0	0	0	0	0	1	0	0	0	0	0	0	0	0	2
ACBD4	gene-ACBD4	XM_010816349.3	protein_coding	0	0	0	4	0	0	0	0	0	0	0	0	1	0	0	0	0	0	0	1	0	0	0	0	0	0	0	0	2
ACBD4	gene-ACBD4	XM_010816350.3	protein_coding	0	0	0	4	0	0	0	0	0	0	0	0	1	0	0	0	0	0	0	1	0	0	0	0	0	0	0	0	2
ACBD4	gene-ACBD4	XM_010816353.3	protein_coding	0	0	0	4	0	0	0	0	0	0	0	0	1	0	0	0	0	0	0	2	0	0	0	0	0	0	0	0	1
ACBD4	gene-ACBD4	XM_010816354.3	protein_coding	0	0	0	4	0	0	0	0	0	0	0	0	1	0	0	0	0	0	0	2	0	0	0	0	0	0	0	0	1
ACBD4	gene-ACBD4	XM_024980108.1	protein_coding	0	0	0	4	0	0	0	0	0	0	0	0	1	0	0	0	0	0	0	1	0	0	0	0	0	0	0	0	2
ACBD4	gene-ACBD4	XM_024980109.1	protein_coding	0	0	0	4	0	0	0	0	0	0	0	0	1	0	0	0	0	0	0	1	0	0	0	0	0	0	0	0	2
ACBD4	gene-ACBD4	XM_024980110.1	protein_coding	0	0	0	4	0	0	0	0	0	0	0	0	1	0	0	0	0	0	0	2	0	0	0	0	0	0	0	0	1
ACBD5	gene-ACBD5	NM_181038.3	protein_coding	0	0	0	13	0	0	0	0	0	0	0	0	0	0	0	0	0	0	0	11	0	0	0	0	0	0	0	0	2
ACBD5	gene-ACBD5	XM_005214155.3	protein_coding	0	0	0	14	0	0	0	0	0	0	0	0	1	0	0	0	0	0	0	11	0	0	0	0	0	0	0	0	2
ACBD5	gene-ACBD5	XM_005214156.3	protein_coding	0	0	0	14	0	0	0	0	0	0	0	0	1	0	0	0	0	0	0	11	0	0	0	0	0	0	0	0	2
ACBD5	gene-ACBD5	XM_005214157.4	protein_coding	0	0	0	14	0	0	0	0	0	0	0	0	1	0	0	0	0	0	0	12	0	0	0	0	0	0	0	0	1
ACBD5	gene-ACBD5	XM_025000328.1	protein_coding	0	0	0	14	0	0	0	0	0	0	0	0	1	0	0	0	0	0	0	12	0	0	0	0	0	0	0	0	1
ACBD6	gene-ACBD6	NM_001083783.1	protein_coding	0	0	0	90	0	0	0	0	0	0	0	0	1	0	0	0	0	0	0	89	0	0	0	0	0	0	0	0	0
ACBD6	gene-ACBD6	XM_024976523.1	protein_coding	0	0	0	71	0	0	0	0	0	0	0	0	5	0	0	0	0	0	0	66	0	0	0	0	0	0	0	0	0
ACBD6	gene-ACBD6	XM_024976524.1	protein_coding	0	0	0	90	0	0	0	0	0	0	0	0	1	0	0	0	0	0	0	89	0	0	0	0	0	0	0	0	0
ACCS	gene-ACCS	NM_001015526.1	protein_coding	0	0	0	24	0	0	0	0	0	0	0	0	6	0	0	0	0	0	0	16	0	0	0	0	0	0	0	0	2
ACCS	gene-ACCS	XM_005216413.4	protein_coding	0	0	0	24	0	0	0	0	0	0	0	0	6	0	0	0	0	0	0	16	0	0	0	0	0	0	0	0	2
ACCS	gene-ACCS	XM_005216414.4	protein_coding	0	0	0	24	0	0	0	0	0	0	0	0	6	0	0	0	0	0	0	16	0	0	0	0	0	0	0	0	2
ACCS	gene-ACCS	XM_005216415.4	protein_coding	0	0	0	24	0	0	0	0	0	0	0	0	6	0	0	0	0	0	0	16	0	0	0	0	0	0	0	0	2
ACCSL	gene-ACCSL	XM_024975903.1	protein_coding	0	0	0	23	0	0	0	0	0	0	0	0	2	0	0	0	0	0	0	17	0	0	0	0	0	0	0	0	4
ACD	gene-ACD	XM_002694822.5	protein_coding	0	0	0	2	0	0	0	0	0	0	0	0	0	0	0	0	0	0	0	1	0	0	0	0	0	0	0	0	1
ACD	gene-ACD	XM_010814663.3	protein_coding	0	0	0	2	0	0	0	0	0	0	0	0	0	0	0	0	0	0	0	1	0	0	0	0	0	0	0	0	1
ACD	gene-ACD	XM_010814664.3	protein_coding	0	0	0	2	0	0	0	0	0	0	0	0	0	0	0	0	0	0	0	1	0	0	0	0	0	0	0	0	1
ACD	gene-ACD	XM_010814665.3	protein_coding	0	0	0	2	0	0	0	0	0	0	0	0	0	0	0	0	0	0	0	1	0	0	0	0	0	0	0	0	1
ACD	gene-ACD	XM_010814666.3	protein_coding	0	0	0	2	0	0	0	0	0	0	0	0	0	0	0	0	0	0	0	1	0	0	0	0	0	0	0	0	1
ACD	gene-ACD	XM_024978987.1	protein_coding	0	0	0	2	0	0	0	0	0	0	0	0	0	0	0	0	0	0	0	1	0	0	0	0	0	0	0	0	1
ACE	gene-ACE	NM_001206668.1	protein_coding	0	0	0	7	0	0	0	0	0	0	0	0	2	0	0	0	0	0	0	2	0	0	0	0	0	0	0	0	3
ACE	gene-ACE	XM_024979880.1	protein_coding	0	0	0	4	0	0	0	0	0	0	0	0	0	0	0	0	0	0	0	1	0	0	0	0	0	0	0	0	3
ACE2	gene-ACE2	NM_001024502.4	protein_coding	0	0	0	4	0	0	0	0	0	0	0	0	4	0	0	0	0	0	0	0	0	0	0	0	0	0	0	0	0
ACE2	gene-ACE2	XM_005228428.4	protein_coding	0	0	0	4	0	0	0	0	0	0	0	0	0	0	0	0	0	0	0	4	0	0	0	0	0	0	0	0	0
ACE2	gene-ACE2	XM_005228429.4	protein_coding	0	0	0	4	0	0	0	0	0	0	0	0	4	0	0	0	0	0	0	0	0	0	0	0	0	0	0	0	0
ACE2	gene-ACE2	XM_015461785.2	protein_coding	0	0	0	4	0	0	0	0	0	0	0	0	0	0	0	0	0	0	0	4	0	0	0	0	0	0	0	0	0
ACE2	gene-ACE2	XM_024987850.1	protein_coding	0	0	0	4	0	0	0	0	0	0	0	0	0	0	0	0	0	0	0	4	0	0	0	0	0	0	0	0	0
ACE3	gene-ACE3	XM_015458919.2	protein_coding	0	0	0	3	0	0	0	0	0	0	0	0	1	0	0	0	0	0	0	2	0	0	0	0	0	0	0	0	0
ACER2	gene-ACER2	NM_001192775.1	protein_coding	0	0	0	14	0	0	0	0	0	0	0	0	0	0	0	0	0	0	0	13	0	0	0	0	0	0	0	0	1
ACER2	gene-ACER2	XM_010807774.3	protein_coding	0	0	0	14	0	0	0	0	0	0	0	0	0	0	0	0	0	0	0	13	0	0	0	0	0	0	0	0	1
ACER2	gene-ACER2	XM_010807776.3	protein_coding	0	0	0	14	0	0	0	0	0	0	0	0	0	0	0	0	0	0	0	13	0	0	0	0	0	0	0	0	1
ACER2	gene-ACER2	XM_010807777.3	protein_coding	0	0	0	15	0	0	0	0	0	0	0	0	1	0	0	0	0	0	0	13	0	0	0	0	0	0	0	0	1
ACER3	gene-ACER3	NM_001102285.1	protein_coding	0	0	0	28	0	0	0	0	0	0	0	0	0	0	0	0	0	0	0	26	0	0	0	0	0	0	0	0	2
ACER3	gene-ACER3	XM_005216317.4	protein_coding	0	0	0	28	0	0	0	0	0	0	0	0	0	0	0	0	0	0	0	26	0	0	0	0	0	0	0	0	2
ACER3	gene-ACER3	XM_024975532.1	protein_coding	0	0	0	28	0	0	0	0	0	0	0	0	0	0	0	0	0	0	0	26	0	0	0	0	0	0	0	0	2
ACHE	gene-ACHE	NM_001076220.1	protein_coding	0	0	0	2	0	0	0	0	0	0	0	0	0	0	0	0	0	0	0	0	0	0	0	0	0	0	0	0	2
ACHE	gene-ACHE	XM_005225194.4	protein_coding	0	0	0	2	0	0	0	0	0	0	0	0	0	0	0	0	0	0	0	0	0	0	0	0	0	0	0	0	2
ACHE	gene-ACHE	XM_005225195.4	protein_coding	0	0	0	2	0	0	0	0	0	0	0	0	0	0	0	0	0	0	0	0	0	0	0	0	0	0	0	0	2
ACHE	gene-ACHE	XM_010819588.3	protein_coding	0	0	0	2	0	0	0	0	0	0	0	0	0	0	0	0	0	0	0	0	0	0	0	0	0	0	0	0	2
ACHE	gene-ACHE	XM_010819589.3	protein_coding	0	0	0	2	0	0	0	0	0	0	0	0	0	0	0	0	0	0	0	0	0	0	0	0	0	0	0	0	2
ACHE	gene-ACHE	XM_010819590.3	protein_coding	0	0	0	2	0	0	0	0	0	0	0	0	0	0	0	0	0	0	0	0	0	0	0	0	0	0	0	0	2
ACHE	gene-ACHE	XM_010819592.3	protein_coding	0	0	0	2	0	0	0	0	0	0	0	0	0	0	0	0	0	0	0	0	0	0	0	0	0	0	0	0	2
ACHE	gene-ACHE	XM_010819593.3	protein_coding	0	0	0	2	0	0	0	0	0	0	0	0	0	0	0	0	0	0	0	0	0	0	0	0	0	0	0	0	2
ACHE	gene-ACHE	XM_015460489.2	protein_coding	0	0	0	2	0	0	0	0	0	0	0	0	0	0	0	0	0	0	0	0	0	0	0	0	0	0	0	0	2
ACHE	gene-ACHE	XM_015460490.2	protein_coding	0	0	0	2	0	0	0	0	0	0	0	0	0	0	0	0	0	0	0	0	0	0	0	0	0	0	0	0	2
ACHE	gene-ACHE	XM_024985016.1	protein_coding	0	0	0	2	0	0	0	0	0	0	0	0	0	0	0	0	0	0	0	0	0	0	0	0	0	0	0	0	2
ACKR1	gene-ACKR1	NM_001015634.1	protein_coding	0	0	0	10	0	0	0	0	0	0	0	0	7	0	0	0	0	0	0	1	0	0	0	0	0	0	0	0	2
ACKR2	gene-ACKR2	NM_001015581.1	protein_coding	0	0	0	6	0	0	0	0	0	0	0	0	1	0	0	0	0	0	0	5	0	0	0	0	0	0	0	0	0
ACKR2	gene-ACKR2	XM_005222428.4	protein_coding	0	0	0	6	0	0	0	0	0	0	0	0	1	0	0	0	0	0	0	5	0	0	0	0	0	0	0	0	0
ACKR2	gene-ACKR2	XM_010817449.3	protein_coding	0	0	0	28	0	0	0	0	0	0	0	0	1	0	0	0	0	0	0	27	0	0	0	0	0	0	0	0	0
ACKR2	gene-ACKR2	XM_015459417.2	protein_coding	0	0	0	28	0	0	0	0	0	0	0	0	1	0	0	0	0	0	0	27	0	0	0	0	0	0	0	0	0
ACKR2	gene-ACKR2	XM_024982622.1	protein_coding	0	0	0	28	0	0	0	0	0	0	0	0	1	0	0	0	0	0	0	27	0	0	0	0	0	0	0	0	0
ACKR2	gene-ACKR2	XM_024982623.1	protein_coding	0	0	0	28	0	0	0	0	0	0	0	0	1	0	0	0	0	0	0	27	0	0	0	0	0	0	0	0	0
ACKR2	gene-ACKR2	XM_024982624.1	protein_coding	0	0	0	28	0	0	0	0	0	0	0	0	1	0	0	0	0	0	0	27	0	0	0	0	0	0	0	0	0
ACKR2	gene-ACKR2	XM_024982625.1	protein_coding	0	0	0	28	0	0	0	0	0	0	0	0	1	0	0	0	0	0	0	27	0	0	0	0	0	0	0	0	0
ACKR2	gene-ACKR2	XM_024982626.1	protein_coding	0	0	0	28	0	0	0	0	0	0	0	0	1	0	0	0	0	0	0	27	0	0	0	0	0	0	0	0	0
ACKR2	gene-ACKR2	XM_024982628.1	protein_coding	0	0	0	18	0	0	0	0	0	0	0	0	7	0	0	0	0	0	0	11	0	0	0	0	0	0	0	0	0
ACKR2	gene-ACKR2	XR_003031738.1		0	0	0	12	0	0	0	0	0	0	0	0	4	0	0	0	0	0	0	8	0	0	0	0	0	0	0	0	0
ACKR2	gene-ACKR2	XR_003031739.1		0	0	0	12	0	0	0	0	0	0	0	0	4	0	0	0	0	0	0	8	0	0	0	0	0	0	0	0	0
ACKR2	gene-ACKR2	XR_003031740.1		0	0	0	12	0	0	0	0	0	0	0	0	4	0	0	0	0	0	0	8	0	0	0	0	0	0	0	0	0
ACKR2	gene-ACKR2	XR_003031741.1		0	0	0	12	0	0	0	0	0	0	0	0	4	0	0	0	0	0	0	8	0	0	0	0	0	0	0	0	0
ACKR2	gene-ACKR2	XR_003031742.1		0	0	0	12	0	0	0	0	0	0	0	0	4	0	0	0	0	0	0	8	0	0	0	0	0	0	0	0	0
ACKR2	gene-ACKR2	XR_003031743.1		0	0	0	12	0	0	0	0	0	0	0	0	4	0	0	0	0	0	0	5	0	0	0	0	0	0	0	0	3
ACKR2	gene-ACKR2	XR_003031744.1		0	0	0	12	0	0	0	0	0	0	0	0	4	0	0	0	0	0	0	4	0	0	0	0	0	0	0	0	4
ACKR3	gene-ACKR3	NM_001098381.2	protein_coding	0	0	0	12	0	0	0	0	0	0	0	0	0	0	0	0	0	0	0	6	0	0	0	0	0	0	0	0	6
ACKR4	gene-ACKR4	NM_174265.2	protein_coding	0	0	0	2	0	0	0	0	0	0	0	0	1	0	0	0	0	0	0	1	0	0	0	0	0	0	0	0	0
ACKR4	gene-ACKR4	XM_015473488.2	protein_coding	0	0	0	5	0	0	0	0	0	0	0	0	1	0	0	0	0	0	0	1	0	0	0	0	0	0	0	0	3
ACLY	gene-ACLY	NM_001037457.1	protein_coding	0	0	0	16	0	0	0	0	0	0	0	0	4	0	0	0	0	0	0	11	0	0	0	0	0	0	0	0	1
ACLY	gene-ACLY	XM_005220713.4	protein_coding	0	0	0	16	0	0	0	0	0	0	0	0	4	0	0	0	0	0	0	11	0	0	0	0	0	0	0	0	1
ACLY	gene-ACLY	XM_005220715.4	protein_coding	0	0	0	16	0	0	0	0	0	0	0	0	4	0	0	0	0	0	0	11	0	0	0	0	0	0	0	0	1
ACMSD	gene-ACMSD	NM_001075694.1	protein_coding	0	0	0	16	0	0	0	0	0	0	0	0	0	0	0	0	0	0	0	13	0	0	0	0	0	0	0	0	3
ACMSD	gene-ACMSD	XM_015475769.2	protein_coding	0	0	0	16	0	0	0	0	0	0	0	0	0	0	0	0	0	0	0	14	0	0	0	0	0	0	0	0	2
ACMSD	gene-ACMSD	XM_015475773.2	protein_coding	0	0	0	16	0	0	0	0	0	0	0	0	0	0	0	0	0	0	0	14	0	0	0	0	0	0	0	0	2
ACMSD	gene-ACMSD	XR_233606.4		0	0	0	13	0	0	0	0	0	0	0	0	0	0	0	0	0	0	0	11	0	0	0	0	0	0	0	0	2
ACO1	gene-ACO1	NM_001075591.1	protein_coding	0	0	0	29	0	0	0	0	0	0	0	0	6	0	0	0	0	0	0	19	0	0	0	0	0	0	0	0	4
ACO1	gene-ACO1	XM_005209852.4	protein_coding	0	0	0	28	0	0	0	0	0	0	0	0	6	0	0	0	0	0	0	19	0	0	0	0	0	0	0	0	3
ACO1	gene-ACO1	XM_024995652.1	protein_coding	0	0	0	28	0	0	0	0	0	0	0	0	5	0	0	0	0	0	0	19	0	0	0	0	0	0	0	0	4
ACOD1	gene-ACOD1	XM_005213873.4	protein_coding	0	0	0	15	0	0	0	0	0	0	0	0	7	0	0	0	0	0	0	4	0	0	0	0	0	0	0	0	4
ACOD1	gene-ACOD1	XM_025000141.1	protein_coding	0	0	0	15	0	0	0	0	0	0	0	0	7	0	0	0	0	0	0	4	0	0	0	0	0	0	0	0	4
ACOT11	gene-ACOT11	NM_001103275.1	protein_coding	0	0	0	12	0	0	0	0	0	0	0	0	3	0	0	0	0	0	0	9	0	0	0	0	0	0	0	0	0
ACOT13	gene-ACOT13	NM_001101845.2	protein_coding	0	0	0	1	0	0	0	0	0	0	0	0	0	0	0	0	0	0	0	1	0	0	0	0	0	0	0	0	0
ACOT2	gene-ACOT2	NM_001101938.1	protein_coding	0	0	0	8	0	0	0	0	0	0	0	0	1	0	0	0	0	0	0	6	0	0	0	0	0	0	0	0	1
ACOT2	gene-ACOT2-2	XM_002690999.6	protein_coding	0	0	0	38	0	0	0	0	0	0	0	0	14	0	0	0	0	0	0	12	0	0	0	0	0	0	0	0	12
ACOT4	gene-ACOT4	NM_001098941.2	protein_coding	0	0	0	6	0	0	0	0	0	0	0	0	3	0	0	0	0	0	0	2	0	0	0	0	0	0	0	0	1
ACOT6	gene-ACOT6	XM_002691001.6	protein_coding	0	0	0	22	0	0	0	0	0	0	0	0	13	0	0	0	0	0	0	9	0	0	0	0	0	0	0	0	0
ACOT6	gene-ACOT6	XM_010809596.3	protein_coding	0	0	0	22	0	0	0	0	0	0	0	0	15	0	0	0	0	0	0	6	0	0	0	0	0	0	0	0	1
ACOT7	gene-ACOT7	NM_001075682.2	protein_coding	0	0	0	2	0	0	0	0	0	0	0	0	0	0	0	0	0	0	0	2	0	0	0	0	0	0	0	0	0
ACOT7	gene-ACOT7	XM_005217080.3	protein_coding	0	0	0	2	0	0	0	0	0	0	0	0	0	0	0	0	0	0	0	2	0	0	0	0	0	0	0	0	0
ACOT7	gene-ACOT7	XM_005217081.4	protein_coding	0	0	0	1	0	0	0	0	0	0	0	0	0	0	0	0	0	0	0	1	0	0	0	0	0	0	0	0	0
ACOT7	gene-ACOT7	XM_005217082.3	protein_coding	0	0	0	2	0	0	0	0	0	0	0	0	0	0	0	0	0	0	0	2	0	0	0	0	0	0	0	0	0
ACOT7	gene-ACOT7	XM_024976202.1	protein_coding	0	0	0	1	0	0	0	0	0	0	0	0	0	0	0	0	0	0	0	1	0	0	0	0	0	0	0	0	0
ACOT7	gene-ACOT7	XR_003029598.1		0	0	0	2	0	0	0	0	0	0	0	0	0	0	0	0	0	0	0	2	0	0	0	0	0	0	0	0	0
ACOT8	gene-ACOT8	NM_001075157.2	protein_coding	0	0	0	18	0	0	0	0	0	0	0	0	2	0	0	0	0	0	0	13	0	0	0	0	0	0	0	0	3
ACOT8	gene-ACOT8	XM_005214519.4	protein_coding	0	0	0	18	0	0	0	0	0	0	0	0	2	0	0	0	0	0	0	13	0	0	0	0	0	0	0	0	3
ACOT8	gene-ACOT8	XM_005214520.3	protein_coding	0	0	0	18	0	0	0	0	0	0	0	0	2	0	0	0	0	0	0	13	0	0	0	0	0	0	0	0	3
ACOX1	gene-ACOX1	NM_001035289.3	protein_coding	0	0	0	1	0	0	0	0	0	0	0	0	1	0	0	0	0	0	0	0	0	0	0	0	0	0	0	0	0
ACOX1	gene-ACOX1	XM_024980019.1	protein_coding	0	0	0	1	0	0	0	0	0	0	0	0	1	0	0	0	0	0	0	0	0	0	0	0	0	0	0	0	0
ACOX1	gene-ACOX1	XM_024980020.1	protein_coding	0	0	0	1	0	0	0	0	0	0	0	0	1	0	0	0	0	0	0	0	0	0	0	0	0	0	0	0	0
ACOX2	gene-ACOX2	NM_001102015.2	protein_coding	0	0	0	12	0	0	0	0	0	0	0	0	1	0	0	0	0	0	0	5	0	0	0	0	0	0	0	0	6
ACOX2	gene-ACOX2	XM_015459565.2	protein_coding	0	0	0	12	0	0	0	0	0	0	0	0	1	0	0	0	0	0	0	5	0	0	0	0	0	0	0	0	6
ACOX2	gene-ACOX2	XM_015459566.2	protein_coding	0	0	0	12	0	0	0	0	0	0	0	0	1	0	0	0	0	0	0	5	0	0	0	0	0	0	0	0	6
ACOX2	gene-ACOX2	XM_015459567.2	protein_coding	0	0	0	12	0	0	0	0	0	0	0	0	1	0	0	0	0	0	0	5	0	0	0	0	0	0	0	0	6
ACOX2	gene-ACOX2	XM_015459568.2	protein_coding	0	0	0	11	0	0	0	0	0	0	0	0	0	0	0	0	0	0	0	5	0	0	0	0	0	0	0	0	6
ACOX2	gene-ACOX2	XM_015459570.2	protein_coding	0	0	0	12	0	0	0	0	0	0	0	0	1	0	0	0	0	0	0	5	0	0	0	0	0	0	0	0	6
ACOX2	gene-ACOX2	XM_015459571.2	protein_coding	0	0	0	12	0	0	0	0	0	0	0	0	1	0	0	0	0	0	0	5	0	0	0	0	0	0	0	0	6
ACOX2	gene-ACOX2	XM_015459572.2	protein_coding	0	0	0	12	0	0	0	0	0	0	0	0	1	0	0	0	0	0	0	5	0	0	0	0	0	0	0	0	6
ACOX2	gene-ACOX2	XM_015459575.2	protein_coding	0	0	0	11	0	0	0	0	0	0	0	0	0	0	0	0	0	0	0	5	0	0	0	0	0	0	0	0	6
ACOX2	gene-ACOX2	XM_015459576.2	protein_coding	0	0	0	12	0	0	0	0	0	0	0	0	1	0	0	0	0	0	0	5	0	0	0	0	0	0	0	0	6
ACOX2	gene-ACOX2	XM_015459577.2	protein_coding	0	0	0	12	0	0	0	0	0	0	0	0	1	0	0	0	0	0	0	5	0	0	0	0	0	0	0	0	6
ACOX2	gene-ACOX2	XM_024982654.1	protein_coding	0	0	0	12	0	0	0	0	0	0	0	0	1	0	0	0	0	0	0	5	0	0	0	0	0	0	0	0	6
ACOX2	gene-ACOX2	XM_024982655.1	protein_coding	0	0	0	12	0	0	0	0	0	0	0	0	1	0	0	0	0	0	0	5	0	0	0	0	0	0	0	0	6
ACOX2	gene-ACOX2	XM_024982656.1	protein_coding	0	0	0	12	0	0	0	0	0	0	0	0	1	0	0	0	0	0	0	5	0	0	0	0	0	0	0	0	6
ACOX2	gene-ACOX2	XM_024982657.1	protein_coding	0	0	0	11	0	0	0	0	0	0	0	0	0	0	0	0	0	0	0	5	0	0	0	0	0	0	0	0	6
ACOX2	gene-ACOX2	XM_024982658.1	protein_coding	0	0	0	11	0	0	0	0	0	0	0	0	0	0	0	0	0	0	0	5	0	0	0	0	0	0	0	0	6
ACOX3	gene-ACOX3	NM_001103236.1	protein_coding	0	0	0	43	0	0	0	0	0	0	0	0	0	0	0	0	0	0	0	40	0	0	0	0	0	0	0	0	3
ACOX3	gene-ACOX3	XM_024993139.1	protein_coding	0	0	0	43	0	0	0	0	0	0	0	0	0	0	0	0	0	0	0	40	0	0	0	0	0	0	0	0	3
ACOX3	gene-ACOX3	XM_024993140.1	protein_coding	0	0	0	39	0	0	0	0	0	0	0	0	6	0	0	0	0	0	0	30	0	0	0	0	0	0	0	0	3
ACOX3	gene-ACOX3	XM_024993141.1	protein_coding	0	0	0	40	0	0	0	0	0	0	0	0	7	0	0	0	0	0	0	30	0	0	0	0	0	0	0	0	3
ACOX3	gene-ACOX3	XR_003035010.1		0	0	0	43	0	0	0	0	0	0	0	0	0	0	0	0	0	0	0	40	0	0	0	0	0	0	0	0	3
ACOX3	gene-ACOX3	XR_003035011.1		0	0	0	43	0	0	0	0	0	0	0	0	0	0	0	0	0	0	0	40	0	0	0	0	0	0	0	0	3
ACOXL	gene-ACOXL	XM_002691158.6	protein_coding	0	0	0	320	0	0	0	0	0	0	0	0	4	0	0	0	0	0	0	313	0	0	0	0	0	0	0	0	3
ACOXL	gene-ACOXL	XM_010809768.3	protein_coding	0	0	0	288	0	0	0	0	0	0	0	0	4	0	0	0	0	0	0	237	0	0	0	0	0	0	0	0	47
ACOXL	gene-ACOXL	XM_024999273.1	protein_coding	0	0	0	288	0	0	0	0	0	0	0	0	4	0	0	0	0	0	0	237	0	0	0	0	0	0	0	0	47
ACOXL	gene-ACOXL	XM_024999274.1	protein_coding	0	0	0	132	0	0	0	0	0	0	0	0	4	0	0	0	0	0	0	128	0	0	0	0	0	0	0	0	0
ACOXL	gene-ACOXL	XR_003037073.1		0	0	0	320	0	0	0	0	0	0	0	0	4	0	0	0	0	0	0	313	0	0	0	0	0	0	0	0	3
ACOXL	gene-ACOXL	XR_809579.3		0	0	0	283	0	0	0	0	0	0	0	0	4	0	0	0	0	0	0	231	0	0	0	0	0	0	0	0	48
ACP1	gene-ACP1	NM_173978.2	protein_coding	0	0	0	4	0	0	0	0	0	0	0	0	1	0	0	0	0	0	0	2	0	0	0	0	0	0	0	0	1
ACP2	gene-ACP2	NM_001076058.3	protein_coding	0	0	0	7	0	0	0	0	0	0	0	0	1	0	0	0	0	0	0	4	0	0	0	0	0	0	0	0	2
ACP2	gene-ACP2	NM_001357044.1	protein_coding	0	0	0	7	0	0	0	0	0	0	0	0	1	0	0	0	0	0	0	4	0	0	0	0	0	0	0	0	2
ACP2	gene-ACP2	XM_005216483.3	protein_coding	0	0	0	7	0	0	0	0	0	0	0	0	1	0	0	0	0	0	0	4	0	0	0	0	0	0	0	0	2
ACP2	gene-ACP2	XM_005216484.3	protein_coding	0	0	0	7	0	0	0	0	0	0	0	0	1	0	0	0	0	0	0	4	0	0	0	0	0	0	0	0	2
ACP4	gene-ACP4	NM_001206967.1	protein_coding	0	0	0	10	0	0	0	0	0	0	0	0	2	0	0	0	0	0	0	2	0	0	0	0	0	0	0	0	6
ACP6	gene-ACP6	NM_001099373.2	protein_coding	0	0	0	13	0	0	0	0	0	0	0	0	2	0	0	0	0	0	0	11	0	0	0	0	0	0	0	0	0
ACP7	gene-ACP7	NM_001192532.1	protein_coding	0	0	0	6	0	0	0	0	0	0	0	0	1	0	0	0	0	0	0	5	0	0	0	0	0	0	0	0	0
ACPP	gene-ACPP	NM_001098866.1	protein_coding	0	0	0	14	0	0	0	0	0	0	0	0	3	0	0	0	0	0	0	11	0	0	0	0	0	0	0	0	0
ACPP	gene-ACPP	XM_005201942.4	protein_coding	0	0	0	17	0	0	0	0	0	0	0	0	0	0	0	0	0	0	0	17	0	0	0	0	0	0	0	0	0
ACPP	gene-ACPP	XM_010801603.3	protein_coding	0	0	0	15	0	0	0	0	0	0	0	0	3	0	0	0	0	0	0	12	0	0	0	0	0	0	0	0	0
ACRBP	gene-ACRBP	XM_002687869.5	protein_coding	0	0	0	3	0	0	0	0	0	0	0	0	0	0	0	0	0	0	0	3	0	0	0	0	0	0	0	0	0
ACRBP	gene-ACRBP	XM_010805597.3	protein_coding	0	0	0	3	0	0	0	0	0	0	0	0	0	0	0	0	0	0	0	3	0	0	0	0	0	0	0	0	0
ACRBP	gene-ACRBP	XM_010805598.3	protein_coding	0	0	0	3	0	0	0	0	0	0	0	0	0	0	0	0	0	0	0	3	0	0	0	0	0	0	0	0	0
ACSBG1	gene-ACSBG1	NM_001024548.1	protein_coding	0	0	0	11	0	0	0	0	0	0	0	0	0	0	0	0	0	0	0	8	0	0	0	0	0	0	0	0	3
ACSBG1	gene-ACSBG1	XM_024981755.1	protein_coding	0	0	0	11	0	0	0	0	0	0	0	0	0	0	0	0	0	0	0	8	0	0	0	0	0	0	0	0	3
ACSBG1	gene-ACSBG1	XM_024981756.1	protein_coding	0	0	0	11	0	0	0	0	0	0	0	0	0	0	0	0	0	0	0	8	0	0	0	0	0	0	0	0	3
ACSBG2	gene-ACSBG2	XM_024994958.1	protein_coding	0	0	0	23	0	0	0	0	0	0	0	0	0	0	0	0	0	0	0	22	0	0	0	0	0	0	0	0	1
ACSBG2	gene-ACSBG2	XM_024994959.1	protein_coding	0	0	0	23	0	0	0	0	0	0	0	0	0	0	0	0	0	0	0	22	0	0	0	0	0	0	0	0	1
ACSBG2	gene-ACSBG2	XM_024994960.1	protein_coding	0	0	0	23	0	0	0	0	0	0	0	0	0	0	0	0	0	0	0	22	0	0	0	0	0	0	0	0	1
ACSBG2	gene-ACSBG2	XM_024994961.1	protein_coding	0	0	0	23	0	0	0	0	0	0	0	0	0	0	0	0	0	0	0	22	0	0	0	0	0	0	0	0	1
ACSBG2	gene-ACSBG2	XM_024994962.1	protein_coding	0	0	0	23	0	0	0	0	0	0	0	0	0	0	0	0	0	0	0	22	0	0	0	0	0	0	0	0	1
ACSBG2	gene-ACSBG2	XM_024994963.1	protein_coding	0	0	0	19	0	0	0	0	0	0	0	0	1	0	0	0	0	0	0	17	0	0	0	0	0	0	0	0	1
ACSF2	gene-ACSF2	NM_001078112.1	protein_coding	0	0	0	5	0	0	0	0	0	0	0	0	1	0	0	0	0	0	0	3	0	0	0	0	0	0	0	0	1
ACSL1	gene-ACSL1	NM_001076085.1	protein_coding	0	0	0	8	0	0	0	0	0	0	0	0	1	0	0	0	0	0	0	7	0	0	0	0	0	0	0	0	0
ACSL1	gene-ACSL1	XM_005225993.4	protein_coding	0	0	0	7	0	0	0	0	0	0	0	0	1	0	0	0	0	0	0	6	0	0	0	0	0	0	0	0	0
ACSL1	gene-ACSL1	XM_005225994.4	protein_coding	0	0	0	7	0	0	0	0	0	0	0	0	1	0	0	0	0	0	0	6	0	0	0	0	0	0	0	0	0
ACSL1	gene-ACSL1	XM_010820261.3	protein_coding	0	0	0	7	0	0	0	0	0	0	0	0	1	0	0	0	0	0	0	6	0	0	0	0	0	0	0	0	0
ACSL1	gene-ACSL1	XM_024986300.1	protein_coding	0	0	0	8	0	0	0	0	0	0	0	0	1	0	0	0	0	0	0	7	0	0	0	0	0	0	0	0	0
ACSL4	gene-ACSL4	XM_002699866.5	protein_coding	0	0	0	38	0	0	0	0	0	0	0	0	1	0	0	0	0	0	0	37	0	0	0	0	0	0	0	0	0
ACSL4	gene-ACSL4	XM_015461583.2	protein_coding	0	0	0	38	0	0	0	0	0	0	0	0	1	0	0	0	0	0	0	37	0	0	0	0	0	0	0	0	0
ACSL4	gene-ACSL4	XM_015461585.1	protein_coding	0	0	0	35	0	0	0	0	0	0	0	0	2	0	0	0	0	0	0	33	0	0	0	0	0	0	0	0	0
ACSL4	gene-ACSL4	XM_015461586.2	protein_coding	0	0	0	38	0	0	0	0	0	0	0	0	1	0	0	0	0	0	0	37	0	0	0	0	0	0	0	0	0
ACSL4	gene-ACSL4	XM_015461587.2	protein_coding	0	0	0	35	0	0	0	0	0	0	0	0	2	0	0	0	0	0	0	33	0	0	0	0	0	0	0	0	0
ACSL4	gene-ACSL4	XM_024988727.1	protein_coding	0	0	0	38	0	0	0	0	0	0	0	0	1	0	0	0	0	0	0	37	0	0	0	0	0	0	0	0	0
ACSL4	gene-ACSL4	XM_024988728.1	protein_coding	0	0	0	38	0	0	0	0	0	0	0	0	1	0	0	0	0	0	0	37	0	0	0	0	0	0	0	0	0
ACSL5	gene-ACSL5	NM_001075650.1	protein_coding	0	0	0	5	0	0	0	0	0	0	0	0	0	0	0	0	0	0	0	4	0	0	0	0	0	0	0	0	1
ACSL5	gene-ACSL5	XM_005225736.2	protein_coding	0	0	0	5	0	0	0	0	0	0	0	0	0	0	0	0	0	0	0	4	0	0	0	0	0	0	0	0	1
ACSL5	gene-ACSL5	XM_005225737.4	protein_coding	0	0	0	5	0	0	0	0	0	0	0	0	0	0	0	0	0	0	0	4	0	0	0	0	0	0	0	0	1
ACSL5	gene-ACSL5	XM_005225738.4	protein_coding	0	0	0	5	0	0	0	0	0	0	0	0	0	0	0	0	0	0	0	4	0	0	0	0	0	0	0	0	1
ACSL5	gene-ACSL5	XM_005225739.4	protein_coding	0	0	0	5	0	0	0	0	0	0	0	0	0	0	0	0	0	0	0	4	0	0	0	0	0	0	0	0	1
ACSL5	gene-ACSL5	XM_010820034.2	protein_coding	0	0	0	5	0	0	0	0	0	0	0	0	0	0	0	0	0	0	0	4	0	0	0	0	0	0	0	0	1
ACSL5	gene-ACSL5	XM_024985596.1	protein_coding	0	0	0	5	0	0	0	0	0	0	0	0	0	0	0	0	0	0	0	4	0	0	0	0	0	0	0	0	1
ACSL5	gene-ACSL5	XM_024985597.1	protein_coding	0	0	0	5	0	0	0	0	0	0	0	0	0	0	0	0	0	0	0	4	0	0	0	0	0	0	0	0	1
ACSL5	gene-ACSL5	XM_024985598.1	protein_coding	0	0	0	5	0	0	0	0	0	0	0	0	1	0	0	0	0	0	0	3	0	0	0	0	0	0	0	0	1
ACSL6	gene-ACSL6	NM_001038042.2	protein_coding	0	0	0	15	0	0	0	0	0	0	0	0	1	0	0	0	0	0	0	14	0	0	0	0	0	0	0	0	0
ACSL6	gene-ACSL6	XM_005209031.4	protein_coding	0	0	0	16	0	0	0	0	0	0	0	0	1	0	0	0	0	0	0	15	0	0	0	0	0	0	0	0	0
ACSL6	gene-ACSL6	XM_005209032.4	protein_coding	0	0	0	16	0	0	0	0	0	0	0	0	1	0	0	0	0	0	0	15	0	0	0	0	0	0	0	0	0
ACSL6	gene-ACSL6	XM_010807042.3	protein_coding	0	0	0	16	0	0	0	0	0	0	0	0	1	0	0	0	0	0	0	15	0	0	0	0	0	0	0	0	0
ACSL6	gene-ACSL6	XM_010807043.3	protein_coding	0	0	0	14	0	0	0	0	0	0	0	0	1	0	0	0	0	0	0	13	0	0	0	0	0	0	0	0	0
ACSL6	gene-ACSL6	XM_010807044.3	protein_coding	0	0	0	16	0	0	0	0	0	0	0	0	1	0	0	0	0	0	0	15	0	0	0	0	0	0	0	0	0
ACSL6	gene-ACSL6	XM_024993944.1	protein_coding	0	0	0	16	0	0	0	0	0	0	0	0	1	0	0	0	0	0	0	15	0	0	0	0	0	0	0	0	0
ACSL6	gene-ACSL6	XM_024993945.1	protein_coding	0	0	0	16	0	0	0	0	0	0	0	0	0	0	0	0	0	0	0	16	0	0	0	0	0	0	0	0	0
ACSL6	gene-ACSL6	XM_024993946.1	protein_coding	0	0	0	16	0	0	0	0	0	0	0	0	1	0	0	0	0	0	0	15	0	0	0	0	0	0	0	0	0
ACSL6	gene-ACSL6	XM_024993947.1	protein_coding	0	0	0	16	0	0	0	0	0	0	0	0	1	0	0	0	0	0	0	15	0	0	0	0	0	0	0	0	0
ACSL6	gene-ACSL6	XM_024993948.1	protein_coding	0	0	0	16	0	0	0	0	0	0	0	0	1	0	0	0	0	0	0	15	0	0	0	0	0	0	0	0	0
ACSL6	gene-ACSL6	XR_001500614.2		0	0	0	16	0	0	0	0	0	0	0	0	1	0	0	0	0	0	0	15	0	0	0	0	0	0	0	0	0
ACSM1	gene-ACSM1	NM_174682.2	protein_coding	0	0	0	16	0	0	0	0	0	0	0	0	1	0	0	0	0	0	0	14	0	0	0	0	0	0	0	0	1
ACSM1	gene-ACSM1	XM_005224691.4	protein_coding	0	0	0	16	0	0	0	0	0	0	0	0	1	0	0	0	0	0	0	14	0	0	0	0	0	0	0	0	1
ACSM1	gene-ACSM1	XM_005224692.4	protein_coding	0	0	0	16	0	0	0	0	0	0	0	0	1	0	0	0	0	0	0	14	0	0	0	0	0	0	0	0	1
ACSM1	gene-ACSM1	XM_015460313.2	protein_coding	0	0	0	16	0	0	0	0	0	0	0	0	1	0	0	0	0	0	0	14	0	0	0	0	0	0	0	0	1
ACSM2B	gene-ACSM2B	NM_001101952.2	protein_coding	0	0	0	1	0	0	0	0	0	0	0	0	1	0	0	0	0	0	0	0	0	0	0	0	0	0	0	0	0
ACSM2B	gene-ACSM2B	XM_024984800.1	protein_coding	0	0	0	2	0	0	0	0	0	0	0	0	1	0	0	0	0	0	0	1	0	0	0	0	0	0	0	0	0
ACSM2B	gene-ACSM2B	XM_024984801.1	protein_coding	0	0	0	2	0	0	0	0	0	0	0	0	1	0	0	0	0	0	0	1	0	0	0	0	0	0	0	0	0
ACSM3	gene-ACSM3	XM_002697986.6	protein_coding	0	0	0	22	0	0	0	0	0	0	0	0	0	0	0	0	0	0	0	22	0	0	0	0	0	0	0	0	0
ACSM4	gene-ACSM4	XM_002698016.5	protein_coding	0	0	0	4	0	0	0	0	0	0	0	0	0	0	0	0	0	0	0	4	0	0	0	0	0	0	0	0	0
ACSM5	gene-ACSM5	XM_002697984.5	protein_coding	0	0	0	4	0	0	0	0	0	0	0	0	0	0	0	0	0	0	0	2	0	0	0	0	0	0	0	0	2
ACSM5	gene-ACSM5	XM_024985238.1	protein_coding	0	0	0	4	0	0	0	0	0	0	0	0	0	0	0	0	0	0	0	2	0	0	0	0	0	0	0	0	2
ACSM5	gene-ACSM5	XM_024985239.1	protein_coding	0	0	0	4	0	0	0	0	0	0	0	0	0	0	0	0	0	0	0	2	0	0	0	0	0	0	0	0	2
ACSM5	gene-ACSM5	XM_024985241.1	protein_coding	0	0	0	4	0	0	0	0	0	0	0	0	0	0	0	0	0	0	0	2	0	0	0	0	0	0	0	0	2
ACSM5	gene-ACSM5	XR_003032608.1		0	0	0	4	0	0	0	0	0	0	0	0	0	0	0	0	0	0	0	2	0	0	0	0	0	0	0	0	2
ACSS1	gene-ACSS1	NM_174746.2	protein_coding	0	0	0	21	0	0	0	0	0	0	0	0	2	0	0	0	0	0	0	15	0	0	0	0	0	0	0	0	4
ACSS1	gene-ACSS1	XM_025000325.1	protein_coding	0	0	0	21	0	0	0	0	0	0	0	0	2	0	0	0	0	0	0	15	0	0	0	0	0	0	0	0	4
ACSS1	gene-ACSS1	XM_025000326.1	protein_coding	0	0	0	21	0	0	0	0	0	0	0	0	2	0	0	0	0	0	0	15	0	0	0	0	0	0	0	0	4
ACSS1	gene-ACSS1	XR_003037668.1		0	0	0	21	0	0	0	0	0	0	0	0	2	0	0	0	0	0	0	15	0	0	0	0	0	0	0	0	4
ACSS2	gene-ACSS2	NM_001105339.1	protein_coding	0	0	0	1	0	0	0	0	0	0	0	0	0	0	0	0	0	0	0	1	0	0	0	0	0	0	0	0	0
ACSS2	gene-ACSS2	XM_005214586.3	protein_coding	0	0	0	1	0	0	0	0	0	0	0	0	0	0	0	0	0	0	0	1	0	0	0	0	0	0	0	0	0
ACSS2	gene-ACSS2	XM_010811409.3	protein_coding	0	0	0	1	0	0	0	0	0	0	0	0	0	0	0	0	0	0	0	1	0	0	0	0	0	0	0	0	0
ACSS2	gene-ACSS2	XM_025000407.1	protein_coding	0	0	0	1	0	0	0	0	0	0	0	0	0	0	0	0	0	0	0	1	0	0	0	0	0	0	0	0	0
ACSS3	gene-ACSS3	NM_001102137.2	protein_coding	0	0	0	118	0	0	0	0	0	0	0	0	4	0	0	0	0	0	0	113	0	0	0	0	0	0	0	0	1
ACSS3	gene-ACSS3	XM_010804755.3	protein_coding	0	0	0	118	0	0	0	0	0	0	0	0	4	0	0	0	0	0	0	114	0	0	0	0	0	0	0	0	0
ACSS3	gene-ACSS3	XM_010804756.3	protein_coding	0	0	0	118	0	0	0	0	0	0	0	0	4	0	0	0	0	0	0	114	0	0	0	0	0	0	0	0	0
ACSS3	gene-ACSS3	XM_024991869.1	protein_coding	0	0	0	111	0	0	0	0	0	0	0	0	4	0	0	0	0	0	0	106	0	0	0	0	0	0	0	0	1
ACTA1	gene-ACTA1	NM_174225.1	protein_coding	0	0	0	1	0	0	0	0	0	0	0	0	0	0	0	0	0	0	0	0	0	0	0	0	0	0	0	0	1
ACTA1	gene-ACTA1	XM_005226192.3	protein_coding	0	0	0	1	0	0	0	0	0	0	0	0	0	0	0	0	0	0	0	0	0	0	0	0	0	0	0	0	1
ACTB	gene-ACTB	NM_173979.3	protein_coding	0	0	0	4	0	0	0	0	0	0	0	0	1	0	0	0	0	0	0	1	0	0	0	0	0	0	0	0	2
ACTBL2	gene-ACTBL2	XM_010816767.2	protein_coding	0	0	0	2	0	0	0	0	0	0	0	0	2	0	0	0	0	0	0	0	0	0	0	0	0	0	0	0	0
ACTBL2	gene-ACTBL2	XM_024981459.1	protein_coding	0	0	0	2	0	0	0	0	0	0	0	0	2	0	0	0	0	0	0	0	0	0	0	0	0	0	0	0	0
ACTC1	gene-ACTC1	NM_001034585.2	protein_coding	0	0	0	4	0	0	0	0	0	0	0	0	0	0	0	0	0	0	0	1	0	0	0	0	0	0	0	0	3
ACTG2	gene-ACTG2	NM_001013592.1	protein_coding	0	0	0	24	0	0	0	0	0	0	0	0	0	0	0	0	0	0	0	24	0	0	0	0	0	0	0	0	0
ACTL6B	gene-ACTL6B	NM_001083370.1	protein_coding	0	0	0	3	0	0	0	0	0	0	0	0	2	0	0	0	0	0	0	1	0	0	0	0	0	0	0	0	0
ACTL8	gene-ACTL8	XM_015460724.2	protein_coding	0	0	0	1	0	0	0	0	0	0	0	0	0	0	0	0	0	0	0	0	0	0	0	0	0	0	0	0	1
ACTL9	gene-ACTL9	NM_001038569.2	protein_coding	0	0	0	5	0	0	0	0	0	0	0	0	3	0	0	0	0	0	0	0	0	0	0	0	0	0	0	0	2
ACTN1	gene-ACTN1	NM_001035351.2	protein_coding	0	0	0	83	0	0	0	0	0	0	0	0	2	0	0	0	0	0	0	78	0	0	0	0	0	0	0	0	3
ACTN1	gene-ACTN1	XM_005211976.2	protein_coding	0	0	0	84	0	0	0	0	0	0	0	0	3	0	0	0	0	0	0	78	0	0	0	0	0	0	0	0	3
ACTN1	gene-ACTN1	XM_005211978.3	protein_coding	0	0	0	83	0	0	0	0	0	0	0	0	2	0	0	0	0	0	0	78	0	0	0	0	0	0	0	0	3
ACTN1	gene-ACTN1	XM_005211979.2	protein_coding	0	0	0	84	0	0	0	0	0	0	0	0	3	0	0	0	0	0	0	78	0	0	0	0	0	0	0	0	3
ACTN1	gene-ACTN1	XM_010809468.2	protein_coding	0	0	0	81	0	0	0	0	0	0	0	0	0	0	0	0	0	0	0	78	0	0	0	0	0	0	0	0	3
ACTN2	gene-ACTN2	NM_001034635.1	protein_coding	0	0	0	10	0	0	0	0	0	0	0	0	2	0	0	0	0	0	0	8	0	0	0	0	0	0	0	0	0
ACTN4	gene-ACTN4	NM_001098052.1	protein_coding	0	0	0	1	0	0	0	0	0	0	0	0	0	0	0	0	0	0	0	1	0	0	0	0	0	0	0	0	0
ACTN4	gene-ACTN4	XM_024978277.1	protein_coding	0	0	0	1	0	0	0	0	0	0	0	0	0	0	0	0	0	0	0	1	0	0	0	0	0	0	0	0	0
ACTN4	gene-ACTN4	XM_024978278.1	protein_coding	0	0	0	1	0	0	0	0	0	0	0	0	0	0	0	0	0	0	0	1	0	0	0	0	0	0	0	0	0
ACTN4	gene-ACTN4	XM_024978279.1	protein_coding	0	0	0	1	0	0	0	0	0	0	0	0	0	0	0	0	0	0	0	1	0	0	0	0	0	0	0	0	0
ACTN4	gene-ACTN4	XM_024978280.1	protein_coding	0	0	0	1	0	0	0	0	0	0	0	0	0	0	0	0	0	0	0	1	0	0	0	0	0	0	0	0	0
ACTN4	gene-ACTN4	XM_024978281.1	protein_coding	0	0	0	1	0	0	0	0	0	0	0	0	0	0	0	0	0	0	0	1	0	0	0	0	0	0	0	0	0
ACTN4	gene-ACTN4	XM_024978282.1	protein_coding	0	0	0	1	0	0	0	0	0	0	0	0	0	0	0	0	0	0	0	1	0	0	0	0	0	0	0	0	0
ACTN4	gene-ACTN4	XM_024978283.1	protein_coding	0	0	0	1	0	0	0	0	0	0	0	0	0	0	0	0	0	0	0	1	0	0	0	0	0	0	0	0	0
ACTN4	gene-ACTN4	XM_024978284.1	protein_coding	0	0	0	1	0	0	0	0	0	0	0	0	0	0	0	0	0	0	0	1	0	0	0	0	0	0	0	0	0
ACTN4	gene-ACTN4	XM_024978285.1	protein_coding	0	0	0	1	0	0	0	0	0	0	0	0	0	0	0	0	0	0	0	1	0	0	0	0	0	0	0	0	0
ACTN4	gene-ACTN4	XM_024978286.1	protein_coding	0	0	0	1	0	0	0	0	0	0	0	0	0	0	0	0	0	0	0	1	0	0	0	0	0	0	0	0	0
ACTN4	gene-ACTN4	XM_024978288.1	protein_coding	0	0	0	1	0	0	0	0	0	0	0	0	0	0	0	0	0	0	0	1	0	0	0	0	0	0	0	0	0
ACTR10	gene-ACTR10	NM_001034400.2	protein_coding	0	0	0	16	0	0	0	0	0	0	0	0	1	0	0	0	0	0	0	13	0	0	0	0	0	0	0	0	2
ACTR1A	gene-ACTR1A	NM_001193248.2	protein_coding	0	0	0	5	0	0	0	0	0	0	0	0	1	0	0	0	0	0	0	3	0	0	0	0	0	0	0	0	1
ACTR1B	gene-ACTR1B	NM_001103338.1	protein_coding	0	0	0	6	0	0	0	0	0	0	0	0	2	0	0	0	0	0	0	2	0	0	0	0	0	0	0	0	2
ACTR1B	gene-ACTR1B	XM_024998235.1	protein_coding	0	0	0	6	0	0	0	0	0	0	0	0	2	0	0	0	0	0	0	2	0	0	0	0	0	0	0	0	2
ACTR1B	gene-ACTR1B	XM_024998236.1	protein_coding	0	0	0	6	0	0	0	0	0	0	0	0	2	0	0	0	0	0	0	2	0	0	0	0	0	0	0	0	2
ACTR2	gene-ACTR2	NM_001102213.1	protein_coding	0	0	0	2	0	0	0	0	0	0	0	0	1	0	0	0	0	0	0	1	0	0	0	0	0	0	0	0	0
ACTR3	gene-ACTR3	NM_174226.2	protein_coding	0	0	0	41	0	0	0	0	0	0	0	0	2	0	0	0	0	0	0	31	0	0	0	0	0	0	0	0	8
ACTR3B	gene-ACTR3B	XM_005205978.4	protein_coding	0	0	0	54	0	0	0	0	0	0	0	0	6	0	0	0	0	0	0	48	0	0	0	0	0	0	0	0	0
ACTR3B	gene-ACTR3B	XM_005205979.4	protein_coding	0	0	0	54	0	0	0	0	0	0	0	0	6	0	0	0	0	0	0	48	0	0	0	0	0	0	0	0	0
ACTR3B	gene-ACTR3B	XM_005205980.4	protein_coding	0	0	0	54	0	0	0	0	0	0	0	0	6	0	0	0	0	0	0	48	0	0	0	0	0	0	0	0	0
ACTR3B	gene-ACTR3B	XM_024991284.1	protein_coding	0	0	0	22	0	0	0	0	0	0	0	0	4	0	0	0	0	0	0	18	0	0	0	0	0	0	0	0	0
ACTR3B	gene-ACTR3B	XM_024991285.1	protein_coding	0	0	0	22	0	0	0	0	0	0	0	0	4	0	0	0	0	0	0	18	0	0	0	0	0	0	0	0	0
ACTR3B	gene-ACTR3B	XM_024991286.1	protein_coding	0	0	0	54	0	0	0	0	0	0	0	0	6	0	0	0	0	0	0	48	0	0	0	0	0	0	0	0	0
ACTR3B	gene-ACTR3B	XM_024991287.1	protein_coding	0	0	0	22	0	0	0	0	0	0	0	0	3	0	0	0	0	0	0	19	0	0	0	0	0	0	0	0	0
ACTR3B	gene-ACTR3B	XM_024991288.1	protein_coding	0	0	0	54	0	0	0	0	0	0	0	0	6	0	0	0	0	0	0	48	0	0	0	0	0	0	0	0	0
ACTR3B	gene-ACTR3B	XM_024991289.1	protein_coding	0	0	0	22	0	0	0	0	0	0	0	0	3	0	0	0	0	0	0	19	0	0	0	0	0	0	0	0	0
ACTR3B	gene-ACTR3B	XM_024991290.1	protein_coding	0	0	0	10	0	0	0	0	0	0	0	0	0	0	0	0	0	0	0	10	0	0	0	0	0	0	0	0	0
ACTR3B	gene-ACTR3B	XM_024991291.1	protein_coding	0	0	0	10	0	0	0	0	0	0	0	0	0	0	0	0	0	0	0	10	0	0	0	0	0	0	0	0	0
ACTR5	gene-ACTR5	XM_015474204.2	protein_coding	0	0	0	7	0	0	0	0	0	0	0	0	1	0	0	0	0	0	0	3	0	0	0	0	0	0	0	0	3
ACTR6	gene-ACTR6	NM_001099124.1	protein_coding	0	0	0	8	0	0	0	0	0	0	0	0	1	0	0	0	0	0	0	7	0	0	0	0	0	0	0	0	0
ACTR6	gene-ACTR6	XM_024992142.1	protein_coding	0	0	0	9	0	0	0	0	0	0	0	0	1	0	0	0	0	0	0	7	0	0	0	0	0	0	0	0	1
ACTR8	gene-ACTR8	NM_001076361.1	protein_coding	0	0	0	4	0	0	0	0	0	0	0	0	1	0	0	0	0	0	0	2	0	0	0	0	0	0	0	0	1
ACTRT2	gene-ACTRT2	NM_001038115.1	protein_coding	0	0	0	2	0	0	0	0	0	0	0	0	1	0	0	0	0	0	0	0	0	0	0	0	0	0	0	0	1
ACTRT3	gene-ACTRT3	NM_001038673.2	protein_coding	0	0	0	12	0	0	0	0	0	0	0	0	4	0	0	0	0	0	0	2	0	0	0	0	0	0	0	0	6
ACTRT3	gene-ACTRT3	XM_005201673.4	protein_coding	0	0	0	14	0	0	0	0	0	0	0	0	2	0	0	0	0	0	0	6	0	0	0	0	0	0	0	0	6
ACTRT3	gene-ACTRT3	XM_005201674.4	protein_coding	0	0	0	14	0	0	0	0	0	0	0	0	2	0	0	0	0	0	0	6	0	0	0	0	0	0	0	0	6
ACTRT3	gene-ACTRT3	XM_005201675.4	protein_coding	0	0	0	14	0	0	0	0	0	0	0	0	2	0	0	0	0	0	0	6	0	0	0	0	0	0	0	0	6
ACTRT3	gene-ACTRT3	XM_010801371.3	protein_coding	0	0	0	14	0	0	0	0	0	0	0	0	2	0	0	0	0	0	0	6	0	0	0	0	0	0	0	0	6
ACTRT3	gene-ACTRT3	XM_024976694.1	protein_coding	0	0	0	14	0	0	0	0	0	0	0	0	2	0	0	0	0	0	0	6	0	0	0	0	0	0	0	0	6
ACVR1	gene-ACVR1	NM_176663.3	protein_coding	0	0	0	9	0	0	0	0	0	0	0	0	0	0	0	0	0	0	0	8	0	0	0	0	0	0	0	0	1
ACVR1	gene-ACVR1	XM_024999277.1	protein_coding	0	0	0	20	0	0	0	0	0	0	0	0	0	0	0	0	0	0	0	15	0	0	0	0	0	0	0	0	5
ACVR1	gene-ACVR1	XM_024999281.1	protein_coding	0	0	0	20	0	0	0	0	0	0	0	0	0	0	0	0	0	0	0	15	0	0	0	0	0	0	0	0	5
ACVR1B	gene-ACVR1B	XM_024992431.1	protein_coding	0	0	0	15	0	0	0	0	0	0	0	0	2	0	0	0	0	0	0	13	0	0	0	0	0	0	0	0	0
ACVR1B	gene-ACVR1B	XM_024992432.1	protein_coding	0	0	0	10	0	0	0	0	0	0	0	0	2	0	0	0	0	0	0	8	0	0	0	0	0	0	0	0	0
ACVR2A	gene-ACVR2A	NM_174227.3	protein_coding	0	0	0	58	0	0	0	0	0	0	0	0	3	0	0	0	0	0	0	50	0	0	0	0	0	0	0	0	5
ACVR2B	gene-ACVR2B	NM_174495.2	protein_coding	0	0	0	6	0	0	0	0	0	0	0	0	0	0	0	0	0	0	0	6	0	0	0	0	0	0	0	0	0
ACVR2B	gene-ACVR2B	XM_024982398.1	protein_coding	0	0	0	19	0	0	0	0	0	0	0	0	1	0	0	0	0	0	0	6	0	0	0	0	0	0	0	0	12
ACVR2B	gene-ACVR2B	XR_003031708.1		0	0	0	6	0	0	0	0	0	0	0	0	1	0	0	0	0	0	0	4	0	0	0	0	0	0	0	0	1
ACVRL1	gene-ACVRL1	NM_001083479.1	protein_coding	0	0	0	11	0	0	0	0	0	0	0	0	1	0	0	0	0	0	0	8	0	0	0	0	0	0	0	0	2
ACVRL1	gene-ACVRL1	XM_010804911.3	protein_coding	0	0	0	12	0	0	0	0	0	0	0	0	1	0	0	0	0	0	0	10	0	0	0	0	0	0	0	0	1
ACVRL1	gene-ACVRL1	XM_024991925.1	protein_coding	0	0	0	11	0	0	0	0	0	0	0	0	1	0	0	0	0	0	0	8	0	0	0	0	0	0	0	0	2
ACVRL1	gene-ACVRL1	XM_024991926.1	protein_coding	0	0	0	11	0	0	0	0	0	0	0	0	1	0	0	0	0	0	0	8	0	0	0	0	0	0	0	0	2
ACY1	gene-ACY1	NM_001077115.2	protein_coding	0	0	0	6	0	0	0	0	0	0	0	0	4	0	0	0	0	0	0	0	0	0	0	0	0	0	0	0	2
ACY1	gene-ACY1	XM_005222942.4	protein_coding	0	0	0	6	0	0	0	0	0	0	0	0	4	0	0	0	0	0	0	0	0	0	0	0	0	0	0	0	2
ACY1	gene-ACY1	XM_005222943.4	protein_coding	0	0	0	6	0	0	0	0	0	0	0	0	4	0	0	0	0	0	0	0	0	0	0	0	0	0	0	0	2
ACYP1	gene-ACYP1	NM_001045982.2	protein_coding	0	0	0	1	0	0	0	0	0	0	0	0	1	0	0	0	0	0	0	0	0	0	0	0	0	0	0	0	0
ACYP1	gene-ACYP1	XM_005211948.4	protein_coding	0	0	0	1	0	0	0	0	0	0	0	0	1	0	0	0	0	0	0	0	0	0	0	0	0	0	0	0	0
ACYP2	gene-ACYP2	NM_001113230.1	protein_coding	0	0	0	8	0	0	0	0	0	0	0	0	0	0	0	0	0	0	0	8	0	0	0	0	0	0	0	0	0
ACYP2	gene-ACYP2	XM_024999220.1	protein_coding	0	0	0	8	0	0	0	0	0	0	0	0	0	0	0	0	0	0	0	8	0	0	0	0	0	0	0	0	0
ACYP2	gene-ACYP2	XM_024999221.1	protein_coding	0	0	0	6	0	0	0	0	0	0	0	0	1	0	0	0	0	0	0	5	0	0	0	0	0	0	0	0	0
ACYP2	gene-ACYP2	XM_024999222.1	protein_coding	0	0	0	6	0	0	0	0	0	0	0	0	1	0	0	0	0	0	0	5	0	0	0	0	0	0	0	0	0
ACYP2	gene-ACYP2	XM_024999223.1	protein_coding	0	0	0	8	0	0	0	0	0	0	0	0	0	0	0	0	0	0	0	8	0	0	0	0	0	0	0	0	0
ACYP2	gene-ACYP2	XM_024999224.1	protein_coding	0	0	0	8	0	0	0	0	0	0	0	0	0	0	0	0	0	0	0	8	0	0	0	0	0	0	0	0	0
ACYP2	gene-ACYP2	XM_024999225.1	protein_coding	0	0	0	8	0	0	0	0	0	0	0	0	0	0	0	0	0	0	0	8	0	0	0	0	0	0	0	0	0
ACYP2	gene-ACYP2	XM_024999226.1	protein_coding	0	0	0	5	0	0	0	0	0	0	0	0	0	0	0	0	0	0	0	5	0	0	0	0	0	0	0	0	0
ACYP2	gene-ACYP2	XM_024999227.1	protein_coding	0	0	0	8	0	0	0	0	0	0	0	0	0	0	0	0	0	0	0	8	0	0	0	0	0	0	0	0	0
ACYP2	gene-ACYP2	XM_024999228.1	protein_coding	0	0	0	6	0	0	0	0	0	0	0	0	1	0	0	0	0	0	0	5	0	0	0	0	0	0	0	0	0
ACYP2	gene-ACYP2	XM_024999229.1	protein_coding	0	0	0	5	0	0	0	0	0	0	0	0	0	0	0	0	0	0	0	5	0	0	0	0	0	0	0	0	0
ADA	gene-ADA	NM_173887.2	protein_coding	0	0	0	1	0	0	0	0	0	0	0	0	1	0	0	0	0	0	0	0	0	0	0	0	0	0	0	0	0
ADA	gene-ADA	XM_025000255.1	protein_coding	0	0	0	1	0	0	0	0	0	0	0	0	1	0	0	0	0	0	0	0	0	0	0	0	0	0	0	0	0
ADA	gene-ADA	XM_025000256.1	protein_coding	0	0	0	1	0	0	0	0	0	0	0	0	1	0	0	0	0	0	0	0	0	0	0	0	0	0	0	0	0
ADA2	gene-ADA2	XM_002687930.5	protein_coding	0	0	0	9	0	0	0	0	0	0	0	0	2	0	0	0	0	0	0	6	0	0	0	0	0	0	0	0	1
ADA2	gene-ADA2	XM_015471382.2	protein_coding	0	0	0	9	0	0	0	0	0	0	0	0	2	0	0	0	0	0	0	6	0	0	0	0	0	0	0	0	1
ADA2	gene-ADA2	XM_024992767.1	protein_coding	0	0	0	9	0	0	0	0	0	0	0	0	2	0	0	0	0	0	0	6	0	0	0	0	0	0	0	0	1
ADA2	gene-ADA2	XM_024992768.1	protein_coding	0	0	0	9	0	0	0	0	0	0	0	0	2	0	0	0	0	0	0	6	0	0	0	0	0	0	0	0	1
ADAD1	gene-ADAD1	XM_002694395.5	protein_coding	0	0	0	12	0	0	0	0	0	0	0	0	1	0	0	0	0	0	0	10	0	0	0	0	0	0	0	0	1
ADAD1	gene-ADAD1	XM_024977595.1	protein_coding	0	0	0	24	0	0	0	0	0	0	0	0	3	0	0	0	0	0	0	20	0	0	0	0	0	0	0	0	1
ADAD2	gene-ADAD2	XM_024978893.1	protein_coding	0	0	0	6	0	0	0	0	0	0	0	0	0	0	0	0	0	0	0	3	0	0	0	0	0	0	0	0	3
ADAD2	gene-ADAD2	XM_024978894.1	protein_coding	0	0	0	6	0	0	0	0	0	0	0	0	0	0	0	0	0	0	0	3	0	0	0	0	0	0	0	0	3
ADAD2	gene-ADAD2	XM_024978895.1	protein_coding	0	0	0	6	0	0	0	0	0	0	0	0	0	0	0	0	0	0	0	3	0	0	0	0	0	0	0	0	3
ADAL	gene-ADAL	NM_001075577.1	protein_coding	0	0	0	48	0	0	0	0	0	0	0	0	24	0	0	0	0	0	0	18	0	0	0	0	0	0	0	0	6
ADAL	gene-ADAL	XM_005222193.4	protein_coding	0	0	0	83	0	0	0	0	0	0	0	0	14	0	0	0	0	0	0	65	0	0	0	0	0	0	0	0	4
ADAL	gene-ADAL	XM_010817240.3	protein_coding	0	0	0	84	0	0	0	0	0	0	0	0	14	0	0	0	0	0	0	69	0	0	0	0	0	0	0	0	1
ADAL	gene-ADAL	XM_010817241.3	protein_coding	0	0	0	83	0	0	0	0	0	0	0	0	15	0	0	0	0	0	0	64	0	0	0	0	0	0	0	0	4
ADAL	gene-ADAL	XM_024981727.1	protein_coding	0	0	0	83	0	0	0	0	0	0	0	0	15	0	0	0	0	0	0	64	0	0	0	0	0	0	0	0	4
ADAM10	gene-ADAM10	NM_174496.2	protein_coding	0	0	0	37	0	0	0	0	0	0	0	0	0	0	0	0	0	0	0	37	0	0	0	0	0	0	0	0	0
ADAM10	gene-ADAM10	XM_024997275.1	protein_coding	0	0	0	38	0	0	0	0	0	0	0	0	1	0	0	0	0	0	0	37	0	0	0	0	0	0	0	0	0
ADAM10	gene-ADAM10	XM_024997276.1	protein_coding	0	0	0	38	0	0	0	0	0	0	0	0	1	0	0	0	0	0	0	37	0	0	0	0	0	0	0	0	0
ADAM12	gene-ADAM12	NM_001001156.1	protein_coding	0	0	0	149	0	0	0	0	0	0	0	0	2	0	0	0	0	0	0	146	0	0	0	0	0	0	0	0	1
ADAM15	gene-ADAM15	NM_001205442.2	protein_coding	0	0	0	1	0	0	0	0	0	0	0	0	1	0	0	0	0	0	0	0	0	0	0	0	0	0	0	0	0
ADAM15	gene-ADAM15	XM_005203769.4	protein_coding	0	0	0	1	0	0	0	0	0	0	0	0	1	0	0	0	0	0	0	0	0	0	0	0	0	0	0	0	0
ADAM15	gene-ADAM15	XM_005203771.4	protein_coding	0	0	0	1	0	0	0	0	0	0	0	0	1	0	0	0	0	0	0	0	0	0	0	0	0	0	0	0	0
ADAM15	gene-ADAM15	XM_005203772.4	protein_coding	0	0	0	1	0	0	0	0	0	0	0	0	1	0	0	0	0	0	0	0	0	0	0	0	0	0	0	0	0
ADAM15	gene-ADAM15	XM_005203773.4	protein_coding	0	0	0	1	0	0	0	0	0	0	0	0	1	0	0	0	0	0	0	0	0	0	0	0	0	0	0	0	0
ADAM15	gene-ADAM15	XM_024989787.1	protein_coding	0	0	0	1	0	0	0	0	0	0	0	0	1	0	0	0	0	0	0	0	0	0	0	0	0	0	0	0	0
ADAM15	gene-ADAM15	XM_024989788.1	protein_coding	0	0	0	1	0	0	0	0	0	0	0	0	1	0	0	0	0	0	0	0	0	0	0	0	0	0	0	0	0
ADAM15	gene-ADAM15	XM_024989789.1	protein_coding	0	0	0	1	0	0	0	0	0	0	0	0	1	0	0	0	0	0	0	0	0	0	0	0	0	0	0	0	0
ADAM15	gene-ADAM15	XM_024989790.1	protein_coding	0	0	0	1	0	0	0	0	0	0	0	0	1	0	0	0	0	0	0	0	0	0	0	0	0	0	0	0	0
ADAM15	gene-ADAM15	XM_024989791.1	protein_coding	0	0	0	1	0	0	0	0	0	0	0	0	1	0	0	0	0	0	0	0	0	0	0	0	0	0	0	0	0
ADAM15	gene-ADAM15	XM_024989792.1	protein_coding	0	0	0	1	0	0	0	0	0	0	0	0	1	0	0	0	0	0	0	0	0	0	0	0	0	0	0	0	0
ADAM15	gene-ADAM15	XM_024989793.1	protein_coding	0	0	0	1	0	0	0	0	0	0	0	0	1	0	0	0	0	0	0	0	0	0	0	0	0	0	0	0	0
ADAM15	gene-ADAM15	XM_024989794.1	protein_coding	0	0	0	1	0	0	0	0	0	0	0	0	1	0	0	0	0	0	0	0	0	0	0	0	0	0	0	0	0
ADAM15	gene-ADAM15	XM_024989795.1	protein_coding	0	0	0	1	0	0	0	0	0	0	0	0	1	0	0	0	0	0	0	0	0	0	0	0	0	0	0	0	0
ADAM15	gene-ADAM15	XR_003033865.1		0	0	0	1	0	0	0	0	0	0	0	0	1	0	0	0	0	0	0	0	0	0	0	0	0	0	0	0	0
ADAM15	gene-ADAM15	XR_003033866.1		0	0	0	1	0	0	0	0	0	0	0	0	1	0	0	0	0	0	0	0	0	0	0	0	0	0	0	0	0
ADAM17	gene-ADAM17	XM_002691486.6	protein_coding	0	0	0	1	0	0	0	0	0	0	0	0	0	0	0	0	0	0	0	1	0	0	0	0	0	0	0	0	0
ADAM17	gene-ADAM17	XM_010810303.3	protein_coding	0	0	0	1	0	0	0	0	0	0	0	0	0	0	0	0	0	0	0	1	0	0	0	0	0	0	0	0	0
ADAM18	gene-ADAM18	XM_024986398.1	protein_coding	0	0	0	136	0	0	0	0	0	0	0	0	5	0	0	0	0	0	0	129	0	0	0	0	0	0	0	0	2
ADAM19	gene-ADAM19	XM_015472341.2	protein_coding	0	0	0	13	0	0	0	0	0	0	0	0	3	0	0	0	0	0	0	10	0	0	0	0	0	0	0	0	0
ADAM19	gene-ADAM19	XM_015472343.2	protein_coding	0	0	0	9	0	0	0	0	0	0	0	0	3	0	0	0	0	0	0	6	0	0	0	0	0	0	0	0	0
ADAM19	gene-ADAM19	XM_024995279.1	protein_coding	0	0	0	9	0	0	0	0	0	0	0	0	3	0	0	0	0	0	0	6	0	0	0	0	0	0	0	0	0
ADAM1A	gene-ADAM1A	NM_001206472.1	protein_coding	0	0	0	5	0	0	0	0	0	0	0	0	1	0	0	0	0	0	0	1	0	0	0	0	0	0	0	0	3
ADAM1B	gene-ADAM1B	XM_024989251.1	protein_coding	0	0	0	8	0	0	0	0	0	0	0	0	4	0	0	0	0	0	0	1	0	0	0	0	0	0	0	0	3
ADAM2	gene-ADAM2	NM_174228.1	protein_coding	0	0	0	78	0	0	0	0	0	0	0	0	2	0	0	0	0	0	0	75	0	0	0	0	0	0	0	0	1
ADAM2	gene-ADAM2	XM_024986188.1	protein_coding	0	0	0	78	0	0	0	0	0	0	0	0	1	0	0	0	0	0	0	76	0	0	0	0	0	0	0	0	1
ADAM2	gene-ADAM2	XM_024986189.1	protein_coding	0	0	0	78	0	0	0	0	0	0	0	0	1	0	0	0	0	0	0	76	0	0	0	0	0	0	0	0	1
ADAM2	gene-ADAM2	XM_024986190.1	protein_coding	0	0	0	77	0	0	0	0	0	0	0	0	1	0	0	0	0	0	0	72	0	0	0	0	0	0	0	0	4
ADAM20	gene-ADAM20	XM_015473275.2	protein_coding	0	0	0	3	0	0	0	0	0	0	0	0	1	0	0	0	0	0	0	2	0	0	0	0	0	0	0	0	0
ADAM21	gene-ADAM21	XM_024996046.1	protein_coding	0	0	0	5	0	0	0	0	0	0	0	0	2	0	0	0	0	0	0	0	0	0	0	0	0	0	0	0	3
ADAM21	gene-ADAM21-2	XM_015473273.2	protein_coding	0	0	0	25	0	0	0	0	0	0	0	0	10	0	0	0	0	0	0	13	0	0	0	0	0	0	0	0	2
ADAM22	gene-ADAM22	NM_001191131.1	protein_coding	0	0	0	49	0	0	0	0	0	0	0	0	2	0	0	0	0	0	0	46	0	0	0	0	0	0	0	0	1
ADAM22	gene-ADAM22	XM_024990705.1	protein_coding	0	0	0	50	0	0	0	0	0	0	0	0	3	0	0	0	0	0	0	47	0	0	0	0	0	0	0	0	0
ADAM22	gene-ADAM22	XM_024990706.1	protein_coding	0	0	0	50	0	0	0	0	0	0	0	0	3	0	0	0	0	0	0	47	0	0	0	0	0	0	0	0	0
ADAM22	gene-ADAM22	XM_024990707.1	protein_coding	0	0	0	50	0	0	0	0	0	0	0	0	3	0	0	0	0	0	0	47	0	0	0	0	0	0	0	0	0
ADAM22	gene-ADAM22	XM_024990708.1	protein_coding	0	0	0	50	0	0	0	0	0	0	0	0	3	0	0	0	0	0	0	47	0	0	0	0	0	0	0	0	0
ADAM22	gene-ADAM22	XM_024990709.1	protein_coding	0	0	0	50	0	0	0	0	0	0	0	0	3	0	0	0	0	0	0	47	0	0	0	0	0	0	0	0	0
ADAM22	gene-ADAM22	XM_024990710.1	protein_coding	0	0	0	50	0	0	0	0	0	0	0	0	3	0	0	0	0	0	0	47	0	0	0	0	0	0	0	0	0
ADAM22	gene-ADAM22	XM_024990711.1	protein_coding	0	0	0	49	0	0	0	0	0	0	0	0	3	0	0	0	0	0	0	45	0	0	0	0	0	0	0	0	1
ADAM23	gene-ADAM23	NM_001083458.1	protein_coding	0	0	0	99	0	0	0	0	0	0	0	0	1	0	0	0	0	0	0	95	0	0	0	0	0	0	0	0	3
ADAM23	gene-ADAM23	XM_005202733.4	protein_coding	0	0	0	101	0	0	0	0	0	0	0	0	2	0	0	0	0	0	0	96	0	0	0	0	0	0	0	0	3
ADAM23	gene-ADAM23	XM_005202734.4	protein_coding	0	0	0	101	0	0	0	0	0	0	0	0	2	0	0	0	0	0	0	96	0	0	0	0	0	0	0	0	3
ADAM23	gene-ADAM23	XM_005202735.4	protein_coding	0	0	0	101	0	0	0	0	0	0	0	0	2	0	0	0	0	0	0	96	0	0	0	0	0	0	0	0	3
ADAM23	gene-ADAM23	XM_005202736.4	protein_coding	0	0	0	101	0	0	0	0	0	0	0	0	2	0	0	0	0	0	0	96	0	0	0	0	0	0	0	0	3
ADAM23	gene-ADAM23	XM_010802259.3	protein_coding	0	0	0	101	0	0	0	0	0	0	0	0	2	0	0	0	0	0	0	96	0	0	0	0	0	0	0	0	3
ADAM29	gene-ADAM29	XM_024996043.1	protein_coding	0	0	0	3	0	0	0	0	0	0	0	0	0	0	0	0	0	0	0	3	0	0	0	0	0	0	0	0	0
ADAM29	gene-ADAM29	XM_024996044.1	protein_coding	0	0	0	3	0	0	0	0	0	0	0	0	0	0	0	0	0	0	0	3	0	0	0	0	0	0	0	0	0
ADAM32	gene-ADAM32	NM_001046250.1	protein_coding	0	0	0	104	0	0	0	0	0	0	0	0	2	0	0	0	0	0	0	98	0	0	0	0	0	0	0	0	4
ADAM32	gene-ADAM32	XM_024986266.1	protein_coding	0	0	0	97	0	0	0	0	0	0	0	0	2	0	0	0	0	0	0	91	0	0	0	0	0	0	0	0	4
ADAM32	gene-ADAM32	XM_024986267.1	protein_coding	0	0	0	97	0	0	0	0	0	0	0	0	2	0	0	0	0	0	0	91	0	0	0	0	0	0	0	0	4
ADAM32	gene-ADAM32	XR_003032923.1		0	0	0	106	0	0	0	0	0	0	0	0	4	0	0	0	0	0	0	98	0	0	0	0	0	0	0	0	4
ADAM33	gene-ADAM33	XM_002692232.6	protein_coding	0	0	0	6	0	0	0	0	0	0	0	0	1	0	0	0	0	0	0	3	0	0	0	0	0	0	0	0	2
ADAM3A	gene-ADAM3A	NM_001098166.2	protein_coding	0	0	0	42	0	0	0	0	0	0	0	0	2	0	0	0	0	0	0	40	0	0	0	0	0	0	0	0	0
ADAM3A	gene-ADAM3A	XM_024986153.1	protein_coding	0	0	0	42	0	0	0	0	0	0	0	0	2	0	0	0	0	0	0	40	0	0	0	0	0	0	0	0	0
ADAM3A	gene-ADAM3A	XM_024986154.1	protein_coding	0	0	0	42	0	0	0	0	0	0	0	0	2	0	0	0	0	0	0	40	0	0	0	0	0	0	0	0	0
ADAM3A	gene-ADAM3A	XM_024986155.1	protein_coding	0	0	0	42	0	0	0	0	0	0	0	0	2	0	0	0	0	0	0	40	0	0	0	0	0	0	0	0	0
ADAM3A	gene-ADAM3A	XM_024986156.1	protein_coding	0	0	0	42	0	0	0	0	0	0	0	0	2	0	0	0	0	0	0	40	0	0	0	0	0	0	0	0	0
ADAM3A	gene-ADAM3A	XR_003032917.1		0	0	0	42	0	0	0	0	0	0	0	0	2	0	0	0	0	0	0	40	0	0	0	0	0	0	0	0	0
ADAM7	gene-ADAM7	XM_024996255.1	protein_coding	0	0	0	5	0	0	0	0	0	0	0	0	0	0	0	0	0	0	0	3	0	0	0	0	0	0	0	0	2
ADAM7	gene-ADAM7	XM_024996256.1	protein_coding	0	0	0	5	0	0	0	0	0	0	0	0	0	0	0	0	0	0	0	3	0	0	0	0	0	0	0	0	2
ADAM8	gene-ADAM8	XM_005225704.4	protein_coding	0	0	0	3	0	0	0	0	0	0	0	0	0	0	0	0	0	0	0	3	0	0	0	0	0	0	0	0	0
ADAM8	gene-ADAM8	XM_005225705.4	protein_coding	0	0	0	3	0	0	0	0	0	0	0	0	0	0	0	0	0	0	0	3	0	0	0	0	0	0	0	0	0
ADAM8	gene-ADAM8	XM_005225706.4	protein_coding	0	0	0	3	0	0	0	0	0	0	0	0	0	0	0	0	0	0	0	3	0	0	0	0	0	0	0	0	0
ADAM8	gene-ADAM8	XM_005225707.4	protein_coding	0	0	0	3	0	0	0	0	0	0	0	0	0	0	0	0	0	0	0	3	0	0	0	0	0	0	0	0	0
ADAM8	gene-ADAM8	XM_005225708.4	protein_coding	0	0	0	3	0	0	0	0	0	0	0	0	0	0	0	0	0	0	0	3	0	0	0	0	0	0	0	0	0
ADAM8	gene-ADAM8	XM_005225710.4	protein_coding	0	0	0	3	0	0	0	0	0	0	0	0	0	0	0	0	0	0	0	3	0	0	0	0	0	0	0	0	0
ADAM8	gene-ADAM8	XM_015460725.2	protein_coding	0	0	0	3	0	0	0	0	0	0	0	0	0	0	0	0	0	0	0	3	0	0	0	0	0	0	0	0	0
ADAM8	gene-ADAM8	XM_024985898.1	protein_coding	0	0	0	3	0	0	0	0	0	0	0	0	0	0	0	0	0	0	0	3	0	0	0	0	0	0	0	0	0
ADAM8	gene-ADAM8	XM_024985899.1	protein_coding	0	0	0	3	0	0	0	0	0	0	0	0	0	0	0	0	0	0	0	3	0	0	0	0	0	0	0	0	0
ADAM8	gene-ADAM8	XM_024985900.1	protein_coding	0	0	0	3	0	0	0	0	0	0	0	0	0	0	0	0	0	0	0	3	0	0	0	0	0	0	0	0	0
ADAM8	gene-ADAM8	XM_024985901.1	protein_coding	0	0	0	3	0	0	0	0	0	0	0	0	0	0	0	0	0	0	0	3	0	0	0	0	0	0	0	0	0
ADAM8	gene-ADAM8	XM_024985902.1	protein_coding	0	0	0	3	0	0	0	0	0	0	0	0	3	0	0	0	0	0	0	0	0	0	0	0	0	0	0	0	0
ADAM8	gene-ADAM8	XR_003032745.1		0	0	0	3	0	0	0	0	0	0	0	0	1	0	0	0	0	0	0	2	0	0	0	0	0	0	0	0	0
ADAM8	gene-ADAM8	XR_003032746.1		0	0	0	3	0	0	0	0	0	0	0	0	1	0	0	0	0	0	0	2	0	0	0	0	0	0	0	0	0
ADAM8	gene-ADAM8	XR_240201.4		0	0	0	3	0	0	0	0	0	0	0	0	0	0	0	0	0	0	0	3	0	0	0	0	0	0	0	0	0
ADAM8	gene-ADAM8	XR_240202.4		0	0	0	3	0	0	0	0	0	0	0	0	0	0	0	0	0	0	0	3	0	0	0	0	0	0	0	0	0
ADAM8	gene-ADAM8	XR_815718.3		0	0	0	3	0	0	0	0	0	0	0	0	0	0	0	0	0	0	0	3	0	0	0	0	0	0	0	0	0
ADAM8	gene-ADAM8	XR_815719.3		0	0	0	3	0	0	0	0	0	0	0	0	0	0	0	0	0	0	0	3	0	0	0	0	0	0	0	0	0
ADAM9	gene-ADAM9	NM_001192818.3	protein_coding	0	0	0	51	0	0	0	0	0	0	0	0	0	0	0	0	0	0	0	48	0	0	0	0	0	0	0	0	3
ADAM9	gene-ADAM9	XR_003032918.1		0	0	0	51	0	0	0	0	0	0	0	0	0	0	0	0	0	0	0	48	0	0	0	0	0	0	0	0	3
ADAMDEC1	gene-ADAMDEC1	NM_001206371.1	protein_coding	0	0	0	12	0	0	0	0	0	0	0	0	4	0	0	0	0	0	0	8	0	0	0	0	0	0	0	0	0
ADAMDEC1	gene-ADAMDEC1	XM_005210279.4	protein_coding	0	0	0	56	0	0	0	0	0	0	0	0	2	0	0	0	0	0	0	54	0	0	0	0	0	0	0	0	0
ADAMDEC1	gene-ADAMDEC1	XM_005210280.4	protein_coding	0	0	0	43	0	0	0	0	0	0	0	0	2	0	0	0	0	0	0	38	0	0	0	0	0	0	0	0	3
ADAMDEC1	gene-ADAMDEC1	XM_010808060.3	protein_coding	0	0	0	56	0	0	0	0	0	0	0	0	2	0	0	0	0	0	0	54	0	0	0	0	0	0	0	0	0
ADAMDEC1	gene-ADAMDEC1	XM_010808061.3	protein_coding	0	0	0	43	0	0	0	0	0	0	0	0	2	0	0	0	0	0	0	38	0	0	0	0	0	0	0	0	3
ADAMDEC1	gene-ADAMDEC1	XR_001500869.2		0	0	0	35	0	0	0	0	0	0	0	0	2	0	0	0	0	0	0	29	0	0	0	0	0	0	0	0	4
ADAMTS1	gene-ADAMTS1	NM_001101080.1	protein_coding	0	0	0	5	0	0	0	0	0	0	0	0	1	0	0	0	0	0	0	1	0	0	0	0	0	0	0	0	3
ADAMTS10	gene-ADAMTS10	NM_001205750.1	protein_coding	0	0	0	2	0	0	0	0	0	0	0	0	0	0	0	0	0	0	0	1	0	0	0	0	0	0	0	0	1
ADAMTS10	gene-ADAMTS10	XM_010806923.3	protein_coding	0	0	0	3	0	0	0	0	0	0	0	0	0	0	0	0	0	0	0	2	0	0	0	0	0	0	0	0	1
ADAMTS10	gene-ADAMTS10	XM_015472047.2	protein_coding	0	0	0	3	0	0	0	0	0	0	0	0	0	0	0	0	0	0	0	2	0	0	0	0	0	0	0	0	1
ADAMTS10	gene-ADAMTS10	XM_024994159.1	protein_coding	0	0	0	3	0	0	0	0	0	0	0	0	0	0	0	0	0	0	0	2	0	0	0	0	0	0	0	0	1
ADAMTS10	gene-ADAMTS10	XM_024994160.1	protein_coding	0	0	0	3	0	0	0	0	0	0	0	0	0	0	0	0	0	0	0	2	0	0	0	0	0	0	0	0	1
ADAMTS10	gene-ADAMTS10	XM_024994161.1	protein_coding	0	0	0	3	0	0	0	0	0	0	0	0	0	0	0	0	0	0	0	2	0	0	0	0	0	0	0	0	1
ADAMTS10	gene-ADAMTS10	XM_024994162.1	protein_coding	0	0	0	3	0	0	0	0	0	0	0	0	0	0	0	0	0	0	0	2	0	0	0	0	0	0	0	0	1
ADAMTS12	gene-ADAMTS12	NM_001192609.2	protein_coding	0	0	0	62	0	0	0	0	0	0	0	0	0	0	0	0	0	0	0	62	0	0	0	0	0	0	0	0	0
ADAMTS12	gene-ADAMTS12	XM_024981296.1	protein_coding	0	0	0	24	0	0	0	0	0	0	0	0	0	0	0	0	0	0	0	24	0	0	0	0	0	0	0	0	0
ADAMTS13	gene-ADAMTS13	XM_024999654.1	protein_coding	0	0	0	103	0	0	0	0	0	0	0	0	2	0	0	0	0	0	0	89	0	0	0	0	0	0	0	0	12
ADAMTS13	gene-ADAMTS13	XM_024999655.1	protein_coding	0	0	0	103	0	0	0	0	0	0	0	0	2	0	0	0	0	0	0	89	0	0	0	0	0	0	0	0	12
ADAMTS14	gene-ADAMTS14	NM_001192247.2	protein_coding	0	0	0	49	0	0	0	0	0	0	0	0	7	0	0	0	0	0	0	40	0	0	0	0	0	0	0	0	2
ADAMTS14	gene-ADAMTS14	XM_005226362.4	protein_coding	0	0	0	49	0	0	0	0	0	0	0	0	7	0	0	0	0	0	0	40	0	0	0	0	0	0	0	0	2
ADAMTS15	gene-ADAMTS15	NM_001192390.2	protein_coding	0	0	0	21	0	0	0	0	0	0	0	0	1	0	0	0	0	0	0	15	0	0	0	0	0	0	0	0	5
ADAMTS16	gene-ADAMTS16	XM_024981542.1	protein_coding	0	0	0	73	0	0	0	0	0	0	0	0	1	0	0	0	0	0	0	71	0	0	0	0	0	0	0	0	1
ADAMTS17	gene-ADAMTS17	XM_024982261.1	protein_coding	0	0	0	377	0	0	0	0	0	0	0	0	1	0	0	0	0	0	0	376	0	0	0	0	0	0	0	0	0
ADAMTS17	gene-ADAMTS17	XM_024982262.1	protein_coding	0	0	0	377	0	0	0	0	0	0	0	0	1	0	0	0	0	0	0	376	0	0	0	0	0	0	0	0	0
ADAMTS17	gene-ADAMTS17	XM_024982263.1	protein_coding	0	0	0	377	0	0	0	0	0	0	0	0	1	0	0	0	0	0	0	376	0	0	0	0	0	0	0	0	0
ADAMTS18	gene-ADAMTS18	NM_001192486.2	protein_coding	0	0	0	10	0	0	0	0	0	0	0	0	0	0	0	0	0	0	0	10	0	0	0	0	0	0	0	0	0
ADAMTS18	gene-ADAMTS18	XM_024978238.1	protein_coding	0	0	0	10	0	0	0	0	0	0	0	0	0	0	0	0	0	0	0	10	0	0	0	0	0	0	0	0	0
ADAMTS19	gene-ADAMTS19	NM_001206114.1	protein_coding	0	0	0	37	0	0	0	0	0	0	0	0	0	0	0	0	0	0	0	36	0	0	0	0	0	0	0	0	1
ADAMTS19	gene-ADAMTS19	XM_005209048.3	protein_coding	0	0	0	37	0	0	0	0	0	0	0	0	0	0	0	0	0	0	0	36	0	0	0	0	0	0	0	0	1
ADAMTS2	gene-ADAMTS2	NM_174631.2	protein_coding	0	0	0	60	0	0	0	0	0	0	0	0	0	0	0	0	0	0	0	60	0	0	0	0	0	0	0	0	0
ADAMTS20	gene-ADAMTS20	NM_001206093.1	protein_coding	0	0	0	48	0	0	0	0	0	0	0	0	0	0	0	0	0	0	0	48	0	0	0	0	0	0	0	0	0
ADAMTS20	gene-ADAMTS20	XM_024991940.1	protein_coding	0	0	0	48	0	0	0	0	0	0	0	0	0	0	0	0	0	0	0	48	0	0	0	0	0	0	0	0	0
ADAMTS20	gene-ADAMTS20	XM_024991941.1	protein_coding	0	0	0	34	0	0	0	0	0	0	0	0	0	0	0	0	0	0	0	34	0	0	0	0	0	0	0	0	0
ADAMTS3	gene-ADAMTS3	NM_001192797.1	protein_coding	0	0	0	25	0	0	0	0	0	0	0	0	2	0	0	0	0	0	0	23	0	0	0	0	0	0	0	0	0
ADAMTS3	gene-ADAMTS3	XM_024993300.1	protein_coding	0	0	0	25	0	0	0	0	0	0	0	0	2	0	0	0	0	0	0	23	0	0	0	0	0	0	0	0	0
ADAMTS4	gene-ADAMTS4	NM_181667.1	protein_coding	0	0	0	1	0	0	0	0	0	0	0	0	0	0	0	0	0	0	0	0	0	0	0	0	0	0	0	0	1
ADAMTS5	gene-ADAMTS5	NM_001166515.1	protein_coding	0	0	0	1	0	0	0	0	0	0	0	0	0	0	0	0	0	0	0	0	0	0	0	0	0	0	0	0	1
ADAMTS6	gene-ADAMTS6	NM_001193016.1	protein_coding	0	0	0	83	0	0	0	0	0	0	0	0	1	0	0	0	0	0	0	80	0	0	0	0	0	0	0	0	2
ADAMTS6	gene-ADAMTS6	XM_010816725.3	protein_coding	0	0	0	83	0	0	0	0	0	0	0	0	1	0	0	0	0	0	0	82	0	0	0	0	0	0	0	0	0
ADAMTS6	gene-ADAMTS6	XM_010816727.3	protein_coding	0	0	0	83	0	0	0	0	0	0	0	0	1	0	0	0	0	0	0	82	0	0	0	0	0	0	0	0	0
ADAMTS6	gene-ADAMTS6	XM_010816729.3	protein_coding	0	0	0	77	0	0	0	0	0	0	0	0	0	0	0	0	0	0	0	77	0	0	0	0	0	0	0	0	0
ADAMTS6	gene-ADAMTS6	XR_001494449.2		0	0	0	75	0	0	0	0	0	0	0	0	0	0	0	0	0	0	0	75	0	0	0	0	0	0	0	0	0
ADAMTS6	gene-ADAMTS6	XR_003031176.1		0	0	0	77	0	0	0	0	0	0	0	0	1	0	0	0	0	0	0	76	0	0	0	0	0	0	0	0	0
ADAMTS6	gene-ADAMTS6	XR_003031177.1		0	0	0	77	0	0	0	0	0	0	0	0	0	0	0	0	0	0	0	77	0	0	0	0	0	0	0	0	0
ADAMTS6	gene-ADAMTS6	XR_003031178.1		0	0	0	83	0	0	0	0	0	0	0	0	1	0	0	0	0	0	0	82	0	0	0	0	0	0	0	0	0
ADAMTS6	gene-ADAMTS6	XR_813685.3		0	0	0	77	0	0	0	0	0	0	0	0	1	0	0	0	0	0	0	76	0	0	0	0	0	0	0	0	0
ADAMTS7	gene-ADAMTS7	XM_024982017.1	protein_coding	0	0	0	4	0	0	0	0	0	0	0	0	0	0	0	0	0	0	0	4	0	0	0	0	0	0	0	0	0
ADAMTS7	gene-ADAMTS7	XM_024982018.1	protein_coding	0	0	0	4	0	0	0	0	0	0	0	0	0	0	0	0	0	0	0	4	0	0	0	0	0	0	0	0	0
ADAMTS8	gene-ADAMTS8	NM_001192325.1	protein_coding	0	0	0	4	0	0	0	0	0	0	0	0	0	0	0	0	0	0	0	2	0	0	0	0	0	0	0	0	2
ADAMTS9	gene-ADAMTS9	NM_001206573.1	protein_coding	0	0	0	12	0	0	0	0	0	0	0	0	1	0	0	0	0	0	0	11	0	0	0	0	0	0	0	0	0
ADAMTS9	gene-ADAMTS9	XM_005222686.4	protein_coding	0	0	0	12	0	0	0	0	0	0	0	0	1	0	0	0	0	0	0	11	0	0	0	0	0	0	0	0	0
ADAMTS9	gene-ADAMTS9	XM_024982902.1	protein_coding	0	0	0	11	0	0	0	0	0	0	0	0	1	0	0	0	0	0	0	10	0	0	0	0	0	0	0	0	0
ADAMTSL1	gene-ADAMTSL1	XM_015472431.2	protein_coding	0	0	0	122	0	0	0	0	0	0	0	0	1	0	0	0	0	0	0	119	0	0	0	0	0	0	0	0	2
ADAMTSL1	gene-ADAMTSL1	XM_024996068.1	protein_coding	0	0	0	255	0	0	0	0	0	0	0	0	1	0	0	0	0	0	0	250	0	0	0	0	0	0	0	0	4
ADAMTSL2	gene-ADAMTSL2	NM_001205934.2	protein_coding	0	0	0	9	0	0	0	0	0	0	0	0	0	0	0	0	0	0	0	7	0	0	0	0	0	0	0	0	2
ADAMTSL2	gene-ADAMTSL2	XM_024998785.1	protein_coding	0	0	0	10	0	0	0	0	0	0	0	0	0	0	0	0	0	0	0	8	0	0	0	0	0	0	0	0	2
ADAMTSL2	gene-ADAMTSL2	XM_024998786.1	protein_coding	0	0	0	10	0	0	0	0	0	0	0	0	0	0	0	0	0	0	0	8	0	0	0	0	0	0	0	0	2
ADAMTSL3	gene-ADAMTSL3	XM_015459226.2	protein_coding	0	0	0	42	0	0	0	0	0	0	0	0	0	0	0	0	0	0	0	42	0	0	0	0	0	0	0	0	0
ADAMTSL3	gene-ADAMTSL3	XM_024982345.1	protein_coding	0	0	0	44	0	0	0	0	0	0	0	0	0	0	0	0	0	0	0	44	0	0	0	0	0	0	0	0	0
ADAMTSL3	gene-ADAMTSL3	XM_024982346.1	protein_coding	0	0	0	44	0	0	0	0	0	0	0	0	0	0	0	0	0	0	0	44	0	0	0	0	0	0	0	0	0
ADAMTSL3	gene-ADAMTSL3	XM_024982347.1	protein_coding	0	0	0	44	0	0	0	0	0	0	0	0	0	0	0	0	0	0	0	44	0	0	0	0	0	0	0	0	0
ADAMTSL3	gene-ADAMTSL3	XM_024982348.1	protein_coding	0	0	0	44	0	0	0	0	0	0	0	0	0	0	0	0	0	0	0	44	0	0	0	0	0	0	0	0	0
ADAMTSL3	gene-ADAMTSL3	XM_024982349.1	protein_coding	0	0	0	44	0	0	0	0	0	0	0	0	0	0	0	0	0	0	0	44	0	0	0	0	0	0	0	0	0
ADAMTSL4	gene-ADAMTSL4	NM_001101061.1	protein_coding	0	0	0	3	0	0	0	0	0	0	0	0	1	0	0	0	0	0	0	2	0	0	0	0	0	0	0	0	0
ADAMTSL4	gene-ADAMTSL4	XM_024986850.1	protein_coding	0	0	0	3	0	0	0	0	0	0	0	0	1	0	0	0	0	0	0	2	0	0	0	0	0	0	0	0	0
ADAMTSL4	gene-ADAMTSL4	XM_024986851.1	protein_coding	0	0	0	3	0	0	0	0	0	0	0	0	1	0	0	0	0	0	0	2	0	0	0	0	0	0	0	0	0
ADAMTSL4	gene-ADAMTSL4	XM_024986852.1	protein_coding	0	0	0	3	0	0	0	0	0	0	0	0	1	0	0	0	0	0	0	2	0	0	0	0	0	0	0	0	0
ADAMTSL5	gene-ADAMTSL5	XM_024995145.1	protein_coding	0	0	0	8	0	0	0	0	0	0	0	0	0	0	0	0	0	0	0	8	0	0	0	0	0	0	0	0	0
ADAMTSL5	gene-ADAMTSL5	XM_024995146.1	protein_coding	0	0	0	8	0	0	0	0	0	0	0	0	0	0	0	0	0	0	0	8	0	0	0	0	0	0	0	0	0
ADAMTSL5	gene-ADAMTSL5	XM_024995147.1	protein_coding	0	0	0	8	0	0	0	0	0	0	0	0	0	0	0	0	0	0	0	8	0	0	0	0	0	0	0	0	0
ADAMTSL5	gene-ADAMTSL5	XM_024995148.1	protein_coding	0	0	0	8	0	0	0	0	0	0	0	0	0	0	0	0	0	0	0	8	0	0	0	0	0	0	0	0	0
ADAMTSL5	gene-ADAMTSL5	XM_024995149.1	protein_coding	0	0	0	8	0	0	0	0	0	0	0	0	0	0	0	0	0	0	0	8	0	0	0	0	0	0	0	0	0
ADAMTSL5	gene-ADAMTSL5	XM_024995150.1	protein_coding	0	0	0	8	0	0	0	0	0	0	0	0	0	0	0	0	0	0	0	8	0	0	0	0	0	0	0	0	0
ADAMTSL5	gene-ADAMTSL5	XM_024995151.1	protein_coding	0	0	0	8	0	0	0	0	0	0	0	0	0	0	0	0	0	0	0	8	0	0	0	0	0	0	0	0	0
ADAMTSL5	gene-ADAMTSL5	XM_024995152.1	protein_coding	0	0	0	8	0	0	0	0	0	0	0	0	0	0	0	0	0	0	0	8	0	0	0	0	0	0	0	0	0
ADAMTSL5	gene-ADAMTSL5	XM_024995153.1	protein_coding	0	0	0	8	0	0	0	0	0	0	0	0	0	0	0	0	0	0	0	8	0	0	0	0	0	0	0	0	0
ADAMTSL5	gene-ADAMTSL5	XM_024995154.1	protein_coding	0	0	0	8	0	0	0	0	0	0	0	0	0	0	0	0	0	0	0	8	0	0	0	0	0	0	0	0	0
ADAMTSL5	gene-ADAMTSL5	XM_024995155.1	protein_coding	0	0	0	8	0	0	0	0	0	0	0	0	0	0	0	0	0	0	0	8	0	0	0	0	0	0	0	0	0
ADAP1	gene-ADAP1	NM_174513.2	protein_coding	0	0	0	9	0	0	0	0	0	0	0	0	3	0	0	0	0	0	0	4	0	0	0	0	0	0	0	0	2
ADAP1	gene-ADAP1	XM_005225013.4	protein_coding	0	0	0	10	0	0	0	0	0	0	0	0	3	0	0	0	0	0	0	5	0	0	0	0	0	0	0	0	2
ADAP1	gene-ADAP1	XM_005225014.4	protein_coding	0	0	0	10	0	0	0	0	0	0	0	0	3	0	0	0	0	0	0	5	0	0	0	0	0	0	0	0	2
ADAP1	gene-ADAP1	XM_005225015.4	protein_coding	0	0	0	8	0	0	0	0	0	0	0	0	3	0	0	0	0	0	0	4	0	0	0	0	0	0	0	0	1
ADAP2	gene-ADAP2	NM_001354175.1	protein_coding	0	0	0	8	0	0	0	0	0	0	0	0	2	0	0	0	0	0	0	6	0	0	0	0	0	0	0	0	0
ADAR	gene-ADAR	XM_002686013.6	protein_coding	0	0	0	20	0	0	0	0	0	0	0	0	1	0	0	0	0	0	0	10	0	0	0	0	0	0	0	0	9
ADAR	gene-ADAR	XM_005203802.4	protein_coding	0	0	0	25	0	0	0	0	0	0	0	0	1	0	0	0	0	0	0	10	0	0	0	0	0	0	0	0	14
ADAR	gene-ADAR	XM_010802967.3	protein_coding	0	0	0	25	0	0	0	0	0	0	0	0	1	0	0	0	0	0	0	10	0	0	0	0	0	0	0	0	14
ADAR	gene-ADAR	XM_010802969.3	protein_coding	0	0	0	25	0	0	0	0	0	0	0	0	1	0	0	0	0	0	0	10	0	0	0	0	0	0	0	0	14
ADAR	gene-ADAR	XM_010802970.3	protein_coding	0	0	0	20	0	0	0	0	0	0	0	0	1	0	0	0	0	0	0	10	0	0	0	0	0	0	0	0	9
ADAR	gene-ADAR	XM_010802971.3	protein_coding	0	0	0	25	0	0	0	0	0	0	0	0	1	0	0	0	0	0	0	10	0	0	0	0	0	0	0	0	14
ADAR	gene-ADAR	XM_010802972.3	protein_coding	0	0	0	25	0	0	0	0	0	0	0	0	1	0	0	0	0	0	0	10	0	0	0	0	0	0	0	0	14
ADAR	gene-ADAR	XM_015462512.2	protein_coding	0	0	0	25	0	0	0	0	0	0	0	0	1	0	0	0	0	0	0	10	0	0	0	0	0	0	0	0	14
ADAR	gene-ADAR	XM_024989938.1	protein_coding	0	0	0	25	0	0	0	0	0	0	0	0	1	0	0	0	0	0	0	10	0	0	0	0	0	0	0	0	14
ADAR	gene-ADAR	XM_024989939.1	protein_coding	0	0	0	25	0	0	0	0	0	0	0	0	1	0	0	0	0	0	0	10	0	0	0	0	0	0	0	0	14
ADAR	gene-ADAR	XM_024989940.1	protein_coding	0	0	0	20	0	0	0	0	0	0	0	0	1	0	0	0	0	0	0	10	0	0	0	0	0	0	0	0	9
ADAR	gene-ADAR	XM_024989941.1	protein_coding	0	0	0	11	0	0	0	0	0	0	0	0	1	0	0	0	0	0	0	10	0	0	0	0	0	0	0	0	0
ADAR	gene-ADAR	XM_024989942.1	protein_coding	0	0	0	20	0	0	0	0	0	0	0	0	1	0	0	0	0	0	0	10	0	0	0	0	0	0	0	0	9
ADAR	gene-ADAR	XM_024989944.1	protein_coding	0	0	0	25	0	0	0	0	0	0	0	0	1	0	0	0	0	0	0	10	0	0	0	0	0	0	0	0	14
ADAR	gene-ADAR	XM_024989945.1	protein_coding	0	0	0	20	0	0	0	0	0	0	0	0	1	0	0	0	0	0	0	10	0	0	0	0	0	0	0	0	9
ADAR	gene-ADAR	XM_024989946.1	protein_coding	0	0	0	22	0	0	0	0	0	0	0	0	1	0	0	0	0	0	0	10	0	0	0	0	0	0	0	0	11
ADAR	gene-ADAR	XM_024989947.1	protein_coding	0	0	0	8	0	0	0	0	0	0	0	0	1	0	0	0	0	0	0	5	0	0	0	0	0	0	0	0	2
ADARB1	gene-ADARB1	XM_002685126.6	protein_coding	0	0	0	94	0	0	0	0	0	0	0	0	0	0	0	0	0	0	0	93	0	0	0	0	0	0	0	0	1
ADARB1	gene-ADARB1	XM_005202040.4	protein_coding	0	0	0	94	0	0	0	0	0	0	0	0	0	0	0	0	0	0	0	93	0	0	0	0	0	0	0	0	1
ADARB1	gene-ADARB1	XM_005202041.4	protein_coding	0	0	0	94	0	0	0	0	0	0	0	0	0	0	0	0	0	0	0	93	0	0	0	0	0	0	0	0	1
ADARB1	gene-ADARB1	XM_005202042.4	protein_coding	0	0	0	94	0	0	0	0	0	0	0	0	0	0	0	0	0	0	0	93	0	0	0	0	0	0	0	0	1
ADARB1	gene-ADARB1	XM_010801659.3	protein_coding	0	0	0	94	0	0	0	0	0	0	0	0	0	0	0	0	0	0	0	93	0	0	0	0	0	0	0	0	1
ADARB1	gene-ADARB1	XM_015473820.2	protein_coding	0	0	0	94	0	0	0	0	0	0	0	0	0	0	0	0	0	0	0	93	0	0	0	0	0	0	0	0	1
ADARB1	gene-ADARB1	XM_024996862.1	protein_coding	0	0	0	94	0	0	0	0	0	0	0	0	0	0	0	0	0	0	0	93	0	0	0	0	0	0	0	0	1
ADARB1	gene-ADARB1	XR_233448.4		0	0	0	90	0	0	0	0	0	0	0	0	0	0	0	0	0	0	0	88	0	0	0	0	0	0	0	0	2
ADARB2	gene-ADARB2	NM_001192588.2	protein_coding	0	0	0	87	0	0	0	0	0	0	0	0	5	0	0	0	0	0	0	81	0	0	0	0	0	0	0	0	1
ADAT1	gene-ADAT1	NM_001081620.1	protein_coding	0	0	0	6	0	0	0	0	0	0	0	0	3	0	0	0	0	0	0	3	0	0	0	0	0	0	0	0	0
ADAT1	gene-ADAT1	XM_024978574.1	protein_coding	0	0	0	8	0	0	0	0	0	0	0	0	0	0	0	0	0	0	0	8	0	0	0	0	0	0	0	0	0
ADAT1	gene-ADAT1	XM_024978575.1	protein_coding	0	0	0	8	0	0	0	0	0	0	0	0	0	0	0	0	0	0	0	8	0	0	0	0	0	0	0	0	0
ADAT1	gene-ADAT1	XM_024978576.1	protein_coding	0	0	0	8	0	0	0	0	0	0	0	0	0	0	0	0	0	0	0	8	0	0	0	0	0	0	0	0	0
ADAT1	gene-ADAT1	XM_024978577.1	protein_coding	0	0	0	8	0	0	0	0	0	0	0	0	0	0	0	0	0	0	0	8	0	0	0	0	0	0	0	0	0
ADAT1	gene-ADAT1	XM_024978578.1	protein_coding	0	0	0	8	0	0	0	0	0	0	0	0	0	0	0	0	0	0	0	8	0	0	0	0	0	0	0	0	0
ADAT1	gene-ADAT1	XM_024978579.1	protein_coding	0	0	0	8	0	0	0	0	0	0	0	0	0	0	0	0	0	0	0	8	0	0	0	0	0	0	0	0	0
ADAT1	gene-ADAT1	XM_024978580.1	protein_coding	0	0	0	8	0	0	0	0	0	0	0	0	0	0	0	0	0	0	0	8	0	0	0	0	0	0	0	0	0
ADAT1	gene-ADAT1	XM_024978581.1	protein_coding	0	0	0	8	0	0	0	0	0	0	0	0	0	0	0	0	0	0	0	8	0	0	0	0	0	0	0	0	0
ADAT1	gene-ADAT1	XM_024978582.1	protein_coding	0	0	0	8	0	0	0	0	0	0	0	0	0	0	0	0	0	0	0	8	0	0	0	0	0	0	0	0	0
ADAT1	gene-ADAT1	XM_024978583.1	protein_coding	0	0	0	8	0	0	0	0	0	0	0	0	0	0	0	0	0	0	0	8	0	0	0	0	0	0	0	0	0
ADAT1	gene-ADAT1	XM_024978584.1	protein_coding	0	0	0	8	0	0	0	0	0	0	0	0	0	0	0	0	0	0	0	8	0	0	0	0	0	0	0	0	0
ADAT1	gene-ADAT1	XM_024978585.1	protein_coding	0	0	0	8	0	0	0	0	0	0	0	0	0	0	0	0	0	0	0	8	0	0	0	0	0	0	0	0	0
ADAT1	gene-ADAT1	XM_024978586.1	protein_coding	0	0	0	8	0	0	0	0	0	0	0	0	0	0	0	0	0	0	0	8	0	0	0	0	0	0	0	0	0
ADAT1	gene-ADAT1	XM_024978587.1	protein_coding	0	0	0	8	0	0	0	0	0	0	0	0	0	0	0	0	0	0	0	8	0	0	0	0	0	0	0	0	0
ADAT1	gene-ADAT1	XM_024978588.1	protein_coding	0	0	0	8	0	0	0	0	0	0	0	0	0	0	0	0	0	0	0	8	0	0	0	0	0	0	0	0	0
ADAT1	gene-ADAT1	XM_024978589.1	protein_coding	0	0	0	8	0	0	0	0	0	0	0	0	0	0	0	0	0	0	0	8	0	0	0	0	0	0	0	0	0
ADAT1	gene-ADAT1	XM_024978591.1	protein_coding	0	0	0	8	0	0	0	0	0	0	0	0	0	0	0	0	0	0	0	8	0	0	0	0	0	0	0	0	0
ADAT1	gene-ADAT1	XM_024978592.1	protein_coding	0	0	0	8	0	0	0	0	0	0	0	0	0	0	0	0	0	0	0	8	0	0	0	0	0	0	0	0	0
ADAT1	gene-ADAT1	XM_024978593.1	protein_coding	0	0	0	8	0	0	0	0	0	0	0	0	2	0	0	0	0	0	0	6	0	0	0	0	0	0	0	0	0
ADAT1	gene-ADAT1	XM_024978594.1	protein_coding	0	0	0	8	0	0	0	0	0	0	0	0	0	0	0	0	0	0	0	8	0	0	0	0	0	0	0	0	0
ADAT1	gene-ADAT1	XR_003030200.1		0	0	0	8	0	0	0	0	0	0	0	0	0	0	0	0	0	0	0	8	0	0	0	0	0	0	0	0	0
ADAT1	gene-ADAT1	XR_003030201.1		0	0	0	8	0	0	0	0	0	0	0	0	0	0	0	0	0	0	0	8	0	0	0	0	0	0	0	0	0
ADAT2	gene-ADAT2	NM_001034780.1	protein_coding	0	0	0	24	0	0	0	0	0	0	0	0	3	0	0	0	0	0	0	17	0	0	0	0	0	0	0	0	4
ADAT2	gene-ADAT2	XM_005211016.4	protein_coding	0	0	0	24	0	0	0	0	0	0	0	0	3	0	0	0	0	0	0	17	0	0	0	0	0	0	0	0	4
ADAT2	gene-ADAT2	XM_010808659.3	protein_coding	0	0	0	24	0	0	0	0	0	0	0	0	3	0	0	0	0	0	0	17	0	0	0	0	0	0	0	0	4
ADCK1	gene-ADCK1	NM_001076895.1	protein_coding	0	0	0	1	0	0	0	0	0	0	0	0	0	0	0	0	0	0	0	1	0	0	0	0	0	0	0	0	0
ADCK2	gene-ADCK2	NM_001205658.1	protein_coding	0	0	0	19	0	0	0	0	0	0	0	0	8	0	0	0	0	0	0	9	0	0	0	0	0	0	0	0	2
ADCK2	gene-ADCK2	XM_010804577.3	protein_coding	0	0	0	19	0	0	0	0	0	0	0	0	7	0	0	0	0	0	0	10	0	0	0	0	0	0	0	0	2
ADCK5	gene-ADCK5	NM_001101110.2	protein_coding	0	0	0	8	0	0	0	0	0	0	0	0	0	0	0	0	0	0	0	7	0	0	0	0	0	0	0	0	1
ADCK5	gene-ADCK5	XM_005215202.3	protein_coding	0	0	0	8	0	0	0	0	0	0	0	0	0	0	0	0	0	0	0	7	0	0	0	0	0	0	0	0	1
ADCK5	gene-ADCK5	XM_010811850.2	protein_coding	0	0	0	8	0	0	0	0	0	0	0	0	0	0	0	0	0	0	0	7	0	0	0	0	0	0	0	0	1
ADCK5	gene-ADCK5	XM_010811851.2	protein_coding	0	0	0	8	0	0	0	0	0	0	0	0	0	0	0	0	0	0	0	7	0	0	0	0	0	0	0	0	1
ADCK5	gene-ADCK5	XM_025001579.1	protein_coding	0	0	0	8	0	0	0	0	0	0	0	0	0	0	0	0	0	0	0	7	0	0	0	0	0	0	0	0	1
ADCY1	gene-ADCY1	NM_174229.2	protein_coding	0	0	0	128	0	0	0	0	0	0	0	0	2	0	0	0	0	0	0	126	0	0	0	0	0	0	0	0	0
ADCY10	gene-ADCY10	XM_010802712.3	protein_coding	0	0	0	14	0	0	0	0	0	0	0	0	0	0	0	0	0	0	0	12	0	0	0	0	0	0	0	0	2
ADCY2	gene-ADCY2	XM_024981538.1	protein_coding	0	0	0	403	0	0	0	0	0	0	0	0	1	0	0	0	0	0	0	401	0	0	0	0	0	0	0	0	1
ADCY3	gene-ADCY3	NM_001206084.1	protein_coding	0	0	0	14	0	0	0	0	0	0	0	0	1	0	0	0	0	0	0	13	0	0	0	0	0	0	0	0	0
ADCY3	gene-ADCY3	XM_005213019.4	protein_coding	0	0	0	14	0	0	0	0	0	0	0	0	1	0	0	0	0	0	0	13	0	0	0	0	0	0	0	0	0
ADCY4	gene-ADCY4	NM_001099208.2	protein_coding	0	0	0	4	0	0	0	0	0	0	0	0	0	0	0	0	0	0	0	3	0	0	0	0	0	0	0	0	1
ADCY4	gene-ADCY4	XM_024997883.1	protein_coding	0	0	0	4	0	0	0	0	0	0	0	0	0	0	0	0	0	0	0	4	0	0	0	0	0	0	0	0	0
ADCY4	gene-ADCY4	XM_024997884.1	protein_coding	0	0	0	4	0	0	0	0	0	0	0	0	0	0	0	0	0	0	0	1	0	0	0	0	0	0	0	0	3
ADCY4	gene-ADCY4	XR_003036717.1		0	0	0	5	0	0	0	0	0	0	0	0	1	0	0	0	0	0	0	4	0	0	0	0	0	0	0	0	0
ADCY5	gene-ADCY5	NM_001192069.1	protein_coding	0	0	0	42	0	0	0	0	0	0	0	0	1	0	0	0	0	0	0	40	0	0	0	0	0	0	0	0	1
ADCY6	gene-ADCY6	NM_001143877.1	protein_coding	0	0	0	16	0	0	0	0	0	0	0	0	3	0	0	0	0	0	0	12	0	0	0	0	0	0	0	0	1
ADCY6	gene-ADCY6	XM_010804962.3	protein_coding	0	0	0	19	0	0	0	0	0	0	0	0	2	0	0	0	0	0	0	16	0	0	0	0	0	0	0	0	1
ADCY6	gene-ADCY6	XM_024991583.1	protein_coding	0	0	0	19	0	0	0	0	0	0	0	0	3	0	0	0	0	0	0	15	0	0	0	0	0	0	0	0	1
ADCY6	gene-ADCY6	XM_024991584.1	protein_coding	0	0	0	19	0	0	0	0	0	0	0	0	2	0	0	0	0	0	0	16	0	0	0	0	0	0	0	0	1
ADCY6	gene-ADCY6	XR_001500323.2		0	0	0	16	0	0	0	0	0	0	0	0	3	0	0	0	0	0	0	12	0	0	0	0	0	0	0	0	1
ADCY7	gene-ADCY7	NM_174230.2	protein_coding	0	0	0	9	0	0	0	0	0	0	0	0	0	0	0	0	0	0	0	9	0	0	0	0	0	0	0	0	0
ADCY7	gene-ADCY7	XM_005218439.4	protein_coding	0	0	0	9	0	0	0	0	0	0	0	0	1	0	0	0	0	0	0	8	0	0	0	0	0	0	0	0	0
ADCY7	gene-ADCY7	XM_005218440.4	protein_coding	0	0	0	9	0	0	0	0	0	0	0	0	1	0	0	0	0	0	0	8	0	0	0	0	0	0	0	0	0
ADCY7	gene-ADCY7	XM_005218441.4	protein_coding	0	0	0	9	0	0	0	0	0	0	0	0	0	0	0	0	0	0	0	9	0	0	0	0	0	0	0	0	0
ADCY7	gene-ADCY7	XM_005218443.4	protein_coding	0	0	0	9	0	0	0	0	0	0	0	0	0	0	0	0	0	0	0	9	0	0	0	0	0	0	0	0	0
ADCY7	gene-ADCY7	XM_005218444.4	protein_coding	0	0	0	9	0	0	0	0	0	0	0	0	1	0	0	0	0	0	0	8	0	0	0	0	0	0	0	0	0
ADCY7	gene-ADCY7	XM_010814407.3	protein_coding	0	0	0	9	0	0	0	0	0	0	0	0	0	0	0	0	0	0	0	9	0	0	0	0	0	0	0	0	0
ADCY7	gene-ADCY7	XM_010814409.3	protein_coding	0	0	0	9	0	0	0	0	0	0	0	0	0	0	0	0	0	0	0	9	0	0	0	0	0	0	0	0	0
ADCY7	gene-ADCY7	XM_010814410.3	protein_coding	0	0	0	9	0	0	0	0	0	0	0	0	0	0	0	0	0	0	0	9	0	0	0	0	0	0	0	0	0
ADCY7	gene-ADCY7	XM_024977937.1	protein_coding	0	0	0	9	0	0	0	0	0	0	0	0	0	0	0	0	0	0	0	9	0	0	0	0	0	0	0	0	0
ADCY7	gene-ADCY7	XM_024977938.1	protein_coding	0	0	0	8	0	0	0	0	0	0	0	0	3	0	0	0	0	0	0	5	0	0	0	0	0	0	0	0	0
ADCY8	gene-ADCY8	NM_001192841.1	protein_coding	0	0	0	34	0	0	0	0	0	0	0	0	0	0	0	0	0	0	0	34	0	0	0	0	0	0	0	0	0
ADCY8	gene-ADCY8	XM_010811937.3	protein_coding	0	0	0	34	0	0	0	0	0	0	0	0	0	0	0	0	0	0	0	34	0	0	0	0	0	0	0	0	0
ADCY8	gene-ADCY8	XM_025001640.1	protein_coding	0	0	0	34	0	0	0	0	0	0	0	0	0	0	0	0	0	0	0	34	0	0	0	0	0	0	0	0	0
ADCYAP1	gene-ADCYAP1	NM_001046555.1	protein_coding	0	0	0	4	0	0	0	0	0	0	0	0	1	0	0	0	0	0	0	0	0	0	0	0	0	0	0	0	3
ADCYAP1	gene-ADCYAP1	XM_005224280.4	protein_coding	0	0	0	5	0	0	0	0	0	0	0	0	2	0	0	0	0	0	0	1	0	0	0	0	0	0	0	0	2
ADCYAP1R1	gene-ADCYAP1R1	NM_175715.2	protein_coding	0	0	0	5	0	0	0	0	0	0	0	0	1	0	0	0	0	0	0	3	0	0	0	0	0	0	0	0	1
ADCYAP1R1	gene-ADCYAP1R1	XM_010804296.2	protein_coding	0	0	0	17	0	0	0	0	0	0	0	0	2	0	0	0	0	0	0	14	0	0	0	0	0	0	0	0	1
ADCYAP1R1	gene-ADCYAP1R1	XM_010804297.2	protein_coding	0	0	0	15	0	0	0	0	0	0	0	0	1	0	0	0	0	0	0	13	0	0	0	0	0	0	0	0	1
ADCYAP1R1	gene-ADCYAP1R1	XM_010804298.2	protein_coding	0	0	0	17	0	0	0	0	0	0	0	0	2	0	0	0	0	0	0	14	0	0	0	0	0	0	0	0	1
ADCYAP1R1	gene-ADCYAP1R1	XM_024990495.1	protein_coding	0	0	0	17	0	0	0	0	0	0	0	0	2	0	0	0	0	0	0	14	0	0	0	0	0	0	0	0	1
ADCYAP1R1	gene-ADCYAP1R1	XM_024990496.1	protein_coding	0	0	0	17	0	0	0	0	0	0	0	0	2	0	0	0	0	0	0	14	0	0	0	0	0	0	0	0	1
ADD1	gene-ADD1	NM_001205999.1	protein_coding	0	0	0	12	0	0	0	0	0	0	0	0	2	0	0	0	0	0	0	9	0	0	0	0	0	0	0	0	1
ADD1	gene-ADD1	XM_005208228.4	protein_coding	0	0	0	13	0	0	0	0	0	0	0	0	3	0	0	0	0	0	0	9	0	0	0	0	0	0	0	0	1
ADD1	gene-ADD1	XM_005208229.4	protein_coding	0	0	0	12	0	0	0	0	0	0	0	0	2	0	0	0	0	0	0	9	0	0	0	0	0	0	0	0	1
ADD1	gene-ADD1	XM_005208230.4	protein_coding	0	0	0	12	0	0	0	0	0	0	0	0	2	0	0	0	0	0	0	9	0	0	0	0	0	0	0	0	1
ADD1	gene-ADD1	XM_005208231.3	protein_coding	0	0	0	13	0	0	0	0	0	0	0	0	3	0	0	0	0	0	0	9	0	0	0	0	0	0	0	0	1
ADD1	gene-ADD1	XM_005208232.4	protein_coding	0	0	0	13	0	0	0	0	0	0	0	0	3	0	0	0	0	0	0	9	0	0	0	0	0	0	0	0	1
ADD1	gene-ADD1	XM_005208233.4	protein_coding	0	0	0	13	0	0	0	0	0	0	0	0	3	0	0	0	0	0	0	9	0	0	0	0	0	0	0	0	1
ADD1	gene-ADD1	XM_005208234.3	protein_coding	0	0	0	10	0	0	0	0	0	0	0	0	0	0	0	0	0	0	0	9	0	0	0	0	0	0	0	0	1
ADD1	gene-ADD1	XM_005208235.3	protein_coding	0	0	0	10	0	0	0	0	0	0	0	0	0	0	0	0	0	0	0	9	0	0	0	0	0	0	0	0	1
ADD1	gene-ADD1	XM_005208236.4	protein_coding	0	0	0	13	0	0	0	0	0	0	0	0	3	0	0	0	0	0	0	9	0	0	0	0	0	0	0	0	1
ADD1	gene-ADD1	XM_010806324.3	protein_coding	0	0	0	13	0	0	0	0	0	0	0	0	3	0	0	0	0	0	0	9	0	0	0	0	0	0	0	0	1
ADD1	gene-ADD1	XM_024993102.1	protein_coding	0	0	0	13	0	0	0	0	0	0	0	0	3	0	0	0	0	0	0	9	0	0	0	0	0	0	0	0	1
ADD1	gene-ADD1	XM_024993103.1	protein_coding	0	0	0	10	0	0	0	0	0	0	0	0	0	0	0	0	0	0	0	9	0	0	0	0	0	0	0	0	1
ADD1	gene-ADD1	XM_024993104.1	protein_coding	0	0	0	13	0	0	0	0	0	0	0	0	3	0	0	0	0	0	0	9	0	0	0	0	0	0	0	0	1
ADD1	gene-ADD1	XM_024993106.1	protein_coding	0	0	0	12	0	0	0	0	0	0	0	0	2	0	0	0	0	0	0	9	0	0	0	0	0	0	0	0	1
ADD1	gene-ADD1	XM_024993107.1	protein_coding	0	0	0	10	0	0	0	0	0	0	0	0	0	0	0	0	0	0	0	9	0	0	0	0	0	0	0	0	1
ADD2	gene-ADD2	NM_001099009.1	protein_coding	0	0	0	1	0	0	0	0	0	0	0	0	0	0	0	0	0	0	0	1	0	0	0	0	0	0	0	0	0
ADD2	gene-ADD2	XM_005212528.4	protein_coding	0	0	0	12	0	0	0	0	0	0	0	0	0	0	0	0	0	0	0	12	0	0	0	0	0	0	0	0	0
ADD3	gene-ADD3	NM_001075194.1	protein_coding	0	0	0	20	0	0	0	0	0	0	0	0	1	0	0	0	0	0	0	17	0	0	0	0	0	0	0	0	2
ADD3	gene-ADD3	XM_005225724.4	protein_coding	0	0	0	20	0	0	0	0	0	0	0	0	1	0	0	0	0	0	0	17	0	0	0	0	0	0	0	0	2
ADD3	gene-ADD3	XM_010820023.2	protein_coding	0	0	0	20	0	0	0	0	0	0	0	0	1	0	0	0	0	0	0	17	0	0	0	0	0	0	0	0	2
ADD3	gene-ADD3	XM_010820024.3	protein_coding	0	0	0	7	0	0	0	0	0	0	0	0	1	0	0	0	0	0	0	4	0	0	0	0	0	0	0	0	2
ADD3	gene-ADD3	XM_010820025.2	protein_coding	0	0	0	7	0	0	0	0	0	0	0	0	1	0	0	0	0	0	0	4	0	0	0	0	0	0	0	0	2
ADD3	gene-ADD3	XM_010820026.2	protein_coding	0	0	0	20	0	0	0	0	0	0	0	0	1	0	0	0	0	0	0	17	0	0	0	0	0	0	0	0	2
ADD3	gene-ADD3	XM_010820027.2	protein_coding	0	0	0	20	0	0	0	0	0	0	0	0	1	0	0	0	0	0	0	17	0	0	0	0	0	0	0	0	2
ADD3	gene-ADD3	XM_010820028.3	protein_coding	0	0	0	7	0	0	0	0	0	0	0	0	1	0	0	0	0	0	0	4	0	0	0	0	0	0	0	0	2
ADD3	gene-ADD3	XM_015460732.2	protein_coding	0	0	0	20	0	0	0	0	0	0	0	0	1	0	0	0	0	0	0	17	0	0	0	0	0	0	0	0	2
ADD3	gene-ADD3	XM_024985519.1	protein_coding	0	0	0	20	0	0	0	0	0	0	0	0	1	0	0	0	0	0	0	17	0	0	0	0	0	0	0	0	2
ADD3	gene-ADD3	XM_024985520.1	protein_coding	0	0	0	7	0	0	0	0	0	0	0	0	1	0	0	0	0	0	0	4	0	0	0	0	0	0	0	0	2
ADD3	gene-ADD3	XM_024985521.1	protein_coding	0	0	0	7	0	0	0	0	0	0	0	0	1	0	0	0	0	0	0	4	0	0	0	0	0	0	0	0	2
ADD3	gene-ADD3	XM_024985522.1	protein_coding	0	0	0	20	0	0	0	0	0	0	0	0	1	0	0	0	0	0	0	17	0	0	0	0	0	0	0	0	2
ADD3	gene-ADD3	XM_024985523.1	protein_coding	0	0	0	20	0	0	0	0	0	0	0	0	1	0	0	0	0	0	0	17	0	0	0	0	0	0	0	0	2
ADD3	gene-ADD3	XM_024985524.1	protein_coding	0	0	0	20	0	0	0	0	0	0	0	0	1	0	0	0	0	0	0	17	0	0	0	0	0	0	0	0	2
ADGB	gene-ADGB	NM_001206737.1	protein_coding	0	0	0	212	0	0	0	0	0	0	0	0	12	0	0	0	0	0	0	196	0	0	0	0	0	0	0	0	4
ADGB	gene-ADGB	XM_024996676.1	protein_coding	0	0	0	216	0	0	0	0	0	0	0	0	13	0	0	0	0	0	0	199	0	0	0	0	0	0	0	0	4
ADGB	gene-ADGB	XR_003036243.1		0	0	0	215	0	0	0	0	0	0	0	0	13	0	0	0	0	0	0	199	0	0	0	0	0	0	0	0	3
ADGB	gene-ADGB	XR_003036244.1		0	0	0	213	0	0	0	0	0	0	0	0	13	0	0	0	0	0	0	197	0	0	0	0	0	0	0	0	3
ADGRA1	gene-ADGRA1	NM_001205846.1	protein_coding	0	0	0	22	0	0	0	0	0	0	0	0	0	0	0	0	0	0	0	21	0	0	0	0	0	0	0	0	1
ADGRA1	gene-ADGRA1	XM_005225880.4	protein_coding	0	0	0	22	0	0	0	0	0	0	0	0	0	0	0	0	0	0	0	21	0	0	0	0	0	0	0	0	1
ADGRA2	gene-ADGRA2	XM_024986491.1	protein_coding	0	0	0	13	0	0	0	0	0	0	0	0	0	0	0	0	0	0	0	11	0	0	0	0	0	0	0	0	2
ADGRA3	gene-ADGRA3	XM_010806048.3	protein_coding	0	0	0	5	0	0	0	0	0	0	0	0	0	0	0	0	0	0	0	5	0	0	0	0	0	0	0	0	0
ADGRA3	gene-ADGRA3	XM_024993526.1	protein_coding	0	0	0	5	0	0	0	0	0	0	0	0	0	0	0	0	0	0	0	5	0	0	0	0	0	0	0	0	0
ADGRA3	gene-ADGRA3	XM_024993527.1	protein_coding	0	0	0	5	0	0	0	0	0	0	0	0	0	0	0	0	0	0	0	5	0	0	0	0	0	0	0	0	0
ADGRB1	gene-ADGRB1	NM_001191541.1	protein_coding	0	0	0	9	0	0	0	0	0	0	0	0	2	0	0	0	0	0	0	7	0	0	0	0	0	0	0	0	0
ADGRB1	gene-ADGRB1	XM_010811854.3	protein_coding	0	0	0	13	0	0	0	0	0	0	0	0	2	0	0	0	0	0	0	10	0	0	0	0	0	0	0	0	1
ADGRB1	gene-ADGRB1	XM_025001586.1	protein_coding	0	0	0	13	0	0	0	0	0	0	0	0	2	0	0	0	0	0	0	10	0	0	0	0	0	0	0	0	1
ADGRB1	gene-ADGRB1	XM_025001587.1	protein_coding	0	0	0	12	0	0	0	0	0	0	0	0	2	0	0	0	0	0	0	8	0	0	0	0	0	0	0	0	2
ADGRB1	gene-ADGRB1	XM_025001588.1	protein_coding	0	0	0	13	0	0	0	0	0	0	0	0	2	0	0	0	0	0	0	10	0	0	0	0	0	0	0	0	1
ADGRB2	gene-ADGRB2	XM_010802505.3	protein_coding	0	0	0	2	0	0	0	0	0	0	0	0	0	0	0	0	0	0	0	2	0	0	0	0	0	0	0	0	0
ADGRB2	gene-ADGRB2	XM_024982266.1	protein_coding	0	0	0	2	0	0	0	0	0	0	0	0	0	0	0	0	0	0	0	2	0	0	0	0	0	0	0	0	0
ADGRB2	gene-ADGRB2	XM_024982268.1	protein_coding	0	0	0	2	0	0	0	0	0	0	0	0	0	0	0	0	0	0	0	2	0	0	0	0	0	0	0	0	0
ADGRB2	gene-ADGRB2	XM_024982274.1	protein_coding	0	0	0	2	0	0	0	0	0	0	0	0	0	0	0	0	0	0	0	2	0	0	0	0	0	0	0	0	0
ADGRB2	gene-ADGRB2	XM_024982275.1	protein_coding	0	0	0	2	0	0	0	0	0	0	0	0	0	0	0	0	0	0	0	2	0	0	0	0	0	0	0	0	0
ADGRB2	gene-ADGRB2	XM_024982281.1	protein_coding	0	0	0	2	0	0	0	0	0	0	0	0	0	0	0	0	0	0	0	2	0	0	0	0	0	0	0	0	0
ADGRB2	gene-ADGRB2	XM_024982291.1	protein_coding	0	0	0	2	0	0	0	0	0	0	0	0	0	0	0	0	0	0	0	2	0	0	0	0	0	0	0	0	0
ADGRB2	gene-ADGRB2	XM_024982298.1	protein_coding	0	0	0	2	0	0	0	0	0	0	0	0	0	0	0	0	0	0	0	2	0	0	0	0	0	0	0	0	0
ADGRB2	gene-ADGRB2	XM_024982301.1	protein_coding	0	0	0	2	0	0	0	0	0	0	0	0	0	0	0	0	0	0	0	2	0	0	0	0	0	0	0	0	0
ADGRB2	gene-ADGRB2	XM_024982306.1	protein_coding	0	0	0	2	0	0	0	0	0	0	0	0	0	0	0	0	0	0	0	2	0	0	0	0	0	0	0	0	0
ADGRB2	gene-ADGRB2	XR_003031574.1		0	0	0	2	0	0	0	0	0	0	0	0	0	0	0	0	0	0	0	2	0	0	0	0	0	0	0	0	0
ADGRB2	gene-ADGRB2	XR_003031576.1		0	0	0	2	0	0	0	0	0	0	0	0	0	0	0	0	0	0	0	2	0	0	0	0	0	0	0	0	0
ADGRB3	gene-ADGRB3	XM_024996868.1	protein_coding	0	0	0	173	0	0	0	0	0	0	0	0	0	0	0	0	0	0	0	173	0	0	0	0	0	0	0	0	0
ADGRB3	gene-ADGRB3	XM_024996869.1	protein_coding	0	0	0	173	0	0	0	0	0	0	0	0	0	0	0	0	0	0	0	173	0	0	0	0	0	0	0	0	0
ADGRD1	gene-ADGRD1	NM_001034564.2	protein_coding	0	0	0	70	0	0	0	0	0	0	0	0	4	0	0	0	0	0	0	59	0	0	0	0	0	0	0	0	7
ADGRD1	gene-ADGRD1	XM_005217662.4	protein_coding	0	0	0	70	0	0	0	0	0	0	0	0	4	0	0	0	0	0	0	59	0	0	0	0	0	0	0	0	7
ADGRD2	gene-ADGRD2	XM_010810368.3	protein_coding	0	0	0	16	0	0	0	0	0	0	0	0	2	0	0	0	0	0	0	14	0	0	0	0	0	0	0	0	0
ADGRD2	gene-ADGRD2	XM_010810369.3	protein_coding	0	0	0	16	0	0	0	0	0	0	0	0	2	0	0	0	0	0	0	14	0	0	0	0	0	0	0	0	0
ADGRE3	gene-ADGRE3	XM_005228631.4	protein_coding	0	0	0	1	0	0	0	0	0	0	0	0	0	0	0	0	0	0	0	1	0	0	0	0	0	0	0	0	0
ADGRE3	gene-ADGRE3	XM_024994846.1	protein_coding	0	0	0	1	0	0	0	0	0	0	0	0	0	0	0	0	0	0	0	1	0	0	0	0	0	0	0	0	0
ADGRE3	gene-ADGRE3	XM_024994847.1	protein_coding	0	0	0	1	0	0	0	0	0	0	0	0	0	0	0	0	0	0	0	1	0	0	0	0	0	0	0	0	0
ADGRE3	gene-ADGRE3	XM_024994848.1	protein_coding	0	0	0	1	0	0	0	0	0	0	0	0	0	0	0	0	0	0	0	1	0	0	0	0	0	0	0	0	0
ADGRE3	gene-ADGRE3	XM_024994849.1	protein_coding	0	0	0	1	0	0	0	0	0	0	0	0	0	0	0	0	0	0	0	1	0	0	0	0	0	0	0	0	0
ADGRE5	gene-ADGRE5	NM_176661.1	protein_coding	0	0	0	8	0	0	0	0	0	0	0	0	8	0	0	0	0	0	0	0	0	0	0	0	0	0	0	0	0
ADGRE5	gene-ADGRE5	XM_005208603.4	protein_coding	0	0	0	8	0	0	0	0	0	0	0	0	0	0	0	0	0	0	0	8	0	0	0	0	0	0	0	0	0
ADGRF1	gene-ADGRF1	NM_001192327.1	protein_coding	0	0	0	6	0	0	0	0	0	0	0	0	0	0	0	0	0	0	0	5	0	0	0	0	0	0	0	0	1
ADGRF1	gene-ADGRF1	XM_010818181.3	protein_coding	0	0	0	6	0	0	0	0	0	0	0	0	0	0	0	0	0	0	0	5	0	0	0	0	0	0	0	0	1
ADGRF1	gene-ADGRF1	XM_010818184.3	protein_coding	0	0	0	6	0	0	0	0	0	0	0	0	0	0	0	0	0	0	0	5	0	0	0	0	0	0	0	0	1
ADGRF1	gene-ADGRF1	XM_024983550.1	protein_coding	0	0	0	27	0	0	0	0	0	0	0	0	1	0	0	0	0	0	0	25	0	0	0	0	0	0	0	0	1
ADGRF1	gene-ADGRF1	XM_024983551.1	protein_coding	0	0	0	27	0	0	0	0	0	0	0	0	1	0	0	0	0	0	0	25	0	0	0	0	0	0	0	0	1
ADGRF1	gene-ADGRF1	XM_024983552.1	protein_coding	0	0	0	27	0	0	0	0	0	0	0	0	1	0	0	0	0	0	0	25	0	0	0	0	0	0	0	0	1
ADGRF1	gene-ADGRF1	XM_024983553.1	protein_coding	0	0	0	6	0	0	0	0	0	0	0	0	0	0	0	0	0	0	0	5	0	0	0	0	0	0	0	0	1
ADGRF1	gene-ADGRF1	XM_024983554.1	protein_coding	0	0	0	6	0	0	0	0	0	0	0	0	0	0	0	0	0	0	0	5	0	0	0	0	0	0	0	0	1
ADGRF1	gene-ADGRF1	XM_024983555.1	protein_coding	0	0	0	6	0	0	0	0	0	0	0	0	2	0	0	0	0	0	0	3	0	0	0	0	0	0	0	0	1
ADGRF1	gene-ADGRF1	XM_024983556.1	protein_coding	0	0	0	6	0	0	0	0	0	0	0	0	1	0	0	0	0	0	0	4	0	0	0	0	0	0	0	0	1
ADGRF1	gene-ADGRF1	XM_024983557.1	protein_coding	0	0	0	6	0	0	0	0	0	0	0	0	0	0	0	0	0	0	0	5	0	0	0	0	0	0	0	0	1
ADGRF3	gene-ADGRF3	XM_024999485.1	protein_coding	0	0	0	4	0	0	0	0	0	0	0	0	0	0	0	0	0	0	0	3	0	0	0	0	0	0	0	0	1
ADGRF3	gene-ADGRF3	XM_024999486.1	protein_coding	0	0	0	3	0	0	0	0	0	0	0	0	0	0	0	0	0	0	0	2	0	0	0	0	0	0	0	0	1
ADGRF3	gene-ADGRF3	XM_024999487.1	protein_coding	0	0	0	4	0	0	0	0	0	0	0	0	0	0	0	0	0	0	0	3	0	0	0	0	0	0	0	0	1
ADGRF4	gene-ADGRF4	XM_010818196.3	protein_coding	0	0	0	2	0	0	0	0	0	0	0	0	2	0	0	0	0	0	0	0	0	0	0	0	0	0	0	0	0
ADGRF5	gene-ADGRF5	NM_001193243.1	protein_coding	0	0	0	28	0	0	0	0	0	0	0	0	0	0	0	0	0	0	0	28	0	0	0	0	0	0	0	0	0
ADGRF5	gene-ADGRF5	XM_005223453.3	protein_coding	0	0	0	28	0	0	0	0	0	0	0	0	0	0	0	0	0	0	0	28	0	0	0	0	0	0	0	0	0
ADGRF5	gene-ADGRF5	XM_005223454.4	protein_coding	0	0	0	34	0	0	0	0	0	0	0	0	1	0	0	0	0	0	0	33	0	0	0	0	0	0	0	0	0
ADGRF5	gene-ADGRF5	XM_005223455.3	protein_coding	0	0	0	28	0	0	0	0	0	0	0	0	0	0	0	0	0	0	0	28	0	0	0	0	0	0	0	0	0
ADGRF5	gene-ADGRF5	XM_005223457.3	protein_coding	0	0	0	28	0	0	0	0	0	0	0	0	0	0	0	0	0	0	0	28	0	0	0	0	0	0	0	0	0
ADGRF5	gene-ADGRF5	XM_010818206.2	protein_coding	0	0	0	28	0	0	0	0	0	0	0	0	0	0	0	0	0	0	0	28	0	0	0	0	0	0	0	0	0
ADGRF5	gene-ADGRF5	XM_024983637.1	protein_coding	0	0	0	34	0	0	0	0	0	0	0	0	1	0	0	0	0	0	0	33	0	0	0	0	0	0	0	0	0
ADGRF5	gene-ADGRF5	XM_024983638.1	protein_coding	0	0	0	28	0	0	0	0	0	0	0	0	0	0	0	0	0	0	0	28	0	0	0	0	0	0	0	0	0
ADGRG2	gene-ADGRG2	XM_015461774.2	protein_coding	0	0	0	22	0	0	0	0	0	0	0	0	0	0	0	0	0	0	0	21	0	0	0	0	0	0	0	0	1
ADGRG2	gene-ADGRG2	XM_024988476.1	protein_coding	0	0	0	22	0	0	0	0	0	0	0	0	0	0	0	0	0	0	0	21	0	0	0	0	0	0	0	0	1
ADGRG2	gene-ADGRG2	XM_024988477.1	protein_coding	0	0	0	22	0	0	0	0	0	0	0	0	0	0	0	0	0	0	0	21	0	0	0	0	0	0	0	0	1
ADGRG2	gene-ADGRG2	XM_024988478.1	protein_coding	0	0	0	22	0	0	0	0	0	0	0	0	0	0	0	0	0	0	0	21	0	0	0	0	0	0	0	0	1
ADGRG2	gene-ADGRG2	XM_024988479.1	protein_coding	0	0	0	22	0	0	0	0	0	0	0	0	0	0	0	0	0	0	0	21	0	0	0	0	0	0	0	0	1
ADGRG2	gene-ADGRG2	XM_024988480.1	protein_coding	0	0	0	22	0	0	0	0	0	0	0	0	0	0	0	0	0	0	0	21	0	0	0	0	0	0	0	0	1
ADGRG2	gene-ADGRG2	XM_024988481.1	protein_coding	0	0	0	22	0	0	0	0	0	0	0	0	0	0	0	0	0	0	0	21	0	0	0	0	0	0	0	0	1
ADGRG2	gene-ADGRG2	XM_024988482.1	protein_coding	0	0	0	22	0	0	0	0	0	0	0	0	0	0	0	0	0	0	0	21	0	0	0	0	0	0	0	0	1
ADGRG2	gene-ADGRG2	XM_024988483.1	protein_coding	0	0	0	22	0	0	0	0	0	0	0	0	0	0	0	0	0	0	0	21	0	0	0	0	0	0	0	0	1
ADGRG3	gene-ADGRG3	XM_010814629.3	protein_coding	0	0	0	5	0	0	0	0	0	0	0	0	0	0	0	0	0	0	0	5	0	0	0	0	0	0	0	0	0
ADGRG3	gene-ADGRG3	XM_015475805.2	protein_coding	0	0	0	5	0	0	0	0	0	0	0	0	0	0	0	0	0	0	0	5	0	0	0	0	0	0	0	0	0
ADGRG5	gene-ADGRG5	NM_001206716.1	protein_coding	0	0	0	4	0	0	0	0	0	0	0	0	1	0	0	0	0	0	0	2	0	0	0	0	0	0	0	0	1
ADGRG5	gene-ADGRG5	XM_005218517.4	protein_coding	0	0	0	4	0	0	0	0	0	0	0	0	1	0	0	0	0	0	0	2	0	0	0	0	0	0	0	0	1
ADGRG5	gene-ADGRG5	XM_010814449.3	protein_coding	0	0	0	4	0	0	0	0	0	0	0	0	1	0	0	0	0	0	0	2	0	0	0	0	0	0	0	0	1
ADGRG5	gene-ADGRG5	XM_010814450.3	protein_coding	0	0	0	4	0	0	0	0	0	0	0	0	1	0	0	0	0	0	0	2	0	0	0	0	0	0	0	0	1
ADGRG5	gene-ADGRG5	XM_024978102.1	protein_coding	0	0	0	4	0	0	0	0	0	0	0	0	1	0	0	0	0	0	0	2	0	0	0	0	0	0	0	0	1
ADGRG5	gene-ADGRG5	XM_024978103.1	protein_coding	0	0	0	4	0	0	0	0	0	0	0	0	1	0	0	0	0	0	0	2	0	0	0	0	0	0	0	0	1
ADGRG5	gene-ADGRG5	XM_024978104.1	protein_coding	0	0	0	4	0	0	0	0	0	0	0	0	1	0	0	0	0	0	0	2	0	0	0	0	0	0	0	0	1
ADGRG5	gene-ADGRG5	XM_024978105.1	protein_coding	0	0	0	4	0	0	0	0	0	0	0	0	1	0	0	0	0	0	0	2	0	0	0	0	0	0	0	0	1
ADGRG5	gene-ADGRG5	XM_024978106.1	protein_coding	0	0	0	2	0	0	0	0	0	0	0	0	1	0	0	0	0	0	0	0	0	0	0	0	0	0	0	0	1
ADGRG5	gene-ADGRG5	XM_024978107.1	protein_coding	0	0	0	4	0	0	0	0	0	0	0	0	1	0	0	0	0	0	0	2	0	0	0	0	0	0	0	0	1
ADGRG5	gene-ADGRG5	XM_024978108.1	protein_coding	0	0	0	4	0	0	0	0	0	0	0	0	1	0	0	0	0	0	0	2	0	0	0	0	0	0	0	0	1
ADGRG5	gene-ADGRG5	XM_024978109.1	protein_coding	0	0	0	4	0	0	0	0	0	0	0	0	1	0	0	0	0	0	0	2	0	0	0	0	0	0	0	0	1
ADGRG5	gene-ADGRG5	XM_024978110.1	protein_coding	0	0	0	3	0	0	0	0	0	0	0	0	1	0	0	0	0	0	0	2	0	0	0	0	0	0	0	0	0
ADGRG5	gene-ADGRG5	XM_024978111.1	protein_coding	0	0	0	4	0	0	0	0	0	0	0	0	1	0	0	0	0	0	0	2	0	0	0	0	0	0	0	0	1
ADGRG5	gene-ADGRG5	XM_024978112.1	protein_coding	0	0	0	4	0	0	0	0	0	0	0	0	1	0	0	0	0	0	0	2	0	0	0	0	0	0	0	0	1
ADGRG6	gene-ADGRG6	XM_002690290.6	protein_coding	0	0	0	47	0	0	0	0	0	0	0	0	3	0	0	0	0	0	0	43	0	0	0	0	0	0	0	0	1
ADGRG6	gene-ADGRG6	XM_005210998.4	protein_coding	0	0	0	47	0	0	0	0	0	0	0	0	3	0	0	0	0	0	0	43	0	0	0	0	0	0	0	0	1
ADGRG6	gene-ADGRG6	XM_005210999.4	protein_coding	0	0	0	47	0	0	0	0	0	0	0	0	3	0	0	0	0	0	0	43	0	0	0	0	0	0	0	0	1
ADGRG6	gene-ADGRG6	XM_010808639.3	protein_coding	0	0	0	47	0	0	0	0	0	0	0	0	3	0	0	0	0	0	0	43	0	0	0	0	0	0	0	0	1
ADGRG6	gene-ADGRG6	XM_015472887.2	protein_coding	0	0	0	47	0	0	0	0	0	0	0	0	3	0	0	0	0	0	0	43	0	0	0	0	0	0	0	0	1
ADGRG6	gene-ADGRG6	XM_015472888.2	protein_coding	0	0	0	47	0	0	0	0	0	0	0	0	3	0	0	0	0	0	0	42	0	0	0	0	0	0	0	0	2
ADGRG6	gene-ADGRG6	XM_024997033.1	protein_coding	0	0	0	47	0	0	0	0	0	0	0	0	3	0	0	0	0	0	0	42	0	0	0	0	0	0	0	0	2
ADGRG6	gene-ADGRG6	XM_024997034.1	protein_coding	0	0	0	47	0	0	0	0	0	0	0	0	3	0	0	0	0	0	0	42	0	0	0	0	0	0	0	0	2
ADGRG7	gene-ADGRG7	NM_001083702.1	protein_coding	0	0	0	60	0	0	0	0	0	0	0	0	4	0	0	0	0	0	0	53	0	0	0	0	0	0	0	0	3
ADGRG7	gene-ADGRG7	XM_015470857.2	protein_coding	0	0	0	45	0	0	0	0	0	0	0	0	2	0	0	0	0	0	0	40	0	0	0	0	0	0	0	0	3
ADGRL1	gene-ADGRL1	NM_001113728.1	protein_coding	0	0	0	18	0	0	0	0	0	0	0	0	0	0	0	0	0	0	0	15	0	0	0	0	0	0	0	0	3
ADGRL1	gene-ADGRL1	XM_005208626.4	protein_coding	0	0	0	18	0	0	0	0	0	0	0	0	0	0	0	0	0	0	0	15	0	0	0	0	0	0	0	0	3
ADGRL1	gene-ADGRL1	XM_010806701.2	protein_coding	0	0	0	16	0	0	0	0	0	0	0	0	5	0	0	0	0	0	0	8	0	0	0	0	0	0	0	0	3
ADGRL1	gene-ADGRL1	XM_024994708.1	protein_coding	0	0	0	18	0	0	0	0	0	0	0	0	0	0	0	0	0	0	0	15	0	0	0	0	0	0	0	0	3
ADGRL1	gene-ADGRL1	XM_024994709.1	protein_coding	0	0	0	17	0	0	0	0	0	0	0	0	1	0	0	0	0	0	0	16	0	0	0	0	0	0	0	0	0
ADGRL2	gene-ADGRL2	NM_181013.1	protein_coding	0	0	0	176	0	0	0	0	0	0	0	0	8	0	0	0	0	0	0	168	0	0	0	0	0	0	0	0	0
ADGRL3	gene-ADGRL3	NM_181033.2	protein_coding	0	0	0	25	0	0	0	0	0	0	0	0	0	0	0	0	0	0	0	25	0	0	0	0	0	0	0	0	0
ADGRL3	gene-ADGRL3	XM_005208001.4	protein_coding	0	0	0	44	0	0	0	0	0	0	0	0	0	0	0	0	0	0	0	44	0	0	0	0	0	0	0	0	0
ADGRL3	gene-ADGRL3	XM_005208009.4	protein_coding	0	0	0	44	0	0	0	0	0	0	0	0	0	0	0	0	0	0	0	44	0	0	0	0	0	0	0	0	0
ADGRL3	gene-ADGRL3	XM_024993031.1	protein_coding	0	0	0	44	0	0	0	0	0	0	0	0	0	0	0	0	0	0	0	44	0	0	0	0	0	0	0	0	0
ADGRL4	gene-ADGRL4	NM_001076908.2	protein_coding	0	0	0	31	0	0	0	0	0	0	0	0	1	0	0	0	0	0	0	30	0	0	0	0	0	0	0	0	0
ADGRL4	gene-ADGRL4	XM_010803395.3	protein_coding	0	0	0	31	0	0	0	0	0	0	0	0	1	0	0	0	0	0	0	30	0	0	0	0	0	0	0	0	0
ADGRL4	gene-ADGRL4	XM_024989504.1	protein_coding	0	0	0	31	0	0	0	0	0	0	0	0	1	0	0	0	0	0	0	30	0	0	0	0	0	0	0	0	0
ADGRL4	gene-ADGRL4	XM_024989505.1	protein_coding	0	0	0	31	0	0	0	0	0	0	0	0	1	0	0	0	0	0	0	30	0	0	0	0	0	0	0	0	0
ADGRV1	gene-ADGRV1	XM_010807603.3	protein_coding	0	0	0	145	0	0	0	0	0	0	0	0	1	0	0	0	0	0	0	144	0	0	0	0	0	0	0	0	0
ADH1C	gene-ADH1C	NM_001206387.1	protein_coding	0	0	0	1	0	0	0	0	0	0	0	0	0	0	0	0	0	0	0	1	0	0	0	0	0	0	0	0	0
ADH4	gene-ADH4	NM_001102059.2	protein_coding	0	0	0	1	0	0	0	0	0	0	0	0	0	0	0	0	0	0	0	1	0	0	0	0	0	0	0	0	0
ADH5	gene-ADH5	NM_001034249.2	protein_coding	0	0	0	15	0	0	0	0	0	0	0	0	2	0	0	0	0	0	0	12	0	0	0	0	0	0	0	0	1
ADH6	gene-ADH6	NM_001075843.1	protein_coding	0	0	0	5	0	0	0	0	0	0	0	0	0	0	0	0	0	0	0	5	0	0	0	0	0	0	0	0	0
ADH6	gene-ADH6	XM_024993226.1	protein_coding	0	0	0	5	0	0	0	0	0	0	0	0	0	0	0	0	0	0	0	5	0	0	0	0	0	0	0	0	0
ADH6	gene-ADH6-2	NM_001046057.2	protein_coding	0	0	0	9	0	0	0	0	0	0	0	0	6	0	0	0	0	0	0	3	0	0	0	0	0	0	0	0	0
ADH6	gene-ADH6-2	XM_005207706.2	protein_coding	0	0	0	24	0	0	0	0	0	0	0	0	2	0	0	0	0	0	0	22	0	0	0	0	0	0	0	0	0
ADHFE1	gene-ADHFE1	NM_001101887.1	protein_coding	0	0	0	11	0	0	0	0	0	0	0	0	2	0	0	0	0	0	0	8	0	0	0	0	0	0	0	0	1
ADHFE1	gene-ADHFE1	XM_025001461.1	protein_coding	0	0	0	10	0	0	0	0	0	0	0	0	1	0	0	0	0	0	0	8	0	0	0	0	0	0	0	0	1
ADIPOQ	gene-ADIPOQ	XM_015472143.1	protein_coding	0	0	0	26	0	0	0	0	0	0	0	0	10	0	0	0	0	0	0	7	0	0	0	0	0	0	0	0	9
ADIPOQ	gene-ADIPOQ	XM_024995232.1	protein_coding	0	0	0	36	0	0	0	0	0	0	0	0	10	0	0	0	0	0	0	15	0	0	0	0	0	0	0	0	11
ADIPOQ	gene-ADIPOQ	XM_024995233.1	protein_coding	0	0	0	36	0	0	0	0	0	0	0	0	10	0	0	0	0	0	0	15	0	0	0	0	0	0	0	0	11
ADIPOR1	gene-ADIPOR1	NM_001034055.1	protein_coding	0	0	0	2	0	0	0	0	0	0	0	0	0	0	0	0	0	0	0	0	0	0	0	0	0	0	0	0	2
ADIPOR1	gene-ADIPOR1	XM_024976074.1	protein_coding	0	0	0	2	0	0	0	0	0	0	0	0	0	0	0	0	0	0	0	0	0	0	0	0	0	0	0	0	2
ADIPOR2	gene-ADIPOR2	NM_001040499.2	protein_coding	0	0	0	1	0	0	0	0	0	0	0	0	0	0	0	0	0	0	0	1	0	0	0	0	0	0	0	0	0
ADIPOR2	gene-ADIPOR2	XM_005207230.4	protein_coding	0	0	0	7	0	0	0	0	0	0	0	0	0	0	0	0	0	0	0	3	0	0	0	0	0	0	0	0	4
ADIRF	gene-ADIRF	NM_001114513.2	protein_coding	0	0	0	2	0	0	0	0	0	0	0	0	1	0	0	0	0	0	0	0	0	0	0	0	0	0	0	0	1
ADK	gene-ADK	NM_001076066.2	protein_coding	0	0	0	418	0	0	0	0	0	0	0	0	0	0	0	0	0	0	0	416	0	0	0	0	0	0	0	0	2
ADK	gene-ADK	XM_005226479.3	protein_coding	0	0	0	427	0	0	0	0	0	0	0	0	1	0	0	0	0	0	0	424	0	0	0	0	0	0	0	0	2
ADK	gene-ADK	XM_005226480.4	protein_coding	0	0	0	411	0	0	0	0	0	0	0	0	1	0	0	0	0	0	0	410	0	0	0	0	0	0	0	0	0
ADK	gene-ADK	XM_010820646.2	protein_coding	0	0	0	427	0	0	0	0	0	0	0	0	1	0	0	0	0	0	0	424	0	0	0	0	0	0	0	0	2
ADK	gene-ADK	XM_024986794.1	protein_coding	0	0	0	427	0	0	0	0	0	0	0	0	1	0	0	0	0	0	0	424	0	0	0	0	0	0	0	0	2
ADK	gene-ADK	XM_024986795.1	protein_coding	0	0	0	418	0	0	0	0	0	0	0	0	0	0	0	0	0	0	0	416	0	0	0	0	0	0	0	0	2
ADM2	gene-ADM2	NM_001193200.1	protein_coding	0	0	0	2	0	0	0	0	0	0	0	0	2	0	0	0	0	0	0	0	0	0	0	0	0	0	0	0	0
ADM2	gene-ADM2	XM_024992245.1	protein_coding	0	0	0	3	0	0	0	0	0	0	0	0	2	0	0	0	0	0	0	1	0	0	0	0	0	0	0	0	0
ADM2	gene-ADM2	XM_024992246.1	protein_coding	0	0	0	3	0	0	0	0	0	0	0	0	2	0	0	0	0	0	0	1	0	0	0	0	0	0	0	0	0
ADM2	gene-ADM2	XM_024992247.1	protein_coding	0	0	0	3	0	0	0	0	0	0	0	0	2	0	0	0	0	0	0	1	0	0	0	0	0	0	0	0	0
ADM2	gene-ADM2	XR_807076.3		0	0	0	4	0	0	0	0	0	0	0	0	1	0	0	0	0	0	0	2	0	0	0	0	0	0	0	0	1
ADM5	gene-ADM5	XM_003587281.5	protein_coding	0	0	0	10	0	0	0	0	0	0	0	0	8	0	0	0	0	0	0	1	0	0	0	0	0	0	0	0	1
ADNP2	gene-ADNP2	NM_001101840.1	protein_coding	0	0	0	6	0	0	0	0	0	0	0	0	0	0	0	0	0	0	0	5	0	0	0	0	0	0	0	0	1
ADNP2	gene-ADNP2	XM_024984188.1	protein_coding	0	0	0	6	0	0	0	0	0	0	0	0	1	0	0	0	0	0	0	4	0	0	0	0	0	0	0	0	1
ADNP2	gene-ADNP2	XM_024984189.1	protein_coding	0	0	0	5	0	0	0	0	0	0	0	0	0	0	0	0	0	0	0	3	0	0	0	0	0	0	0	0	2
ADORA1	gene-ADORA1	NM_174497.3	protein_coding	0	0	0	10	0	0	0	0	0	0	0	0	1	0	0	0	0	0	0	6	0	0	0	0	0	0	0	0	3
ADORA1	gene-ADORA1	XM_005216652.4	protein_coding	0	0	0	10	0	0	0	0	0	0	0	0	1	0	0	0	0	0	0	6	0	0	0	0	0	0	0	0	3
ADORA1	gene-ADORA1	XM_005216653.4	protein_coding	0	0	0	10	0	0	0	0	0	0	0	0	1	0	0	0	0	0	0	6	0	0	0	0	0	0	0	0	3
ADORA1	gene-ADORA1	XM_010813013.3	protein_coding	0	0	0	10	0	0	0	0	0	0	0	0	1	0	0	0	0	0	0	6	0	0	0	0	0	0	0	0	3
ADORA1	gene-ADORA1	XM_015475002.2	protein_coding	0	0	0	10	0	0	0	0	0	0	0	0	1	0	0	0	0	0	0	6	0	0	0	0	0	0	0	0	3
ADORA1	gene-ADORA1	XM_024976039.1	protein_coding	0	0	0	10	0	0	0	0	0	0	0	0	1	0	0	0	0	0	0	6	0	0	0	0	0	0	0	0	3
ADORA1	gene-ADORA1	XM_024976040.1	protein_coding	0	0	0	10	0	0	0	0	0	0	0	0	1	0	0	0	0	0	0	6	0	0	0	0	0	0	0	0	3
ADORA2A	gene-ADORA2A	XM_024977853.1	protein_coding	0	0	0	8	0	0	0	0	0	0	0	0	1	0	0	0	0	0	0	7	0	0	0	0	0	0	0	0	0
ADORA2A	gene-ADORA2A	XM_024977854.1	protein_coding	0	0	0	8	0	0	0	0	0	0	0	0	1	0	0	0	0	0	0	7	0	0	0	0	0	0	0	0	0
ADORA2A	gene-ADORA2A	XM_024977855.1	protein_coding	0	0	0	8	0	0	0	0	0	0	0	0	1	0	0	0	0	0	0	7	0	0	0	0	0	0	0	0	0
ADORA2A	gene-ADORA2A	XM_024977856.1	protein_coding	0	0	0	8	0	0	0	0	0	0	0	0	1	0	0	0	0	0	0	7	0	0	0	0	0	0	0	0	0
ADORA2B	gene-ADORA2B	NM_001075925.1	protein_coding	0	0	0	10	0	0	0	0	0	0	0	0	1	0	0	0	0	0	0	7	0	0	0	0	0	0	0	0	2
ADORA2B	gene-ADORA2B	XM_024980236.1	protein_coding	0	0	0	10	0	0	0	0	0	0	0	0	1	0	0	0	0	0	0	7	0	0	0	0	0	0	0	0	2
ADPGK	gene-ADPGK	NM_001082438.2	protein_coding	0	0	0	9	0	0	0	0	0	0	0	0	1	0	0	0	0	0	0	8	0	0	0	0	0	0	0	0	0
ADPGK	gene-ADPGK	XM_005211332.3	protein_coding	0	0	0	9	0	0	0	0	0	0	0	0	1	0	0	0	0	0	0	8	0	0	0	0	0	0	0	0	0
ADPGK	gene-ADPGK	XM_024997531.1	protein_coding	0	0	0	7	0	0	0	0	0	0	0	0	2	0	0	0	0	0	0	5	0	0	0	0	0	0	0	0	0
ADPGK	gene-ADPGK	XM_024997532.1	protein_coding	0	0	0	7	0	0	0	0	0	0	0	0	2	0	0	0	0	0	0	5	0	0	0	0	0	0	0	0	0
ADPRH	gene-ADPRH	NM_001038554.1	protein_coding	0	0	0	5	0	0	0	0	0	0	0	0	2	0	0	0	0	0	0	0	0	0	0	0	0	0	0	0	3
ADPRH	gene-ADPRH	XM_024989711.1	protein_coding	0	0	0	10	0	0	0	0	0	0	0	0	3	0	0	0	0	0	0	3	0	0	0	0	0	0	0	0	4
ADPRHL1	gene-ADPRHL1	NM_001034534.1	protein_coding	0	0	0	8	0	0	0	0	0	0	0	0	0	0	0	0	0	0	0	7	0	0	0	0	0	0	0	0	1
ADPRHL2	gene-ADPRHL2	NM_001035340.2	protein_coding	0	0	0	7	0	0	0	0	0	0	0	0	0	0	0	0	0	0	0	0	0	0	0	0	0	0	0	0	7
ADPRM	gene-ADPRM	NM_001103279.2	protein_coding	0	0	0	1	0	0	0	0	0	0	0	0	1	0	0	0	0	0	0	0	0	0	0	0	0	0	0	0	0
ADRA1A	gene-ADRA1A	NM_174498.2	protein_coding	0	0	0	58	0	0	0	0	0	0	0	0	1	0	0	0	0	0	0	56	0	0	0	0	0	0	0	0	1
ADRA1A	gene-ADRA1A	XM_024995487.1	protein_coding	0	0	0	61	0	0	0	0	0	0	0	0	1	0	0	0	0	0	0	56	0	0	0	0	0	0	0	0	4
ADRA1A	gene-ADRA1A	XM_024995488.1	protein_coding	0	0	0	63	0	0	0	0	0	0	0	0	2	0	0	0	0	0	0	57	0	0	0	0	0	0	0	0	4
ADRA1A	gene-ADRA1A	XM_024995489.1	protein_coding	0	0	0	63	0	0	0	0	0	0	0	0	2	0	0	0	0	0	0	57	0	0	0	0	0	0	0	0	4
ADRA1A	gene-ADRA1A	XM_024995490.1	protein_coding	0	0	0	63	0	0	0	0	0	0	0	0	2	0	0	0	0	0	0	57	0	0	0	0	0	0	0	0	4
ADRA1B	gene-ADRA1B	NM_001191139.1	protein_coding	0	0	0	12	0	0	0	0	0	0	0	0	0	0	0	0	0	0	0	11	0	0	0	0	0	0	0	0	1
ADRA1D	gene-ADRA1D	NM_001205684.2	protein_coding	0	0	0	14	0	0	0	0	0	0	0	0	0	0	0	0	0	0	0	13	0	0	0	0	0	0	0	0	1
ADRA2B	gene-ADRA2B	NM_001206628.1	protein_coding	0	0	0	1	0	0	0	0	0	0	0	0	1	0	0	0	0	0	0	0	0	0	0	0	0	0	0	0	0
ADRA2C	gene-ADRA2C	XM_024993712.1	protein_coding	0	0	0	4	0	0	0	0	0	0	0	0	3	0	0	0	0	0	0	1	0	0	0	0	0	0	0	0	0
ADRB2	gene-ADRB2	NM_174231.1	protein_coding	0	0	0	26	0	0	0	0	0	0	0	0	1	0	0	0	0	0	0	0	0	0	0	0	0	0	0	0	25
ADRB3	gene-ADRB3	NM_174232.2	protein_coding	0	0	0	3	0	0	0	0	0	0	0	0	2	0	0	0	0	0	0	0	0	0	0	0	0	0	0	0	1
ADRB3	gene-ADRB3	XM_005226092.4	protein_coding	0	0	0	3	0	0	0	0	0	0	0	0	2	0	0	0	0	0	0	0	0	0	0	0	0	0	0	0	1
ADRM1	gene-ADRM1	NM_001080282.1	protein_coding	0	0	0	2	0	0	0	0	0	0	0	0	1	0	0	0	0	0	0	1	0	0	0	0	0	0	0	0	0
ADSL	gene-ADSL	NM_001102377.2	protein_coding	0	0	0	1	0	0	0	0	0	0	0	0	0	0	0	0	0	0	0	1	0	0	0	0	0	0	0	0	0
ADSSL1	gene-ADSSL1	NM_001099192.1	protein_coding	0	0	0	20	0	0	0	0	0	0	0	0	4	0	0	0	0	0	0	14	0	0	0	0	0	0	0	0	2
ADSSL1	gene-ADSSL1	XM_005222254.4	protein_coding	0	0	0	21	0	0	0	0	0	0	0	0	4	0	0	0	0	0	0	14	0	0	0	0	0	0	0	0	3
ADSSL1	gene-ADSSL1	XM_005222257.4	protein_coding	0	0	0	24	0	0	0	0	0	0	0	0	4	0	0	0	0	0	0	15	0	0	0	0	0	0	0	0	5
ADSSL1	gene-ADSSL1	XM_005222258.4	protein_coding	0	0	0	24	0	0	0	0	0	0	0	0	4	0	0	0	0	0	0	15	0	0	0	0	0	0	0	0	5
ADSSL1	gene-ADSSL1	XM_024981976.1	protein_coding	0	0	0	21	0	0	0	0	0	0	0	0	4	0	0	0	0	0	0	14	0	0	0	0	0	0	0	0	3
ADSSL1	gene-ADSSL1	XM_024981977.1	protein_coding	0	0	0	21	0	0	0	0	0	0	0	0	4	0	0	0	0	0	0	14	0	0	0	0	0	0	0	0	3
ADTRP	gene-ADTRP	NM_001037621.1	protein_coding	0	0	0	67	0	0	0	0	0	0	0	0	3	0	0	0	0	0	0	55	0	0	0	0	0	0	0	0	9
ADTRP	gene-ADTRP	XM_010818603.3	protein_coding	0	0	0	62	0	0	0	0	0	0	0	0	1	0	0	0	0	0	0	52	0	0	0	0	0	0	0	0	9
ADTRP	gene-ADTRP	XM_024983705.1	protein_coding	0	0	0	67	0	0	0	0	0	0	0	0	3	0	0	0	0	0	0	55	0	0	0	0	0	0	0	0	9
AEBP1	gene-AEBP1	XM_024991120.1	protein_coding	0	0	0	1	0	0	0	0	0	0	0	0	0	0	0	0	0	0	0	1	0	0	0	0	0	0	0	0	0
AEBP2	gene-AEBP2	NM_001083485.2	protein_coding	0	0	0	18	0	0	0	0	0	0	0	0	1	0	0	0	0	0	0	16	0	0	0	0	0	0	0	0	1
AEBP2	gene-AEBP2	XM_010805458.3	protein_coding	0	0	0	18	0	0	0	0	0	0	0	0	1	0	0	0	0	0	0	16	0	0	0	0	0	0	0	0	1
AEN	gene-AEN	XM_003587546.5	protein_coding	0	0	0	2	0	0	0	0	0	0	0	0	1	0	0	0	0	0	0	1	0	0	0	0	0	0	0	0	0
AES	gene-AES	NM_001128497.1	protein_coding	0	0	0	5	0	0	0	0	0	0	0	0	3	0	0	0	0	0	0	0	0	0	0	0	0	0	0	0	2
AES	gene-AES	XM_024993937.1	protein_coding	0	0	0	4	0	0	0	0	0	0	0	0	2	0	0	0	0	0	0	0	0	0	0	0	0	0	0	0	2
AFAP1	gene-AFAP1	NM_001206044.1	protein_coding	0	0	0	29	0	0	0	0	0	0	0	0	3	0	0	0	0	0	0	26	0	0	0	0	0	0	0	0	0
AFAP1	gene-AFAP1	XM_024993297.1	protein_coding	0	0	0	29	0	0	0	0	0	0	0	0	3	0	0	0	0	0	0	26	0	0	0	0	0	0	0	0	0
AFAP1	gene-AFAP1	XM_024993298.1	protein_coding	0	0	0	27	0	0	0	0	0	0	0	0	3	0	0	0	0	0	0	22	0	0	0	0	0	0	0	0	2
AFAP1	gene-AFAP1	XM_024993299.1	protein_coding	0	0	0	29	0	0	0	0	0	0	0	0	3	0	0	0	0	0	0	26	0	0	0	0	0	0	0	0	0
AFAP1L1	gene-AFAP1L1	NM_001100334.2	protein_coding	0	0	0	43	0	0	0	0	0	0	0	0	4	0	0	0	0	0	0	38	0	0	0	0	0	0	0	0	1
AFAP1L1	gene-AFAP1L1	XM_024994080.1	protein_coding	0	0	0	43	0	0	0	0	0	0	0	0	4	0	0	0	0	0	0	38	0	0	0	0	0	0	0	0	1
AFAP1L1	gene-AFAP1L1	XM_024994081.1	protein_coding	0	0	0	43	0	0	0	0	0	0	0	0	4	0	0	0	0	0	0	38	0	0	0	0	0	0	0	0	1
AFAP1L1	gene-AFAP1L1	XM_024994083.1	protein_coding	0	0	0	43	0	0	0	0	0	0	0	0	4	0	0	0	0	0	0	38	0	0	0	0	0	0	0	0	1
AFAP1L2	gene-AFAP1L2	NM_001076375.1	protein_coding	0	0	0	37	0	0	0	0	0	0	0	0	1	0	0	0	0	0	0	36	0	0	0	0	0	0	0	0	0
AFAP1L2	gene-AFAP1L2	XM_005225752.4	protein_coding	0	0	0	37	0	0	0	0	0	0	0	0	1	0	0	0	0	0	0	36	0	0	0	0	0	0	0	0	0
AFAP1L2	gene-AFAP1L2	XM_010820048.3	protein_coding	0	0	0	37	0	0	0	0	0	0	0	0	1	0	0	0	0	0	0	36	0	0	0	0	0	0	0	0	0
AFAP1L2	gene-AFAP1L2	XM_024985807.1	protein_coding	0	0	0	37	0	0	0	0	0	0	0	0	0	0	0	0	0	0	0	37	0	0	0	0	0	0	0	0	0
AFAP1L2	gene-AFAP1L2	XM_024985808.1	protein_coding	0	0	0	37	0	0	0	0	0	0	0	0	1	0	0	0	0	0	0	36	0	0	0	0	0	0	0	0	0
AFAP1L2	gene-AFAP1L2	XM_024985809.1	protein_coding	0	0	0	37	0	0	0	0	0	0	0	0	0	0	0	0	0	0	0	37	0	0	0	0	0	0	0	0	0
AFAP1L2	gene-AFAP1L2	XM_024985810.1	protein_coding	0	0	0	37	0	0	0	0	0	0	0	0	1	0	0	0	0	0	0	36	0	0	0	0	0	0	0	0	0
AFAP1L2	gene-AFAP1L2	XM_024985811.1	protein_coding	0	0	0	37	0	0	0	0	0	0	0	0	0	0	0	0	0	0	0	37	0	0	0	0	0	0	0	0	0
AFAP1L2	gene-AFAP1L2	XM_024985812.1	protein_coding	0	0	0	38	0	0	0	0	0	0	0	0	0	0	0	0	0	0	0	37	0	0	0	0	0	0	0	0	1
AFAP1L2	gene-AFAP1L2	XM_024985813.1	protein_coding	0	0	0	14	0	0	0	0	0	0	0	0	0	0	0	0	0	0	0	7	0	0	0	0	0	0	0	0	7
AFAP1L2	gene-AFAP1L2	XM_024985814.1	protein_coding	0	0	0	16	0	0	0	0	0	0	0	0	0	0	0	0	0	0	0	10	0	0	0	0	0	0	0	0	6
AFDN	gene-AFDN	XM_024997136.1	protein_coding	0	0	0	44	0	0	0	0	0	0	0	0	1	0	0	0	0	0	0	41	0	0	0	0	0	0	0	0	2
AFDN	gene-AFDN	XM_024997137.1	protein_coding	0	0	0	44	0	0	0	0	0	0	0	0	1	0	0	0	0	0	0	41	0	0	0	0	0	0	0	0	2
AFDN	gene-AFDN	XM_024997138.1	protein_coding	0	0	0	44	0	0	0	0	0	0	0	0	1	0	0	0	0	0	0	41	0	0	0	0	0	0	0	0	2
AFDN	gene-AFDN	XM_024997139.1	protein_coding	0	0	0	44	0	0	0	0	0	0	0	0	1	0	0	0	0	0	0	41	0	0	0	0	0	0	0	0	2
AFDN	gene-AFDN	XM_024997140.1	protein_coding	0	0	0	44	0	0	0	0	0	0	0	0	1	0	0	0	0	0	0	41	0	0	0	0	0	0	0	0	2
AFDN	gene-AFDN	XM_024997141.1	protein_coding	0	0	0	44	0	0	0	0	0	0	0	0	1	0	0	0	0	0	0	41	0	0	0	0	0	0	0	0	2
AFDN	gene-AFDN	XM_024997142.1	protein_coding	0	0	0	44	0	0	0	0	0	0	0	0	1	0	0	0	0	0	0	41	0	0	0	0	0	0	0	0	2
AFDN	gene-AFDN	XM_024997143.1	protein_coding	0	0	0	44	0	0	0	0	0	0	0	0	1	0	0	0	0	0	0	41	0	0	0	0	0	0	0	0	2
AFDN	gene-AFDN	XM_024997144.1	protein_coding	0	0	0	44	0	0	0	0	0	0	0	0	1	0	0	0	0	0	0	41	0	0	0	0	0	0	0	0	2
AFDN	gene-AFDN	XM_024997145.1	protein_coding	0	0	0	44	0	0	0	0	0	0	0	0	1	0	0	0	0	0	0	41	0	0	0	0	0	0	0	0	2
AFDN	gene-AFDN	XM_024997146.1	protein_coding	0	0	0	44	0	0	0	0	0	0	0	0	1	0	0	0	0	0	0	41	0	0	0	0	0	0	0	0	2
AFDN	gene-AFDN	XM_024997147.1	protein_coding	0	0	0	44	0	0	0	0	0	0	0	0	1	0	0	0	0	0	0	41	0	0	0	0	0	0	0	0	2
AFDN	gene-AFDN	XM_024997148.1	protein_coding	0	0	0	44	0	0	0	0	0	0	0	0	1	0	0	0	0	0	0	41	0	0	0	0	0	0	0	0	2
AFDN	gene-AFDN	XM_024997149.1	protein_coding	0	0	0	44	0	0	0	0	0	0	0	0	1	0	0	0	0	0	0	41	0	0	0	0	0	0	0	0	2
AFDN	gene-AFDN	XM_024997150.1	protein_coding	0	0	0	41	0	0	0	0	0	0	0	0	1	0	0	0	0	0	0	37	0	0	0	0	0	0	0	0	3
AFDN	gene-AFDN	XM_024997151.1	protein_coding	0	0	0	44	0	0	0	0	0	0	0	0	1	0	0	0	0	0	0	41	0	0	0	0	0	0	0	0	2
AFDN	gene-AFDN	XM_024997152.1	protein_coding	0	0	0	25	0	0	0	0	0	0	0	0	2	0	0	0	0	0	0	21	0	0	0	0	0	0	0	0	2
AFDN	gene-AFDN	XM_024997153.1	protein_coding	0	0	0	44	0	0	0	0	0	0	0	0	1	0	0	0	0	0	0	41	0	0	0	0	0	0	0	0	2
AFDN	gene-AFDN	XM_024997154.1	protein_coding	0	0	0	41	0	0	0	0	0	0	0	0	1	0	0	0	0	0	0	37	0	0	0	0	0	0	0	0	3
AFF1	gene-AFF1	NM_001191525.2	protein_coding	0	0	0	111	0	0	0	0	0	0	0	0	18	0	0	0	0	0	0	93	0	0	0	0	0	0	0	0	0
AFF1	gene-AFF1	XM_005208211.4	protein_coding	0	0	0	130	0	0	0	0	0	0	0	0	1	0	0	0	0	0	0	129	0	0	0	0	0	0	0	0	0
AFF1	gene-AFF1	XM_005208213.4	protein_coding	0	0	0	112	0	0	0	0	0	0	0	0	19	0	0	0	0	0	0	93	0	0	0	0	0	0	0	0	0
AFF1	gene-AFF1	XM_010806299.3	protein_coding	0	0	0	129	0	0	0	0	0	0	0	0	0	0	0	0	0	0	0	129	0	0	0	0	0	0	0	0	0
AFF1	gene-AFF1	XM_010806300.3	protein_coding	0	0	0	130	0	0	0	0	0	0	0	0	1	0	0	0	0	0	0	129	0	0	0	0	0	0	0	0	0
AFF1	gene-AFF1	XM_010806302.3	protein_coding	0	0	0	112	0	0	0	0	0	0	0	0	19	0	0	0	0	0	0	93	0	0	0	0	0	0	0	0	0
AFF1	gene-AFF1	XM_024993466.1	protein_coding	0	0	0	130	0	0	0	0	0	0	0	0	1	0	0	0	0	0	0	129	0	0	0	0	0	0	0	0	0
AFF1	gene-AFF1	XM_024993467.1	protein_coding	0	0	0	129	0	0	0	0	0	0	0	0	1	0	0	0	0	0	0	128	0	0	0	0	0	0	0	0	0
AFF2	gene-AFF2	NM_001191543.1	protein_coding	0	0	0	103	0	0	0	0	0	0	0	0	0	0	0	0	0	0	0	102	0	0	0	0	0	0	0	0	1
AFF2	gene-AFF2	XM_005227590.4	protein_coding	0	0	0	103	0	0	0	0	0	0	0	0	0	0	0	0	0	0	0	102	0	0	0	0	0	0	0	0	1
AFF2	gene-AFF2	XM_005227591.4	protein_coding	0	0	0	103	0	0	0	0	0	0	0	0	0	0	0	0	0	0	0	102	0	0	0	0	0	0	0	0	1
AFF2	gene-AFF2	XM_005227592.4	protein_coding	0	0	0	103	0	0	0	0	0	0	0	0	0	0	0	0	0	0	0	102	0	0	0	0	0	0	0	0	1
AFF2	gene-AFF2	XM_024988032.1	protein_coding	0	0	0	103	0	0	0	0	0	0	0	0	0	0	0	0	0	0	0	102	0	0	0	0	0	0	0	0	1
AFF2	gene-AFF2	XM_024988033.1	protein_coding	0	0	0	103	0	0	0	0	0	0	0	0	0	0	0	0	0	0	0	102	0	0	0	0	0	0	0	0	1
AFF2	gene-AFF2	XM_024988034.1	protein_coding	0	0	0	103	0	0	0	0	0	0	0	0	0	0	0	0	0	0	0	102	0	0	0	0	0	0	0	0	1
AFF2	gene-AFF2	XM_024988035.1	protein_coding	0	0	0	66	0	0	0	0	0	0	0	0	0	0	0	0	0	0	0	66	0	0	0	0	0	0	0	0	0
AFF2	gene-AFF2	XM_024988036.1	protein_coding	0	0	0	66	0	0	0	0	0	0	0	0	0	0	0	0	0	0	0	66	0	0	0	0	0	0	0	0	0
AFF3	gene-AFF3	XM_002691147.6	protein_coding	0	0	0	266	0	0	0	0	0	0	0	0	3	0	0	0	0	0	0	262	0	0	0	0	0	0	0	0	1
AFF3	gene-AFF3	XM_024999312.1	protein_coding	0	0	0	266	0	0	0	0	0	0	0	0	3	0	0	0	0	0	0	262	0	0	0	0	0	0	0	0	1
AFF3	gene-AFF3	XM_024999313.1	protein_coding	0	0	0	266	0	0	0	0	0	0	0	0	3	0	0	0	0	0	0	262	0	0	0	0	0	0	0	0	1
AFF3	gene-AFF3	XM_024999314.1	protein_coding	0	0	0	266	0	0	0	0	0	0	0	0	3	0	0	0	0	0	0	262	0	0	0	0	0	0	0	0	1
AFF3	gene-AFF3	XM_024999315.1	protein_coding	0	0	0	266	0	0	0	0	0	0	0	0	3	0	0	0	0	0	0	262	0	0	0	0	0	0	0	0	1
AFF3	gene-AFF3	XM_024999316.1	protein_coding	0	0	0	266	0	0	0	0	0	0	0	0	3	0	0	0	0	0	0	262	0	0	0	0	0	0	0	0	1
AFF3	gene-AFF3	XM_024999317.1	protein_coding	0	0	0	266	0	0	0	0	0	0	0	0	3	0	0	0	0	0	0	262	0	0	0	0	0	0	0	0	1
AFF3	gene-AFF3	XM_024999318.1	protein_coding	0	0	0	266	0	0	0	0	0	0	0	0	3	0	0	0	0	0	0	262	0	0	0	0	0	0	0	0	1
AFF3	gene-AFF3	XM_024999319.1	protein_coding	0	0	0	266	0	0	0	0	0	0	0	0	3	0	0	0	0	0	0	262	0	0	0	0	0	0	0	0	1
AFF4	gene-AFF4	NM_001191129.1	protein_coding	0	0	0	1	0	0	0	0	0	0	0	0	0	0	0	0	0	0	0	1	0	0	0	0	0	0	0	0	0
AFF4	gene-AFF4	XM_005209304.4	protein_coding	0	0	0	1	0	0	0	0	0	0	0	0	0	0	0	0	0	0	0	1	0	0	0	0	0	0	0	0	0
AFF4	gene-AFF4	XM_010807254.3	protein_coding	0	0	0	1	0	0	0	0	0	0	0	0	0	0	0	0	0	0	0	1	0	0	0	0	0	0	0	0	0
AFF4	gene-AFF4	XM_024994567.1	protein_coding	0	0	0	1	0	0	0	0	0	0	0	0	0	0	0	0	0	0	0	1	0	0	0	0	0	0	0	0	0
AFG1L	gene-AFG1L	NM_001192915.1	protein_coding	0	0	0	12	0	0	0	0	0	0	0	0	2	0	0	0	0	0	0	10	0	0	0	0	0	0	0	0	0
AFG3L2	gene-AFG3L2	NM_001046211.1	protein_coding	0	0	0	2	0	0	0	0	0	0	0	0	0	0	0	0	0	0	0	2	0	0	0	0	0	0	0	0	0
AFG3L2	gene-AFG3L2	XM_024984258.1	protein_coding	0	0	0	2	0	0	0	0	0	0	0	0	0	0	0	0	0	0	0	2	0	0	0	0	0	0	0	0	0
AFG3L2	gene-AFG3L2	XM_024984259.1	protein_coding	0	0	0	2	0	0	0	0	0	0	0	0	0	0	0	0	0	0	0	1	0	0	0	0	0	0	0	0	1
AFMID	gene-AFMID	NM_001192502.1	protein_coding	0	0	0	3	0	0	0	0	0	0	0	0	0	0	0	0	0	0	0	3	0	0	0	0	0	0	0	0	0
AFMID	gene-AFMID	XM_010816544.3	protein_coding	0	0	0	3	0	0	0	0	0	0	0	0	0	0	0	0	0	0	0	3	0	0	0	0	0	0	0	0	0
AFMID	gene-AFMID	XM_010816545.3	protein_coding	0	0	0	3	0	0	0	0	0	0	0	0	0	0	0	0	0	0	0	3	0	0	0	0	0	0	0	0	0
AFMID	gene-AFMID	XM_024980138.1	protein_coding	0	0	0	5	0	0	0	0	0	0	0	0	2	0	0	0	0	0	0	3	0	0	0	0	0	0	0	0	0
AFMID	gene-AFMID	XM_024980139.1	protein_coding	0	0	0	3	0	0	0	0	0	0	0	0	1	0	0	0	0	0	0	2	0	0	0	0	0	0	0	0	0
AFP	gene-AFP	NM_001034262.2	protein_coding	0	0	0	1	0	0	0	0	0	0	0	0	0	0	0	0	0	0	0	0	0	0	0	0	0	0	0	0	1
AFTPH	gene-AFTPH	XM_002691385.5	protein_coding	0	0	0	8	0	0	0	0	0	0	0	0	0	0	0	0	0	0	0	8	0	0	0	0	0	0	0	0	0
AFTPH	gene-AFTPH	XM_002691386.5	protein_coding	0	0	0	8	0	0	0	0	0	0	0	0	0	0	0	0	0	0	0	8	0	0	0	0	0	0	0	0	0
AFTPH	gene-AFTPH	XM_024999437.1	protein_coding	0	0	0	8	0	0	0	0	0	0	0	0	0	0	0	0	0	0	0	8	0	0	0	0	0	0	0	0	0
AFTPH	gene-AFTPH	XR_809802.2		0	0	0	8	0	0	0	0	0	0	0	0	0	0	0	0	0	0	0	8	0	0	0	0	0	0	0	0	0
AGA	gene-AGA	NM_001075511.2	protein_coding	0	0	0	1	0	0	0	0	0	0	0	0	0	0	0	0	0	0	0	1	0	0	0	0	0	0	0	0	0
AGA	gene-AGA	XM_005225945.4	protein_coding	0	0	0	1	0	0	0	0	0	0	0	0	0	0	0	0	0	0	0	1	0	0	0	0	0	0	0	0	0
AGAP1	gene-AGAP1	XM_024990248.1	protein_coding	0	0	0	159	0	0	0	0	0	0	0	0	3	0	0	0	0	0	0	154	0	0	0	0	0	0	0	0	2
AGAP1	gene-AGAP1	XM_024990249.1	protein_coding	0	0	0	159	0	0	0	0	0	0	0	0	3	0	0	0	0	0	0	154	0	0	0	0	0	0	0	0	2
AGAP1	gene-AGAP1	XM_024990250.1	protein_coding	0	0	0	159	0	0	0	0	0	0	0	0	3	0	0	0	0	0	0	154	0	0	0	0	0	0	0	0	2
AGAP1	gene-AGAP1	XM_024990251.1	protein_coding	0	0	0	159	0	0	0	0	0	0	0	0	3	0	0	0	0	0	0	154	0	0	0	0	0	0	0	0	2
AGAP1	gene-AGAP1	XM_024990252.1	protein_coding	0	0	0	159	0	0	0	0	0	0	0	0	3	0	0	0	0	0	0	154	0	0	0	0	0	0	0	0	2
AGAP1	gene-AGAP1	XM_024990253.1	protein_coding	0	0	0	159	0	0	0	0	0	0	0	0	3	0	0	0	0	0	0	154	0	0	0	0	0	0	0	0	2
AGAP1	gene-AGAP1	XM_024990254.1	protein_coding	0	0	0	159	0	0	0	0	0	0	0	0	3	0	0	0	0	0	0	154	0	0	0	0	0	0	0	0	2
AGAP1	gene-AGAP1	XM_024990255.1	protein_coding	0	0	0	222	0	0	0	0	0	0	0	0	3	0	0	0	0	0	0	219	0	0	0	0	0	0	0	0	0
AGAP1	gene-AGAP1	XM_024990256.1	protein_coding	0	0	0	222	0	0	0	0	0	0	0	0	3	0	0	0	0	0	0	219	0	0	0	0	0	0	0	0	0
AGAP1	gene-AGAP1	XM_024990257.1	protein_coding	0	0	0	222	0	0	0	0	0	0	0	0	3	0	0	0	0	0	0	219	0	0	0	0	0	0	0	0	0
AGAP1	gene-AGAP1	XM_024990258.1	protein_coding	0	0	0	222	0	0	0	0	0	0	0	0	3	0	0	0	0	0	0	219	0	0	0	0	0	0	0	0	0
AGAP1	gene-AGAP1	XM_024990259.1	protein_coding	0	0	0	222	0	0	0	0	0	0	0	0	3	0	0	0	0	0	0	219	0	0	0	0	0	0	0	0	0
AGAP1	gene-AGAP1	XM_024990260.1	protein_coding	0	0	0	222	0	0	0	0	0	0	0	0	3	0	0	0	0	0	0	219	0	0	0	0	0	0	0	0	0
AGAP3	gene-AGAP3	XM_024991248.1	protein_coding	0	0	0	25	0	0	0	0	0	0	0	0	1	0	0	0	0	0	0	22	0	0	0	0	0	0	0	0	2
AGBL1	gene-AGBL1	XM_015459153.2	protein_coding	0	0	0	612	0	0	0	0	0	0	0	0	0	0	0	0	0	0	0	611	0	0	0	0	0	0	0	0	1
AGBL2	gene-AGBL2	XM_010812872.3	protein_coding	0	0	0	12	0	0	0	0	0	0	0	0	3	0	0	0	0	0	0	6	0	0	0	0	0	0	0	0	3
AGBL2	gene-AGBL2	XM_024975916.1	protein_coding	0	0	0	12	0	0	0	0	0	0	0	0	3	0	0	0	0	0	0	6	0	0	0	0	0	0	0	0	3
AGBL2	gene-AGBL2	XM_024975917.1	protein_coding	0	0	0	12	0	0	0	0	0	0	0	0	3	0	0	0	0	0	0	6	0	0	0	0	0	0	0	0	3
AGBL3	gene-AGBL3	NM_001354722.1	protein_coding	0	0	0	34	0	0	0	0	0	0	0	0	5	0	0	0	0	0	0	29	0	0	0	0	0	0	0	0	0
AGBL3	gene-AGBL3	XM_024990720.1	protein_coding	0	0	0	34	0	0	0	0	0	0	0	0	5	0	0	0	0	0	0	29	0	0	0	0	0	0	0	0	0
AGBL3	gene-AGBL3	XM_024990721.1	protein_coding	0	0	0	34	0	0	0	0	0	0	0	0	5	0	0	0	0	0	0	29	0	0	0	0	0	0	0	0	0
AGBL3	gene-AGBL3	XM_024990722.1	protein_coding	0	0	0	34	0	0	0	0	0	0	0	0	5	0	0	0	0	0	0	29	0	0	0	0	0	0	0	0	0
AGBL3	gene-AGBL3	XM_024990724.1	protein_coding	0	0	0	33	0	0	0	0	0	0	0	0	5	0	0	0	0	0	0	28	0	0	0	0	0	0	0	0	0
AGBL3	gene-AGBL3	XM_024990725.1	protein_coding	0	0	0	32	0	0	0	0	0	0	0	0	5	0	0	0	0	0	0	26	0	0	0	0	0	0	0	0	1
AGBL3	gene-AGBL3	XM_024990726.1	protein_coding	0	0	0	32	0	0	0	0	0	0	0	0	5	0	0	0	0	0	0	27	0	0	0	0	0	0	0	0	0
AGBL3	gene-AGBL3	XM_024990727.1	protein_coding	0	0	0	34	0	0	0	0	0	0	0	0	5	0	0	0	0	0	0	29	0	0	0	0	0	0	0	0	0
AGBL3	gene-AGBL3	XM_024990728.1	protein_coding	0	0	0	29	0	0	0	0	0	0	0	0	3	0	0	0	0	0	0	26	0	0	0	0	0	0	0	0	0
AGBL3	gene-AGBL3	XM_024990729.1	protein_coding	0	0	0	7	0	0	0	0	0	0	0	0	0	0	0	0	0	0	0	7	0	0	0	0	0	0	0	0	0
AGBL3	gene-AGBL3	XR_003034242.1		0	0	0	33	0	0	0	0	0	0	0	0	5	0	0	0	0	0	0	27	0	0	0	0	0	0	0	0	1
AGBL4	gene-AGBL4	XM_024990143.1	protein_coding	0	0	0	489	0	0	0	0	0	0	0	0	2	0	0	0	0	0	0	487	0	0	0	0	0	0	0	0	0
AGBL4	gene-AGBL4	XM_024990144.1	protein_coding	0	0	0	495	0	0	0	0	0	0	0	0	2	0	0	0	0	0	0	493	0	0	0	0	0	0	0	0	0
AGBL4	gene-AGBL4	XM_024990145.1	protein_coding	0	0	0	489	0	0	0	0	0	0	0	0	2	0	0	0	0	0	0	487	0	0	0	0	0	0	0	0	0
AGBL5	gene-AGBL5	XM_005213024.4	protein_coding	0	0	0	2	0	0	0	0	0	0	0	0	0	0	0	0	0	0	0	2	0	0	0	0	0	0	0	0	0
AGBL5	gene-AGBL5	XM_024998941.1	protein_coding	0	0	0	2	0	0	0	0	0	0	0	0	0	0	0	0	0	0	0	2	0	0	0	0	0	0	0	0	0
AGBL5	gene-AGBL5	XM_024998942.1	protein_coding	0	0	0	2	0	0	0	0	0	0	0	0	0	0	0	0	0	0	0	2	0	0	0	0	0	0	0	0	0
AGBL5	gene-AGBL5	XM_024998943.1	protein_coding	0	0	0	2	0	0	0	0	0	0	0	0	0	0	0	0	0	0	0	2	0	0	0	0	0	0	0	0	0
AGBL5	gene-AGBL5	XM_024998945.1	protein_coding	0	0	0	2	0	0	0	0	0	0	0	0	0	0	0	0	0	0	0	2	0	0	0	0	0	0	0	0	0
AGBL5	gene-AGBL5	XM_024998946.1	protein_coding	0	0	0	2	0	0	0	0	0	0	0	0	0	0	0	0	0	0	0	2	0	0	0	0	0	0	0	0	0
AGBL5	gene-AGBL5	XM_024998947.1	protein_coding	0	0	0	2	0	0	0	0	0	0	0	0	0	0	0	0	0	0	0	2	0	0	0	0	0	0	0	0	0
AGBL5	gene-AGBL5	XM_024998948.1	protein_coding	0	0	0	2	0	0	0	0	0	0	0	0	0	0	0	0	0	0	0	2	0	0	0	0	0	0	0	0	0
AGBL5	gene-AGBL5	XM_024998949.1	protein_coding	0	0	0	2	0	0	0	0	0	0	0	0	0	0	0	0	0	0	0	1	0	0	0	0	0	0	0	0	1
AGBL5	gene-AGBL5	XM_024998950.1	protein_coding	0	0	0	2	0	0	0	0	0	0	0	0	0	0	0	0	0	0	0	0	0	0	0	0	0	0	0	0	2
AGBL5	gene-AGBL5	XR_236432.4		0	0	0	2	0	0	0	0	0	0	0	0	0	0	0	0	0	0	0	2	0	0	0	0	0	0	0	0	0
AGBL5	gene-AGBL5	XR_236433.4		0	0	0	2	0	0	0	0	0	0	0	0	0	0	0	0	0	0	0	2	0	0	0	0	0	0	0	0	0
AGER	gene-AGER	NM_173982.3	protein_coding	0	0	0	1	0	0	0	0	0	0	0	0	0	0	0	0	0	0	0	0	0	0	0	0	0	0	0	0	1
AGER	gene-AGER	XM_010818312.1	protein_coding	0	0	0	1	0	0	0	0	0	0	0	0	0	0	0	0	0	0	0	0	0	0	0	0	0	0	0	0	1
AGER	gene-AGER	XM_010818313.1	protein_coding	0	0	0	1	0	0	0	0	0	0	0	0	0	0	0	0	0	0	0	0	0	0	0	0	0	0	0	0	1
AGER	gene-AGER	XR_814834.2		0	0	0	1	0	0	0	0	0	0	0	0	0	0	0	0	0	0	0	0	0	0	0	0	0	0	0	0	1
AGFG1	gene-AGFG1	NM_001038171.2	protein_coding	0	0	0	45	0	0	0	0	0	0	0	0	10	0	0	0	0	0	0	35	0	0	0	0	0	0	0	0	0
AGFG1	gene-AGFG1	XM_005202957.4	protein_coding	0	0	0	51	0	0	0	0	0	0	0	0	6	0	0	0	0	0	0	45	0	0	0	0	0	0	0	0	0
AGFG1	gene-AGFG1	XM_005202959.4	protein_coding	0	0	0	51	0	0	0	0	0	0	0	0	6	0	0	0	0	0	0	45	0	0	0	0	0	0	0	0	0
AGFG1	gene-AGFG1	XM_005202961.4	protein_coding	0	0	0	51	0	0	0	0	0	0	0	0	6	0	0	0	0	0	0	45	0	0	0	0	0	0	0	0	0
AGFG1	gene-AGFG1	XM_024976191.1	protein_coding	0	0	0	51	0	0	0	0	0	0	0	0	6	0	0	0	0	0	0	45	0	0	0	0	0	0	0	0	0
AGFG1	gene-AGFG1	XM_024976198.1	protein_coding	0	0	0	51	0	0	0	0	0	0	0	0	6	0	0	0	0	0	0	45	0	0	0	0	0	0	0	0	0
AGFG2	gene-AGFG2	NM_001206722.1	protein_coding	0	0	0	8	0	0	0	0	0	0	0	0	4	0	0	0	0	0	0	3	0	0	0	0	0	0	0	0	1
AGFG2	gene-AGFG2	XM_005225064.4	protein_coding	0	0	0	8	0	0	0	0	0	0	0	0	4	0	0	0	0	0	0	3	0	0	0	0	0	0	0	0	1
AGGF1	gene-AGGF1	NM_001075532.2	protein_coding	0	0	0	23	0	0	0	0	0	0	0	0	2	0	0	0	0	0	0	17	0	0	0	0	0	0	0	0	4
AGGF1	gene-AGGF1	XM_024997451.1	protein_coding	0	0	0	21	0	0	0	0	0	0	0	0	2	0	0	0	0	0	0	15	0	0	0	0	0	0	0	0	4
AGK	gene-AGK	NM_001098969.2	protein_coding	0	0	0	11	0	0	0	0	0	0	0	0	4	0	0	0	0	0	0	7	0	0	0	0	0	0	0	0	0
AGK	gene-AGK	XM_024990650.1	protein_coding	0	0	0	11	0	0	0	0	0	0	0	0	4	0	0	0	0	0	0	7	0	0	0	0	0	0	0	0	0
AGK	gene-AGK	XM_024990651.1	protein_coding	0	0	0	11	0	0	0	0	0	0	0	0	4	0	0	0	0	0	0	7	0	0	0	0	0	0	0	0	0
AGL	gene-AGL	NM_001192471.1	protein_coding	0	0	0	15	0	0	0	0	0	0	0	0	0	0	0	0	0	0	0	14	0	0	0	0	0	0	0	0	1
AGL	gene-AGL	XM_005204113.4	protein_coding	0	0	0	16	0	0	0	0	0	0	0	0	0	0	0	0	0	0	0	14	0	0	0	0	0	0	0	0	2
AGL	gene-AGL	XM_005204114.4	protein_coding	0	0	0	16	0	0	0	0	0	0	0	0	0	0	0	0	0	0	0	14	0	0	0	0	0	0	0	0	2
AGL	gene-AGL	XM_005204115.4	protein_coding	0	0	0	32	0	0	0	0	0	0	0	0	1	0	0	0	0	0	0	29	0	0	0	0	0	0	0	0	2
AGL	gene-AGL	XM_024988818.1	protein_coding	0	0	0	16	0	0	0	0	0	0	0	0	0	0	0	0	0	0	0	14	0	0	0	0	0	0	0	0	2
AGMAT	gene-AGMAT	XM_002694143.6	protein_coding	0	0	0	2	0	0	0	0	0	0	0	0	1	0	0	0	0	0	0	0	0	0	0	0	0	0	0	0	1
AGMAT	gene-AGMAT	XM_010813452.3	protein_coding	0	0	0	6	0	0	0	0	0	0	0	0	0	0	0	0	0	0	0	5	0	0	0	0	0	0	0	0	1
AGMO	gene-AGMO	NM_001192973.1	protein_coding	0	0	0	143	0	0	0	0	0	0	0	0	0	0	0	0	0	0	0	142	0	0	0	0	0	0	0	0	1
AGMO	gene-AGMO	XM_005205212.4	protein_coding	0	0	0	136	0	0	0	0	0	0	0	0	2	0	0	0	0	0	0	133	0	0	0	0	0	0	0	0	1
AGO1	gene-AGO1	NM_001205899.2	protein_coding	0	0	0	4	0	0	0	0	0	0	0	0	2	0	0	0	0	0	0	2	0	0	0	0	0	0	0	0	0
AGO1	gene-AGO1	NM_001317187.1	protein_coding	0	0	0	4	0	0	0	0	0	0	0	0	2	0	0	0	0	0	0	2	0	0	0	0	0	0	0	0	0
AGO1	gene-AGO1	XM_010803634.3	protein_coding	0	0	0	4	0	0	0	0	0	0	0	0	2	0	0	0	0	0	0	2	0	0	0	0	0	0	0	0	0
AGO1	gene-AGO1	XM_024989359.1	protein_coding	0	0	0	2	0	0	0	0	0	0	0	0	1	0	0	0	0	0	0	1	0	0	0	0	0	0	0	0	0
AGO2	gene-AGO2	NM_205794.1	protein_coding	0	0	0	15	0	0	0	0	0	0	0	0	2	0	0	0	0	0	0	13	0	0	0	0	0	0	0	0	0
AGO3	gene-AGO3	NM_001001133.2	protein_coding	0	0	0	24	0	0	0	0	0	0	0	0	0	0	0	0	0	0	0	24	0	0	0	0	0	0	0	0	0
AGO3	gene-AGO3	XM_024985218.1	protein_coding	0	0	0	24	0	0	0	0	0	0	0	0	0	0	0	0	0	0	0	24	0	0	0	0	0	0	0	0	0
AGO3	gene-AGO3	XM_024985221.1	protein_coding	0	0	0	24	0	0	0	0	0	0	0	0	0	0	0	0	0	0	0	24	0	0	0	0	0	0	0	0	0
AGO3	gene-AGO3	XM_024985224.1	protein_coding	0	0	0	24	0	0	0	0	0	0	0	0	0	0	0	0	0	0	0	24	0	0	0	0	0	0	0	0	0
AGO3	gene-AGO3	XM_024985229.1	protein_coding	0	0	0	24	0	0	0	0	0	0	0	0	0	0	0	0	0	0	0	24	0	0	0	0	0	0	0	0	0
AGO3	gene-AGO3	XM_024985235.1	protein_coding	0	0	0	21	0	0	0	0	0	0	0	0	5	0	0	0	0	0	0	16	0	0	0	0	0	0	0	0	0
AGO3	gene-AGO3	XM_024985240.1	protein_coding	0	0	0	21	0	0	0	0	0	0	0	0	5	0	0	0	0	0	0	16	0	0	0	0	0	0	0	0	0
AGO3	gene-AGO3	XM_024985244.1	protein_coding	0	0	0	24	0	0	0	0	0	0	0	0	0	0	0	0	0	0	0	24	0	0	0	0	0	0	0	0	0
AGO3	gene-AGO3	XM_024985245.1	protein_coding	0	0	0	21	0	0	0	0	0	0	0	0	5	0	0	0	0	0	0	16	0	0	0	0	0	0	0	0	0
AGO3	gene-AGO3	XM_024985247.1	protein_coding	0	0	0	24	0	0	0	0	0	0	0	0	0	0	0	0	0	0	0	24	0	0	0	0	0	0	0	0	0
AGO4	gene-AGO4	XM_002686552.6	protein_coding	0	0	0	15	0	0	0	0	0	0	0	0	2	0	0	0	0	0	0	13	0	0	0	0	0	0	0	0	0
AGO4	gene-AGO4	XM_024990227.1	protein_coding	0	0	0	15	0	0	0	0	0	0	0	0	2	0	0	0	0	0	0	13	0	0	0	0	0	0	0	0	0
AGPAT1	gene-AGPAT1	NM_177518.1	protein_coding	0	0	0	1	0	0	0	0	0	0	0	0	0	0	0	0	0	0	0	1	0	0	0	0	0	0	0	0	0
AGPAT1	gene-AGPAT1	XM_015459867.2	protein_coding	0	0	0	1	0	0	0	0	0	0	0	0	0	0	0	0	0	0	0	1	0	0	0	0	0	0	0	0	0
AGPAT1	gene-AGPAT1	XM_015459868.2	protein_coding	0	0	0	1	0	0	0	0	0	0	0	0	0	0	0	0	0	0	0	1	0	0	0	0	0	0	0	0	0
AGPAT1	gene-AGPAT1	XM_024983382.1	protein_coding	0	0	0	1	0	0	0	0	0	0	0	0	0	0	0	0	0	0	0	1	0	0	0	0	0	0	0	0	0
AGPAT1	gene-AGPAT1	XM_024983383.1	protein_coding	0	0	0	1	0	0	0	0	0	0	0	0	0	0	0	0	0	0	0	1	0	0	0	0	0	0	0	0	0
AGPAT2	gene-AGPAT2	NM_001080264.1	protein_coding	0	0	0	9	0	0	0	0	0	0	0	0	5	0	0	0	0	0	0	2	0	0	0	0	0	0	0	0	2
AGPAT3	gene-AGPAT3	NM_001038046.1	protein_coding	0	0	0	20	0	0	0	0	0	0	0	0	5	0	0	0	0	0	0	14	0	0	0	0	0	0	0	0	1
AGPAT4	gene-AGPAT4	NM_001015537.1	protein_coding	0	0	0	119	0	0	0	0	0	0	0	0	0	0	0	0	0	0	0	118	0	0	0	0	0	0	0	0	1
AGPAT4	gene-AGPAT4	XM_005211099.3	protein_coding	0	0	0	119	0	0	0	0	0	0	0	0	0	0	0	0	0	0	0	118	0	0	0	0	0	0	0	0	1
AGPAT4	gene-AGPAT4	XM_005211101.4	protein_coding	0	0	0	106	0	0	0	0	0	0	0	0	0	0	0	0	0	0	0	102	0	0	0	0	0	0	0	0	4
AGPAT4	gene-AGPAT4	XM_024996473.1	protein_coding	0	0	0	119	0	0	0	0	0	0	0	0	0	0	0	0	0	0	0	118	0	0	0	0	0	0	0	0	1
AGPAT4	gene-AGPAT4	XM_024996474.1	protein_coding	0	0	0	97	0	0	0	0	0	0	0	0	0	0	0	0	0	0	0	77	0	0	0	0	0	0	0	0	20
AGPAT5	gene-AGPAT5	NM_001075932.1	protein_coding	0	0	0	34	0	0	0	0	0	0	0	0	0	0	0	0	0	0	0	33	0	0	0	0	0	0	0	0	1
AGPAT5	gene-AGPAT5	XM_005225924.3	protein_coding	0	0	0	34	0	0	0	0	0	0	0	0	0	0	0	0	0	0	0	33	0	0	0	0	0	0	0	0	1
AGPS	gene-AGPS	NM_001206719.1	protein_coding	0	0	0	41	0	0	0	0	0	0	0	0	2	0	0	0	0	0	0	34	0	0	0	0	0	0	0	0	5
AGR2	gene-AGR2	NM_001040500.1	protein_coding	0	0	0	29	0	0	0	0	0	0	0	0	7	0	0	0	0	0	0	17	0	0	0	0	0	0	0	0	5
AGR2	gene-AGR2	XM_005205174.4	protein_coding	0	0	0	29	0	0	0	0	0	0	0	0	7	0	0	0	0	0	0	17	0	0	0	0	0	0	0	0	5
AGR2	gene-AGR2	XM_005205175.4	protein_coding	0	0	0	29	0	0	0	0	0	0	0	0	7	0	0	0	0	0	0	17	0	0	0	0	0	0	0	0	5
AGR3	gene-AGR3	NM_001191502.1	protein_coding	0	0	0	29	0	0	0	0	0	0	0	0	3	0	0	0	0	0	0	13	0	0	0	0	0	0	0	0	13
AGRN	gene-AGRN	XM_002694193.5	protein_coding	0	0	0	2	0	0	0	0	0	0	0	0	0	0	0	0	0	0	0	2	0	0	0	0	0	0	0	0	0
AGRN	gene-AGRN	XM_005217205.4	protein_coding	0	0	0	2	0	0	0	0	0	0	0	0	0	0	0	0	0	0	0	2	0	0	0	0	0	0	0	0	0
AGRN	gene-AGRN	XM_005217206.4	protein_coding	0	0	0	1	0	0	0	0	0	0	0	0	0	0	0	0	0	0	0	1	0	0	0	0	0	0	0	0	0
AGRN	gene-AGRN	XM_024976824.1	protein_coding	0	0	0	1	0	0	0	0	0	0	0	0	0	0	0	0	0	0	0	1	0	0	0	0	0	0	0	0	0
AGT	gene-AGT	NM_001114082.2	protein_coding	0	0	0	20	0	0	0	0	0	0	0	0	4	0	0	0	0	0	0	15	0	0	0	0	0	0	0	0	1
AGTPBP1	gene-AGTPBP1	XM_002689815.6	protein_coding	0	0	0	49	0	0	0	0	0	0	0	0	0	0	0	0	0	0	0	49	0	0	0	0	0	0	0	0	0
AGTPBP1	gene-AGTPBP1	XM_010808144.3	protein_coding	0	0	0	49	0	0	0	0	0	0	0	0	0	0	0	0	0	0	0	49	0	0	0	0	0	0	0	0	0
AGTPBP1	gene-AGTPBP1	XM_010808145.3	protein_coding	0	0	0	49	0	0	0	0	0	0	0	0	0	0	0	0	0	0	0	49	0	0	0	0	0	0	0	0	0
AGTPBP1	gene-AGTPBP1	XM_015472641.2	protein_coding	0	0	0	49	0	0	0	0	0	0	0	0	0	0	0	0	0	0	0	49	0	0	0	0	0	0	0	0	0
AGTPBP1	gene-AGTPBP1	XM_024996265.1	protein_coding	0	0	0	40	0	0	0	0	0	0	0	0	0	0	0	0	0	0	0	38	0	0	0	0	0	0	0	0	2
AGTR1	gene-AGTR1	NM_174233.2	protein_coding	0	0	0	24	0	0	0	0	0	0	0	0	13	0	0	0	0	0	0	10	0	0	0	0	0	0	0	0	1
AGTR1	gene-AGTR1	XM_024990377.1	protein_coding	0	0	0	24	0	0	0	0	0	0	0	0	13	0	0	0	0	0	0	10	0	0	0	0	0	0	0	0	1
AGTR2	gene-AGTR2	XM_010821316.3	protein_coding	0	0	0	6	0	0	0	0	0	0	0	0	2	0	0	0	0	0	0	1	0	0	0	0	0	0	0	0	3
AGTR2	gene-AGTR2	XM_024988817.1	protein_coding	0	0	0	6	0	0	0	0	0	0	0	0	2	0	0	0	0	0	0	1	0	0	0	0	0	0	0	0	3
AGTRAP	gene-AGTRAP	NM_001075363.2	protein_coding	0	0	0	24	0	0	0	0	0	0	0	0	11	0	0	0	0	0	0	13	0	0	0	0	0	0	0	0	0
AGTRAP	gene-AGTRAP	XM_005216954.4	protein_coding	0	0	0	24	0	0	0	0	0	0	0	0	11	0	0	0	0	0	0	13	0	0	0	0	0	0	0	0	0
AGXT	gene-AGXT	NM_001102355.1	protein_coding	0	0	0	18	0	0	0	0	0	0	0	0	10	0	0	0	0	0	0	2	0	0	0	0	0	0	0	0	6
AGXT2	gene-AGXT2	NM_001075821.2	protein_coding	0	0	0	75	0	0	0	0	0	0	0	0	1	0	0	0	0	0	0	73	0	0	0	0	0	0	0	0	1
AHCTF1	gene-AHCTF1	NM_001192036.1	protein_coding	0	0	0	9	0	0	0	0	0	0	0	0	0	0	0	0	0	0	0	9	0	0	0	0	0	0	0	0	0
AHCTF1	gene-AHCTF1	XM_005216798.4	protein_coding	0	0	0	9	0	0	0	0	0	0	0	0	0	0	0	0	0	0	0	9	0	0	0	0	0	0	0	0	0
AHCTF1	gene-AHCTF1	XM_024976087.1	protein_coding	0	0	0	9	0	0	0	0	0	0	0	0	0	0	0	0	0	0	0	9	0	0	0	0	0	0	0	0	0
AHCTF1	gene-AHCTF1	XM_024976088.1	protein_coding	0	0	0	9	0	0	0	0	0	0	0	0	0	0	0	0	0	0	0	9	0	0	0	0	0	0	0	0	0
AHCTF1	gene-AHCTF1	XM_024976089.1	protein_coding	0	0	0	9	0	0	0	0	0	0	0	0	0	0	0	0	0	0	0	9	0	0	0	0	0	0	0	0	0
AHCTF1	gene-AHCTF1	XM_024976090.1	protein_coding	0	0	0	9	0	0	0	0	0	0	0	0	0	0	0	0	0	0	0	9	0	0	0	0	0	0	0	0	0
AHCTF1	gene-AHCTF1	XM_024976091.1	protein_coding	0	0	0	9	0	0	0	0	0	0	0	0	0	0	0	0	0	0	0	9	0	0	0	0	0	0	0	0	0
AHCTF1	gene-AHCTF1	XR_003029582.1		0	0	0	9	0	0	0	0	0	0	0	0	0	0	0	0	0	0	0	9	0	0	0	0	0	0	0	0	0
AHCY	gene-AHCY	NM_001034315.1	protein_coding	0	0	0	15	0	0	0	0	0	0	0	0	7	0	0	0	0	0	0	3	0	0	0	0	0	0	0	0	5
AHCYL1	gene-AHCYL1	NM_001101052.2	protein_coding	0	0	0	6	0	0	0	0	0	0	0	0	2	0	0	0	0	0	0	4	0	0	0	0	0	0	0	0	0
AHCYL2	gene-AHCYL2	NM_001101143.1	protein_coding	0	0	0	8	0	0	0	0	0	0	0	0	0	0	0	0	0	0	0	7	0	0	0	0	0	0	0	0	1
AHCYL2	gene-AHCYL2	XM_005205707.4	protein_coding	0	0	0	8	0	0	0	0	0	0	0	0	0	0	0	0	0	0	0	7	0	0	0	0	0	0	0	0	1
AHCYL2	gene-AHCYL2	XM_005205708.4	protein_coding	0	0	0	1	0	0	0	0	0	0	0	0	0	0	0	0	0	0	0	0	0	0	0	0	0	0	0	0	1
AHCYL2	gene-AHCYL2	XM_005205709.4	protein_coding	0	0	0	1	0	0	0	0	0	0	0	0	0	0	0	0	0	0	0	0	0	0	0	0	0	0	0	0	1
AHCYL2	gene-AHCYL2	XM_005205710.4	protein_coding	0	0	0	1	0	0	0	0	0	0	0	0	0	0	0	0	0	0	0	0	0	0	0	0	0	0	0	0	1
AHCYL2	gene-AHCYL2	XM_005205711.4	protein_coding	0	0	0	1	0	0	0	0	0	0	0	0	0	0	0	0	0	0	0	0	0	0	0	0	0	0	0	0	1
AHDC1	gene-AHDC1	NM_001206409.1	protein_coding	0	0	0	3	0	0	0	0	0	0	0	0	0	0	0	0	0	0	0	2	0	0	0	0	0	0	0	0	1
AHDC1	gene-AHDC1	XM_025001957.1	protein_coding	0	0	0	18	0	0	0	0	0	0	0	0	0	0	0	0	0	0	0	17	0	0	0	0	0	0	0	0	1
AHDC1	gene-AHDC1	XM_025001960.1	protein_coding	0	0	0	18	0	0	0	0	0	0	0	0	0	0	0	0	0	0	0	17	0	0	0	0	0	0	0	0	1
AHDC1	gene-AHDC1	XM_025001962.1	protein_coding	0	0	0	18	0	0	0	0	0	0	0	0	0	0	0	0	0	0	0	17	0	0	0	0	0	0	0	0	1
AHDC1	gene-AHDC1	XM_025001969.1	protein_coding	0	0	0	18	0	0	0	0	0	0	0	0	0	0	0	0	0	0	0	17	0	0	0	0	0	0	0	0	1
AHDC1	gene-AHDC1	XM_025001976.1	protein_coding	0	0	0	5	0	0	0	0	0	0	0	0	0	0	0	0	0	0	0	3	0	0	0	0	0	0	0	0	2
AHDC1	gene-AHDC1	XM_025001979.1	protein_coding	0	0	0	18	0	0	0	0	0	0	0	0	0	0	0	0	0	0	0	17	0	0	0	0	0	0	0	0	1
AHI1	gene-AHI1	XM_002690265.5	protein_coding	0	0	0	24	0	0	0	0	0	0	0	0	0	0	0	0	0	0	0	24	0	0	0	0	0	0	0	0	0
AHI1	gene-AHI1	XM_005210982.4	protein_coding	0	0	0	24	0	0	0	0	0	0	0	0	0	0	0	0	0	0	0	24	0	0	0	0	0	0	0	0	0
AHI1	gene-AHI1	XM_024997022.1	protein_coding	0	0	0	24	0	0	0	0	0	0	0	0	0	0	0	0	0	0	0	24	0	0	0	0	0	0	0	0	0
AHI1	gene-AHI1	XM_024997023.1	protein_coding	0	0	0	24	0	0	0	0	0	0	0	0	0	0	0	0	0	0	0	24	0	0	0	0	0	0	0	0	0
AHI1	gene-AHI1	XM_024997024.1	protein_coding	0	0	0	24	0	0	0	0	0	0	0	0	0	0	0	0	0	0	0	24	0	0	0	0	0	0	0	0	0
AHI1	gene-AHI1	XM_024997025.1	protein_coding	0	0	0	24	0	0	0	0	0	0	0	0	0	0	0	0	0	0	0	24	0	0	0	0	0	0	0	0	0
AHI1	gene-AHI1	XM_024997026.1	protein_coding	0	0	0	24	0	0	0	0	0	0	0	0	0	0	0	0	0	0	0	24	0	0	0	0	0	0	0	0	0
AHI1	gene-AHI1	XM_024997027.1	protein_coding	0	0	0	21	0	0	0	0	0	0	0	0	0	0	0	0	0	0	0	21	0	0	0	0	0	0	0	0	0
AHI1	gene-AHI1	XR_003036422.1		0	0	0	24	0	0	0	0	0	0	0	0	0	0	0	0	0	0	0	24	0	0	0	0	0	0	0	0	0
AHI1	gene-AHI1	XR_003036423.1		0	0	0	23	0	0	0	0	0	0	0	0	1	0	0	0	0	0	0	22	0	0	0	0	0	0	0	0	0
AHI1	gene-AHI1	XR_003036424.1		0	0	0	24	0	0	0	0	0	0	0	0	2	0	0	0	0	0	0	22	0	0	0	0	0	0	0	0	0
AHI1	gene-AHI1	XR_003036425.1		0	0	0	21	0	0	0	0	0	0	0	0	0	0	0	0	0	0	0	21	0	0	0	0	0	0	0	0	0
AHI1	gene-AHI1	XR_235897.3		0	0	0	18	0	0	0	0	0	0	0	0	1	0	0	0	0	0	0	17	0	0	0	0	0	0	0	0	0
AHNAK	gene-AHNAK	XM_002699316.6	protein_coding	0	0	0	28	0	0	0	0	0	0	0	0	1	0	0	0	0	0	0	25	0	0	0	0	0	0	0	0	2
AHNAK	gene-AHNAK	XM_024987666.1	protein_coding	0	0	0	5	0	0	0	0	0	0	0	0	0	0	0	0	0	0	0	3	0	0	0	0	0	0	0	0	2
AHNAK	gene-AHNAK	XM_024987667.1	protein_coding	0	0	0	5	0	0	0	0	0	0	0	0	0	0	0	0	0	0	0	3	0	0	0	0	0	0	0	0	2
AHNAK	gene-AHNAK	XM_024987668.1	protein_coding	0	0	0	5	0	0	0	0	0	0	0	0	0	0	0	0	0	0	0	3	0	0	0	0	0	0	0	0	2
AHNAK	gene-AHNAK	XM_024987669.1	protein_coding	0	0	0	4	0	0	0	0	0	0	0	0	0	0	0	0	0	0	0	3	0	0	0	0	0	0	0	0	1
AHNAK	gene-AHNAK	XM_024987670.1	protein_coding	0	0	0	5	0	0	0	0	0	0	0	0	0	0	0	0	0	0	0	3	0	0	0	0	0	0	0	0	2
AHNAK	gene-AHNAK	XM_024987671.1	protein_coding	0	0	0	5	0	0	0	0	0	0	0	0	0	0	0	0	0	0	0	3	0	0	0	0	0	0	0	0	2
AHNAK	gene-AHNAK	XM_024987672.1	protein_coding	0	0	0	5	0	0	0	0	0	0	0	0	0	0	0	0	0	0	0	3	0	0	0	0	0	0	0	0	2
AHNAK	gene-AHNAK	XM_024987673.1	protein_coding	0	0	0	5	0	0	0	0	0	0	0	0	0	0	0	0	0	0	0	3	0	0	0	0	0	0	0	0	2
AHNAK	gene-AHNAK	XM_024987674.1	protein_coding	0	0	0	5	0	0	0	0	0	0	0	0	0	0	0	0	0	0	0	3	0	0	0	0	0	0	0	0	2
AHNAK	gene-AHNAK	XM_024987675.1	protein_coding	0	0	0	5	0	0	0	0	0	0	0	0	0	0	0	0	0	0	0	3	0	0	0	0	0	0	0	0	2
AHNAK	gene-AHNAK	XM_024987676.1	protein_coding	0	0	0	5	0	0	0	0	0	0	0	0	0	0	0	0	0	0	0	3	0	0	0	0	0	0	0	0	2
AHNAK	gene-AHNAK	XM_024987677.1	protein_coding	0	0	0	28	0	0	0	0	0	0	0	0	1	0	0	0	0	0	0	25	0	0	0	0	0	0	0	0	2
AHNAK2	gene-AHNAK2	XM_024982212.1	protein_coding	0	0	0	10	0	0	0	0	0	0	0	0	2	0	0	0	0	0	0	7	0	0	0	0	0	0	0	0	1
AHR	gene-AHR	NM_001206026.1	protein_coding	0	0	0	7	0	0	0	0	0	0	0	0	1	0	0	0	0	0	0	6	0	0	0	0	0	0	0	0	0
AHRR	gene-AHRR	NM_001077982.2	protein_coding	0	0	0	6	0	0	0	0	0	0	0	0	0	0	0	0	0	0	0	6	0	0	0	0	0	0	0	0	0
AHSA1	gene-AHSA1	NM_001034666.2	protein_coding	0	0	0	2	0	0	0	0	0	0	0	0	1	0	0	0	0	0	0	1	0	0	0	0	0	0	0	0	0
AHSA2	gene-AHSA2	NM_001102134.1	protein_coding	0	0	0	5	0	0	0	0	0	0	0	0	0	0	0	0	0	0	0	4	0	0	0	0	0	0	0	0	1
AHSA2	gene-AHSA2	XM_005212785.4	protein_coding	0	0	0	5	0	0	0	0	0	0	0	0	0	0	0	0	0	0	0	4	0	0	0	0	0	0	0	0	1
AHSG	gene-AHSG	NM_173984.3	protein_coding	0	0	0	2	0	0	0	0	0	0	0	0	2	0	0	0	0	0	0	0	0	0	0	0	0	0	0	0	0
AHSP	gene-AHSP	NM_177522.2	protein_coding	0	0	0	2	0	0	0	0	0	0	0	0	0	0	0	0	0	0	0	1	0	0	0	0	0	0	0	0	1
AHSP	gene-AHSP	XM_024984670.1	protein_coding	0	0	0	3	0	0	0	0	0	0	0	0	0	0	0	0	0	0	0	2	0	0	0	0	0	0	0	0	1
AHSP	gene-AHSP	XM_024984671.1	protein_coding	0	0	0	3	0	0	0	0	0	0	0	0	0	0	0	0	0	0	0	2	0	0	0	0	0	0	0	0	1
AHSP	gene-AHSP	XM_024984672.1	protein_coding	0	0	0	3	0	0	0	0	0	0	0	0	0	0	0	0	0	0	0	2	0	0	0	0	0	0	0	0	1
AHSP	gene-AHSP	XM_024984673.1	protein_coding	0	0	0	3	0	0	0	0	0	0	0	0	0	0	0	0	0	0	0	2	0	0	0	0	0	0	0	0	1
AICDA	gene-AICDA	NM_001038682.2	protein_coding	0	0	0	5	0	0	0	0	0	0	0	0	4	0	0	0	0	0	0	1	0	0	0	0	0	0	0	0	0
AIDA	gene-AIDA	NM_001205634.1	protein_coding	0	0	0	32	0	0	0	0	0	0	0	0	1	0	0	0	0	0	0	25	0	0	0	0	0	0	0	0	6
AIF1	gene-AIF1	NM_173985.2	protein_coding	0	0	0	12	0	0	0	0	0	0	0	0	4	0	0	0	0	0	0	2	0	0	0	0	0	0	0	0	6
AIF1	gene-AIF1	XM_024983376.1	protein_coding	0	0	0	16	0	0	0	0	0	0	0	0	6	0	0	0	0	0	0	4	0	0	0	0	0	0	0	0	6
AIF1L	gene-AIF1L	NM_001078079.1	protein_coding	0	0	0	9	0	0	0	0	0	0	0	0	1	0	0	0	0	0	0	6	0	0	0	0	0	0	0	0	2
AIF1L	gene-AIF1L	XM_024999202.1	protein_coding	0	0	0	9	0	0	0	0	0	0	0	0	1	0	0	0	0	0	0	6	0	0	0	0	0	0	0	0	2
AIFM1	gene-AIFM1	NM_001192984.1	protein_coding	0	0	0	9	0	0	0	0	0	0	0	0	3	0	0	0	0	0	0	6	0	0	0	0	0	0	0	0	0
AIFM1	gene-AIFM1	XM_005227498.4	protein_coding	0	0	0	9	0	0	0	0	0	0	0	0	3	0	0	0	0	0	0	6	0	0	0	0	0	0	0	0	0
AIFM2	gene-AIFM2	NM_001314031.1	protein_coding	0	0	0	12	0	0	0	0	0	0	0	0	2	0	0	0	0	0	0	10	0	0	0	0	0	0	0	0	0
AIFM2	gene-AIFM2	XM_005226487.4	protein_coding	0	0	0	12	0	0	0	0	0	0	0	0	2	0	0	0	0	0	0	10	0	0	0	0	0	0	0	0	0
AIFM2	gene-AIFM2	XM_005226488.4	protein_coding	0	0	0	12	0	0	0	0	0	0	0	0	2	0	0	0	0	0	0	10	0	0	0	0	0	0	0	0	0
AIFM2	gene-AIFM2	XM_010820653.3	protein_coding	0	0	0	12	0	0	0	0	0	0	0	0	2	0	0	0	0	0	0	10	0	0	0	0	0	0	0	0	0
AIFM2	gene-AIFM2	XM_010820654.3	protein_coding	0	0	0	12	0	0	0	0	0	0	0	0	0	0	0	0	0	0	0	12	0	0	0	0	0	0	0	0	0
AIFM2	gene-AIFM2	XM_024986697.1	protein_coding	0	0	0	12	0	0	0	0	0	0	0	0	2	0	0	0	0	0	0	10	0	0	0	0	0	0	0	0	0
AIFM2	gene-AIFM2	XM_024986698.1	protein_coding	0	0	0	12	0	0	0	0	0	0	0	0	2	0	0	0	0	0	0	10	0	0	0	0	0	0	0	0	0
AIFM3	gene-AIFM3	NM_001046281.2	protein_coding	0	0	0	9	0	0	0	0	0	0	0	0	6	0	0	0	0	0	0	1	0	0	0	0	0	0	0	0	2
AIFM3	gene-AIFM3	XM_005218231.4	protein_coding	0	0	0	9	0	0	0	0	0	0	0	0	6	0	0	0	0	0	0	1	0	0	0	0	0	0	0	0	2
AIFM3	gene-AIFM3	XM_005218235.4	protein_coding	0	0	0	8	0	0	0	0	0	0	0	0	6	0	0	0	0	0	0	1	0	0	0	0	0	0	0	0	1
AIFM3	gene-AIFM3	XM_010814238.3	protein_coding	0	0	0	8	0	0	0	0	0	0	0	0	6	0	0	0	0	0	0	1	0	0	0	0	0	0	0	0	1
AIFM3	gene-AIFM3	XM_010814239.3	protein_coding	0	0	0	6	0	0	0	0	0	0	0	0	4	0	0	0	0	0	0	0	0	0	0	0	0	0	0	0	2
AIFM3	gene-AIFM3	XM_015475620.2	protein_coding	0	0	0	9	0	0	0	0	0	0	0	0	6	0	0	0	0	0	0	1	0	0	0	0	0	0	0	0	2
AIFM3	gene-AIFM3	XM_015475621.2	protein_coding	0	0	0	9	0	0	0	0	0	0	0	0	6	0	0	0	0	0	0	1	0	0	0	0	0	0	0	0	2
AIFM3	gene-AIFM3	XM_024977298.1	protein_coding	0	0	0	9	0	0	0	0	0	0	0	0	5	0	0	0	0	0	0	2	0	0	0	0	0	0	0	0	2
AIFM3	gene-AIFM3	XR_003029933.1		0	0	0	9	0	0	0	0	0	0	0	0	6	0	0	0	0	0	0	1	0	0	0	0	0	0	0	0	2
AIFM3	gene-AIFM3	XR_812499.3		0	0	0	9	0	0	0	0	0	0	0	0	6	0	0	0	0	0	0	1	0	0	0	0	0	0	0	0	2
AIG1	gene-AIG1	NM_001076326.1	protein_coding	0	0	0	16	0	0	0	0	0	0	0	0	0	0	0	0	0	0	0	14	0	0	0	0	0	0	0	0	2
AIG1	gene-AIG1	XM_024996827.1	protein_coding	0	0	0	16	0	0	0	0	0	0	0	0	0	0	0	0	0	0	0	14	0	0	0	0	0	0	0	0	2
AIG1	gene-AIG1	XR_003036258.1		0	0	0	16	0	0	0	0	0	0	0	0	0	0	0	0	0	0	0	14	0	0	0	0	0	0	0	0	2
AIM2	gene-AIM2	XM_024990372.1	protein_coding	0	0	0	1	0	0	0	0	0	0	0	0	0	0	0	0	0	0	0	1	0	0	0	0	0	0	0	0	0
AIMP1	gene-AIMP1	NM_001035018.2	protein_coding	0	0	0	10	0	0	0	0	0	0	0	0	0	0	0	0	0	0	0	10	0	0	0	0	0	0	0	0	0
AIMP2	gene-AIMP2	NM_001075813.2	protein_coding	0	0	0	2	0	0	0	0	0	0	0	0	0	0	0	0	0	0	0	1	0	0	0	0	0	0	0	0	1
AIP	gene-AIP	NM_183082.2	protein_coding	0	0	0	3	0	0	0	0	0	0	0	0	3	0	0	0	0	0	0	0	0	0	0	0	0	0	0	0	0
AIP	gene-AIP	XM_010821051.3	protein_coding	0	0	0	3	0	0	0	0	0	0	0	0	3	0	0	0	0	0	0	0	0	0	0	0	0	0	0	0	0
AIPL1	gene-AIPL1	NM_174234.1	protein_coding	0	0	0	4	0	0	0	0	0	0	0	0	1	0	0	0	0	0	0	2	0	0	0	0	0	0	0	0	1
AIRE	gene-AIRE	XM_024996717.1	protein_coding	0	0	0	11	0	0	0	0	0	0	0	0	6	0	0	0	0	0	0	4	0	0	0	0	0	0	0	0	1
AIRE	gene-AIRE	XR_003036248.1		0	0	0	11	0	0	0	0	0	0	0	0	6	0	0	0	0	0	0	4	0	0	0	0	0	0	0	0	1
AIRE	gene-AIRE	XR_003036250.1		0	0	0	11	0	0	0	0	0	0	0	0	6	0	0	0	0	0	0	4	0	0	0	0	0	0	0	0	1
AJAP1	gene-AJAP1	NM_001206815.1	protein_coding	0	0	0	15	0	0	0	0	0	0	0	0	1	0	0	0	0	0	0	13	0	0	0	0	0	0	0	0	1
AJM1	gene-AJM1	XM_005213526.4	protein_coding	0	0	0	2	0	0	0	0	0	0	0	0	1	0	0	0	0	0	0	1	0	0	0	0	0	0	0	0	0
AJM1	gene-AJM1	XM_005213528.4	protein_coding	0	0	0	2	0	0	0	0	0	0	0	0	1	0	0	0	0	0	0	1	0	0	0	0	0	0	0	0	0
AJM1	gene-AJM1	XM_024999730.1	protein_coding	0	0	0	2	0	0	0	0	0	0	0	0	1	0	0	0	0	0	0	1	0	0	0	0	0	0	0	0	0
AK1	gene-AK1	NM_001013582.1	protein_coding	0	0	0	6	0	0	0	0	0	0	0	0	0	0	0	0	0	0	0	4	0	0	0	0	0	0	0	0	2
AK1	gene-AK1	XM_005213172.2	protein_coding	0	0	0	6	0	0	0	0	0	0	0	0	1	0	0	0	0	0	0	3	0	0	0	0	0	0	0	0	2
AK1	gene-AK1	XM_015473595.2	protein_coding	0	0	0	6	0	0	0	0	0	0	0	0	3	0	0	0	0	0	0	2	0	0	0	0	0	0	0	0	1
AK1	gene-AK1	XM_024998257.1	protein_coding	0	0	0	6	0	0	0	0	0	0	0	0	1	0	0	0	0	0	0	3	0	0	0	0	0	0	0	0	2
AK1	gene-AK1	XM_024998258.1	protein_coding	0	0	0	8	0	0	0	0	0	0	0	0	2	0	0	0	0	0	0	4	0	0	0	0	0	0	0	0	2
AK2	gene-AK2	NM_173889.1	protein_coding	0	0	0	1	0	0	0	0	0	0	0	0	0	0	0	0	0	0	0	1	0	0	0	0	0	0	0	0	0
AK2	gene-AK2	XM_005202882.2	protein_coding	0	0	0	1	0	0	0	0	0	0	0	0	0	0	0	0	0	0	0	1	0	0	0	0	0	0	0	0	0
AK2	gene-AK2	XM_024998213.1	protein_coding	0	0	0	1	0	0	0	0	0	0	0	0	0	0	0	0	0	0	0	1	0	0	0	0	0	0	0	0	0
AK3	gene-AK3	NM_174237.2	protein_coding	0	0	0	10	0	0	0	0	0	0	0	0	4	0	0	0	0	0	0	6	0	0	0	0	0	0	0	0	0
AK3	gene-AK3	XM_005209959.4	protein_coding	0	0	0	10	0	0	0	0	0	0	0	0	4	0	0	0	0	0	0	6	0	0	0	0	0	0	0	0	0
AK3	gene-AK3	XM_024995447.1	protein_coding	0	0	0	9	0	0	0	0	0	0	0	0	3	0	0	0	0	0	0	6	0	0	0	0	0	0	0	0	0
AK3	gene-AK3	XM_024995448.1	protein_coding	0	0	0	6	0	0	0	0	0	0	0	0	2	0	0	0	0	0	0	4	0	0	0	0	0	0	0	0	0
AK3	gene-AK3	XM_024995449.1	protein_coding	0	0	0	10	0	0	0	0	0	0	0	0	4	0	0	0	0	0	0	6	0	0	0	0	0	0	0	0	0
AK3	gene-AK3	XM_024995450.1	protein_coding	0	0	0	10	0	0	0	0	0	0	0	0	4	0	0	0	0	0	0	6	0	0	0	0	0	0	0	0	0
AK4	gene-AK4	NM_001077933.2	protein_coding	0	0	0	95	0	0	0	0	0	0	0	0	1	0	0	0	0	0	0	94	0	0	0	0	0	0	0	0	0
AK4	gene-AK4	XM_005204457.4	protein_coding	0	0	0	95	0	0	0	0	0	0	0	0	1	0	0	0	0	0	0	94	0	0	0	0	0	0	0	0	0
AK4	gene-AK4	XM_010803443.2	protein_coding	0	0	0	95	0	0	0	0	0	0	0	0	1	0	0	0	0	0	0	94	0	0	0	0	0	0	0	0	0
AK4	gene-AK4	XM_024988806.1	protein_coding	0	0	0	95	0	0	0	0	0	0	0	0	1	0	0	0	0	0	0	94	0	0	0	0	0	0	0	0	0
AK5	gene-AK5	NM_001083757.1	protein_coding	0	0	0	18	0	0	0	0	0	0	0	0	0	0	0	0	0	0	0	18	0	0	0	0	0	0	0	0	0
AK5	gene-AK5	XM_005204414.4	protein_coding	0	0	0	18	0	0	0	0	0	0	0	0	0	0	0	0	0	0	0	18	0	0	0	0	0	0	0	0	0
AK5	gene-AK5	XM_005204415.4	protein_coding	0	0	0	18	0	0	0	0	0	0	0	0	0	0	0	0	0	0	0	18	0	0	0	0	0	0	0	0	0
AK7	gene-AK7	NM_001104972.3	protein_coding	0	0	0	7	0	0	0	0	0	0	0	0	1	0	0	0	0	0	0	6	0	0	0	0	0	0	0	0	0
AK8	gene-AK8	NM_001206250.1	protein_coding	0	0	0	100	0	0	0	0	0	0	0	0	0	0	0	0	0	0	0	98	0	0	0	0	0	0	0	0	2
AK8	gene-AK8	XM_015473664.2	protein_coding	0	0	0	100	0	0	0	0	0	0	0	0	0	0	0	0	0	0	0	98	0	0	0	0	0	0	0	0	2
AK8	gene-AK8	XM_024999159.1	protein_coding	0	0	0	100	0	0	0	0	0	0	0	0	0	0	0	0	0	0	0	98	0	0	0	0	0	0	0	0	2
AK8	gene-AK8	XM_024999160.1	protein_coding	0	0	0	100	0	0	0	0	0	0	0	0	0	0	0	0	0	0	0	98	0	0	0	0	0	0	0	0	2
AK8	gene-AK8	XM_024999161.1	protein_coding	0	0	0	100	0	0	0	0	0	0	0	0	0	0	0	0	0	0	0	98	0	0	0	0	0	0	0	0	2
AKAIN1	gene-AKAIN1	XM_002697793.4	protein_coding	0	0	0	1	0	0	0	0	0	0	0	0	0	0	0	0	0	0	0	1	0	0	0	0	0	0	0	0	0
AKAIN1	gene-AKAIN1	XR_239841.4		0	0	0	3	0	0	0	0	0	0	0	0	0	0	0	0	0	0	0	3	0	0	0	0	0	0	0	0	0
AKAIN1	gene-AKAIN1	XR_239842.4		0	0	0	3	0	0	0	0	0	0	0	0	0	0	0	0	0	0	0	3	0	0	0	0	0	0	0	0	0
AKAP1	gene-AKAP1	XM_005219948.4	protein_coding	0	0	0	3	0	0	0	0	0	0	0	0	1	0	0	0	0	0	0	2	0	0	0	0	0	0	0	0	0
AKAP1	gene-AKAP1	XM_010815724.3	protein_coding	0	0	0	3	0	0	0	0	0	0	0	0	1	0	0	0	0	0	0	2	0	0	0	0	0	0	0	0	0
AKAP1	gene-AKAP1	XM_024980596.1	protein_coding	0	0	0	2	0	0	0	0	0	0	0	0	0	0	0	0	0	0	0	2	0	0	0	0	0	0	0	0	0
AKAP12	gene-AKAP12	XM_010808687.3	protein_coding	0	0	0	20	0	0	0	0	0	0	0	0	2	0	0	0	0	0	0	17	0	0	0	0	0	0	0	0	1
AKAP12	gene-AKAP12	XM_024997062.1	protein_coding	0	0	0	63	0	0	0	0	0	0	0	0	0	0	0	0	0	0	0	62	0	0	0	0	0	0	0	0	1
AKAP12	gene-AKAP12	XM_024997063.1	protein_coding	0	0	0	11	0	0	0	0	0	0	0	0	1	0	0	0	0	0	0	9	0	0	0	0	0	0	0	0	1
AKAP13	gene-AKAP13	XM_024982276.1	protein_coding	0	0	0	179	0	0	0	0	0	0	0	0	1	0	0	0	0	0	0	178	0	0	0	0	0	0	0	0	0
AKAP13	gene-AKAP13	XM_024982277.1	protein_coding	0	0	0	179	0	0	0	0	0	0	0	0	1	0	0	0	0	0	0	178	0	0	0	0	0	0	0	0	0
AKAP13	gene-AKAP13	XM_024982278.1	protein_coding	0	0	0	179	0	0	0	0	0	0	0	0	1	0	0	0	0	0	0	178	0	0	0	0	0	0	0	0	0
AKAP13	gene-AKAP13	XM_024982279.1	protein_coding	0	0	0	179	0	0	0	0	0	0	0	0	1	0	0	0	0	0	0	178	0	0	0	0	0	0	0	0	0
AKAP13	gene-AKAP13	XM_024982280.1	protein_coding	0	0	0	179	0	0	0	0	0	0	0	0	1	0	0	0	0	0	0	178	0	0	0	0	0	0	0	0	0
AKAP13	gene-AKAP13	XM_024982282.1	protein_coding	0	0	0	179	0	0	0	0	0	0	0	0	1	0	0	0	0	0	0	178	0	0	0	0	0	0	0	0	0
AKAP13	gene-AKAP13	XM_024982283.1	protein_coding	0	0	0	179	0	0	0	0	0	0	0	0	1	0	0	0	0	0	0	178	0	0	0	0	0	0	0	0	0
AKAP13	gene-AKAP13	XM_024982284.1	protein_coding	0	0	0	179	0	0	0	0	0	0	0	0	1	0	0	0	0	0	0	178	0	0	0	0	0	0	0	0	0
AKAP13	gene-AKAP13	XM_024982285.1	protein_coding	0	0	0	179	0	0	0	0	0	0	0	0	0	0	0	0	0	0	0	179	0	0	0	0	0	0	0	0	0
AKAP13	gene-AKAP13	XM_024982286.1	protein_coding	0	0	0	179	0	0	0	0	0	0	0	0	1	0	0	0	0	0	0	178	0	0	0	0	0	0	0	0	0
AKAP13	gene-AKAP13	XM_024982287.1	protein_coding	0	0	0	197	0	0	0	0	0	0	0	0	0	0	0	0	0	0	0	197	0	0	0	0	0	0	0	0	0
AKAP13	gene-AKAP13	XM_024982288.1	protein_coding	0	0	0	179	0	0	0	0	0	0	0	0	1	0	0	0	0	0	0	178	0	0	0	0	0	0	0	0	0
AKAP13	gene-AKAP13	XM_024982289.1	protein_coding	0	0	0	197	0	0	0	0	0	0	0	0	0	0	0	0	0	0	0	197	0	0	0	0	0	0	0	0	0
AKAP13	gene-AKAP13	XM_024982290.1	protein_coding	0	0	0	179	0	0	0	0	0	0	0	0	1	0	0	0	0	0	0	178	0	0	0	0	0	0	0	0	0
AKAP13	gene-AKAP13	XM_024982292.1	protein_coding	0	0	0	179	0	0	0	0	0	0	0	0	1	0	0	0	0	0	0	178	0	0	0	0	0	0	0	0	0
AKAP13	gene-AKAP13	XM_024982293.1	protein_coding	0	0	0	197	0	0	0	0	0	0	0	0	0	0	0	0	0	0	0	197	0	0	0	0	0	0	0	0	0
AKAP13	gene-AKAP13	XM_024982294.1	protein_coding	0	0	0	134	0	0	0	0	0	0	0	0	4	0	0	0	0	0	0	130	0	0	0	0	0	0	0	0	0
AKAP13	gene-AKAP13	XM_024982295.1	protein_coding	0	0	0	137	0	0	0	0	0	0	0	0	2	0	0	0	0	0	0	135	0	0	0	0	0	0	0	0	0
AKAP13	gene-AKAP13	XM_024982296.1	protein_coding	0	0	0	137	0	0	0	0	0	0	0	0	2	0	0	0	0	0	0	135	0	0	0	0	0	0	0	0	0
AKAP13	gene-AKAP13	XM_024982297.1	protein_coding	0	0	0	88	0	0	0	0	0	0	0	0	0	0	0	0	0	0	0	88	0	0	0	0	0	0	0	0	0
AKAP13	gene-AKAP13	XR_003031564.1		0	0	0	179	0	0	0	0	0	0	0	0	1	0	0	0	0	0	0	174	0	0	0	0	0	0	0	0	4
AKAP17A	gene-AKAP17A	XM_024990316.1	protein_coding	0	0	0	10	0	0	0	0	0	0	0	0	3	0	0	0	0	0	0	5	0	0	0	0	0	0	0	0	2
AKAP2	gene-AKAP2	NM_001193034.3	protein_coding	0	0	0	1	0	0	0	0	0	0	0	0	0	0	0	0	0	0	0	0	0	0	0	0	0	0	0	0	1
AKAP4	gene-AKAP4	NM_174235.1	protein_coding	0	0	0	3	0	0	0	0	0	0	0	0	0	0	0	0	0	0	0	3	0	0	0	0	0	0	0	0	0
AKAP5	gene-AKAP5	NM_174236.1	protein_coding	0	0	0	2	0	0	0	0	0	0	0	0	2	0	0	0	0	0	0	0	0	0	0	0	0	0	0	0	0
AKAP5	gene-AKAP5	XM_005211928.4	protein_coding	0	0	0	12	0	0	0	0	0	0	0	0	1	0	0	0	0	0	0	1	0	0	0	0	0	0	0	0	10
AKAP6	gene-AKAP6	NM_001192923.2	protein_coding	0	0	0	337	0	0	0	0	0	0	0	0	8	0	0	0	0	0	0	329	0	0	0	0	0	0	0	0	0
AKAP6	gene-AKAP6	XM_010817158.3	protein_coding	0	0	0	268	0	0	0	0	0	0	0	0	1	0	0	0	0	0	0	267	0	0	0	0	0	0	0	0	0
AKAP6	gene-AKAP6	XM_024981881.1	protein_coding	0	0	0	268	0	0	0	0	0	0	0	0	1	0	0	0	0	0	0	267	0	0	0	0	0	0	0	0	0
AKAP6	gene-AKAP6	XM_024981882.1	protein_coding	0	0	0	337	0	0	0	0	0	0	0	0	8	0	0	0	0	0	0	329	0	0	0	0	0	0	0	0	0
AKAP6	gene-AKAP6	XM_024981884.1	protein_coding	0	0	0	267	0	0	0	0	0	0	0	0	0	0	0	0	0	0	0	267	0	0	0	0	0	0	0	0	0
AKAP6	gene-AKAP6	XM_024981885.1	protein_coding	0	0	0	267	0	0	0	0	0	0	0	0	0	0	0	0	0	0	0	267	0	0	0	0	0	0	0	0	0
AKAP6	gene-AKAP6	XM_024981886.1	protein_coding	0	0	0	231	0	0	0	0	0	0	0	0	22	0	0	0	0	0	0	209	0	0	0	0	0	0	0	0	0
AKAP6	gene-AKAP6	XM_024981887.1	protein_coding	0	0	0	146	0	0	0	0	0	0	0	0	27	0	0	0	0	0	0	119	0	0	0	0	0	0	0	0	0
AKAP7	gene-AKAP7	NM_001102266.1	protein_coding	0	0	0	17	0	0	0	0	0	0	0	0	0	0	0	0	0	0	0	17	0	0	0	0	0	0	0	0	0
AKAP7	gene-AKAP7	XM_005210925.3	protein_coding	0	0	0	17	0	0	0	0	0	0	0	0	0	0	0	0	0	0	0	17	0	0	0	0	0	0	0	0	0
AKAP7	gene-AKAP7	XM_005210927.4	protein_coding	0	0	0	2	0	0	0	0	0	0	0	0	1	0	0	0	0	0	0	1	0	0	0	0	0	0	0	0	0
AKAP7	gene-AKAP7	XM_010808551.3	protein_coding	0	0	0	17	0	0	0	0	0	0	0	0	0	0	0	0	0	0	0	17	0	0	0	0	0	0	0	0	0
AKAP7	gene-AKAP7	XM_015472854.2	protein_coding	0	0	0	2	0	0	0	0	0	0	0	0	1	0	0	0	0	0	0	1	0	0	0	0	0	0	0	0	0
AKAP9	gene-AKAP9	XM_010803979.3	protein_coding	0	0	0	24	0	0	0	0	0	0	0	0	0	0	0	0	0	0	0	24	0	0	0	0	0	0	0	0	0
AKAP9	gene-AKAP9	XM_010803980.3	protein_coding	0	0	0	24	0	0	0	0	0	0	0	0	0	0	0	0	0	0	0	24	0	0	0	0	0	0	0	0	0
AKAP9	gene-AKAP9	XM_024990970.1	protein_coding	0	0	0	24	0	0	0	0	0	0	0	0	0	0	0	0	0	0	0	24	0	0	0	0	0	0	0	0	0
AKAP9	gene-AKAP9	XM_024990971.1	protein_coding	0	0	0	24	0	0	0	0	0	0	0	0	0	0	0	0	0	0	0	24	0	0	0	0	0	0	0	0	0
AKAP9	gene-AKAP9	XM_024990972.1	protein_coding	0	0	0	24	0	0	0	0	0	0	0	0	0	0	0	0	0	0	0	24	0	0	0	0	0	0	0	0	0
AKAP9	gene-AKAP9	XM_024990973.1	protein_coding	0	0	0	24	0	0	0	0	0	0	0	0	0	0	0	0	0	0	0	24	0	0	0	0	0	0	0	0	0
AKAP9	gene-AKAP9	XM_024990974.1	protein_coding	0	0	0	24	0	0	0	0	0	0	0	0	0	0	0	0	0	0	0	24	0	0	0	0	0	0	0	0	0
AKAP9	gene-AKAP9	XM_024990975.1	protein_coding	0	0	0	24	0	0	0	0	0	0	0	0	0	0	0	0	0	0	0	24	0	0	0	0	0	0	0	0	0
AKAP9	gene-AKAP9	XM_024990976.1	protein_coding	0	0	0	24	0	0	0	0	0	0	0	0	0	0	0	0	0	0	0	24	0	0	0	0	0	0	0	0	0
AKAP9	gene-AKAP9	XM_024990978.1	protein_coding	0	0	0	24	0	0	0	0	0	0	0	0	0	0	0	0	0	0	0	24	0	0	0	0	0	0	0	0	0
AKAP9	gene-AKAP9	XM_024990979.1	protein_coding	0	0	0	24	0	0	0	0	0	0	0	0	0	0	0	0	0	0	0	24	0	0	0	0	0	0	0	0	0
AKAP9	gene-AKAP9	XR_003034283.1		0	0	0	24	0	0	0	0	0	0	0	0	0	0	0	0	0	0	0	23	0	0	0	0	0	0	0	0	1
AKIP1	gene-AKIP1	NM_001034203.2	protein_coding	0	0	0	3	0	0	0	0	0	0	0	0	0	0	0	0	0	0	0	2	0	0	0	0	0	0	0	0	1
AKIP1	gene-AKIP1	XM_005215912.4	protein_coding	0	0	0	3	0	0	0	0	0	0	0	0	0	0	0	0	0	0	0	2	0	0	0	0	0	0	0	0	1
AKIRIN1	gene-AKIRIN1	NM_001101236.1	protein_coding	0	0	0	12	0	0	0	0	0	0	0	0	9	0	0	0	0	0	0	2	0	0	0	0	0	0	0	0	1
AKIRIN2	gene-AKIRIN2	NM_001110087.1	protein_coding	0	0	0	3	0	0	0	0	0	0	0	0	0	0	0	0	0	0	0	2	0	0	0	0	0	0	0	0	1
AKIRIN2	gene-AKIRIN2	XM_010808532.2	protein_coding	0	0	0	3	0	0	0	0	0	0	0	0	0	0	0	0	0	0	0	2	0	0	0	0	0	0	0	0	1
AKNA	gene-AKNA	XM_024996347.1	protein_coding	0	0	0	28	0	0	0	0	0	0	0	0	0	0	0	0	0	0	0	25	0	0	0	0	0	0	0	0	3
AKNA	gene-AKNA	XM_024996348.1	protein_coding	0	0	0	36	0	0	0	0	0	0	0	0	0	0	0	0	0	0	0	32	0	0	0	0	0	0	0	0	4
AKNAD1	gene-AKNAD1	XM_024990037.1	protein_coding	0	0	0	16	0	0	0	0	0	0	0	0	5	0	0	0	0	0	0	8	0	0	0	0	0	0	0	0	3
AKNAD1	gene-AKNAD1	XM_024990038.1	protein_coding	0	0	0	16	0	0	0	0	0	0	0	0	0	0	0	0	0	0	0	13	0	0	0	0	0	0	0	0	3
AKNAD1	gene-AKNAD1	XM_024990039.1	protein_coding	0	0	0	16	0	0	0	0	0	0	0	0	5	0	0	0	0	0	0	8	0	0	0	0	0	0	0	0	3
AKNAD1	gene-AKNAD1	XM_024990040.1	protein_coding	0	0	0	16	0	0	0	0	0	0	0	0	5	0	0	0	0	0	0	8	0	0	0	0	0	0	0	0	3
AKNAD1	gene-AKNAD1	XM_024990041.1	protein_coding	0	0	0	16	0	0	0	0	0	0	0	0	5	0	0	0	0	0	0	8	0	0	0	0	0	0	0	0	3
AKNAD1	gene-AKNAD1	XM_024990042.1	protein_coding	0	0	0	16	0	0	0	0	0	0	0	0	5	0	0	0	0	0	0	8	0	0	0	0	0	0	0	0	3
AKR1A1	gene-AKR1A1	NM_001076513.2	protein_coding	0	0	0	6	0	0	0	0	0	0	0	0	1	0	0	0	0	0	0	4	0	0	0	0	0	0	0	0	1
AKR1A1	gene-AKR1A1	XM_024989745.1	protein_coding	0	0	0	6	0	0	0	0	0	0	0	0	1	0	0	0	0	0	0	4	0	0	0	0	0	0	0	0	1
AKR1B10	gene-AKR1B10	NM_001102088.2	protein_coding	0	0	0	33	0	0	0	0	0	0	0	0	8	0	0	0	0	0	0	25	0	0	0	0	0	0	0	0	0
AKR1B10	gene-AKR1B10	XM_005205761.4	protein_coding	0	0	0	33	0	0	0	0	0	0	0	0	8	0	0	0	0	0	0	25	0	0	0	0	0	0	0	0	0
AKR1B10	gene-AKR1B10	XM_024990712.1	protein_coding	0	0	0	33	0	0	0	0	0	0	0	0	8	0	0	0	0	0	0	25	0	0	0	0	0	0	0	0	0
AKR1B10	gene-AKR1B10	XM_024990713.1	protein_coding	0	0	0	33	0	0	0	0	0	0	0	0	8	0	0	0	0	0	0	25	0	0	0	0	0	0	0	0	0
AKR1C3	gene-AKR1C3	NM_001038584.1	protein_coding	0	0	0	55	0	0	0	0	0	0	0	0	25	0	0	0	0	0	0	27	0	0	0	0	0	0	0	0	3
AKR1C3	gene-AKR1C3	XM_015474089.2	protein_coding	0	0	0	65	0	0	0	0	0	0	0	0	31	0	0	0	0	0	0	31	0	0	0	0	0	0	0	0	3
AKR1C3	gene-AKR1C3	XM_025000829.1	protein_coding	0	0	0	38	0	0	0	0	0	0	0	0	12	0	0	0	0	0	0	23	0	0	0	0	0	0	0	0	3
AKR1C3	gene-AKR1C3	XR_003037703.1		0	0	0	55	0	0	0	0	0	0	0	0	25	0	0	0	0	0	0	27	0	0	0	0	0	0	0	0	3
AKR1C4	gene-AKR1C4	NM_181027.2	protein_coding	0	0	0	23	0	0	0	0	0	0	0	0	6	0	0	0	0	0	0	13	0	0	0	0	0	0	0	0	4
AKR1C4	gene-AKR1C4	XM_005214435.4	protein_coding	0	0	0	23	0	0	0	0	0	0	0	0	6	0	0	0	0	0	0	12	0	0	0	0	0	0	0	0	5
AKR1D1	gene-AKR1D1	NM_001192358.1	protein_coding	0	0	0	17	0	0	0	0	0	0	0	0	3	0	0	0	0	0	0	13	0	0	0	0	0	0	0	0	1
AKR7A2	gene-AKR7A2	NM_001101949.1	protein_coding	0	0	0	3	0	0	0	0	0	0	0	0	2	0	0	0	0	0	0	1	0	0	0	0	0	0	0	0	0
AKT1	gene-AKT1	NM_173986.2	protein_coding	0	0	0	24	0	0	0	0	0	0	0	0	4	0	0	0	0	0	0	14	0	0	0	0	0	0	0	0	6
AKT1	gene-AKT1	XM_024981592.1	protein_coding	0	0	0	27	0	0	0	0	0	0	0	0	5	0	0	0	0	0	0	15	0	0	0	0	0	0	0	0	7
AKT1	gene-AKT1	XM_024981593.1	protein_coding	0	0	0	8	0	0	0	0	0	0	0	0	5	0	0	0	0	0	0	1	0	0	0	0	0	0	0	0	2
AKT1S1	gene-AKT1S1	NM_001083434.2	protein_coding	0	0	0	8	0	0	0	0	0	0	0	0	1	0	0	0	0	0	0	3	0	0	0	0	0	0	0	0	4
AKT1S1	gene-AKT1S1	XM_005219260.2	protein_coding	0	0	0	8	0	0	0	0	0	0	0	0	1	0	0	0	0	0	0	3	0	0	0	0	0	0	0	0	4
AKT1S1	gene-AKT1S1	XM_005219261.4	protein_coding	0	0	0	8	0	0	0	0	0	0	0	0	1	0	0	0	0	0	0	3	0	0	0	0	0	0	0	0	4
AKT1S1	gene-AKT1S1	XM_005219262.4	protein_coding	0	0	0	8	0	0	0	0	0	0	0	0	1	0	0	0	0	0	0	3	0	0	0	0	0	0	0	0	4
AKT1S1	gene-AKT1S1	XM_005219263.4	protein_coding	0	0	0	10	0	0	0	0	0	0	0	0	1	0	0	0	0	0	0	4	0	0	0	0	0	0	0	0	5
AKT2	gene-AKT2	NM_001206146.1	protein_coding	0	0	0	5	0	0	0	0	0	0	0	0	1	0	0	0	0	0	0	2	0	0	0	0	0	0	0	0	2
AKT2	gene-AKT2	XM_005218981.4	protein_coding	0	0	0	12	0	0	0	0	0	0	0	0	1	0	0	0	0	0	0	8	0	0	0	0	0	0	0	0	3
AKT2	gene-AKT2	XM_005218982.4	protein_coding	0	0	0	5	0	0	0	0	0	0	0	0	1	0	0	0	0	0	0	2	0	0	0	0	0	0	0	0	2
AKT2	gene-AKT2	XM_024978395.1	protein_coding	0	0	0	12	0	0	0	0	0	0	0	0	1	0	0	0	0	0	0	9	0	0	0	0	0	0	0	0	2
AKT3	gene-AKT3	NM_001191309.1	protein_coding	0	0	0	183	0	0	0	0	0	0	0	0	0	0	0	0	0	0	0	177	0	0	0	0	0	0	0	0	6
AKT3	gene-AKT3	XM_024975966.1	protein_coding	0	0	0	200	0	0	0	0	0	0	0	0	0	0	0	0	0	0	0	186	0	0	0	0	0	0	0	0	14
AKT3	gene-AKT3	XM_024975967.1	protein_coding	0	0	0	188	0	0	0	0	0	0	0	0	0	0	0	0	0	0	0	181	0	0	0	0	0	0	0	0	7
AKT3	gene-AKT3	XM_024975968.1	protein_coding	0	0	0	191	0	0	0	0	0	0	0	0	0	0	0	0	0	0	0	184	0	0	0	0	0	0	0	0	7
AKT3	gene-AKT3	XM_024975969.1	protein_coding	0	0	0	66	0	0	0	0	0	0	0	0	2	0	0	0	0	0	0	57	0	0	0	0	0	0	0	0	7
AKT3	gene-AKT3	XM_024975971.1	protein_coding	0	0	0	191	0	0	0	0	0	0	0	0	0	0	0	0	0	0	0	184	0	0	0	0	0	0	0	0	7
ALAD	gene-ALAD	NM_001014895.1	protein_coding	0	0	0	7	0	0	0	0	0	0	0	0	2	0	0	0	0	0	0	4	0	0	0	0	0	0	0	0	1
ALB	gene-ALB	NM_180992.2	protein_coding	0	0	0	1	0	0	0	0	0	0	0	0	0	0	0	0	0	0	0	1	0	0	0	0	0	0	0	0	0
ALCAM	gene-ALCAM	NM_174238.1	protein_coding	0	0	0	36	0	0	0	0	0	0	0	0	6	0	0	0	0	0	0	30	0	0	0	0	0	0	0	0	0
ALCAM	gene-ALCAM	XM_005201256.4	protein_coding	0	0	0	36	0	0	0	0	0	0	0	0	6	0	0	0	0	0	0	30	0	0	0	0	0	0	0	0	0
ALCAM	gene-ALCAM	XM_005201257.4	protein_coding	0	0	0	36	0	0	0	0	0	0	0	0	6	0	0	0	0	0	0	30	0	0	0	0	0	0	0	0	0
ALDH16A1	gene-ALDH16A1	NM_001101869.1	protein_coding	0	0	0	7	0	0	0	0	0	0	0	0	3	0	0	0	0	0	0	2	0	0	0	0	0	0	0	0	2
ALDH18A1	gene-ALDH18A1	NM_001046181.1	protein_coding	0	0	0	17	0	0	0	0	0	0	0	0	5	0	0	0	0	0	0	11	0	0	0	0	0	0	0	0	1
ALDH18A1	gene-ALDH18A1	XM_005225537.4	protein_coding	0	0	0	17	0	0	0	0	0	0	0	0	5	0	0	0	0	0	0	12	0	0	0	0	0	0	0	0	0
ALDH1A1	gene-ALDH1A1	NM_174239.2	protein_coding	0	0	0	14	0	0	0	0	0	0	0	0	2	0	0	0	0	0	0	12	0	0	0	0	0	0	0	0	0
ALDH1A2	gene-ALDH1A2	XM_002690855.6	protein_coding	0	0	0	59	0	0	0	0	0	0	0	0	4	0	0	0	0	0	0	55	0	0	0	0	0	0	0	0	0
ALDH1A3	gene-ALDH1A3	XM_024982260.1	protein_coding	0	0	0	23	0	0	0	0	0	0	0	0	0	0	0	0	0	0	0	13	0	0	0	0	0	0	0	0	10
ALDH1B1	gene-ALDH1B1	XM_015472548.2	protein_coding	0	0	0	3	0	0	0	0	0	0	0	0	0	0	0	0	0	0	0	1	0	0	0	0	0	0	0	0	2
ALDH1L1	gene-ALDH1L1	NM_001103087.2	protein_coding	0	0	0	14	0	0	0	0	0	0	0	0	2	0	0	0	0	0	0	12	0	0	0	0	0	0	0	0	0
ALDH1L1	gene-ALDH1L1	XM_024982475.1	protein_coding	0	0	0	14	0	0	0	0	0	0	0	0	2	0	0	0	0	0	0	12	0	0	0	0	0	0	0	0	0
ALDH1L1	gene-ALDH1L1	XR_003031715.1		0	0	0	14	0	0	0	0	0	0	0	0	2	0	0	0	0	0	0	12	0	0	0	0	0	0	0	0	0
ALDH1L2	gene-ALDH1L2	NM_001191391.1	protein_coding	0	0	0	44	0	0	0	0	0	0	0	0	8	0	0	0	0	0	0	34	0	0	0	0	0	0	0	0	2
ALDH2	gene-ALDH2	NM_001075367.1	protein_coding	0	0	0	55	0	0	0	0	0	0	0	0	5	0	0	0	0	0	0	45	0	0	0	0	0	0	0	0	5
ALDH3A2	gene-ALDH3A2	NM_001101984.1	protein_coding	0	0	0	3	0	0	0	0	0	0	0	0	0	0	0	0	0	0	0	3	0	0	0	0	0	0	0	0	0
ALDH3A2	gene-ALDH3A2	XM_005220350.4	protein_coding	0	0	0	3	0	0	0	0	0	0	0	0	0	0	0	0	0	0	0	3	0	0	0	0	0	0	0	0	0
ALDH3A2	gene-ALDH3A2	XR_003030644.1		0	0	0	3	0	0	0	0	0	0	0	0	0	0	0	0	0	0	0	3	0	0	0	0	0	0	0	0	0
ALDH4A1	gene-ALDH4A1	NM_001105646.1	protein_coding	0	0	0	19	0	0	0	0	0	0	0	0	0	0	0	0	0	0	0	19	0	0	0	0	0	0	0	0	0
ALDH4A1	gene-ALDH4A1	XM_024998083.1	protein_coding	0	0	0	19	0	0	0	0	0	0	0	0	0	0	0	0	0	0	0	19	0	0	0	0	0	0	0	0	0
ALDH5A1	gene-ALDH5A1	NM_001192735.1	protein_coding	0	0	0	1	0	0	0	0	0	0	0	0	1	0	0	0	0	0	0	0	0	0	0	0	0	0	0	0	0
ALDH5A1	gene-ALDH5A1	XM_015459958.2	protein_coding	0	0	0	1	0	0	0	0	0	0	0	0	1	0	0	0	0	0	0	0	0	0	0	0	0	0	0	0	0
ALDH6A1	gene-ALDH6A1	NM_175811.2	protein_coding	0	0	0	8	0	0	0	0	0	0	0	0	0	0	0	0	0	0	0	6	0	0	0	0	0	0	0	0	2
ALDH6A1	gene-ALDH6A1	XM_024997297.1	protein_coding	0	0	0	10	0	0	0	0	0	0	0	0	0	0	0	0	0	0	0	7	0	0	0	0	0	0	0	0	3
ALDH6A1	gene-ALDH6A1	XM_024997298.1	protein_coding	0	0	0	10	0	0	0	0	0	0	0	0	3	0	0	0	0	0	0	4	0	0	0	0	0	0	0	0	3
ALDH7A1	gene-ALDH7A1	NM_001045969.2	protein_coding	0	0	0	10	0	0	0	0	0	0	0	0	1	0	0	0	0	0	0	9	0	0	0	0	0	0	0	0	0
ALDH8A1	gene-ALDH8A1	NM_001075626.1	protein_coding	0	0	0	3	0	0	0	0	0	0	0	0	0	0	0	0	0	0	0	0	0	0	0	0	0	0	0	0	3
ALDH8A1	gene-ALDH8A1	XM_005210963.4	protein_coding	0	0	0	3	0	0	0	0	0	0	0	0	0	0	0	0	0	0	0	0	0	0	0	0	0	0	0	0	3
ALDH8A1	gene-ALDH8A1	XM_015472874.2	protein_coding	0	0	0	3	0	0	0	0	0	0	0	0	0	0	0	0	0	0	0	0	0	0	0	0	0	0	0	0	3
ALDH8A1	gene-ALDH8A1	XM_015472875.2	protein_coding	0	0	0	3	0	0	0	0	0	0	0	0	0	0	0	0	0	0	0	0	0	0	0	0	0	0	0	0	3
ALDH9A1	gene-ALDH9A1	NM_001046423.1	protein_coding	0	0	0	13	0	0	0	0	0	0	0	0	1	0	0	0	0	0	0	12	0	0	0	0	0	0	0	0	0
ALDH9A1	gene-ALDH9A1	XM_005203432.3	protein_coding	0	0	0	13	0	0	0	0	0	0	0	0	1	0	0	0	0	0	0	12	0	0	0	0	0	0	0	0	0
ALDOB	gene-ALDOB	XM_024995697.1	protein_coding	0	0	0	20	0	0	0	0	0	0	0	0	0	0	0	0	0	0	0	20	0	0	0	0	0	0	0	0	0
ALDOC	gene-ALDOC	NM_001097984.2	protein_coding	0	0	0	4	0	0	0	0	0	0	0	0	2	0	0	0	0	0	0	0	0	0	0	0	0	0	0	0	2
ALDOC	gene-ALDOC	XM_005220074.4	protein_coding	0	0	0	4	0	0	0	0	0	0	0	0	2	0	0	0	0	0	0	0	0	0	0	0	0	0	0	0	2
ALDOC	gene-ALDOC	XM_024979725.1	protein_coding	0	0	0	4	0	0	0	0	0	0	0	0	2	0	0	0	0	0	0	1	0	0	0	0	0	0	0	0	1
ALDOC	gene-ALDOC	XM_024979727.1	protein_coding	0	0	0	4	0	0	0	0	0	0	0	0	2	0	0	0	0	0	0	0	0	0	0	0	0	0	0	0	2
ALG1	gene-ALG1	NM_001205603.2	protein_coding	0	0	0	6	0	0	0	0	0	0	0	0	0	0	0	0	0	0	0	3	0	0	0	0	0	0	0	0	3
ALG1	gene-ALG1	XM_005224405.4	protein_coding	0	0	0	6	0	0	0	0	0	0	0	0	0	0	0	0	0	0	0	3	0	0	0	0	0	0	0	0	3
ALG10	gene-ALG10	NM_001076189.1	protein_coding	0	0	0	3	0	0	0	0	0	0	0	0	2	0	0	0	0	0	0	1	0	0	0	0	0	0	0	0	0
ALG10	gene-ALG10	XM_024992020.1	protein_coding	0	0	0	3	0	0	0	0	0	0	0	0	2	0	0	0	0	0	0	1	0	0	0	0	0	0	0	0	0
ALG11	gene-ALG11	XM_002691795.6	protein_coding	0	0	0	1	0	0	0	0	0	0	0	0	1	0	0	0	0	0	0	0	0	0	0	0	0	0	0	0	0
ALG12	gene-ALG12	NM_001103346.1	protein_coding	0	0	0	7	0	0	0	0	0	0	0	0	1	0	0	0	0	0	0	4	0	0	0	0	0	0	0	0	2
ALG12	gene-ALG12	XM_005207498.4	protein_coding	0	0	0	7	0	0	0	0	0	0	0	0	1	0	0	0	0	0	0	4	0	0	0	0	0	0	0	0	2
ALG13	gene-ALG13	XM_024988703.1	protein_coding	0	0	0	43	0	0	0	0	0	0	0	0	0	0	0	0	0	0	0	40	0	0	0	0	0	0	0	0	3
ALG13	gene-ALG13	XM_024988704.1	protein_coding	0	0	0	43	0	0	0	0	0	0	0	0	0	0	0	0	0	0	0	40	0	0	0	0	0	0	0	0	3
ALG13	gene-ALG13	XM_024988705.1	protein_coding	0	0	0	43	0	0	0	0	0	0	0	0	0	0	0	0	0	0	0	40	0	0	0	0	0	0	0	0	3
ALG13	gene-ALG13	XM_024988706.1	protein_coding	0	0	0	43	0	0	0	0	0	0	0	0	0	0	0	0	0	0	0	40	0	0	0	0	0	0	0	0	3
ALG13	gene-ALG13	XM_024988707.1	protein_coding	0	0	0	43	0	0	0	0	0	0	0	0	0	0	0	0	0	0	0	40	0	0	0	0	0	0	0	0	3
ALG13	gene-ALG13	XM_024988708.1	protein_coding	0	0	0	43	0	0	0	0	0	0	0	0	0	0	0	0	0	0	0	40	0	0	0	0	0	0	0	0	3
ALG13	gene-ALG13	XM_024988709.1	protein_coding	0	0	0	43	0	0	0	0	0	0	0	0	0	0	0	0	0	0	0	40	0	0	0	0	0	0	0	0	3
ALG13	gene-ALG13	XM_024988710.1	protein_coding	0	0	0	47	0	0	0	0	0	0	0	0	0	0	0	0	0	0	0	42	0	0	0	0	0	0	0	0	5
ALG14	gene-ALG14	NM_001077863.2	protein_coding	0	0	0	34	0	0	0	0	0	0	0	0	0	0	0	0	0	0	0	34	0	0	0	0	0	0	0	0	0
ALG14	gene-ALG14	XM_005204272.4	protein_coding	0	0	0	34	0	0	0	0	0	0	0	0	0	0	0	0	0	0	0	34	0	0	0	0	0	0	0	0	0
ALG3	gene-ALG3	NM_001083511.1	protein_coding	0	0	0	6	0	0	0	0	0	0	0	0	6	0	0	0	0	0	0	0	0	0	0	0	0	0	0	0	0
ALG5	gene-ALG5	NM_001045943.2	protein_coding	0	0	0	9	0	0	0	0	0	0	0	0	2	0	0	0	0	0	0	5	0	0	0	0	0	0	0	0	2
ALG5	gene-ALG5	NM_001142365.1	protein_coding	0	0	0	9	0	0	0	0	0	0	0	0	2	0	0	0	0	0	0	5	0	0	0	0	0	0	0	0	2
ALG5	gene-ALG5	XM_005213572.3	protein_coding	0	0	0	11	0	0	0	0	0	0	0	0	3	0	0	0	0	0	0	6	0	0	0	0	0	0	0	0	2
ALG5	gene-ALG5	XM_024999797.1	protein_coding	0	0	0	9	0	0	0	0	0	0	0	0	2	0	0	0	0	0	0	5	0	0	0	0	0	0	0	0	2
ALG5	gene-ALG5	XR_236608.4		0	0	0	9	0	0	0	0	0	0	0	0	2	0	0	0	0	0	0	5	0	0	0	0	0	0	0	0	2
ALG5	gene-ALG5	XR_236609.4		0	0	0	9	0	0	0	0	0	0	0	0	2	0	0	0	0	0	0	5	0	0	0	0	0	0	0	0	2
ALG6	gene-ALG6	NM_001075432.3	protein_coding	0	0	0	9	0	0	0	0	0	0	0	0	2	0	0	0	0	0	0	7	0	0	0	0	0	0	0	0	0
ALG6	gene-ALG6	XM_024987211.1	protein_coding	0	0	0	9	0	0	0	0	0	0	0	0	2	0	0	0	0	0	0	6	0	0	0	0	0	0	0	0	1
ALG9	gene-ALG9	XM_005215881.4	protein_coding	0	0	0	39	0	0	0	0	0	0	0	0	0	0	0	0	0	0	0	39	0	0	0	0	0	0	0	0	0
ALG9	gene-ALG9	XM_010812387.3	protein_coding	0	0	0	39	0	0	0	0	0	0	0	0	0	0	0	0	0	0	0	39	0	0	0	0	0	0	0	0	0
ALG9	gene-ALG9	XM_024975743.1	protein_coding	0	0	0	39	0	0	0	0	0	0	0	0	0	0	0	0	0	0	0	39	0	0	0	0	0	0	0	0	0
ALG9	gene-ALG9	XM_024975744.1	protein_coding	0	0	0	39	0	0	0	0	0	0	0	0	0	0	0	0	0	0	0	38	0	0	0	0	0	0	0	0	1
ALG9	gene-ALG9	XM_024975745.1	protein_coding	0	0	0	39	0	0	0	0	0	0	0	0	0	0	0	0	0	0	0	39	0	0	0	0	0	0	0	0	0
ALK	gene-ALK	XM_024999478.1	protein_coding	0	0	0	70	0	0	0	0	0	0	0	0	1	0	0	0	0	0	0	68	0	0	0	0	0	0	0	0	1
ALKAL1	gene-ALKAL1	XM_010812016.3	protein_coding	0	0	0	1	0	0	0	0	0	0	0	0	0	0	0	0	0	0	0	0	0	0	0	0	0	0	0	0	1
ALKAL2	gene-ALKAL2	XM_010800836.3	protein_coding	0	0	0	4	0	0	0	0	0	0	0	0	0	0	0	0	0	0	0	2	0	0	0	0	0	0	0	0	2
ALKAL2	gene-ALKAL2	XM_024996377.1	protein_coding	0	0	0	4	0	0	0	0	0	0	0	0	0	0	0	0	0	0	0	2	0	0	0	0	0	0	0	0	2
ALKAL2	gene-ALKAL2	XM_024996378.1	protein_coding	0	0	0	4	0	0	0	0	0	0	0	0	0	0	0	0	0	0	0	2	0	0	0	0	0	0	0	0	2
ALKBH1	gene-ALKBH1	NM_001102220.1	protein_coding	0	0	0	31	0	0	0	0	0	0	0	0	4	0	0	0	0	0	0	24	0	0	0	0	0	0	0	0	3
ALKBH1	gene-ALKBH1	XM_005212205.4	protein_coding	0	0	0	31	0	0	0	0	0	0	0	0	4	0	0	0	0	0	0	24	0	0	0	0	0	0	0	0	3
ALKBH3	gene-ALKBH3	NM_001037602.2	protein_coding	0	0	0	3	0	0	0	0	0	0	0	0	0	0	0	0	0	0	0	3	0	0	0	0	0	0	0	0	0
ALKBH3	gene-ALKBH3	XM_005216455.4	protein_coding	0	0	0	3	0	0	0	0	0	0	0	0	0	0	0	0	0	0	0	3	0	0	0	0	0	0	0	0	0
ALKBH3	gene-ALKBH3	XM_024975226.1	protein_coding	0	0	0	3	0	0	0	0	0	0	0	0	0	0	0	0	0	0	0	3	0	0	0	0	0	0	0	0	0
ALKBH3	gene-ALKBH3	XM_024975227.1	protein_coding	0	0	0	1	0	0	0	0	0	0	0	0	0	0	0	0	0	0	0	0	0	0	0	0	0	0	0	0	1
ALKBH4	gene-ALKBH4	NM_001075553.2	protein_coding	0	0	0	10	0	0	0	0	0	0	0	0	2	0	0	0	0	0	0	4	0	0	0	0	0	0	0	0	4
ALKBH5	gene-ALKBH5	NM_001205517.2	protein_coding	0	0	0	2	0	0	0	0	0	0	0	0	1	0	0	0	0	0	0	0	0	0	0	0	0	0	0	0	1
ALKBH6	gene-ALKBH6	NM_001192208.2	protein_coding	0	0	0	8	0	0	0	0	0	0	0	0	3	0	0	0	0	0	0	2	0	0	0	0	0	0	0	0	3
ALKBH8	gene-ALKBH8	NM_001080341.2	protein_coding	0	0	0	29	0	0	0	0	0	0	0	0	2	0	0	0	0	0	0	26	0	0	0	0	0	0	0	0	1
ALKBH8	gene-ALKBH8	XM_010812311.3	protein_coding	0	0	0	29	0	0	0	0	0	0	0	0	2	0	0	0	0	0	0	26	0	0	0	0	0	0	0	0	1
ALKBH8	gene-ALKBH8	XM_010812312.3	protein_coding	0	0	0	29	0	0	0	0	0	0	0	0	2	0	0	0	0	0	0	26	0	0	0	0	0	0	0	0	1
ALMS1	gene-ALMS1	XM_005212516.4	protein_coding	0	0	0	53	0	0	0	0	0	0	0	0	0	0	0	0	0	0	0	52	0	0	0	0	0	0	0	0	1
ALMS1	gene-ALMS1	XM_010809854.3	protein_coding	0	0	0	53	0	0	0	0	0	0	0	0	0	0	0	0	0	0	0	52	0	0	0	0	0	0	0	0	1
ALMS1	gene-ALMS1	XM_010809855.3	protein_coding	0	0	0	53	0	0	0	0	0	0	0	0	0	0	0	0	0	0	0	52	0	0	0	0	0	0	0	0	1
ALMS1	gene-ALMS1	XM_010809856.3	protein_coding	0	0	0	53	0	0	0	0	0	0	0	0	0	0	0	0	0	0	0	52	0	0	0	0	0	0	0	0	1
ALMS1	gene-ALMS1	XM_010809857.3	protein_coding	0	0	0	53	0	0	0	0	0	0	0	0	0	0	0	0	0	0	0	52	0	0	0	0	0	0	0	0	1
ALMS1	gene-ALMS1	XM_010809860.3	protein_coding	0	0	0	53	0	0	0	0	0	0	0	0	0	0	0	0	0	0	0	52	0	0	0	0	0	0	0	0	1
ALMS1	gene-ALMS1	XM_010809861.3	protein_coding	0	0	0	53	0	0	0	0	0	0	0	0	0	0	0	0	0	0	0	52	0	0	0	0	0	0	0	0	1
ALMS1	gene-ALMS1	XR_809620.3		0	0	0	41	0	0	0	0	0	0	0	0	0	0	0	0	0	0	0	40	0	0	0	0	0	0	0	0	1
ALOX12	gene-ALOX12	NM_001192336.1	protein_coding	0	0	0	3	0	0	0	0	0	0	0	0	2	0	0	0	0	0	0	0	0	0	0	0	0	0	0	0	1
ALOX12	gene-ALOX12	XM_005220195.4	protein_coding	0	0	0	2	0	0	0	0	0	0	0	0	1	0	0	0	0	0	0	1	0	0	0	0	0	0	0	0	0
ALOX12	gene-ALOX12	XM_010815898.3	protein_coding	0	0	0	3	0	0	0	0	0	0	0	0	1	0	0	0	0	0	0	1	0	0	0	0	0	0	0	0	1
ALOX12B	gene-ALOX12B	NM_001192038.1	protein_coding	0	0	0	7	0	0	0	0	0	0	0	0	1	0	0	0	0	0	0	1	0	0	0	0	0	0	0	0	5
ALOX12B	gene-ALOX12B	XM_010815994.3	protein_coding	0	0	0	8	0	0	0	0	0	0	0	0	1	0	0	0	0	0	0	2	0	0	0	0	0	0	0	0	5
ALOX12E	gene-ALOX12E	NM_001083532.1	protein_coding	0	0	0	7	0	0	0	0	0	0	0	0	1	0	0	0	0	0	0	4	0	0	0	0	0	0	0	0	2
ALOX12E	gene-ALOX12E	XM_024980534.1	protein_coding	0	0	0	7	0	0	0	0	0	0	0	0	0	0	0	0	0	0	0	5	0	0	0	0	0	0	0	0	2
ALOX12E	gene-ALOX12E	XM_024980535.1	protein_coding	0	0	0	7	0	0	0	0	0	0	0	0	0	0	0	0	0	0	0	5	0	0	0	0	0	0	0	0	2
ALOX15	gene-ALOX15	NM_174501.2	protein_coding	0	0	0	13	0	0	0	0	0	0	0	0	7	0	0	0	0	0	0	3	0	0	0	0	0	0	0	0	3
ALOX15	gene-ALOX15	XM_015458611.2	protein_coding	0	0	0	13	0	0	0	0	0	0	0	0	7	0	0	0	0	0	0	3	0	0	0	0	0	0	0	0	3
ALOX15	gene-ALOX15	XM_024979618.1	protein_coding	0	0	0	17	0	0	0	0	0	0	0	0	7	0	0	0	0	0	0	7	0	0	0	0	0	0	0	0	3
ALOX15	gene-ALOX15	XM_024979619.1	protein_coding	0	0	0	13	0	0	0	0	0	0	0	0	7	0	0	0	0	0	0	3	0	0	0	0	0	0	0	0	3
ALOX15B	gene-ALOX15B	NM_001205703.1	protein_coding	0	0	0	10	0	0	0	0	0	0	0	0	0	0	0	0	0	0	0	5	0	0	0	0	0	0	0	0	5
ALOX5	gene-ALOX5	NM_001192792.2	protein_coding	0	0	0	21	0	0	0	0	0	0	0	0	2	0	0	0	0	0	0	18	0	0	0	0	0	0	0	0	1
ALOX5AP	gene-ALOX5AP	NM_001076293.2	protein_coding	0	0	0	14	0	0	0	0	0	0	0	0	5	0	0	0	0	0	0	8	0	0	0	0	0	0	0	0	1
ALOXE3	gene-ALOXE3	XM_003587417.5	protein_coding	0	0	0	32	0	0	0	0	0	0	0	0	9	0	0	0	0	0	0	22	0	0	0	0	0	0	0	0	1
ALPI	gene-ALPI	NM_173987.2	protein_coding	0	0	0	15	0	0	0	0	0	0	0	0	8	0	0	0	0	0	0	3	0	0	0	0	0	0	0	0	4
ALPK1	gene-ALPK1	XM_005207667.4	protein_coding	0	0	0	53	0	0	0	0	0	0	0	0	2	0	0	0	0	0	0	51	0	0	0	0	0	0	0	0	0
ALPK1	gene-ALPK1	XM_005207668.4	protein_coding	0	0	0	30	0	0	0	0	0	0	0	0	2	0	0	0	0	0	0	28	0	0	0	0	0	0	0	0	0
ALPK1	gene-ALPK1	XM_010805922.3	protein_coding	0	0	0	53	0	0	0	0	0	0	0	0	2	0	0	0	0	0	0	51	0	0	0	0	0	0	0	0	0
ALPK1	gene-ALPK1	XM_010805923.3	protein_coding	0	0	0	30	0	0	0	0	0	0	0	0	2	0	0	0	0	0	0	28	0	0	0	0	0	0	0	0	0
ALPK1	gene-ALPK1	XM_010805924.3	protein_coding	0	0	0	53	0	0	0	0	0	0	0	0	2	0	0	0	0	0	0	51	0	0	0	0	0	0	0	0	0
ALPK1	gene-ALPK1	XM_015471512.2	protein_coding	0	0	0	53	0	0	0	0	0	0	0	0	2	0	0	0	0	0	0	51	0	0	0	0	0	0	0	0	0
ALPK1	gene-ALPK1	XM_015471513.2	protein_coding	0	0	0	53	0	0	0	0	0	0	0	0	2	0	0	0	0	0	0	51	0	0	0	0	0	0	0	0	0
ALPK1	gene-ALPK1	XM_015471515.2	protein_coding	0	0	0	29	0	0	0	0	0	0	0	0	2	0	0	0	0	0	0	22	0	0	0	0	0	0	0	0	5
ALPK1	gene-ALPK1	XM_024993503.1	protein_coding	0	0	0	53	0	0	0	0	0	0	0	0	2	0	0	0	0	0	0	51	0	0	0	0	0	0	0	0	0
ALPK1	gene-ALPK1	XM_024993504.1	protein_coding	0	0	0	53	0	0	0	0	0	0	0	0	2	0	0	0	0	0	0	51	0	0	0	0	0	0	0	0	0
ALPK1	gene-ALPK1	XM_024993505.1	protein_coding	0	0	0	53	0	0	0	0	0	0	0	0	2	0	0	0	0	0	0	51	0	0	0	0	0	0	0	0	0
ALPK1	gene-ALPK1	XM_024993506.1	protein_coding	0	0	0	51	0	0	0	0	0	0	0	0	2	0	0	0	0	0	0	49	0	0	0	0	0	0	0	0	0
ALPK1	gene-ALPK1	XR_003035067.1		0	0	0	52	0	0	0	0	0	0	0	0	1	0	0	0	0	0	0	51	0	0	0	0	0	0	0	0	0
ALPK2	gene-ALPK2	NM_001192248.1	protein_coding	0	0	0	48	0	0	0	0	0	0	0	0	1	0	0	0	0	0	0	47	0	0	0	0	0	0	0	0	0
ALPK2	gene-ALPK2	XM_005224149.4	protein_coding	0	0	0	48	0	0	0	0	0	0	0	0	1	0	0	0	0	0	0	47	0	0	0	0	0	0	0	0	0
ALPK2	gene-ALPK2	XM_010818825.3	protein_coding	0	0	0	42	0	0	0	0	0	0	0	0	0	0	0	0	0	0	0	42	0	0	0	0	0	0	0	0	0
ALPK2	gene-ALPK2	XM_015460089.2	protein_coding	0	0	0	48	0	0	0	0	0	0	0	0	1	0	0	0	0	0	0	47	0	0	0	0	0	0	0	0	0
ALPK2	gene-ALPK2	XM_015460090.2	protein_coding	0	0	0	48	0	0	0	0	0	0	0	0	2	0	0	0	0	0	0	46	0	0	0	0	0	0	0	0	0
ALPK2	gene-ALPK2	XM_015460091.2	protein_coding	0	0	0	43	0	0	0	0	0	0	0	0	1	0	0	0	0	0	0	42	0	0	0	0	0	0	0	0	0
ALPK2	gene-ALPK2	XM_024984218.1	protein_coding	0	0	0	48	0	0	0	0	0	0	0	0	1	0	0	0	0	0	0	47	0	0	0	0	0	0	0	0	0
ALPK2	gene-ALPK2	XM_024984219.1	protein_coding	0	0	0	43	0	0	0	0	0	0	0	0	0	0	0	0	0	0	0	43	0	0	0	0	0	0	0	0	0
ALPK2	gene-ALPK2	XM_024984220.1	protein_coding	0	0	0	42	0	0	0	0	0	0	0	0	0	0	0	0	0	0	0	42	0	0	0	0	0	0	0	0	0
ALPK2	gene-ALPK2	XR_001494986.2		0	0	0	42	0	0	0	0	0	0	0	0	0	0	0	0	0	0	0	42	0	0	0	0	0	0	0	0	0
ALPK2	gene-ALPK2	XR_001494987.2		0	0	0	42	0	0	0	0	0	0	0	0	0	0	0	0	0	0	0	42	0	0	0	0	0	0	0	0	0
ALPK3	gene-ALPK3	XM_015459209.2	protein_coding	0	0	0	4	0	0	0	0	0	0	0	0	0	0	0	0	0	0	0	4	0	0	0	0	0	0	0	0	0
ALPL	gene-ALPL	NM_176858.2	protein_coding	0	0	0	8	0	0	0	0	0	0	0	0	1	0	0	0	0	0	0	7	0	0	0	0	0	0	0	0	0
ALPL	gene-ALPL	XM_015459997.2	protein_coding	0	0	0	8	0	0	0	0	0	0	0	0	1	0	0	0	0	0	0	7	0	0	0	0	0	0	0	0	0
ALPL	gene-ALPL	XM_015460000.2	protein_coding	0	0	0	4	0	0	0	0	0	0	0	0	0	0	0	0	0	0	0	4	0	0	0	0	0	0	0	0	0
ALPL	gene-ALPL	XM_015460001.2	protein_coding	0	0	0	5	0	0	0	0	0	0	0	0	1	0	0	0	0	0	0	4	0	0	0	0	0	0	0	0	0
ALPL	gene-ALPL	XM_015460007.2	protein_coding	0	0	0	3	0	0	0	0	0	0	0	0	1	0	0	0	0	0	0	2	0	0	0	0	0	0	0	0	0
ALPL	gene-ALPL	XM_024998229.1	protein_coding	0	0	0	6	0	0	0	0	0	0	0	0	0	0	0	0	0	0	0	6	0	0	0	0	0	0	0	0	0
ALPL	gene-ALPL	XM_024998230.1	protein_coding	0	0	0	8	0	0	0	0	0	0	0	0	1	0	0	0	0	0	0	7	0	0	0	0	0	0	0	0	0
ALPL	gene-ALPL	XM_024998232.1	protein_coding	0	0	0	14	0	0	0	0	0	0	0	0	1	0	0	0	0	0	0	13	0	0	0	0	0	0	0	0	0
ALPL	gene-ALPL	XM_024998233.1	protein_coding	0	0	0	6	0	0	0	0	0	0	0	0	2	0	0	0	0	0	0	4	0	0	0	0	0	0	0	0	0
ALS2	gene-ALS2	XM_002685510.6	protein_coding	0	0	0	71	0	0	0	0	0	0	0	0	7	0	0	0	0	0	0	62	0	0	0	0	0	0	0	0	2
ALS2	gene-ALS2	XM_005202685.4	protein_coding	0	0	0	71	0	0	0	0	0	0	0	0	9	0	0	0	0	0	0	60	0	0	0	0	0	0	0	0	2
ALS2	gene-ALS2	XM_005202686.4	protein_coding	0	0	0	71	0	0	0	0	0	0	0	0	9	0	0	0	0	0	0	60	0	0	0	0	0	0	0	0	2
ALS2	gene-ALS2	XM_024981303.1	protein_coding	0	0	0	52	0	0	0	0	0	0	0	0	7	0	0	0	0	0	0	43	0	0	0	0	0	0	0	0	2
ALS2CL	gene-ALS2CL	NM_001102488.1	protein_coding	0	0	0	10	0	0	0	0	0	0	0	0	0	0	0	0	0	0	0	8	0	0	0	0	0	0	0	0	2
ALS2CL	gene-ALS2CL	XM_005223044.4	protein_coding	0	0	0	10	0	0	0	0	0	0	0	0	0	0	0	0	0	0	0	9	0	0	0	0	0	0	0	0	1
ALS2CL	gene-ALS2CL	XM_005223045.4	protein_coding	0	0	0	10	0	0	0	0	0	0	0	0	0	0	0	0	0	0	0	9	0	0	0	0	0	0	0	0	1
ALS2CL	gene-ALS2CL	XM_005223046.4	protein_coding	0	0	0	10	0	0	0	0	0	0	0	0	0	0	0	0	0	0	0	9	0	0	0	0	0	0	0	0	1
ALS2CL	gene-ALS2CL	XM_005223047.4	protein_coding	0	0	0	9	0	0	0	0	0	0	0	0	0	0	0	0	0	0	0	6	0	0	0	0	0	0	0	0	3
ALS2CL	gene-ALS2CL	XM_024982504.1	protein_coding	0	0	0	10	0	0	0	0	0	0	0	0	0	0	0	0	0	0	0	9	0	0	0	0	0	0	0	0	1
ALS2CL	gene-ALS2CL	XM_024982505.1	protein_coding	0	0	0	9	0	0	0	0	0	0	0	0	0	0	0	0	0	0	0	7	0	0	0	0	0	0	0	0	2
ALS2CL	gene-ALS2CL	XM_024982507.1	protein_coding	0	0	0	9	0	0	0	0	0	0	0	0	0	0	0	0	0	0	0	6	0	0	0	0	0	0	0	0	3
ALS2CR12	gene-ALS2CR12	NM_001105461.1	protein_coding	0	0	0	9	0	0	0	0	0	0	0	0	0	0	0	0	0	0	0	9	0	0	0	0	0	0	0	0	0
ALS2CR12	gene-ALS2CR12	XM_005202673.4	protein_coding	0	0	0	10	0	0	0	0	0	0	0	0	0	0	0	0	0	0	0	10	0	0	0	0	0	0	0	0	0
ALX1	gene-ALX1	NM_001192291.2	protein_coding	0	0	0	14	0	0	0	0	0	0	0	0	2	0	0	0	0	0	0	11	0	0	0	0	0	0	0	0	1
ALX3	gene-ALX3	NM_001192553.1	protein_coding	0	0	0	3	0	0	0	0	0	0	0	0	0	0	0	0	0	0	0	2	0	0	0	0	0	0	0	0	1
ALX4	gene-ALX4	NM_001030304.1	protein_coding	0	0	0	13	0	0	0	0	0	0	0	0	0	0	0	0	0	0	0	13	0	0	0	0	0	0	0	0	0
ALYREF	gene-ALYREF	NM_001035417.2	protein_coding	0	0	0	5	0	0	0	0	0	0	0	0	2	0	0	0	0	0	0	1	0	0	0	0	0	0	0	0	2
ALYREF	gene-ALYREF	XM_015458930.2	protein_coding	0	0	0	5	0	0	0	0	0	0	0	0	2	0	0	0	0	0	0	1	0	0	0	0	0	0	0	0	2
AMACR	gene-AMACR	XM_002696385.5	protein_coding	0	0	0	3	0	0	0	0	0	0	0	0	1	0	0	0	0	0	0	2	0	0	0	0	0	0	0	0	0
AMBN	gene-AMBN	NM_173988.2	protein_coding	0	0	0	8	0	0	0	0	0	0	0	0	0	0	0	0	0	0	0	4	0	0	0	0	0	0	0	0	4
AMBP	gene-AMBP	NM_173989.3	protein_coding	0	0	0	39	0	0	0	0	0	0	0	0	5	0	0	0	0	0	0	27	0	0	0	0	0	0	0	0	7
AMBRA1	gene-AMBRA1	NM_001034522.2	protein_coding	0	0	0	80	0	0	0	0	0	0	0	0	0	0	0	0	0	0	0	79	0	0	0	0	0	0	0	0	1
AMBRA1	gene-AMBRA1	XM_005216457.4	protein_coding	0	0	0	80	0	0	0	0	0	0	0	0	0	0	0	0	0	0	0	79	0	0	0	0	0	0	0	0	1
AMBRA1	gene-AMBRA1	XM_010812831.3	protein_coding	0	0	0	80	0	0	0	0	0	0	0	0	0	0	0	0	0	0	0	79	0	0	0	0	0	0	0	0	1
AMBRA1	gene-AMBRA1	XM_010812832.3	protein_coding	0	0	0	80	0	0	0	0	0	0	0	0	0	0	0	0	0	0	0	79	0	0	0	0	0	0	0	0	1
AMBRA1	gene-AMBRA1	XM_010812833.3	protein_coding	0	0	0	80	0	0	0	0	0	0	0	0	0	0	0	0	0	0	0	79	0	0	0	0	0	0	0	0	1
AMBRA1	gene-AMBRA1	XM_024975262.1	protein_coding	0	0	0	80	0	0	0	0	0	0	0	0	0	0	0	0	0	0	0	79	0	0	0	0	0	0	0	0	1
AMBRA1	gene-AMBRA1	XM_024975263.1	protein_coding	0	0	0	80	0	0	0	0	0	0	0	0	0	0	0	0	0	0	0	79	0	0	0	0	0	0	0	0	1
AMBRA1	gene-AMBRA1	XM_024975264.1	protein_coding	0	0	0	80	0	0	0	0	0	0	0	0	0	0	0	0	0	0	0	79	0	0	0	0	0	0	0	0	1
AMBRA1	gene-AMBRA1	XM_024975265.1	protein_coding	0	0	0	80	0	0	0	0	0	0	0	0	0	0	0	0	0	0	0	79	0	0	0	0	0	0	0	0	1
AMBRA1	gene-AMBRA1	XM_024975266.1	protein_coding	0	0	0	80	0	0	0	0	0	0	0	0	0	0	0	0	0	0	0	79	0	0	0	0	0	0	0	0	1
AMDHD1	gene-AMDHD1	NM_001098872.2	protein_coding	0	0	0	1	0	0	0	0	0	0	0	0	0	0	0	0	0	0	0	1	0	0	0	0	0	0	0	0	0
AMDHD1	gene-AMDHD1	XM_024991451.1	protein_coding	0	0	0	4	0	0	0	0	0	0	0	0	2	0	0	0	0	0	0	2	0	0	0	0	0	0	0	0	0
AMDHD2	gene-AMDHD2	NM_001101104.2	protein_coding	0	0	0	3	0	0	0	0	0	0	0	0	1	0	0	0	0	0	0	1	0	0	0	0	0	0	0	0	1
AMDHD2	gene-AMDHD2	XM_015460201.2	protein_coding	0	0	0	3	0	0	0	0	0	0	0	0	1	0	0	0	0	0	0	1	0	0	0	0	0	0	0	0	1
AMDHD2	gene-AMDHD2	XR_003032537.1		0	0	0	3	0	0	0	0	0	0	0	0	1	0	0	0	0	0	0	1	0	0	0	0	0	0	0	0	1
AMER1	gene-AMER1	XM_002700170.5	protein_coding	0	0	0	2	0	0	0	0	0	0	0	0	1	0	0	0	0	0	0	1	0	0	0	0	0	0	0	0	0
AMER1	gene-AMER1	XM_005228272.3	protein_coding	0	0	0	1	0	0	0	0	0	0	0	0	1	0	0	0	0	0	0	0	0	0	0	0	0	0	0	0	0
AMER1	gene-AMER1	XM_010822047.3	protein_coding	0	0	0	2	0	0	0	0	0	0	0	0	1	0	0	0	0	0	0	1	0	0	0	0	0	0	0	0	0
AMER1	gene-AMER1	XR_003033570.1		0	0	0	2	0	0	0	0	0	0	0	0	0	0	0	0	0	0	0	2	0	0	0	0	0	0	0	0	0
AMER1	gene-AMER1	XR_003033571.1		0	0	0	3	0	0	0	0	0	0	0	0	1	0	0	0	0	0	0	2	0	0	0	0	0	0	0	0	0
AMER1	gene-AMER1	XR_817022.3		0	0	0	2	0	0	0	0	0	0	0	0	1	0	0	0	0	0	0	1	0	0	0	0	0	0	0	0	0
AMER2	gene-AMER2	XM_025000083.1	protein_coding	0	0	0	18	0	0	0	0	0	0	0	0	8	0	0	0	0	0	0	6	0	0	0	0	0	0	0	0	4
AMER2	gene-AMER2	XM_025000084.1	protein_coding	0	0	0	18	0	0	0	0	0	0	0	0	8	0	0	0	0	0	0	6	0	0	0	0	0	0	0	0	4
AMER3	gene-AMER3	XM_002685201.5	protein_coding	0	0	0	10	0	0	0	0	0	0	0	0	0	0	0	0	0	0	0	2	0	0	0	0	0	0	0	0	8
AMFR	gene-AMFR	NM_001045974.1	protein_coding	0	0	0	9	0	0	0	0	0	0	0	0	0	0	0	0	0	0	0	9	0	0	0	0	0	0	0	0	0
AMHR2	gene-AMHR2	NM_001205328.1	protein_coding	0	0	0	3	0	0	0	0	0	0	0	0	1	0	0	0	0	0	0	1	0	0	0	0	0	0	0	0	1
AMHR2	gene-AMHR2	XM_024991706.1	protein_coding	0	0	0	3	0	0	0	0	0	0	0	0	1	0	0	0	0	0	0	1	0	0	0	0	0	0	0	0	1
AMHR2	gene-AMHR2	XM_024991707.1	protein_coding	0	0	0	2	0	0	0	0	0	0	0	0	0	0	0	0	0	0	0	1	0	0	0	0	0	0	0	0	1
AMIGO2	gene-AMIGO2	NM_001205786.1	protein_coding	0	0	0	1	0	0	0	0	0	0	0	0	1	0	0	0	0	0	0	0	0	0	0	0	0	0	0	0	0
AMMECR1	gene-AMMECR1	XM_024988747.1	protein_coding	0	0	0	8	0	0	0	0	0	0	0	0	0	0	0	0	0	0	0	8	0	0	0	0	0	0	0	0	0
AMMECR1	gene-AMMECR1	XM_024988748.1	protein_coding	0	0	0	8	0	0	0	0	0	0	0	0	0	0	0	0	0	0	0	8	0	0	0	0	0	0	0	0	0
AMMECR1	gene-AMMECR1	XR_003033534.1		0	0	0	8	0	0	0	0	0	0	0	0	0	0	0	0	0	0	0	8	0	0	0	0	0	0	0	0	0
AMMECR1	gene-AMMECR1	XR_003033535.1		0	0	0	8	0	0	0	0	0	0	0	0	0	0	0	0	0	0	0	8	0	0	0	0	0	0	0	0	0
AMMECR1	gene-AMMECR1	XR_003033536.1		0	0	0	8	0	0	0	0	0	0	0	0	0	0	0	0	0	0	0	8	0	0	0	0	0	0	0	0	0
AMMECR1L	gene-AMMECR1L	NM_001205735.2	protein_coding	0	0	0	2	0	0	0	0	0	0	0	0	0	0	0	0	0	0	0	1	0	0	0	0	0	0	0	0	1
AMMECR1L	gene-AMMECR1L	XM_005202207.4	protein_coding	0	0	0	3	0	0	0	0	0	0	0	0	0	0	0	0	0	0	0	1	0	0	0	0	0	0	0	0	2
AMMECR1L	gene-AMMECR1L	XM_005202209.4	protein_coding	0	0	0	3	0	0	0	0	0	0	0	0	0	0	0	0	0	0	0	1	0	0	0	0	0	0	0	0	2
AMMECR1L	gene-AMMECR1L	XM_005202211.4	protein_coding	0	0	0	3	0	0	0	0	0	0	0	0	0	0	0	0	0	0	0	1	0	0	0	0	0	0	0	0	2
AMN	gene-AMN	NM_001077041.2	protein_coding	0	0	0	2	0	0	0	0	0	0	0	0	1	0	0	0	0	0	0	1	0	0	0	0	0	0	0	0	0
AMN1	gene-AMN1	NM_001075858.2	protein_coding	0	0	0	118	0	0	0	0	0	0	0	0	3	0	0	0	0	0	0	113	0	0	0	0	0	0	0	0	2
AMN1	gene-AMN1	XM_005206834.4	protein_coding	0	0	0	118	0	0	0	0	0	0	0	0	3	0	0	0	0	0	0	113	0	0	0	0	0	0	0	0	2
AMN1	gene-AMN1	XM_005206836.4	protein_coding	0	0	0	118	0	0	0	0	0	0	0	0	3	0	0	0	0	0	0	113	0	0	0	0	0	0	0	0	2
AMN1	gene-AMN1	XM_024991809.1	protein_coding	0	0	0	91	0	0	0	0	0	0	0	0	1	0	0	0	0	0	0	88	0	0	0	0	0	0	0	0	2
AMN1	gene-AMN1	XM_024991810.1	protein_coding	0	0	0	118	0	0	0	0	0	0	0	0	3	0	0	0	0	0	0	113	0	0	0	0	0	0	0	0	2
AMOT	gene-AMOT	NM_001206309.1	protein_coding	0	0	0	13	0	0	0	0	0	0	0	0	3	0	0	0	0	0	0	8	0	0	0	0	0	0	0	0	2
AMOT	gene-AMOT	XM_005227926.3	protein_coding	0	0	0	24	0	0	0	0	0	0	0	0	3	0	0	0	0	0	0	20	0	0	0	0	0	0	0	0	1
AMOT	gene-AMOT	XM_005227927.3	protein_coding	0	0	0	24	0	0	0	0	0	0	0	0	3	0	0	0	0	0	0	20	0	0	0	0	0	0	0	0	1
AMOT	gene-AMOT	XM_005227928.4	protein_coding	0	0	0	24	0	0	0	0	0	0	0	0	3	0	0	0	0	0	0	20	0	0	0	0	0	0	0	0	1
AMOT	gene-AMOT	XM_005227929.4	protein_coding	0	0	0	24	0	0	0	0	0	0	0	0	3	0	0	0	0	0	0	20	0	0	0	0	0	0	0	0	1
AMOT	gene-AMOT	XM_010821771.2	protein_coding	0	0	0	24	0	0	0	0	0	0	0	0	3	0	0	0	0	0	0	20	0	0	0	0	0	0	0	0	1
AMOT	gene-AMOT	XM_010821775.1	protein_coding	0	0	0	24	0	0	0	0	0	0	0	0	3	0	0	0	0	0	0	20	0	0	0	0	0	0	0	0	1
AMOTL1	gene-AMOTL1	XM_002692960.5	protein_coding	0	0	0	38	0	0	0	0	0	0	0	0	1	0	0	0	0	0	0	37	0	0	0	0	0	0	0	0	0
AMOTL1	gene-AMOTL1	XM_005215774.4	protein_coding	0	0	0	42	0	0	0	0	0	0	0	0	1	0	0	0	0	0	0	41	0	0	0	0	0	0	0	0	0
AMOTL1	gene-AMOTL1	XM_005215775.4	protein_coding	0	0	0	42	0	0	0	0	0	0	0	0	1	0	0	0	0	0	0	41	0	0	0	0	0	0	0	0	0
AMOTL1	gene-AMOTL1	XM_005215776.4	protein_coding	0	0	0	38	0	0	0	0	0	0	0	0	1	0	0	0	0	0	0	37	0	0	0	0	0	0	0	0	0
AMOTL1	gene-AMOTL1	XM_024975721.1	protein_coding	0	0	0	38	0	0	0	0	0	0	0	0	1	0	0	0	0	0	0	37	0	0	0	0	0	0	0	0	0
AMOTL2	gene-AMOTL2	XM_005201937.4	protein_coding	0	0	0	26	0	0	0	0	0	0	0	0	0	0	0	0	0	0	0	23	0	0	0	0	0	0	0	0	3
AMOTL2	gene-AMOTL2	XM_010801599.3	protein_coding	0	0	0	26	0	0	0	0	0	0	0	0	0	0	0	0	0	0	0	23	0	0	0	0	0	0	0	0	3
AMOTL2	gene-AMOTL2	XM_010801600.3	protein_coding	0	0	0	26	0	0	0	0	0	0	0	0	0	0	0	0	0	0	0	23	0	0	0	0	0	0	0	0	3
AMPD1	gene-AMPD1	NM_001100349.1	protein_coding	0	0	0	19	0	0	0	0	0	0	0	0	3	0	0	0	0	0	0	14	0	0	0	0	0	0	0	0	2
AMPD2	gene-AMPD2	XM_024988407.1	protein_coding	0	0	0	2	0	0	0	0	0	0	0	0	1	0	0	0	0	0	0	1	0	0	0	0	0	0	0	0	0
AMPD3	gene-AMPD3	XM_024975806.1	protein_coding	0	0	0	6	0	0	0	0	0	0	0	0	0	0	0	0	0	0	0	5	0	0	0	0	0	0	0	0	1
AMPH	gene-AMPH	NM_001098130.1	protein_coding	0	0	0	32	0	0	0	0	0	0	0	0	1	0	0	0	0	0	0	31	0	0	0	0	0	0	0	0	0
AMPH	gene-AMPH	XM_010804428.3	protein_coding	0	0	0	32	0	0	0	0	0	0	0	0	1	0	0	0	0	0	0	31	0	0	0	0	0	0	0	0	0
AMT	gene-AMT	NM_177485.2	protein_coding	0	0	0	3	0	0	0	0	0	0	0	0	2	0	0	0	0	0	0	1	0	0	0	0	0	0	0	0	0
AMTN	gene-AMTN	NM_001302953.1	protein_coding	0	0	0	5	0	0	0	0	0	0	0	0	2	0	0	0	0	0	0	1	0	0	0	0	0	0	0	0	2
AMY2B	gene-AMY2B	NM_001035016.1	protein_coding	0	0	0	32	0	0	0	0	0	0	0	0	5	0	0	0	0	0	0	20	0	0	0	0	0	0	0	0	7
AMY2B	gene-AMY2B	XM_024985916.1	protein_coding	0	0	0	66	0	0	0	0	0	0	0	0	3	0	0	0	0	0	0	54	0	0	0	0	0	0	0	0	9
AMZ1	gene-AMZ1	XM_002698165.5	protein_coding	0	0	0	24	0	0	0	0	0	0	0	0	5	0	0	0	0	0	0	16	0	0	0	0	0	0	0	0	3
[truncated: 124,875 more rows]

## Sheet: go
ONTOLOGY	ID	Description	GeneRatio	BgRatio	pvalue	p.adjust	qvalue	geneID	Count
BP	GO:0006508	proteolysis	354/3757	401/4541	0.000885065	0.999998	0.999998	A2M/ABRAXAS2/ACE2/ADAM10/ADAM2/ADAMTS2/ADAMTS4/ADAMTS5/ADRM1/AFG3L2/AGBL3/AGBL5/AGT/AKIRIN2/AKT1/ALAD/AMBP/ANAPC10/ANAPC11/APEH/AQP1/ARL6IP5/ARRB1/ASB2/ASCC3/ASPH/ASRGL1/ATG4A/ATG4B/AURKA/BABAM1/BACE1/BAG2/BAX/BIRC5/C1S/C2/C3/CAAP1/CAPN1/CAPN2/CAPN3/CASP3/CASP4/CASP6/CAV1/CCDC47/CCNF/CDC26/CDK5/CDKN2D/CHMP2B/CHMP4A/CLDN3/CLDN4/CLEC3B/CLN5/CLU/COMMD1/COMP/COPS3/COPS4/COPS6/CPE/CPNE1/CPQ/CRBN/CSN2/…	354
MF	GO:0008289	lipid binding	158/3255	174/3911	0.00260998	0.749957	0.737279	ABCA4/ACBD5/ADH5/ALB/ALDH6A1/ALOX15/ALOX5AP/AMT/ANXA1/ANXA11/ANXA2/ANXA3/ANXA4/ANXA5/ANXA6/ANXA7/ANXA8L1/AP2A2/AP2M1/APOA2/APOD/APOE/ARL6/ARRB1/ARRB2/ATP1A2/ATP5MC1/ATP5MC2/ATP5MC3/BAIAP2L2/BAX/BPIFB1/CALB1/CD81/CGAS/CHMP4A/COQ9/CPNE1/CPTP/CRABP1/CRABP2/CYTH2/DGKA/DLC1/DNM1L/DPEP1/DYSF/ESR1/ESR2/EXOC8/F3/FABP4/FABP5/FITM1/FITM2/GLTP/GOLPH3L/GPR183/GRB7/GRK5/HGS/ID3/INSIG1/ITPR1/KCNH1/KCNJ2/KRIT1/…	158
CC	GO:0098794	postsynapse	95/3871	103/4711	0.00275419	0.358047	0.345808	ABHD17A/ABHD17C/ABHD6/ABR/ACTB/ADAM10/ADCY1/ARF1/ARHGEF9/ATAD1/ATP6AP2/AURKA/C1QB/CABP1/CAMK2N1/CDK5/CDK5R1/CHRM2/CHRM3/CHRM4/CHRNA3/CHRNA5/CHRNA7/CHRNB1/CHRNB4/CHRND/CHRNE/CHRNG/CLSTN3/CPSF2/CRIPT/CTNNB1/DAG1/DNM2/DRD1/DTNBP1/DYNLL2/F2R/FABP5/FAIM2/FBXO2/FYN/GABRA1/GABRA2/GABRA3/GABRA4/GABRA5/GABRB1/GABRB2/GABRG2/GABRP/GLRB/GNG3/GPM6A/GRK2/GRK3/HOMER1/KCNH1/KCNMA1/KPNA1/LHFPL4/LIN7A/LIN7B/LRFN3/…	95
CC	GO:0034702	ion channel complex	56/3871	59/4711	0.00379948	0.358047	0.345808	ABHD6/CACNB2/CACNB3/CACNG1/CACNG3/CATSPERD/CCDC51/CFTR/CHRNA3/CHRNA5/CHRNA7/CHRNB1/CHRND/CLCC1/CLCN7/CLDN4/CLIC1/CLIC5/DPP6/FKBP1A/FKBP1B/GABRA1/GABRA2/GABRA3/GABRA4/GABRA5/GABRB1/GABRB2/GABRG2/GABRP/GLRA1/GLRB/HSPA2/KCNA4/KCNAB1/KCNAB2/KCNB2/KCNH1/KCNIP3/KCNJ2/KCNJ3/KCNJ5/KCNK1/KCNMA1/KCNQ3/LRRC8C/MICU1/PKD2/PTPA/SCN1B/SCN4B/SCNN1A/SLC17A6/SLC17A7/SMDT1/TTYH1	56
CC	GO:0030667	secretory granule membrane	28/3871	28/4711	0.00402057	0.358047	0.345808	ANXA4/ANXA6/ANXA7/AQP1/ATP8A1/CAV1/CAV2/CD46/CPE/CYB561/DBH/DNAJC5/DNM1/ITPR2/MFGE8/PAM/SERPINA5/SNCA/SPACA1/SPACA3/SYP/SYT1/TEKT3/TMED10/TMEM184A/TMEM225/TMEM95/VAMP8	28
CC	GO:0034703	cation channel complex	28/3871	28/4711	0.00402057	0.358047	0.345808	CACNB2/CACNB3/CACNG1/CATSPERD/CCDC51/DPP6/FKBP1A/FKBP1B/HSPA2/KCNA4/KCNAB1/KCNAB2/KCNB2/KCNH1/KCNIP3/KCNJ2/KCNJ3/KCNJ5/KCNK1/KCNMA1/KCNQ3/MICU1/PKD2/PTPA/SCN1B/SCN4B/SCNN1A/SMDT1	28
CC	GO:0045202	synapse	247/3871	281/4711	0.00461401	0.358047	0.345808	AAK1/ABHD17A/ABHD17C/ABHD6/ABR/ACHE/ACTB/ADAM10/ADCY1/ADGRL1/ADORA2B/AKAP5/AKR1A1/ALDH1A1/ARF1/ARHGEF9/ARL6IP5/ARL8B/ARPC5L/ATAD1/ATP6AP1/ATP6AP2/ATP6V0A1/ATP6V0C/ATP6V0E2/ATP6V1B1/ATP6V1B2/ATP6V1C1/ATP6V1E1/ATP6V1G1/ATP6V1G2/AURKA/BACE1/C1QB/C4A/CABP1/CABP4/CACNB1/CACNB2/CACNB3/CACNG3/CALB1/CAMK2B/CAMK2N1/CAMK2N2/CAPRIN1/CARTPT/CASR/CDC42/CDH6/CDK5/CDK5R1/CHRM2/CHRM3/CHRM4/CHRNA3/CHRNA5/CHRNA7/C…	247
BP	GO:0006644	phospholipid metabolic process	91/3757	99/4541	0.00664795	0.999998	0.999998	ABHD12/ABHD3/ABHD4/ABHD6/ACP6/AGPAT1/AGPAT4/ALOX15/APOA1/APOA2/BPNT1/CDS2/CHPT1/DGKA/DNAJC19/DPM2/ENPP2/FABP5/FDPS/FGF2/GDE1/GGPS1/GH1/GNPAT/GPAM/GPAT4/IMPA1/INPP1/ISYNA1/LDLR/LPCAT3/LPL/MBOAT7/MTM1/MTMR2/MVK/NAPEPLD/NR1H2/NR1H3/ORMDL1/ORMDL3/PAFAH1B1/PCYT2/PDGFA/PEMT/PGAP2/PGAP3/PGP/PHB2/PI4KA/PIGB/PIGC/PIGH/PIGL/PIGM/PIGS/PIGW/PIGY/PIK3CA/PIK3R1/PIP4P2/PISD/PLA2G15/PLA2G1B/PLA2G2A/PLA2G3/PLA2G4…	91
CC	GO:1905368	peptidase complex	52/3871	55/4711	0.00690827	0.446735	0.431464	ADRM1/ENY2/F3/F7/FAP/HTRA2/MBL2/PAAF1/PIGK/PIGS/PLAUR/PSMA1/PSMA2/PSMA3/PSMA4/PSMA6/PSMA7/PSMB1/PSMB10/PSMB2/PSMB3/PSMB4/PSMB6/PSMB7/PSMB8/PSMB9/PSMC2/PSMC4/PSMC5/PSMC6/PSMD11/PSMD12/PSMD13/PSMD2/PSMD3/PSMD4/PSMD5/PSMD6/PSMD7/PSMD8/PSMD9/PSME1/PSME4/PSMF1/RAD23A/RAD23B/SEC11A/SEM1/TAF12/UCHL5/USP14/USP22	52
BP	GO:0032392	DNA geometric change	25/3757	25/4541	0.00863438	0.999998	0.999998	ASCC3/CHD1L/CHTF8/DDX1/DHX36/DHX9/DNA2/ERCC3/G3BP1/GINS3/GINS4/HMGB1/HMGB2/HMGB3/MCM3/MCM5/MCM6/MCM7/MCM8/MCM9/RAD51/RFC2/RFC3/RUVBL2/ZRANB3	25
BP	GO:0071103	DNA conformation change	25/3757	25/4541	0.00863438	0.999998	0.999998	ASCC3/CHD1L/CHTF8/DDX1/DHX36/DHX9/DNA2/ERCC3/G3BP1/GINS3/GINS4/HMGB1/HMGB2/HMGB3/MCM3/MCM5/MCM6/MCM7/MCM8/MCM9/RAD51/RFC2/RFC3/RUVBL2/ZRANB3	25
BP	GO:0097530	granulocyte migration	35/3757	36/4541	0.00907451	0.999998	0.999998	ANXA1/C1QBP/CCL3/CD99L2/CXADR/CXCL17/CXCL5/CXCL8/DNM1L/DPEP1/DPP4/EDN2/EMP2/FUT4/FUT7/HRH1/IL17A/IL34/IRAK4/JAGN1/MAPK1/MPP1/MSTN/NOD2/PPIA/PPIB/PTGER4/RAC2/RARRES2/RIPOR2/S100A8/S100A9/SCG2/SRP54/VAV1	35
BP	GO:0030879	mammary gland development	24/3757	24/4541	0.0104478	0.999998	0.999998	BMP4/CAV1/CAV3/CCL11/CSN2/DRD2/ESR1/FGF2/GH1/GHRH/GPX1/ID2/INS/IRF6/MAPK1/NME1/OAS2/PRL/STAT5A/STAT5B/TGFB1/TNF/WNT2/XBP1	24
BP	GO:0003013	circulatory system process	100/3757	110/4541	0.0108029	0.999998	0.999998	ABCC1/ADH5/ADIPOQ/ADORA2B/ADRA1A/ADRA2B/AGT/AGTR1/ANGPT1/APLN/ATG5/ATP1A2/ATP2A1/ATP2B4/AVP/BBS4/CARTPT/CASR/CAV1/CAV3/CDC42/CHRM2/CLDN5/COL1A2/COMP/CSN2/CSRP3/CTNNBIP1/CXADR/DDAH1/DNM1L/DRD1/EDN1/EDN2/EDNRA/EDNRB/EMP2/ENPEP/EXT1/F2R/F2RL1/FABP5/FKBP1B/FYN/GAA/GCLM/GLRX3/GPR37L1/GPX1/GRK2/HRH1/ID2/INS/ITGB1BP1/JUP/KCNJ2/KCNJ5/KCNMA1/KNG1/MAP2K6/MEF2A/MYL2/NCALD/NPPA/NPR3/NPY/NPY1R/NTS/OXTR/P2RY2/…	100
BP	GO:0031401	positive regulation of protein modification process	156/3757	175/4541	0.011284	0.999998	0.999998	ACVR2A/ADCYAP1/ADIPOQ/ADRB2/AGT/AIMP2/ANGPT1/ARL2BP/ARRB1/ARRDC3/ATP2B4/BMI1/BMP4/BRMS1/C3/CAB39/CARTPT/CAV1/CCND1/CCND2/CCNT1/CD40LG/CD79A/CD81/CDCA2/CDK5/CDK5R1/CHI3L1/CHP1/CHTOP/CIB1/CKS1B/CKS2/CLDN3/CNEP1R1/CNOT9/COMMD1/CREBL2/CSF2/CTNNB1/DAZAP2/DCUN1D3/DCUN1D5/DDRGK1/DERL1/EDN1/EFNA1/EMP2/ENPP2/EPO/ERP29/ETAA1/FBXW7/FGF1/FGF2/FKBP1A/FLCN/FLOT1/FYN/GDF10/GH1/GHRL/GLYR1/HES1/HSPA5/IFNG/IGF2/IL…	156
MF	GO:0004197	cysteine-type endopeptidase activity	24/3255	24/3911	0.0120257	0.749957	0.737279	ATG4A/ATG4B/CAPN1/CAPN2/CAPN3/CAPNS1/CASP3/CASP4/CASP6/CTSH/CTSV/LGMN/PIGK/SENP7/SFRP1/USP1/USP10/USP12/USP13/USP15/USP16/USP20/USP33/USP37	24
CC	GO:0030054	cell junction	357/3871	414/4711	0.0123772	0.524561	0.506629	AAK1/ABHD17A/ABHD17C/ABHD6/ABR/ACHE/ACTB/ACTN1/ACTN4/ADA/ADAM10/ADCY1/ADGRL1/ADGRL3/ADORA2B/AFAP1L1/AKAP5/AKR1A1/ALDH1A1/ANXA6/AQP3/ARF1/ARHGEF9/ARL14EP/ARL2/ARL6IP5/ARL8B/ARPC5L/ATAD1/ATP6AP1/ATP6AP2/ATP6V0A1/ATP6V0A2/ATP6V0C/ATP6V0E2/ATP6V1B1/ATP6V1B2/ATP6V1C1/ATP6V1E1/ATP6V1G1/ATP6V1G2/AURKA/B4GALT1/BACE1/BAIAP2L2/BASP1/BCAR3/C1QB/C4A/CABP1/CABP4/CACNB1/CACNB2/CACNB3/CACNG3/CALB1/CAMK2B/CAMK2N…	357
CC	GO:0030425	dendrite	68/3871	74/4711	0.0142862	0.524561	0.506629	ABHD17A/ABHD17C/ABR/ADAM10/ALCAM/APOD/ATP6AP2/BACE1/BAG2/C4A/CAMK2N1/CAPN2/CAPRIN1/CASC3/CDK5/CDK5R1/CLSTN3/CRIPT/DHX36/DRD1/DTNBP1/ELOVL5/ERO1A/FBXO2/FYN/GABRA2/GABRG2/GAP43/GLRA1/GLRB/GNG3/GPM6A/HOMER1/IFT20/KCNB2/KCNH1/KCNK1/KLHL20/KPNA1/LAMP5/LHFPL4/LRFN3/LYNX1/MAPT/MYO1D/NCDN/NR1D1/NSG2/OPRM1/PALMD/PDLIM4/PPP1R1B/PPP2R1A/PPP3CA/PRKACA/PRKCG/RACK1/ROGDI/RPH3A/SGCE/SLC4A10/SOD1/SYNDIG1/TMEM108…	68
CC	GO:0097447	dendritic tree	68/3871	74/4711	0.0142862	0.524561	0.506629	ABHD17A/ABHD17C/ABR/ADAM10/ALCAM/APOD/ATP6AP2/BACE1/BAG2/C4A/CAMK2N1/CAPN2/CAPRIN1/CASC3/CDK5/CDK5R1/CLSTN3/CRIPT/DHX36/DRD1/DTNBP1/ELOVL5/ERO1A/FBXO2/FYN/GABRA2/GABRG2/GAP43/GLRA1/GLRB/GNG3/GPM6A/HOMER1/IFT20/KCNB2/KCNH1/KCNK1/KLHL20/KPNA1/LAMP5/LHFPL4/LRFN3/LYNX1/MAPT/MYO1D/NCDN/NR1D1/NSG2/OPRM1/PALMD/PDLIM4/PPP1R1B/PPP2R1A/PPP3CA/PRKACA/PRKCG/RACK1/ROGDI/RPH3A/SGCE/SLC4A10/SOD1/SYNDIG1/TMEM108…	68
BP	GO:0045667	regulation of osteoblast differentiation	22/3757	22/4541	0.0152949	0.999998	0.999998	ACVR2A/ATF4/BMP4/CLIC1/CTNNB1/CTNNBIP1/FGF2/GDF10/ID3/IL6/ILK/LIMD1/LTF/MEF2C/MEN1/PPP3CA/PRKACA/RIOX1/SFRP1/SMAD1/SNAI2/TMEM53	22
BP	GO:0071310	cellular response to organic substance	317/3757	365/4541	0.0158709	0.999998	0.999998	ABHD2/ACKR1/ACKR4/ACTB/ADCY1/ADCY7/ADIPOQ/ADRB2/AGTR1/AIF1/AKIRIN2/ALAD/ALOX15/ALPL/ANKRD1/ANXA1/APOA1/AQP1/AQP4/ARL6IP5/ASAH1/ASIP/ATF4/ATIC/ATP1A2/ATP2B4/BAX/BBS4/BCAR3/BIRC5/BMP4/CA2/CACYBP/CALB1/CAPN2/CASP4/CASTOR1/CAV1/CAV2/CCL2/CCL3/CCL5/CCR5/CCR7/CCRL2/CD14/CD44/CDC37/CDC42/CDC42EP2/CDK5R1/CDK9/CFTR/CHI3L1/CHRM2/CHRM3/CHUK/CIB1/CLDN18/CLTRN/CNOT7/CNOT9/COL1A1/COL1A2/COL4A1/COLEC12/CREB3/CR…	317
BP	GO:0051247	positive regulation of protein metabolic process	244/3757	279/4541	0.0165306	0.999998	0.999998	ACVR2A/ADCYAP1/ADIPOQ/ADRB2/ADRM1/AGT/AGTR1/AIMP2/ANGPT1/ARL2BP/ARL6IP5/ARRB1/ARRDC3/ASPH/ATP2B4/AURKA/BAG2/BAX/BMI1/BMP4/BRMS1/C1QBP/C3/CAB39/CAPN3/CARTPT/CASP3/CAV1/CCND1/CCND2/CCNT1/CD40LG/CD79A/CD81/CDCA2/CDK5/CDK5R1/CHI3L1/CHP1/CHTOP/CIB1/CKS1B/CKS2/CLDN3/CLDN4/CLEC3B/CLU/CNEP1R1/CNOT9/COA3/COMMD1/CREBL2/CSF2/CSNK1D/CSNK2A1/CTNNB1/CTSH/DAP/DAZAP2/DCUN1D3/DCUN1D5/DDRGK1/DERL1/DHX36/DHX9/DNAJC…	244
BP	GO:0030001	metal ion transport	151/3757	170/4541	0.0171072	0.999998	0.999998	ADRB2/AFG3L2/ANXA1/ANXA2/ANXA6/ANXA9/AQP1/ATG5/ATP1A1/ATP1B3/ATP1B4/ATP2A1/ATP2B4/ATP2C1/ATP6V1B1/CACNB1/CACNB2/CACNB3/CACNG1/CACNG3/CAPN3/CASR/CAV1/CAV3/CCDC51/CCL2/CCL3/CCL8/CCR5/CDK5/CHP1/CHRNA7/COMMD3/COMMD9/CRBN/CTNNB1/CXCL10/CXCL11/CXCL9/DHRS7C/DNM1L/DPP6/DRD1/EDN1/EDNRA/EDNRB/EFHB/EPB41/EPO/ERO1A/F2R/FGF2/FKBP1A/FKBP1B/FTMT/FXYD1/FXYD2/FYN/GH1/GNB2/HOMER1/HPX/IGF1/ITPR1/ITPR2/ITPR3/KCNA4/K…	151
MF	GO:0005543	phospholipid binding	78/3255	85/3911	0.0176146	0.749957	0.737279	ALOX15/ANXA1/ANXA11/ANXA2/ANXA3/ANXA4/ANXA5/ANXA6/ANXA7/ANXA8L1/ARL6/ARRB1/ARRB2/CGAS/CPNE1/CPTP/DGKA/DPEP1/DYSF/EXOC8/F3/GOLPH3L/GRB7/HGS/ITPR1/KCNH1/KCNJ2/KRIT1/LAPTM4B/MAP1LC3A/MAPKAP1/MBP/MTM1/MYO10/NCF1/NR5A1/PACSIN1/PCTP/PFN2/PHLDA2/PLA2G4A/PLCB1/PLCD1/PLCZ1/PLD2/PLEKHA8/PSD/PTAFR/PXDC1/RNF34/RPE65/RPH3A/RUBCNL/SCIN/SERPINA5/SNCA/SNX1/SNX10/SNX11/SNX15/SNX2/SNX20/SNX27/SNX29/SNX4/SNX5/SNX8/…	78
BP	GO:0000380	alternative mRNA splicing, via spliceosome	21/3757	21/4541	0.0185045	0.999998	0.999998	CDK13/DHX9/EIF4A3/MAGOH/MYOD1/NSRP1/PQBP1/PTBP1/RBM4/RBM5/RBM8A/RBMXL2/RNPS1/SAP18/SCNM1/SLU7/SMU1/SRSF2/SRSF6/STRAP/TRA2B	21
BP	GO:0032508	DNA duplex unwinding	21/3757	21/4541	0.0185045	0.999998	0.999998	ASCC3/CHD1L/CHTF8/DDX1/DHX36/DHX9/DNA2/ERCC3/G3BP1/GINS3/GINS4/MCM3/MCM5/MCM6/MCM7/MCM8/MCM9/RAD51/RFC2/RFC3/RUVBL2	21
CC	GO:1905369	endopeptidase complex	45/3871	48/4711	0.0189908	0.524561	0.506629	ADRM1/HTRA2/MBL2/PAAF1/PIGK/PIGS/PLAUR/PSMA1/PSMA2/PSMA3/PSMA4/PSMA6/PSMA7/PSMB1/PSMB10/PSMB2/PSMB3/PSMB4/PSMB6/PSMB7/PSMB8/PSMB9/PSMC2/PSMC4/PSMC5/PSMC6/PSMD11/PSMD12/PSMD13/PSMD2/PSMD3/PSMD4/PSMD5/PSMD6/PSMD7/PSMD8/PSMD9/PSME1/PSME4/PSMF1/RAD23A/RAD23B/SEM1/UCHL5/USP14	45
CC	GO:0097060	synaptic membrane	52/3871	56/4711	0.0192793	0.524561	0.506629	ABHD17A/ABHD17C/ABHD6/ADCY1/ADGRL1/ATAD1/ATP6AP2/CHRM2/CHRM3/CHRM4/CHRNA3/CHRNA5/CHRNA7/CHRNB1/CHRNB4/CHRND/CHRNE/CHRNG/CLSTN3/CTNNB1/DAG1/DNM1/DTNBP1/F2R/FAIM2/GABRA1/GABRA2/GABRA3/GABRA4/GABRA5/GABRB1/GABRB2/GABRG2/GABRP/GLRB/KCNH1/KCNJ3/KCNK1/KCNMA1/LHFPL4/LIN7A/LIN7B/LRFN3/LRRTM1/NRXN1/PDE2A/PDLIM4/SIGMAR1/SNAP25/SNTA1/SRPX2/TMUB1	52
CC	GO:0001650	fibrillar center	20/3871	20/4711	0.0195159	0.524561	0.506629	ANKRD1/CCDC137/EIF3L/EXOSC8/FHIT/IMP4/NEDD1/ORC6/PAFAH1B2/PLRG1/POLR1C/PSPC1/RAE1/RERG/RSAD2/SMUG1/THAP1/TXNRD1/USO1/UTP15	20
MF	GO:0005319	lipid transporter activity	31/3255	32/3911	0.0205571	0.749957	0.737279	ABCA4/ABCC1/APOA1/APOA2/ATG9A/ATP8A1/ATP8A2/CLPTM1L/CPTP/FABP4/FABP5/GLTP/MTTP/PCTP/PITPNA/PITPNB/PLEKHA8/RBP4/SLC22A1/SLC22A6/SLC22A9/SLC27A1/SLC2A1/SLC43A3/SLC51A/SLC51B/SLCO3A1/STAR/STRA6/TMEM30A/VMP1	31
CC	GO:1990234	transferase complex	177/3871	202/4711	0.0206923	0.524561	0.506629	ABAT/ACTB/ACVR1/AEBP2/ANAPC10/ANAPC11/ANAPC13/ANAPC16/ARMC8/ATG101/BABAM2/BECN1/BMI1/BRCA1/C19H17orf49/CACYBP/CAND1/CCNA2/CCNC/CCND1/CCND2/CCNF/CCNH/CCNT1/CDC23/CDC26/CDC27/CDK1/CDK12/CDK13/CDK5/CDK5R1/CDK9/CDKN2D/COMMD1/CRBN/CRCP/CXXC1/DAD1/DCAF12/DCAF15/DCAF16/DCAF4/DDA1/DDB1/DDB2/DDOST/DLST/DNA2/DPM2/DYDC1/DYDC2/E2F6/EED/EID3/ELOC/ENY2/ERCC2/ERCC3/EZH1/FBXL15/FBXL2/FBXL21/FBXL5/FBXO2/FBXO25/FB…	177
MF	GO:0005267	potassium channel activity	21/3255	21/3911	0.0209319	0.749957	0.737279	AQP1/CCDC51/KCNA4/KCNAB1/KCNAB2/KCNB2/KCNH1/KCNIP3/KCNIP4/KCNJ12/KCNJ2/KCNJ3/KCNJ5/KCNK1/KCNMA1/KCNQ3/PKD2/SNAP25/TMEM175/TMEM38A/TMEM38B	21
BP	GO:0051094	positive regulation of developmental process	195/3757	222/4541	0.021044	0.999998	0.999998	ACVR2A/ADGRL1/ADIPOQ/ADRB2/AGT/AGTR1/ANXA1/AP3B1/AQP1/AURKA/BBS4/BCL7B/BDNF/BLOC1S6/BMP4/BRINP1/BRMS1/BRMS1L/BSP3/BSP5/BTG1/C1QBP/C3/CAMK2B/CAPN3/CAPRIN1/CAV3/CCL11/CD53/CEBPB/CELA1/CFL1/CHI3L1/CHRNA7/CLDN5/CLIC1/CMKLR1/COL1A1/CPNE1/CREB1/CREBL2/CSF2/CTNNB1/CTNNBIP1/CTSH/CXCL8/CXCL9/DCN/DHX36/DNM1L/EDN1/EHD1/EMC10/EMP2/ENPP2/F3/FADD/FGF1/FGF2/FIS1/FKBP1B/FLOT1/FOS/FRZB/FST/GATA3/GATA5/GDF6/GH1/GH…	195
BP	GO:0031669	cellular response to nutrient levels	38/3757	40/4541	0.021677	0.999998	0.999998	ALB/AQP3/ASNS/ATF4/BECN1/CARTPT/CDKN2B/DCPS/EIF2S1/FLCN/FOXA3/FOXO1/HSPA5/IMPACT/INHBB/ITFG2/KANK2/KRT20/LPL/MAPK1/NDOR1/NUPR2/PICK1/PIM1/PLIN2/PRKAB1/RRAGA/SESN2/SFRP1/SLC2A1/SNAI2/SNW1/TP53/TTC5/USP33/VDR/XBP1/ZC3H12A	38
MF	GO:0046873	metal ion transmembrane transporter activity	62/3255	67/3911	0.0217627	0.749957	0.737279	ANXA2/ANXA6/AQP1/ATP1A1/ATP2A1/ATP2C1/CACNB1/CACNG1/CCDC51/ITPR1/ITPR2/ITPR3/KCNA4/KCNAB1/KCNAB2/KCNB2/KCNH1/KCNIP3/KCNIP4/KCNJ12/KCNJ2/KCNJ3/KCNJ5/KCNK1/KCNMA1/KCNQ3/LETM1/NCS1/NIPA2/OPRM1/PKD2/SCN1B/SCN4B/SCNN1A/SCNN1B/SCNN1G/SLC17A6/SLC17A7/SLC1A1/SLC1A3/SLC34A2/SLC38A2/SLC38A5/SLC38A7/SLC39A11/SLC39A14/SLC4A10/SLC4A4/SLC6A15/SLC6A2/SLC6A3/SLC6A4/SLC6A6/SLC6A8/SLC8A1/SLC9A1/SNAP25/TMCO1/TMEM17…	62
BP	GO:0008015	blood circulation	93/3757	103/4541	0.0219269	0.999998	0.999998	ADH5/ADIPOQ/ADORA2B/ADRA1A/ADRA2B/AGT/AGTR1/ANGPT1/APLN/ATG5/ATP1A2/ATP2A1/ATP2B4/AVP/BBS4/CARTPT/CASR/CAV1/CAV3/CDC42/CHRM2/CLDN5/COL1A2/COMP/CSN2/CSRP3/CTNNBIP1/CXADR/DDAH1/DNM1L/DRD1/EDN1/EDN2/EDNRA/EDNRB/EMP2/ENPEP/EXT1/F2R/F2RL1/FKBP1B/GAA/GCLM/GLRX3/GPR37L1/GPX1/GRK2/HRH1/ID2/INS/ITGB1BP1/JUP/KCNJ2/KCNJ5/KCNMA1/KNG1/MAP2K6/MEF2A/MYL2/NCALD/NPPA/NPR3/NPY/NPY1R/NTS/OXTR/P2RY2/PDE2A/PIK3CA/POM…	93
BP	GO:0071705	nitrogen compound transport	419/3757	487/4541	0.0221004	0.999998	0.999998	ABCC1/ABCG2/ACTB/ACTN4/ADCYAP1/ADIPOQ/AKIRIN2/ALKBH5/ALYREF/ANKRD1/AP1M2/AP1S1/AP1S2/AP2A2/AP2B1/AP2M1/AP2S1/AP3B1/AP3M1/AP3S1/AP4M1/AP4S1/AP5B1/AP5M1/APOD/AQP1/AQP3/ARCN1/ARFGAP2/ARFGEF1/ARL3/ARL6/ARL6IP5/ARL8B/ARRB1/ARRB2/ATG3/ATG4A/ATG4B/ATP2C1/ATP6AP1/ATP8A1/ATP8A2/BBS4/BCAP29/BET1L/BIRC5/BLOC1S3/BLOC1S6/BMP4/CA2/CABP1/CACNG3/CARTPT/CASC3/CAV1/CCDC22/CCL5/CD81/CDK5/CDK5R1/CEP290/CETN2/CHCHD4/…	419
BP	GO:0006650	glycerophospholipid metabolic process	73/3757	80/4541	0.0232686	0.999998	0.999998	ABHD12/ABHD3/ABHD4/ABHD6/ACP6/AGPAT1/AGPAT4/ALOX15/APOA1/APOA2/BPNT1/CDS2/CHPT1/DGKA/DNAJC19/DPM2/ENPP2/FABP5/FGF2/GNPAT/GPAM/GPAT4/IMPA1/INPP1/LDLR/LPCAT3/MBOAT7/MTM1/MTMR2/NAPEPLD/NR1H2/NR1H3/PAFAH1B1/PCYT2/PDGFA/PEMT/PGAP2/PGAP3/PGP/PHB2/PI4KA/PIGB/PIGC/PIGH/PIGL/PIGM/PIGS/PIGW/PIGY/PIK3CA/PIK3R1/PIP4P2/PISD/PLA2G15/PLA2G1B/PLA2G2A/PLA2G3/PLA2G4A/PLA2G7/PLCB1/PLCD1/PLCG1/PLD2/PTDSS1/SACM1L/SCA…	73
BP	GO:0009064	glutamine family amino acid metabolic process	29/3757	30/4541	0.0243123	0.999998	0.999998	AADAT/ADHFE1/ALDH4A1/AMDHD1/ASL/ASNS/ASNSD1/ASRGL1/ASS1/ATP2B4/CTPS2/DDAH1/DDAH2/GAD1/GCLM/GFPT2/GLUD1/GOT1/HAL/NOS3/OAT/OTC/PRODH/PRODH2/PYCR1/PYCR2/PYCR3/SIRT4/TAT	29
BP	GO:0048511	rhythmic process	59/3757	64/4541	0.0246308	0.999998	0.999998	AANAT/ADCY1/AFP/ASS1/ATF4/BHLHE40/C1H3orf70/CARTPT/CAVIN3/CDK1/CDK5/CDK5R1/CREB1/CSNK1D/CSNK2A1/DBP/DDB1/DHX9/DNM1L/EGR1/ESR1/FBXL21/FBXW7/FSHR/GNA11/HDAC1/ID2/IMPDH2/INHBA/KCNMA1/KDM8/LGR4/NFIL3/NFYA/NR1D1/NR5A1/NUDT12/PARP1/PDE6B/PPARG/PPARGC1A/PPP1CA/PRKCG/PRMT5/PROK2/PSPC1/PTGDS/PTGS2/PTN/PTPRN/RACK1/RBM4/ROCK2/STAT5A/STAT5B/SUV39H2/TP53/USP2/ZP3	59
BP	GO:0010876	lipid localization	98/3757	109/4541	0.0248354	0.999998	0.999998	ABCA4/ABCC1/ABCG2/ADIPOQ/ANO4/APOA1/APOA2/APOC2/APOC3/APOC4/APOD/APOE/APOO/ARL8B/ARV1/ATG9A/ATP8A1/ATP8A2/BSCL2/BSP3/BSP5/C3/CAV1/CD36/CDS2/CIDEC/CLPTM1L/CPTP/DGAT2/EEPD1/EHD1/FABP4/FABP5/FITM1/FITM2/GH1/GLTP/HEXA/INHBA/INS/LBP/LDLR/LIPC/LPCAT3/LPL/MSR1/MTTP/NAXE/NMB/NOS2/NR1H2/NR1H3/PCTP/PISD/PITPNA/PITPNB/PLA2G1B/PLA2G2A/PLA2G3/PLA2R1/PLEKHA8/PLIN2/PNPLA2/PROCA1/PTGES/RPS6KB1/SAR1B/SCARB1/SCP2/…	98
BP	GO:0045944	positive regulation of transcription by RNA polymerase II	158/3757	179/4541	0.0249556	0.999998	0.999998	ACTR2/ACTR3/ACVR2A/ADCYAP1/ADRB2/AKIRIN2/AP3B1/ARNT/ATF4/BATF/BMP4/CARF/CAVIN4/CCNT1/CD81/CDC5L/CDK9/CEBPA/CELA1/CHUK/CNOT7/CREB1/CREB3/CREB3L3/CRX/CSRP3/CTNNB1/DBP/DCN/DHX36/DHX9/DMRT1/EDN1/EGR1/ELF1/ELL3/ERCC1/ESR1/ETV1/ETV6/FADD/FGF1/FLCN/FOS/FOXA3/FOXO1/GATA3/GLYR1/GMEB1/HAND1/HES1/HEYL/HIF1A/HMGB2/HMGN3/HOXB4/HSF1/IFNG/IKBKB/IKBKG/IKZF3/IL17A/IL1A/IL4/IL6/INHBA/IRF1/IRF3/IRF5/ITGB1BP1/JMJD6/…	158
CC	GO:0045211	postsynaptic membrane	43/3871	46/4711	0.0251152	0.524561	0.506629	ABHD17A/ABHD17C/ABHD6/ADCY1/ATAD1/ATP6AP2/CHRM2/CHRM3/CHRM4/CHRNA3/CHRNA5/CHRNA7/CHRNB1/CHRNB4/CHRND/CHRNE/CHRNG/CLSTN3/CTNNB1/DAG1/F2R/FAIM2/GABRA1/GABRA2/GABRA3/GABRA4/GABRA5/GABRB1/GABRB2/GABRG2/GABRP/GLRB/KCNH1/KCNMA1/LHFPL4/LIN7A/LIN7B/LRFN3/LRRTM1/PDLIM4/SIGMAR1/SNTA1/TMUB1	43
MF	GO:0005126	cytokine receptor binding	46/3255	49/3911	0.0252763	0.749957	0.737279	BABAM2/CCL11/CCL20/CCL3/CCL5/CCRL2/CD40LG/CNIH4/CSF2/CXCL10/CXCL11/CXCL5/CXCL8/CXCL9/DEFB1/EDA/EPO/GH1/IFNB1/IFNG/IL12A/IL12B/IL13/IL15/IL1A/IL1B/IL1RN/IL2/IL21/IL3/IL34/IL4/IL5/IL6/IL7/IRAK4/LTA/OSM/PF4/PIK3R1/PRL/TGFB1/TGFB2/TGFBR1/TRAF6/TRIP6	46
CC	GO:0098590	plasma membrane region	234/3871	270/4711	0.0253689	0.524561	0.506629	AAK1/ABCC1/ABCG2/ABHD17A/ABHD17C/ABHD6/ACE2/ADCY1/ADGRL1/ADRA1A/ADRB2/AIF1/AKR1A1/ANXA1/ANXA4/AP1S1/AP1S2/AP2A2/AP2S1/APP/AQP1/AQP2/AQP3/AQP4/ARL6/ARRB1/ARRB2/ATAD1/ATP1A1/ATP1B3/ATP6AP2/ATP6V0D2/ATP6V1B1/ATP6V1B2/ATP6V1E1/ATP6V1G1/AURKA/B4GALT1/BBS4/C15H11orf34/CAV1/CAV2/CAV3/CAVIN3/CAVIN4/CD300LG/CD36/CD44/CD81/CDC42/CFAP126/CFL1/CFTR/CHRM2/CHRM3/CHRM4/CHRNA3/CHRNA5/CHRNA7/CHRNB1/CHRNB4/CHRND/C…	234
BP	GO:0031667	response to nutrient levels	65/3757	71/4541	0.0269859	0.999998	0.999998	ACADM/ADRB2/ALB/ALPL/AQP3/ASNS/ATF4/BBS4/BECN1/CARTPT/CCK/CDKN2B/CDKN2D/DCPS/EIF2S1/FKBP1B/FLCN/FOXA3/FOXO1/GAST/GH1/GHRH/GHRL/HSPA5/IGF1/IMPACT/INHBB/INS/ITFG2/KANK2/KRT20/LDLR/LPL/MAPK1/MT3/NDOR1/NENF/NPY/NUPR2/OMA1/PICK1/PIM1/PLIN2/POMC/PRKAB1/PRKCG/PRL/RMI1/RRAGA/SCNN1B/SCT/SESN2/SFRP1/SLC2A1/SNAI2/SNW1/SPX/TMEM135/TP53/TTC5/UCP1/USP33/VDR/XBP1/ZC3H12A	65
BP	GO:0062197	cellular response to chemical stress	65/3757	71/4541	0.0269859	0.999998	0.999998	AIF1/AIFM2/ANKZF1/AQP1/ARL6IP5/ATF4/ATG5/BRF2/CAPN3/CAT/CAV1/CTNNB1/DNAJA1/EDN1/EDNRA/EFHD1/EIF2S1/EPO/FABP1/FBXW7/FOS/FOXO1/FXN/GPX1/GSKIP/HSPB1/HTRA2/IL6/IMPACT/LANCL1/LETM1/LONP1/MAPK1/MAPKAP1/MICU1/MT3/NFE2L1/NFE2L2/PIK3CA/PLA2R1/PPARGC1A/PPIA/PPIF/PRDX3/PRDX5/PRR5L/PYCR1/PYCR2/PYROXD1/RACK1/RHOB/RNF112/ROMO1/SELENOS/SESN2/SIGMAR1/SLC2A4/SNCA/SOD1/SOD2/STK25/TP53/TXN/UCP1/ZC3H12A	65
CC	GO:0045121	membrane raft	69/3871	76/4711	0.0270777	0.524561	0.506629	ABCG2/ADCY1/ADRA1A/AKAP5/ANGPT1/AQP1/ATP1A1/ATP2B4/BACE1/CAV1/CAV2/CAV3/CAVIN3/CAVIN4/CD14/CD36/CD79A/CTNNB1/CXADR/CYBB/DPP4/EFHD2/EMP2/ERLIN2/F2R/FAIM2/FLOT1/FXYD1/FYN/GLIPR1L1/GPC1/HTR2A/IKBKB/KCNMA1/LAMP1/LDLR/LIPE/MAL2/MAPK1/MYO1A/NEU3/NOS3/OLR1/PECAM1/PGK1/PLPP2/PLPP3/PPP2CA/PPT1/PRKACA/PRKAR1A/PRNP/PTGIS/RAB5A/S100A10/SELE/SLC2A1/SLC2A4/SLC6A4/SLC8A1/SMPD1/STIM1/STOML2/TEK/TGFBR1/TLR2/TPP1/…	69
CC	GO:0098857	membrane microdomain	69/3871	76/4711	0.0270777	0.524561	0.506629	ABCG2/ADCY1/ADRA1A/AKAP5/ANGPT1/AQP1/ATP1A1/ATP2B4/BACE1/CAV1/CAV2/CAV3/CAVIN3/CAVIN4/CD14/CD36/CD79A/CTNNB1/CXADR/CYBB/DPP4/EFHD2/EMP2/ERLIN2/F2R/FAIM2/FLOT1/FXYD1/FYN/GLIPR1L1/GPC1/HTR2A/IKBKB/KCNMA1/LAMP1/LDLR/LIPE/MAL2/MAPK1/MYO1A/NEU3/NOS3/OLR1/PECAM1/PGK1/PLPP2/PLPP3/PPP2CA/PPT1/PRKACA/PRKAR1A/PRNP/PTGIS/RAB5A/S100A10/SELE/SLC2A1/SLC2A4/SLC6A4/SLC8A1/SMPD1/STIM1/STOML2/TEK/TGFBR1/TLR2/TPP1/…	69
CC	GO:0140535	intracellular protein-containing complex	222/3871	256/4711	0.0275616	0.524561	0.506629	ABAT/ACTB/ADRM1/AGO2/AIMP2/ANAPC10/ANAPC11/ANAPC13/ANAPC16/ARMC8/ARNT/BABAM2/BAG2/BLOC1S3/BLOC1S6/BMI1/BORCS5/BORCS6/BORCS7/BRCA1/CACYBP/CAMK2B/CAND1/CCDC47/CCNF/CCNH/CCT2/CCT3/CCT6A/CCT6B/CCT7/CCT8/CDC23/CDC26/CDC27/CDC37/CIAO1/CLP1/CNOT7/CNOT9/COMMD1/CRBN/CRCP/CTNNB1/CYFIP1/DCAF12/DCAF15/DCAF16/DCAF4/DDA1/DDB1/DDB2/DDX1/DHX9/DICER1/DNA2/DNAAF2/DNAJB11/DTNBP1/EIF4E/ELOC/ELP3/ELP4/ENY2/ERCC2/ERCC…	222
BP	GO:0010562	positive regulation of phosphorus metabolic process	139/3757	157/4541	0.027847	0.999998	0.999998	ACVR2A/ADCYAP1/ADIPOQ/ADORA2B/ADRB2/AGT/ANGPT1/ARL2BP/ARRB1/ATP2B4/BMP4/C3/CAB39/CARTPT/CAV1/CCND1/CCND2/CCNT1/CD40LG/CD79A/CD81/CDC42/CDCA2/CDK5/CDK5R1/CHI3L1/CIB1/CKS1B/CKS2/CLDN3/CNEP1R1/CNOT9/CREBL2/CSF2/DAZAP2/DDRGK1/DSTYK/EDN1/EEF1A2/EFNA1/EMP2/ENPP2/EPO/ERP29/ETAA1/FBXW7/FGF1/FGF2/FLCN/FLOT1/FYN/GDF10/GH1/GHRL/GUCA1A/HES1/IFNG/IGF2/IL15/IL2/IL3/IL34/IL5/IL6/ILK/INHBA/ITGB1BP1/LAMTOR3/LIMK2…	139
BP	GO:0045937	positive regulation of phosphate metabolic process	139/3757	157/4541	0.027847	0.999998	0.999998	ACVR2A/ADCYAP1/ADIPOQ/ADORA2B/ADRB2/AGT/ANGPT1/ARL2BP/ARRB1/ATP2B4/BMP4/C3/CAB39/CARTPT/CAV1/CCND1/CCND2/CCNT1/CD40LG/CD79A/CD81/CDC42/CDCA2/CDK5/CDK5R1/CHI3L1/CIB1/CKS1B/CKS2/CLDN3/CNEP1R1/CNOT9/CREBL2/CSF2/DAZAP2/DDRGK1/DSTYK/EDN1/EEF1A2/EFNA1/EMP2/ENPP2/EPO/ERP29/ETAA1/FBXW7/FGF1/FGF2/FLCN/FLOT1/FYN/GDF10/GH1/GHRL/GUCA1A/HES1/IFNG/IGF2/IL15/IL2/IL3/IL34/IL5/IL6/ILK/INHBA/ITGB1BP1/LAMTOR3/LIMK2…	139
MF	GO:0015276	ligand-gated monoatomic ion channel activity	29/3255	30/3911	0.0281443	0.749957	0.737279	AQP1/CCDC51/CFTR/CHRNA3/CHRNA7/CHRNB4/CHRNE/CHRNG/CNGA1/GABRA1/GABRA2/GABRA3/GABRA5/GABRB1/GABRB2/GABRG2/GLRA1/GLRB/ITPR1/ITPR2/ITPR3/KCNJ12/KCNJ2/KCNJ3/KCNJ5/KCNK1/SCNN1A/SCNN1B/SCNN1G	29
MF	GO:0022834	ligand-gated channel activity	29/3255	30/3911	0.0281443	0.749957	0.737279	AQP1/CCDC51/CFTR/CHRNA3/CHRNA7/CHRNB4/CHRNE/CHRNG/CNGA1/GABRA1/GABRA2/GABRA3/GABRA5/GABRB1/GABRB2/GABRG2/GLRA1/GLRB/ITPR1/ITPR2/ITPR3/KCNJ12/KCNJ2/KCNJ3/KCNJ5/KCNK1/SCNN1A/SCNN1B/SCNN1G	29
BP	GO:0019941	modification-dependent protein catabolic process	121/3757	136/4541	0.028236	0.999998	0.999998	AKIRIN2/ANAPC10/ANAPC11/ARRB1/ASB2/ASCC3/AURKA/CAV1/CCDC47/CCNF/CDC26/CHMP2B/CHMP4A/CLU/COMMD1/CRBN/CSNK1D/CTNNB1/CYLD/DCAF12/DDB1/DERL3/EIF3H/ELOC/ERLIN2/FAF2/FBXL15/FBXL2/FBXL5/FBXO2/FBXO6/FBXO8/FBXO9/FBXW7/FEM1A/FEM1C/FHIT/GET4/HACE1/HSP90B1/KCTD13/KLHDC10/KLHDC2/KLHL20/KLHL3/LONP1/MTM1/NFE2L2/NUB1/OS9/PLK1/PPP2CB/PSMA1/PSMA2/PSMA3/PSMA4/PSMA6/PSMA7/PSMB3/PSMC2/PSMC5/PSMC6/PSMD11/PSMF1/RACK1/R…	121
BP	GO:0043632	modification-dependent macromolecule catabolic process	121/3757	136/4541	0.028236	0.999998	0.999998	AKIRIN2/ANAPC10/ANAPC11/ARRB1/ASB2/ASCC3/AURKA/CAV1/CCDC47/CCNF/CDC26/CHMP2B/CHMP4A/CLU/COMMD1/CRBN/CSNK1D/CTNNB1/CYLD/DCAF12/DDB1/DERL3/EIF3H/ELOC/ERLIN2/FAF2/FBXL15/FBXL2/FBXL5/FBXO2/FBXO6/FBXO8/FBXO9/FBXW7/FEM1A/FEM1C/FHIT/GET4/HACE1/HSP90B1/KCTD13/KLHDC10/KLHDC2/KLHL20/KLHL3/LONP1/MTM1/NFE2L2/NUB1/OS9/PLK1/PPP2CB/PSMA1/PSMA2/PSMA3/PSMA4/PSMA6/PSMA7/PSMB3/PSMC2/PSMC5/PSMC6/PSMD11/PSMF1/RACK1/R…	121
CC	GO:0044853	plasma membrane raft	27/3871	28/4711	0.0286209	0.524561	0.506629	ADRA1A/AQP1/CAV1/CAV2/CAV3/CAVIN3/CAVIN4/CTNNB1/F2R/FXYD1/HTR2A/KCNMA1/LAMP1/LDLR/LIPE/MAPK1/MYO1A/NEU3/NOS3/PLPP2/PRKACA/PRKAR1A/PTGIS/SELE/SLC8A1/STIM1/VAMP2	27
CC	GO:0031901	early endosome membrane	42/3871	45/4711	0.0288318	0.524561	0.506629	ANXA1/CFTR/EHD1/HGS/KCNH1/LAMP5/LLGL1/MMGT1/MR1/MTMR2/NAPEPLD/NEU3/NSG2/PDLIM4/PLD3/PLPP2/RAB21/RAB4A/RAB5A/RAB5C/SH3GL1/SLC15A4/SLC1A1/SLC39A14/SNX1/SNX2/SNX20/SNX27/SNX4/SNX5/SNX8/STX7/SYNDIG1/TMEM163/TMEM184A/TMEM30A/VAMP3/VAMP8/VPS33B/VTI1B/WASHC1/WDR91	42
CC	GO:0000151	ubiquitin ligase complex	62/3871	68/4711	0.0290885	0.524561	0.506629	ANAPC10/ANAPC11/ANAPC13/ANAPC16/ARMC8/BABAM2/BMI1/BRCA1/CACYBP/CAND1/CCNF/CDC23/CDC26/CDC27/COMMD1/CRBN/DCAF12/DCAF15/DCAF16/DCAF4/DDA1/DDB1/DDB2/ELOC/FBXL15/FBXL2/FBXL21/FBXL5/FBXO2/FBXO25/FBXO6/FBXO7/FBXO8/FBXO9/FBXW7/FEM1A/FEM1C/GID8/IKBKG/KCTD13/KLHDC10/KLHDC2/KLHL12/KLHL13/KLHL20/KLHL21/KLHL3/RAD51/RNF168/RNF20/SHARPIN/SKP1/SPOP/UBE2B/UBE2C/UBE2D2/UBE2J2/UBE2N/UBE2S/UBE2V1/UBE4A/ZSWIM8	62
BP	GO:0051603	proteolysis involved in protein catabolic process	144/3757	163/4541	0.0297977	0.999998	0.999998	AKIRIN2/ALAD/ANAPC10/ANAPC11/ARRB1/ASB2/ASCC3/AURKA/BAG2/CAV1/CCDC47/CCNF/CDC26/CHMP2B/CHMP4A/CLU/COMMD1/CRBN/CSNK1D/CTNNB1/CYLD/DCAF12/DDB1/DDI1/DDRGK1/DERL1/DERL3/DNAJB12/EFNA1/EIF3H/ELOC/ERLIN2/FAF2/FAP/FBXL15/FBXL2/FBXL5/FBXO2/FBXO6/FBXO8/FBXO9/FBXW7/FEM1A/FEM1C/FHIT/GET4/GPX1/HACE1/HSP90B1/KCTD13/KLHDC10/KLHDC2/KLHL20/KLHL3/LGMN/LONP1/LONP2/MTM1/NFE2L2/NR1D1/NUB1/OMA1/OS9/PLK1/PPP2CB/PRKACA/…	144
MF	GO:0022836	gated channel activity	52/3255	56/3911	0.0302292	0.749957	0.737279	AQP1/CACNG1/CCDC51/CFTR/CHRNA3/CHRNA7/CHRNB4/CHRNE/CHRNG/CLCN7/CLIC1/CLIC5/CNGA1/CYBB/GABRA1/GABRA2/GABRA3/GABRA5/GABRB1/GABRB2/GABRG2/GLRA1/GLRB/GPR89A/ITPR1/ITPR2/ITPR3/KCNA4/KCNAB1/KCNAB2/KCNB2/KCNH1/KCNIP3/KCNIP4/KCNJ12/KCNJ2/KCNJ3/KCNJ5/KCNK1/KCNMA1/KCNQ3/NCS1/OPRM1/PKD2/SCN1B/SCN4B/SCNN1A/SCNN1B/SCNN1G/SNAP25/TMEM150C/VDAC1	52
MF	GO:0022839	monoatomic ion gated channel activity	52/3255	56/3911	0.0302292	0.749957	0.737279	AQP1/CACNG1/CCDC51/CFTR/CHRNA3/CHRNA7/CHRNB4/CHRNE/CHRNG/CLCN7/CLIC1/CLIC5/CNGA1/CYBB/GABRA1/GABRA2/GABRA3/GABRA5/GABRB1/GABRB2/GABRG2/GLRA1/GLRB/GPR89A/ITPR1/ITPR2/ITPR3/KCNA4/KCNAB1/KCNAB2/KCNB2/KCNH1/KCNIP3/KCNIP4/KCNJ12/KCNJ2/KCNJ3/KCNJ5/KCNK1/KCNMA1/KCNQ3/NCS1/OPRM1/PKD2/SCN1B/SCN4B/SCNN1A/SCNN1B/SCNN1G/SNAP25/TMEM150C/VDAC1	52
BP	GO:0001934	positive regulation of protein phosphorylation	120/3757	135/4541	0.0306963	0.999998	0.999998	ACVR2A/ADCYAP1/ADIPOQ/ADRB2/AGT/ANGPT1/ARL2BP/ARRB1/ATP2B4/BMP4/C3/CAB39/CARTPT/CAV1/CCND1/CCND2/CCNT1/CD40LG/CD79A/CD81/CDK5/CDK5R1/CHI3L1/CIB1/CKS1B/CKS2/CLDN3/CNOT9/CREBL2/CSF2/DAZAP2/DDRGK1/EDN1/EFNA1/EMP2/ENPP2/EPO/ERP29/ETAA1/FBXW7/FGF1/FGF2/FLCN/FLOT1/FYN/GDF10/GH1/GHRL/HES1/IFNG/IGF2/IL15/IL2/IL3/IL34/IL5/IL6/ILK/INHBA/ITGB1BP1/LIMK2/LTF/MAD2L2/MAP2K6/MAP3K7/MAPK1/MAPKAP1/MLST8/MOB3A/MOB3…	120
BP	GO:0006511	ubiquitin-dependent protein catabolic process	120/3757	135/4541	0.0306963	0.999998	0.999998	AKIRIN2/ANAPC10/ANAPC11/ARRB1/ASB2/ASCC3/AURKA/CAV1/CCDC47/CCNF/CDC26/CHMP2B/CHMP4A/CLU/COMMD1/CRBN/CSNK1D/CTNNB1/CYLD/DCAF12/DDB1/DERL3/EIF3H/ELOC/ERLIN2/FAF2/FBXL15/FBXL2/FBXL5/FBXO2/FBXO6/FBXO8/FBXO9/FBXW7/FEM1A/FEM1C/FHIT/GET4/HACE1/HSP90B1/KCTD13/KLHDC10/KLHDC2/KLHL20/KLHL3/MTM1/NFE2L2/NUB1/OS9/PLK1/PPP2CB/PSMA1/PSMA2/PSMA3/PSMA4/PSMA6/PSMA7/PSMB3/PSMC2/PSMC5/PSMC6/PSMD11/PSMF1/RACK1/RAD23A/…	120
BP	GO:0048762	mesenchymal cell differentiation	43/3757	46/4541	0.0310559	0.999998	0.999998	ACVR1/APLF/BMP4/CDC42/CDH2/COL1A1/CTNNB1/EDN1/EDNRA/EDNRB/EFNA1/ELL3/EMP2/EXT1/FAM83D/FRZB/GATA5/HAS2/HES1/HEYL/IL6/KLHL12/LOXL2/MAPK1/MCRIP1/MEF2C/OSR1/PHACTR4/PPP2CA/PPP3R1/RDH10/SEMA3C/SFRP1/SNAI2/SPRY1/SPRY2/TCF21/TGFB1/TGFB1I1/TGFB2/TGFBR1/WNT2/ZNF750	43
BP	GO:0043066	negative regulation of apoptotic process	155/3757	176/4541	0.0312329	0.999998	0.999998	AIPL1/AKT1/ALB/ANGPT1/APIP/AQP1/ASNS/ATAD3A/ATG5/AURKA/AURKB/BABAM2/BCL2/BCL2A1/BIRC5/BMI1/BMP4/CAAP1/CAPN3/CAV1/CCL2/CCL5/CCND2/CDK1/CDKN2D/CFDP1/CIAPIN1/CIB1/CKMT1A/CLU/COL2A1/COMP/CREB3/CRYAB/CSF2/CSNK2A1/CTH/CTNNB1/CTSH/DAD1/DNAJA1/DNAJC5/DPEP1/DSTYK/EFNA1/EPO/F2R/FABP1/FADD/FAIM2/FHL2/FSTL1/FXN/GABRA5/GATA3/GCLM/GH1/GHRL/GPX1/GRINA/GRK5/HAX1/HMGB2/HSP90B1/HSPA5/HSPB1/IFI6/IGF1/IGF1R/IL13/IL2…	155
BP	GO:0016485	protein processing	50/3757	54/4541	0.0315728	0.999998	0.999998	ADAM10/ADAMTS2/AFG3L2/ASPH/BACE1/BAG2/CASP4/CASP6/CLEC3B/CLN5/COMP/CPE/CTSC/CTSH/CTSS/CTSV/ECE1/ECE2/F3/F7/F9/FADD/FXN/GH1/KLKB1/LPCAT3/MMP14/OMA1/PCSK2/PGK1/PISD/PLAT/PMPCA/PMPCB/PRKACA/PRSS37/PSEN2/RCE1/RIPK2/S100A10/SEC11A/SERPINF2/SPON1/SPRTN/STOML2/TMPRSS15/TNF/TNP1/TNP2/YIPF5	50
BP	GO:0060548	negative regulation of cell death	172/3757	196/4541	0.0317531	0.999998	0.999998	AIFM2/AIPL1/AKT1/ALB/ANGPT1/APIP/AQP1/ASNS/ATAD3A/ATG5/AURKA/AURKB/BABAM2/BCL2/BCL2A1/BIRC5/BMI1/BMP4/CAAP1/CAPN3/CAV1/CCL2/CCL5/CCND2/CDK1/CDK5/CDKN2D/CFDP1/CHMP2B/CHMP4A/CIAPIN1/CIB1/CKMT1A/CLU/COL2A1/COMP/CREB3/CRYAB/CSF2/CSNK2A1/CTH/CTNNB1/CTSH/DAD1/DCPS/DNAJA1/DNAJC5/DPEP1/DSTYK/EFNA1/EPO/F2R/FABP1/FADD/FAIM2/FGF2/FHL2/FSTL1/FXN/GABRA5/GATA3/GCLM/GH1/GHRL/GPX1/GRINA/GRK5/HAX1/HMGB2/HSP90B1/H…	172
BP	GO:2001141	regulation of RNA biosynthetic process	422/3757	492/4541	0.0319894	0.999998	0.999998	ABT1/ACTN4/ACTR2/ACTR3/ACVR2A/ADCY1/ADCYAP1/ADIPOQ/ADRB2/AEBP2/AGO2/AGT/AKIRIN2/ALX4/ANKRD1/ANXA4/AP3B1/APEX1/ARID5B/ARL2BP/ARNT/ASCL2/ATF4/ATP1B4/ATP2B4/AURKB/BASP1/BATF/BHLHE40/BIRC5/BMP4/BRCA1/BRD2/BRF2/BRMS1/BUD31/C1D/C1QBP/CAPN3/CARF/CAV1/CAVIN4/CCDC124/CCND1/CCNT1/CD40LG/CD81/CDC5L/CDCA7/CDK12/CDK13/CDK5/CDK5R1/CDK9/CEBPA/CEBPB/CEBPG/CELA1/CEP290/CHP1/CHUK/CHURC1/CIB1/CKS2/CLU/CMKLR1/CNOT7/…	422
BP	GO:0009991	response to extracellular stimulus	70/3757	77/4541	0.0320843	0.999998	0.999998	ACADM/ADORA2B/ADRB2/ALB/ALPL/AQP2/AQP3/ASNS/ATF4/BBS4/BECN1/CARTPT/CCK/CDKN2B/CDKN2D/DCPS/DCTPP1/EIF2S1/FKBP1B/FLCN/FOS/FOXA3/FOXO1/GAST/GH1/GHRH/GHRL/HSPA5/IGF1/IMPACT/INHBB/INS/ITFG2/KANK2/KRT20/LDLR/LPL/MAPK1/MT3/NDOR1/NENF/NPY/NUPR2/OMA1/PICK1/PIM1/PLIN2/POMC/PRKAB1/PRKCG/PRL/RASGRP4/RMI1/RRAGA/SCNN1B/SCT/SESN2/SFRP1/SLC2A1/SNAI2/SNW1/SPX/TMEM135/TP53/TTC5/UCP1/USP33/VDR/XBP1/ZC3H12A	70
CC	GO:0045178	basal part of cell	48/3871	52/4711	0.0323848	0.524561	0.506629	ANXA1/AQP1/AQP2/AQP3/AQP4/ATP1A1/ATP1B3/ATP6V1B1/AURKA/B4GALT1/CD300LG/CD81/CHRM3/CLDN1/CTNNB1/DSTYK/EPB41/EZR/FAP/FLOT1/IDE/LDLR/MSN/MYO1A/MYO1D/NOD2/OSCP1/PKD2/PLPP3/RHBG/SLC14A1/SLC22A1/SLC22A6/SLC22A9/SLC39A14/SLC43A2/SLC43A3/SLC46A1/SLC4A10/SLC4A4/SLC51A/SLC51B/SLC6A13/SPEF1/TEK/TSHR/UMOD/WASF2	48
MF	GO:0008201	heparin binding	44/3255	47/3911	0.0327006	0.749957	0.737279	ANXA4/ANXA5/ANXA6/APOE/APOH/BMP4/CCL8/CLEC3B/COMP/CRISPLD2/CXCL10/CXCL11/CXCL5/CXCL8/F11/FBN1/FGF1/FGF2/FN1/FSTL1/FURIN/HDGF/HRG/IMPG1/LIPC/LOC504773/LPL/LTBP2/LTF/MSTN/PAFAH1B1/PF4/PTN/PTPRF/RSPO3/SERPINA5/SERPINC1/SFRP1/SOST/THBS1/THBS2/TMEM184A/VEGFA/VEGFB	44
BP	GO:0046486	glycerolipid metabolic process	95/3757	106/4541	0.0328141	0.999998	0.999998	ABHD12/ABHD2/ABHD3/ABHD4/ABHD6/ACP6/AGPAT1/AGPAT4/ALOX15/APOA1/APOA2/APOC2/APOC3/BPNT1/C3/CAV1/CAV3/CDS2/CHPT1/CNEP1R1/DGAT1/DGAT2/DGKA/DNAJC19/DPM2/ENPP2/FABP5/FGF2/FITM2/GAL3ST1/GH1/GNPAT/GPAM/GPAT4/GPX1/IMPA1/INPP1/INSIG1/LDLR/LIPE/LMF1/LPCAT3/LPL/MBOAT7/MOGAT1/MTM1/MTMR2/NAPEPLD/NR1H2/NR1H3/PAFAH1B1/PCYT2/PDGFA/PEMT/PGAP2/PGAP3/PGP/PHB2/PI4KA/PIGB/PIGC/PIGH/PIGL/PIGM/PIGS/PIGW/PIGY/PIK3CA/PIK…	95
BP	GO:0009267	cellular response to starvation	27/3757	28/4541	0.033547	0.999998	0.999998	ALB/ASNS/ATF4/BECN1/CARTPT/EIF2S1/FLCN/FOXA3/FOXO1/HSPA5/IMPACT/INHBB/ITFG2/KRT20/MAPK1/NUPR2/PICK1/PLIN2/RRAGA/SESN2/SFRP1/SLC2A1/TP53/TTC5/USP33/XBP1/ZC3H12A	27
BP	GO:0071621	granulocyte chemotaxis	27/3757	28/4541	0.033547	0.999998	0.999998	ANXA1/C1QBP/CCL3/CXADR/CXCL17/CXCL5/CXCL8/DNM1L/DPEP1/DPP4/EDN2/HRH1/IL34/MAPK1/MPP1/MSTN/NOD2/PPIA/PPIB/RAC2/RARRES2/RIPOR2/S100A8/S100A9/SCG2/SRP54/VAV1	27
MF	GO:0043565	sequence-specific DNA binding	104/3255	116/3911	0.0341383	0.749957	0.737279	ARID5B/ARNT/ASCL2/ATF4/BASP1/BATF/BHLHE40/BMI1/BRF2/CALCOCO1/CCNT1/CDK9/CEBPA/CHTOP/CREB3/CREB3L3/CRX/CXXC1/CXXC5/DHX36/DHX9/DMRT1/DMRTC2/E2F6/E2F7/EGR1/EHF/ELF1/ELF5/ELL3/ESR1/ESR2/ETV1/ETV6/FLI1/FOS/FOXO1/GATA3/GATAD1/GMEB1/GRWD1/GTF2B/HAND1/HES1/HIF1A/HMGB1/HMGB2/HNRNPA2B1/HSF1/IKZF3/INSM1/IRF1/IRF5/JUN/LONP1/MCM5/MEF2A/MEF2C/MSH2/MSX2/MTA3/MYOD1/MYOG/NFE2L2/NFYA/NFYC/NLRP3/NR1D1/NR1H3/NR1H4/N…	104
CC	GO:0005635	nuclear envelope	91/3871	102/4711	0.0345075	0.524561	0.506629	ADRA1A/ALOX5AP/AMBP/ANXA11/ANXA4/APEH/AQP1/ARL6IP6/ATP1B4/BANF1/BCL2/C17H12orf43/CACYBP/CCND1/CCND2/CDK4/CETN2/CHMP2B/CHMP4A/CLCC1/CLIC1/CNEP1R1/CPNE1/CPTP/CUEDC2/DHCR7/DNAJB12/DNAJB14/DNASE1/ENY2/GLE1/GRK5/HAX1/IST1/ITPRIP/KCNH1/KLHDC2/LRRC59/LTC4S/MACO1/MFSD10/MINDY3/MRPS14/MX1/NAPEPLD/NEMP1/NR4A1/NRM/NUP93/NUTF2/OIT3/PAFAH1B1/PARP1/PCID2/PLA2G4A/PLCB1/PLD6/PLPP6/PLRG1/PSEN2/PTGDS/PTGES/PTGS2/R…	91
BP	GO:0006869	lipid transport	82/3757	91/4541	0.0346422	0.999998	0.999998	ABCA4/ABCC1/ABCG2/ADIPOQ/ANO4/APOA1/APOA2/APOC2/APOC3/APOC4/APOD/APOE/APOO/ARL8B/ARV1/ATG9A/ATP8A1/ATP8A2/BSP3/BSP5/CAV1/CD36/CIDEC/CLPTM1L/CPTP/EEPD1/FABP4/FABP5/GH1/GLTP/INHBA/INS/LBP/LDLR/LIPC/LPCAT3/MSR1/MTTP/NAXE/NMB/NOS2/NR1H2/NR1H3/PCTP/PITPNA/PITPNB/PLA2G1B/PLA2G2A/PLA2G3/PLA2R1/PLEKHA8/PROCA1/PTGES/RPS6KB1/SAR1B/SCARB1/SCP2/SERAC1/SERPINA5/SIGMAR1/SLC22A1/SLC22A6/SLC22A9/SLC25A11/SLC25A2…	82
CC	GO:0098797	plasma membrane protein complex	79/3871	88/4711	0.0346864	0.524561	0.506629	ABHD6/ACVR1/ACVR2A/AP2A2/AP2S1/ARRB1/ATP1B4/C9/CACNB2/CACNB3/CACNG1/CACNG3/CATSPERD/CAV1/CAV2/CAV3/CD79A/CHRNA3/CHRNA5/CHRNA7/CHRNB1/CHRND/CLTA/CLTB/CSF2/CTNNB1/CYBB/DPP6/FCER1G/FKBP1A/FXYD1/GJA3/GJA4/GJA5/GJB1/GJB2/GJB3/GJB6/GJC2/GJC3/GJD2/GLRB/GNAT1/GNB1/GNB2/GNG12/GNG2/HSPA2/HTRA2/IGF1/IL12RB2/ITGAL/ITGAV/ITGB1/ITGB2/ITGB5/ITGB6/KCNA4/KCNB2/KCNH1/KCNIP3/KCNJ2/KCNJ3/KCNJ5/KCNK1/KCNMA1/KCNQ3/MPP…	79
BP	GO:0010951	negative regulation of endopeptidase activity	56/3757	61/4541	0.0349762	0.999998	0.999998	A2M/AGT/AKT1/AMBP/AQP1/BIRC5/C3/CAAP1/CDKN2D/CSN2/CSNK2A1/CSTA/CSTB/DPEP1/FABP1/FETUB/GPX1/IFI6/ITIH1/ITIH2/ITIH3/ITIH4/ITIH5/LAMTOR5/LOC404103/LOC505033/LOC617402/LTF/MGC133636/MT3/NGF/NR4A1/PCID2/PEBP1/PIH1D1/PLAUR/PRDX3/PRDX5/PSMF1/RNF34/SERPINA3-3/SERPINA3-7/SFN/SH3RF1/SNCA/SPINK1/TFPI2/TIMP1/TIMP4/TKDP1/TMED10/TNFAIP8/UCHL5/VIL1/WFDC18/WFIKKN2	56
CC	GO:0009898	cytoplasmic side of plasma membrane	17/3871	17/4711	0.035265	0.524561	0.506629	ALOX15/CAV2/CYLD/GNB1/GNB2/GNG12/GNG2/HTRA2/JUP/KCNAB1/KCNAB2/MIEN1/RHOA/SNAP25/SNX5/STAC/TRAF6	17
BP	GO:0031668	cellular response to extracellular stimulus	42/3757	45/4541	0.035418	0.999998	0.999998	ADORA2B/ALB/AQP2/AQP3/ASNS/ATF4/BECN1/CARTPT/CDKN2B/DCPS/DCTPP1/EIF2S1/FLCN/FOS/FOXA3/FOXO1/HSPA5/IMPACT/INHBB/ITFG2/KANK2/KRT20/LPL/MAPK1/NDOR1/NUPR2/PICK1/PIM1/PLIN2/PRKAB1/RRAGA/SESN2/SFRP1/SLC2A1/SNAI2/SNW1/TP53/TTC5/USP33/VDR/XBP1/ZC3H12A	42
BP	GO:0008654	phospholipid biosynthetic process	49/3757	53/4541	0.0356894	0.999998	0.999998	AGPAT1/AGPAT4/ALOX15/APOA1/APOA2/BPNT1/CDS2/CHPT1/DGKA/DPM2/FABP5/FDPS/FGF2/GGPS1/GH1/GPAM/GPAT4/IMPA1/INPP1/ISYNA1/MBOAT7/MVK/ORMDL1/ORMDL3/PCYT2/PDGFA/PEMT/PGAP2/PI4KA/PIGB/PIGC/PIGH/PIGL/PIGM/PIGS/PIGW/PIGY/PIK3CA/PIK3R1/PISD/PLD2/PMVK/PTDSS1/SELENOI/SERAC1/SERINC1/SH3YL1/TAMM41/TMEM38B	49
MF	GO:0016667	oxidoreductase activity, acting on a sulfur group of donors	18/3255	18/3911	0.0364168	0.749957	0.737279	CHCHD4/ERO1A/IFI30/MSRB1/PCYOX1/PDIA5/PGK1/SCO2/SELENBP1/SELENOT/SESN2/SUMF1/TMX2/TXN/TXN2/TXNDC12/TXNRD1/TXNRD2	18
MF	GO:0019209	kinase activator activity	18/3255	18/3911	0.0364168	0.749957	0.737279	CAB39/CCNT1/CD40LG/CD79A/CDK5R1/DAZAP2/ETAA1/GHRL/LAMTOR3/LTF/MAP2K6/MLST8/MT3/PIK3CA/PIK3R1/RAF1/SPRY2/STRADA	18
CC	GO:0009925	basal plasma membrane	47/3871	51/4711	0.0367571	0.524561	0.506629	ANXA1/AQP1/AQP2/AQP3/AQP4/ATP1A1/ATP1B3/ATP6V1B1/AURKA/B4GALT1/CD300LG/CD81/CHRM3/CLDN1/CTNNB1/DSTYK/EPB41/EZR/FLOT1/IDE/LDLR/MSN/MYO1A/MYO1D/NOD2/OSCP1/PKD2/PLPP3/RHBG/SLC14A1/SLC22A1/SLC22A6/SLC22A9/SLC39A14/SLC43A2/SLC43A3/SLC46A1/SLC4A10/SLC4A4/SLC51A/SLC51B/SLC6A13/SPEF1/TEK/TSHR/UMOD/WASF2	47
BP	GO:0006816	calcium ion transport	75/3757	83/4541	0.0370962	0.999998	0.999998	AFG3L2/ANXA1/ANXA2/ANXA6/ANXA9/ATG5/ATP2A1/ATP2B4/ATP2C1/CACNB1/CACNB2/CACNB3/CACNG1/CACNG3/CAPN3/CASR/CAV1/CAV3/CCL2/CCL3/CCL8/CCR5/CDK5/CHRNA7/CTNNB1/CXCL10/CXCL11/CXCL9/DHRS7C/DNM1L/DRD1/EDN1/EDNRA/EDNRB/EFHB/EPB41/EPO/ERO1A/F2R/FGF2/FKBP1A/FKBP1B/FYN/HOMER1/ITPR1/ITPR2/ITPR3/LETM1/LOC784768/MAIP1/MICU1/NCS1/OPRM1/PKD2/PLCZ1/PLN/PRKCB/PSEN2/RCVRN/SARAF/SLC8A1/SMDT1/SNCA/SPINK1/STAC/STC1/STIM1/…	75
BP	GO:0019216	regulation of lipid metabolic process	75/3757	83/4541	0.0370962	0.999998	0.999998	ABHD6/ACADVL/ADIPOQ/AKT1/APOA1/APOA2/APOC2/APOC3/APOD/ARV1/ASAH1/BBS4/BRCA1/BSCL2/C3/CAV1/CD81/CDC42/CERS2/CNEP1R1/CREB1/CREBL2/DNAJC19/EEF1A2/EGR1/EIF6/ELOVL5/ERLIN2/FABP5/FGF1/FGF2/FITM2/FMC1/FSHB/GH1/GIP/HPGD/ID2/IFNG/INS/INSIG1/KCNMA1/LACTB/LDLR/LONP2/LPCAT3/MBOAT7/MTMR2/NOD2/NR1D1/NR1H2/NR1H3/PCK1/PDGFA/PHB2/PIK3IP1/PNPLA2/PRL/RARRES2/RETN/RUBCNL/SCARB1/SCT/SIRT4/SLC27A1/SNAI2/SNCA/SOD1/STAT…	75
CC	GO:0032279	asymmetric synapse	33/3871	35/4711	0.0373846	0.524561	0.506629	ABHD17A/ABHD17C/ADAM10/ADCY1/ARF1/ARHGEF9/AURKA/CABP1/CAMK2N1/CDK5/CDK5R1/CRIPT/CTNNB1/DNM2/DTNBP1/FABP5/FYN/GNG3/KCNH1/KPNA1/LIN7A/LIN7B/LRRC7/NCS1/PICK1/RNF112/RPL12/RPL38/RPS25/SIGMAR1/SYNDIG1/TMEM108/YWHAH	33
MF	GO:0060090	molecular adaptor activity	64/3255	70/3911	0.0377463	0.749957	0.737279	ACTN1/AFAP1L2/AIMP2/AKIRIN2/AP1S1/AP1S2/AP2S1/ARRB1/ARRB2/ATP1B3/BAIAP2/BBS4/CAPN3/CAV1/CAV2/CCNT1/CDC42SE2/CGAS/CHCHD3/CHD1L/COL1A2/CSN3/DCAF12/DNAJC6/DOK2/FBXW7/FEM1A/FEM1C/FSCN2/HIKESHI/HPF1/JUP/KLHDC10/KLHDC2/LAMTOR2/LAMTOR3/LAMTOR4/LAMTOR5/MAPKAP1/MEN1/MPP7/NEFL/NMD3/NMNAT2/PCLAF/PDE6G/PIK3R1/PPP1R3C/PSMG1/PSMG2/PSMG3/RACK1/RXRG/SH3BGRL/SH3RF1/SOCS2/SPSB1/SRPRA/SRRT/STX17/SVIL/TBC1D31/TONSL/…	64
CC	GO:0000502	proteasome complex	40/3871	43/4711	0.0378549	0.524561	0.506629	ADRM1/PAAF1/PSMA1/PSMA2/PSMA3/PSMA4/PSMA6/PSMA7/PSMB1/PSMB10/PSMB2/PSMB3/PSMB4/PSMB6/PSMB7/PSMB8/PSMB9/PSMC2/PSMC4/PSMC5/PSMC6/PSMD11/PSMD12/PSMD13/PSMD2/PSMD3/PSMD4/PSMD5/PSMD6/PSMD7/PSMD8/PSMD9/PSME1/PSME4/PSMF1/RAD23A/RAD23B/SEM1/UCHL5/USP14	40
MF	GO:0008094	ATP-dependent activity, acting on DNA	27/3255	28/3911	0.0383977	0.749957	0.737279	ASCC3/CHD1L/CHTF8/DDX1/DHX36/DHX9/DNA2/ERCC2/ERCC3/ERCC6L/ERCC6L2/G3BP1/MCM6/MCM7/MSH2/RAD51/RAD51D/RBBP4/RFC2/RFC3/RTEL1/SMARCA4/SMARCAD1/VPS72/XRCC3/ZNHIT1/ZRANB3	27
MF	GO:0004175	endopeptidase activity	90/3255	100/3911	0.0384407	0.749957	0.737279	ADAM10/ADAM2/ADAMTS5/AFG3L2/ATG4A/ATG4B/BACE1/C2/CAPN1/CAPN2/CAPN3/CAPNS1/CASP3/CASP4/CASP6/CPNE1/CTSH/CTSV/DDI1/DPP4/ECE1/ECE2/F10/F11/F2/F3/F7/F9/FAP/FURIN/GZMB/HGF/HTRA1/HTRA2/HTRA4/IDE/KDM8/KLKB1/LGMN/LONP1/LONP2/LTF/MMP1/MMP13/MMP14/MMP2/OMA1/PCSK1/PCSK2/PDZK1/PIGK/PLAT/PLG/PMPCA/PMPCB/PREP/PROC/PROZ/PRSS1/PRSS23/PRSS37/PRSS58/PSEN2/PSMB10/PSMB6/PSMB7/PSMB8/PSMB9/PSMD9/RAPGEF2/RCE1/SEC11A/SE…	90
BP	GO:1903506	regulation of nucleic acid-templated transcription	418/3757	488/4541	0.0385331	0.999998	0.999998	ABT1/ACTN4/ACTR2/ACTR3/ACVR2A/ADCY1/ADCYAP1/ADIPOQ/ADRB2/AEBP2/AGO2/AGT/AKIRIN2/ALX4/ANKRD1/ANXA4/AP3B1/APEX1/ARID5B/ARL2BP/ARNT/ASCL2/ATF4/ATP1B4/ATP2B4/AURKB/BASP1/BATF/BHLHE40/BIRC5/BMP4/BRCA1/BRD2/BRF2/BRMS1/BUD31/C1D/C1QBP/CAPN3/CARF/CAV1/CAVIN4/CCDC124/CCND1/CCNT1/CD40LG/CD81/CDC5L/CDCA7/CDK12/CDK13/CDK5/CDK5R1/CDK9/CEBPA/CEBPB/CEBPG/CELA1/CEP290/CHP1/CHUK/CHURC1/CIB1/CKS2/CLU/CMKLR1/CNOT7/…	418
BP	GO:0007218	neuropeptide signaling pathway	26/3757	27/4541	0.0393498	0.999998	0.999998	ADCYAP1/CARTPT/GLRA1/GLRB/GPR171/HCRT/HCRTR1/MC2R/NMB/NMS/NPB/NPFF/NPS/NPY1R/NPY2R/NTS/OPRM1/POMC/PRLHR/PROK2/PROKR1/PROKR2/QRFP/RAPGEF2/TAC1/TAC3	26
BP	GO:0001656	metanephros development	17/3757	17/4541	0.0396281	0.999998	0.999998	ADIPOQ/AQP1/AQP2/BMP4/CALB1/CTNNB1/CTSH/EGR1/GATA3/HES1/ID3/LGR4/OSR1/OSR2/PDGFA/RDH10/TCF21	17
BP	GO:0030199	collagen fibril organization	17/3757	17/4541	0.0396281	0.999998	0.999998	ADAMTS2/COL1A1/COL1A2/COLGALT1/COMP/DCN/EXT1/FKBP10/FMOD/LOXL2/LUM/OPTC/SERPINF2/TGFB2/TGFBR1/VIPAS39/VPS33B	17
BP	GO:0006355	regulation of DNA-templated transcription	417/3757	487/4541	0.0403351	0.999998	0.999998	ABT1/ACTN4/ACTR2/ACTR3/ACVR2A/ADCY1/ADCYAP1/ADIPOQ/ADRB2/AEBP2/AGO2/AGT/AKIRIN2/ALX4/ANKRD1/ANXA4/AP3B1/APEX1/ARID5B/ARL2BP/ARNT/ASCL2/ATF4/ATP1B4/ATP2B4/AURKB/BASP1/BATF/BHLHE40/BIRC5/BMP4/BRCA1/BRD2/BRF2/BRMS1/BUD31/C1D/C1QBP/CAPN3/CARF/CAV1/CAVIN4/CCDC124/CCND1/CCNT1/CD40LG/CD81/CDC5L/CDCA7/CDK12/CDK13/CDK5/CDK5R1/CDK9/CEBPA/CEBPB/CEBPG/CELA1/CEP290/CHP1/CHUK/CHURC1/CIB1/CKS2/CLU/CMKLR1/CNOT7/…	417
BP	GO:0030198	extracellular matrix organization	41/3757	44/4541	0.040344	0.999998	0.999998	ADAMTS2/ADAMTS5/AGT/B4GALT1/CAV1/CAV2/COL1A1/COL1A2/COL4A1/COLGALT1/COMP/CRISPLD2/CTSS/DCN/DPP4/EXOC8/EXT1/FAP/FBLN5/FKBP10/FLOT1/FMOD/HAS2/IBSP/IL6/LOXL2/LUM/MMP13/MPZL3/MYF5/OLFML2B/OPTC/RIC8A/SERAC1/SERPINF2/TGFB1/TGFB2/TGFBR1/TMEM38B/VIPAS39/VPS33B	41
BP	GO:0043087	regulation of GTPase activity	41/3757	44/4541	0.040344	0.999998	0.999998	ABR/ADCYAP1/ARFGEF1/ARL2/ASAP1/BBS4/BCAR3/CAV2/CHN1/ELMOD1/ELMOD2/GAPVD1/GNAS/ITGB1BP1/MAPRE2/MLST8/NTF3/ODAM/PIN1/PRKG1/RACK1/RAP1A/RAPGEF2/RASA1/RASA3/RDX/RGP1/RGS10/RGS16/RIPOR2/S100A10/SFRP1/SPRY2/STMN3/TBC1D2/TBC1D20/TBC1D7/TGM2/TRAPPC6A/TRAPPC6B/VAV1	41
BP	GO:0045229	external encapsulating structure organization	41/3757	44/4541	0.040344	0.999998	0.999998	ADAMTS2/ADAMTS5/AGT/B4GALT1/CAV1/CAV2/COL1A1/COL1A2/COL4A1/COLGALT1/COMP/CRISPLD2/CTSS/DCN/DPP4/EXOC8/EXT1/FAP/FBLN5/FKBP10/FLOT1/FMOD/HAS2/IBSP/IL6/LOXL2/LUM/MMP13/MPZL3/MYF5/OLFML2B/OPTC/RIC8A/SERAC1/SERPINF2/TGFB1/TGFB2/TGFBR1/TMEM38B/VIPAS39/VPS33B	41
BP	GO:0071902	positive regulation of protein serine/threonine kinase activity	41/3757	44/4541	0.040344	0.999998	0.999998	ADIPOQ/ADRB2/ATP2B4/CAB39/CCND1/CCND2/CCNT1/CD40LG/CDK5R1/CIB1/CKS1B/CKS2/DAZAP2/EDN1/ERP29/ETAA1/IFNG/IGF2/IL34/LTF/MAP2K6/MAP3K7/MLST8/NOD2/NTF3/PAK1/PDGFA/PIH1D1/PIK3CA/PIK3R1/PPP2CA/RAF1/RAPGEF2/RHOA/SNCA/SPRY2/STRADA/TCIM/TGFB1/TNF/TRAF6	41
BP	GO:0090068	positive regulation of cell cycle process	41/3757	44/4541	0.040344	0.999998	0.999998	AIF1/AURKB/BIRC5/CCND1/CD28/CDC42/CDK1/CDK4/CEP120/DDX39B/DMRT1/E2F7/E2F8/EDN1/FAM83D/FEN1/HYAL1/IL1A/MAP10/MBLAC1/NCAPH2/NPM1/NSFL1C/NSMCE2/NUDT16/OOEP/PAF1/PCID2/PLRG1/PPP1R35/PTGS2/RAD21/RHNO1/RHOA/ROCK2/SLF1/SPAST/SVIL/TFDP1/VPS4B/XRCC3	41
CC	GO:0016323	basolateral plasma membrane	46/3871	50/4711	0.0416661	0.524902	0.506959	ANXA1/AQP1/AQP2/AQP3/AQP4/ATP1A1/ATP1B3/ATP6V1B1/AURKA/B4GALT1/CD300LG/CD81/CHRM3/CLDN1/CTNNB1/DSTYK/EPB41/EZR/FLOT1/IDE/LDLR/MSN/MYO1A/MYO1D/NOD2/PKD2/PLPP3/RHBG/SLC14A1/SLC22A1/SLC22A6/SLC22A9/SLC39A14/SLC43A2/SLC43A3/SLC46A1/SLC4A10/SLC4A4/SLC51A/SLC51B/SLC6A13/SPEF1/TEK/TSHR/UMOD/WASF2	46
BP	GO:0050878	regulation of body fluid levels	80/3757	89/4541	0.041979	0.999998	0.999998	ADRA2B/ANXA5/ANXA8L1/AP3B1/AQP1/AQP2/AQP3/AQP4/ATG5/ATP6V1B1/BLOC1S3/BLOC1S6/CAV1/CD40LG/CD9/CFTR/CHRM3/COMP/CPB2/CSN2/DRD2/EDN1/EMP2/ENPP4/EXT1/F11/F12/F13A1/F2/F2R/F2RL1/F2RL2/F3/F9/FERMT3/GH1/GHRH/GNAS/HAS2/HRG/IL6/INS/KCNMA1/KLKB1/KNG1/NME1/NOS3/NPR3/NR1H2/NR1H3/OAS2/OPRK1/P2RY1/P2RY2/PDGFA/PF4/PLA2G4A/PLG/PPIA/PPP3CA/PRDX2/PRKCA/PRKG1/PRL/PROC/PROS1/SCNN1A/SCNN1B/SERPINC1/SERPINF2/SERPING1/S…	80
BP	GO:0003008	system process	294/3757	341/4541	0.0423999	0.999998	0.999998	ABCA4/ABCC1/ABCG2/ADCY1/ADH5/ADIPOQ/ADORA2B/ADRA1A/ADRA2B/ADRB2/AGT/AGTR1/AIPL1/ANGPT1/ANXA6/AP3B1/APLN/APOA2/APP/AQP1/AQP2/AQP3/AQP4/ARL6IP5/ASB2/ATAD1/ATG5/ATP1A2/ATP2A1/ATP2B4/ATP6V1B1/AVP/BBS4/BMP4/CABP1/CALB1/CAMK2D/CAMK2N1/CARTPT/CASR/CAV1/CAV3/CCL11/CCL2/CCL3/CCND2/CD36/CDC42/CDHR1/CDK5/CDKN2D/CHMP2B/CHRM2/CHRM3/CHRNA3/CHRNA5/CHRNA7/CHRNB1/CHRNB4/CHRND/CHRNE/CHRNG/CLDN4/CLDN5/CLIC5/CLN5/CN…	294
CC	GO:0019897	extrinsic component of plasma membrane	16/3871	16/4711	0.0429492	0.524902	0.506959	AAK1/ALOX15/ANXA1/CAV2/CTNNB1/CYLD/GNB1/GNB2/GNG12/GNG2/KCNAB1/KCNAB2/RHOA/SNAP25/STAC/WNT2	16
CC	GO:0014069	postsynaptic density	32/3871	34/4711	0.0432841	0.524902	0.506959	ABHD17A/ABHD17C/ADAM10/ADCY1/ARF1/ARHGEF9/AURKA/CABP1/CAMK2N1/CDK5/CDK5R1/CRIPT/CTNNB1/DNM2/DTNBP1/FABP5/FYN/GNG3/KCNH1/KPNA1/LIN7A/LIN7B/LRRC7/NCS1/PICK1/RNF112/RPL12/RPL38/RPS25/SIGMAR1/SYNDIG1/TMEM108	32
CC	GO:0000228	nuclear chromosome	39/3871	42/4711	0.0432909	0.524902	0.506959	CPSF6/DHX9/ETAA1/EXOSC9/FKBP6/GINS1/GINS3/GINS4/HORMAD1/MCM3/MCM5/MCM6/MCM7/NCAPH2/NIFK/ORC1/ORC2/ORC3/ORC4/PARP1/PLK1/POLA2/POLD1/POLD2/POLD3/POLD4/POLE2/POLE3/POLE4/RAD21/RAD51/RRS1/RUVBL2/SIRT7/SMARCB1/SYCP3/TONSL/TUBG1/ZRANB3	39
MF	GO:0004869	cysteine-type endopeptidase inhibitor activity	17/3255	17/3911	0.0437946	0.749957	0.737279	AHSG/BIRC5/CSN2/CSTA/CSTB/DPEP1/FETUB/LOC505033/LOC617402/LTF/MGC133636/MT3/PRDX3/PRDX5/SERPINA3-1/SNCA/VIL1	17
MF	GO:0005178	integrin binding	17/3255	17/3911	0.0437946	0.749957	0.737279	CD151/CD81/CD9/COMP/FAP/FBLN5/FERMT3/FGF1/FGF2/IBSP/IGF2/IL1B/ISG15/PLPP3/PPIA/TGFBI/VWF	17
MF	GO:0022843	voltage-gated monoatomic cation channel activity	17/3255	17/3911	0.0437946	0.749957	0.737279	CACNG1/KCNA4/KCNAB1/KCNAB2/KCNB2/KCNH1/KCNJ12/KCNJ2/KCNJ3/KCNJ5/KCNK1/KCNMA1/KCNQ3/NCS1/OPRM1/PKD2/SNAP25	17
MF	GO:0030295	protein kinase activator activity	17/3255	17/3911	0.0437946	0.749957	0.737279	CAB39/CCNT1/CD40LG/CD79A/CDK5R1/DAZAP2/ETAA1/GHRL/LTF/MAP2K6/MLST8/MT3/PIK3CA/PIK3R1/RAF1/SPRY2/STRADA	17
BP	GO:0045184	establishment of protein localization	336/3757	391/4541	0.0439941	0.999998	0.999998	ACTN4/ADCYAP1/ADIPOQ/AKIRIN2/ANKRD1/AP1M2/AP1S1/AP1S2/AP2A2/AP2B1/AP2M1/AP2S1/AP3B1/AP3M1/AP3S1/AP4M1/AP4S1/AP5B1/AP5M1/APOD/ARCN1/ARFGAP2/ARFGEF1/ARL3/ARL6/ARL6IP5/ARL8B/ARRB1/ARRB2/ATAD1/ATG3/ATG4A/ATG4B/ATP2C1/ATP6AP1/BBS4/BCAP29/BET1L/BIRC5/BLOC1S3/BLOC1S6/BMP4/CABP1/CACNG3/CAV1/CCDC22/CCDC47/CCL5/CCT2/CCT3/CCT6A/CCT7/CD81/CDK5/CDK5R1/CEP120/CEP290/CETN2/CHCHD4/CHMP4A/CHP1/CIB1/CLTA/CLTB/CLTR…	336
BP	GO:0009266	response to temperature stimulus	33/3757	35/4541	0.044434	0.999998	0.999998	ACADM/ACADVL/ADRB2/CHORDC1/CKM/CSN2/DHX36/DNAJA1/DNAJC3/FGF1/HIKESHI/HSF1/HSP90AA1/HSPA2/HTRA2/IL1A/INS/PLG/PRKACA/PSIP1/RBBP7/RHO/RNF34/SCARA5/SLC52A3/SLU7/SOD1/SUMO1/TCIM/TMEM135/UCP1/VCP/YWHAE	33
BP	GO:0003015	heart process	47/3757	51/4541	0.0454385	0.999998	0.999998	ADRA1A/AGT/APLN/ATG5/ATP1A2/ATP2A1/ATP2B4/CAV1/CAV3/CDC42/CHRM2/CSRP3/CXADR/DNM1L/EDN1/EDN2/EDNRA/EDNRB/EXT1/FKBP1B/FYN/GAA/GLRX3/GPX1/GRK2/JUP/KCNJ2/KCNJ5/MAP2K6/MEF2A/MYL2/NPPA/PIK3CA/SCN1B/SCN4B/SLC8A1/SNTA1/SOD1/SPX/STC1/TGFB2/TMEM38A/TMEM38B/TNNC1/VEGFB/ZC3H12A/ZNHIT1	47
BP	GO:0006898	receptor-mediated endocytosis	47/3757	51/4541	0.0454385	0.999998	0.999998	AAK1/ADRB2/ANGPT1/AP2A2/AP2S1/APLN/APOC3/ARF1/ARRB1/ARRB2/ATAD1/C3/CALCRL/CAV1/CAV2/CAV3/CD36/CD81/CD9/CLU/CXCL16/CXCL8/DBNL/DNM2/FCER1G/GRK2/GRK3/ITGB1/ITGB2/LDLR/LMBRD1/LYVE1/MSR1/NTF3/PICK1/PLA2R1/PPP3R1/PPT1/RAB5A/RNASEK/SELE/SNAP25/SNCA/SNX1/TMEM108/UNC119/WASF1	47
MF	GO:0038023	signaling receptor activity	125/3255	141/3911	0.0455358	0.749957	0.737279	ABHD2/ACKR1/ACKR4/ACVR1/ACVR2A/ADCYAP1R1/ADGRD1/ADGRL1/ADGRL2/ADGRL3/ADORA2B/ADRB2/ADRB3/AGTR1/ARNT/ATP6AP2/CALCRL/CASR/CCKBR/CCR5/CD79A/CHRM2/CHRM3/CHRM4/CHRNA3/CHRNA7/CHRNB1/CHRNB4/CHRND/CHRNE/CHRNG/CLEC6A/CMKLR1/COLEC12/CTSH/CX3CR1/EDNRB/ESR1/ESR2/F2R/F2RL1/F2RL2/FSHR/GABRA1/GABRA2/GABRA3/GABRB1/GABRB2/GABRG2/GLRA1/GLRB/GPR158/GPR161/GPR171/GPR183/GPR37L1/GPR68/GPRC5C/HCRTR1/HPGD/HRH1/IFNAR1/I…	125
MF	GO:0060089	molecular transducer activity	125/3255	141/3911	0.0455358	0.749957	0.737279	ABHD2/ACKR1/ACKR4/ACVR1/ACVR2A/ADCYAP1R1/ADGRD1/ADGRL1/ADGRL2/ADGRL3/ADORA2B/ADRB2/ADRB3/AGTR1/ARNT/ATP6AP2/CALCRL/CASR/CCKBR/CCR5/CD79A/CHRM2/CHRM3/CHRM4/CHRNA3/CHRNA7/CHRNB1/CHRNB4/CHRND/CHRNE/CHRNG/CLEC6A/CMKLR1/COLEC12/CTSH/CX3CR1/EDNRB/ESR1/ESR2/F2R/F2RL1/F2RL2/FSHR/GABRA1/GABRA2/GABRA3/GABRB1/GABRB2/GABRG2/GLRA1/GLRB/GPR158/GPR161/GPR171/GPR183/GPR37L1/GPR68/GPRC5C/HCRTR1/HPGD/HRH1/IFNAR1/I…	125
BP	GO:0051781	positive regulation of cell division	25/3757	26/4541	0.0461087	0.999998	0.999998	AURKB/BTC/CAT/CDC42/FGF1/FGF2/FGF5/HDGF/IGF2/IL1A/IL1B/ITGB1BP1/MAP10/PDGFA/PGF/PTN/RHOA/SPAST/SVIL/TGFB1/TGFB2/THBS4/VEGFA/VEGFB/YBX1	25
BP	GO:0072073	kidney epithelium development	25/3757	26/4541	0.0461087	0.999998	0.999998	ADIPOQ/AGT/AQP1/BMP4/CALB1/CTNNB1/CTNNBIP1/EDNRA/EDNRB/EXT1/FGF1/FGF2/GATA3/HES1/HEYL/ILK/KANK2/KLHL3/LGR4/MEF2C/OSR1/SFRP1/SMAD1/TCF21/TMEM59L	25
BP	GO:1990266	neutrophil migration	25/3757	26/4541	0.0461087	0.999998	0.999998	C1QBP/CCL3/CD99L2/CXADR/CXCL5/CXCL8/DNM1L/DPEP1/DPP4/EDN2/EMP2/FUT4/FUT7/IRAK4/JAGN1/MPP1/NOD2/PPIA/PPIB/RAC2/RIPOR2/S100A8/S100A9/SRP54/VAV1	25
BP	GO:2000779	regulation of double-strand break repair	25/3757	26/4541	0.0461087	0.999998	0.999998	ACTB/ACTR2/AUNIP/BCL7B/CGAS/HSF1/KMT5B/MMS19/MRNIP/OOEP/PARP1/PARPBP/RAD51/RBBP8/RNF169/RTEL1/SIRT7/SLF1/SMARCD1/SMARCD2/TERF2IP/TRIP12/VPS72/WDR48/WRAP53	25
BP	GO:1901565	organonitrogen compound catabolic process	276/3757	320/4541	0.0468045	0.999998	0.999998	AADAT/AASS/ABAT/ABHD10/ABHD12/ACAD8/ACADSB/ADA/ADAM10/ADHFE1/AICDA/AKIRIN2/ALAD/ALDH4A1/ALDH8A1/AMDHD1/AMDHD2/AMT/ANAPC10/ANAPC11/APOBEC2/ARRB1/ASAH1/ASB2/ASCC3/ASRGL1/ATP2B4/AURKA/BAG2/BCKDK/BHMT/BLVRB/BNIP3/BNIP3L/CAPN3/CAV1/CCDC115/CCDC47/CCNF/CD81/CDC26/CELA1/CHMP2B/CHMP4A/CLU/COMMD1/COMT/CPQ/CRBN/CSNK1D/CSNK2A1/CTNNB1/CTSH/CTSV/CYLD/DBH/DCAF12/DCTPP1/DDAH1/DDAH2/DDB1/DDI1/DDO/DDRGK1/DERA/DER…	276
MF	GO:0030674	protein-macromolecule adaptor activity	41/3255	44/3911	0.0477106	0.749957	0.737279	ACTN1/AFAP1L2/AKIRIN2/AP1S1/AP1S2/AP2S1/ATP1B3/BAIAP2/BBS4/CAV1/CAV2/CCNT1/CDC42SE2/CGAS/CHD1L/COL1A2/DCAF12/DOK2/FBXW7/FEM1A/FEM1C/FSCN2/HPF1/JUP/KLHDC10/KLHDC2/MEN1/NEFL/NMD3/NMNAT2/PIK3R1/RACK1/RXRG/SH3BGRL/SH3RF1/SOCS2/SPSB1/SRRT/STX17/TONSL/ZSWIM8	41
MF	GO:0031406	carboxylic acid binding	41/3255	44/3911	0.0477106	0.749957	0.737279	ADH5/ADIPOQ/ALB/ALOX5AP/AMT/CASR/CASTOR1/CRABP1/DBH/FABP4/FABP5/FURIN/GLRA1/GLRB/ID3/NAPEPLD/NR1H4/NR2F2/OGFOD1/OTC/P4HA1/P4HA3/PAEP/PAM/PHYH/PLA2G1B/PLOD1/PMP2/PPIA/S100A8/SERPINA5/SESN2/SLC1A3/SLC46A1/SNCA/SRR/STARD5/TAT/TM4SF5/TMEM175/UCP1	41
MF	GO:0043177	organic acid binding	41/3255	44/3911	0.0477106	0.749957	0.737279	ADH5/ADIPOQ/ALB/ALOX5AP/AMT/CASR/CASTOR1/CRABP1/DBH/FABP4/FABP5/FURIN/GLRA1/GLRB/ID3/NAPEPLD/NR1H4/NR2F2/OGFOD1/OTC/P4HA1/P4HA3/PAEP/PAM/PHYH/PLA2G1B/PLOD1/PMP2/PPIA/S100A8/SERPINA5/SESN2/SLC1A3/SLC46A1/SNCA/SRR/STARD5/TAT/TM4SF5/TMEM175/UCP1	41
MF	GO:0005539	glycosaminoglycan binding	55/3255	60/3911	0.0478332	0.749957	0.737279	ACAN/ANXA4/ANXA5/ANXA6/APOE/APOH/BCAN/BMP4/C1QBP/CCL8/CLEC3B/COMP/CRISPLD2/CXCL10/CXCL11/CXCL5/CXCL8/DCN/F11/FBN1/FGF1/FGF2/FN1/FSTL1/FURIN/HAPLN1/HDGF/HRG/IMPG1/ITIH1/LIPC/LOC504773/LPL/LTBP2/LTF/LYVE1/MSTN/NOD2/PAFAH1B1/PF4/PGLYRP1/PPIA/PTN/PTPRF/RSPO3/SERPINA5/SERPINC1/SFRP1/SOST/THBS1/THBS2/TMEM184A/VCAN/VEGFA/VEGFB	55
BP	GO:0006405	RNA export from nucleus	16/3757	16/4541	0.0479329	0.999998	0.999998	ALKBH5/ALYREF/CPSF6/DDX25/DDX39B/DHX9/ENY2/FYTTD1/GLE1/HNRNPA2B1/NCBP2/NXF1/RAE1/SEM1/SRSF3/SSB	16
BP	GO:0051053	negative regulation of DNA metabolic process	16/3757	16/4541	0.0479329	0.999998	0.999998	ADIPOQ/ANKRD1/AUNIP/CGAS/ERCC1/FLCN/HSF1/MEN1/MSH2/PARPBP/RNF169/TERF2IP/TP53/TRIP12/ZRANB3/gzmA	16
BP	GO:0042327	positive regulation of phosphorylation	126/3757	143/4541	0.0483817	0.999998	0.999998	ACVR2A/ADCYAP1/ADIPOQ/ADRB2/AGT/ANGPT1/ARL2BP/ARRB1/ATP2B4/BMP4/C3/CAB39/CARTPT/CAV1/CCND1/CCND2/CCNT1/CD40LG/CD79A/CD81/CDC42/CDK5/CDK5R1/CHI3L1/CIB1/CKS1B/CKS2/CLDN3/CNOT9/CREBL2/CSF2/DAZAP2/DDRGK1/DSTYK/EDN1/EEF1A2/EFNA1/EMP2/ENPP2/EPO/ERP29/ETAA1/FBXW7/FGF1/FGF2/FLCN/FLOT1/FYN/GDF10/GH1/GHRL/HES1/IFNG/IGF2/IL15/IL2/IL3/IL34/IL5/IL6/ILK/INHBA/ITGB1BP1/LAMTOR3/LIMK2/LMO4/LTF/MAD2L2/MAP2K6/MAP3K…	126
MF	GO:0005215	transporter activity	228/3255	262/3911	0.049756	0.753203	0.740471	ABCA4/ABCC1/ABCG2/ANXA2/ANXA6/APOA1/APOA2/AQP1/AQP2/AQP3/AQP4/ATAD1/ATG9A/ATP1A1/ATP2A1/ATP2C1/ATP5F1B/ATP5F1C/ATP5MC1/ATP5MC2/ATP5MC3/ATP5ME/ATP5MG/ATP5PD/ATP6V0A1/ATP6V0A2/ATP6V0C/ATP6V0D1/ATP6V0D2/ATP6V0E1/ATP6V0E2/ATP6V1B1/ATP6V1D/ATP6V1G1/ATP6V1G2/ATP8A1/ATP8A2/BAX/BLOC1S3/CACNB1/CACNG1/CCDC51/CFTR/CHRNA3/CHRNA7/CHRNB1/CHRNB4/CHRNE/CHRNG/CLCN7/CLDN4/CLIC1/CLIC5/CLPTM1L/CNGA1/CNGA2/CNGA3/COX4…	228
BP	GO:0016567	protein ubiquitination	171/3757	196/4541	0.0497758	0.999998	0.999998	AIMP2/ANAPC10/ANAPC11/ANAPC13/ANAPC16/ANGPT1/ARIH1/ARRDC3/ASB11/ASB15/ASB17/ASB2/ASB3/ASB5/ASB8/ATG3/ATG5/BAG2/BMI1/BRCA1/BUB3/CAND1/CAV1/CCNF/CDC23/CDC26/CDC27/CDC42/CDK5/CHP1/COMMD1/CRBN/CTNNB1/DCAF11/DCAF12/DCAF15/DCAF16/DCAF4/DDA1/DDB1/DDB2/DERL1/DNAJA1/ELOC/ERCC8/FBXL12/FBXL15/FBXL2/FBXL21/FBXL22/FBXL5/FBXO2/FBXO25/FBXO6/FBXO7/FBXO9/FBXW7/FEM1A/FEM1C/FKBP1A/FYN/HACE1/HSPA5/ISG15/KCMF1/KCTD11…	171
BP	GO:0048871	multicellular organismal-level homeostasis	114/3757	129/4541	0.0498338	0.999998	0.999998	ABCA4/ABHD6/ACADVL/ACVR2A/ADRB2/AIPL1/ALDH1A1/ALPL/ANGPT1/AP3B1/AQP1/AQP2/AQP3/AQP4/ARRDC3/ATP5IF1/ATP6V1B1/BBS4/BMP4/CARTPT/CAV1/CD36/CFTR/CLDN18/CLDN5/CMKLR1/COL2A1/COMP/CTNNB1/CTSH/CTSK/CX3CR1/CXADR/DEF8/DIO2/DRAM2/EDN2/EGR1/EPB42/EPO/EXT1/F2R/FABP5/FADD/FECH/FLCN/FOXA3/FSHB/GATM/GPR137/GPR183/GPX1/HAS2/HMGB1/HMGB2/HSPA9/IL13/IL15/IL17A/IL1A/IL1B/IL6/IL7/INHBA/ISG15/KIT/LGR4/LPCAT3/MAEA/MAP2K6…	114
BP	GO:0050673	epithelial cell proliferation	84/3757	94/4541	0.0511161	0.999998	0.999998	AGTR1/AKT1/APOA1/ATP5IF1/B4GALT1/BCL2L2/BIRC5/BMP4/CAV1/CAV2/CCL11/CCL2/CCL5/CDC42/CDKN2B/CEBPB/CLDN1/CTNNB1/EHF/EMC10/ESR1/F3/FAP/FGF1/FGF2/FGFBP1/FGL1/FLCN/FMC1/FSHB/FST/FUT2/GHRL/GPX1/HES1/HMGB2/HYAL1/ID2/IGFBP3/IL6/INS/INTU/ITGB1BP1/KRIT1/KRT5/LGR4/LOXL2/MAPK1/MEF2C/MYDGF/NFIB/NME1/NME2/NOD2/NR1D1/NR2F2/NR4A1/ODAM/OSR1/OSR2/OVOL1/PPP1R16B/PRKCA/PROK2/PTN/PTPRN/RAF1/SCARB1/SCG2/SERPINF1/SFN/SF…	84
BP	GO:0097529	myeloid leukocyte migration	46/3757	50/4541	0.0511738	0.999998	0.999998	AIF1/ANXA1/B4GALT1/C1QBP/CCL2/CCL3/CCL5/CD81/CD9/CD99L2/CREB3/CXADR/CXCL10/CXCL17/CXCL5/CXCL8/DNM1L/DPEP1/DPP4/EDN2/EDNRB/EMP2/FUT4/FUT7/HRH1/IL17A/IL34/IRAK4/JAGN1/MAPK1/MPP1/MSTN/NOD2/PIK3R1/PPIA/PPIB/PTGER4/RAC2/RARRES2/RIPOR2/RPL13A/S100A8/S100A9/SCG2/SRP54/VAV1	46
BP	GO:0048732	gland development	59/3757	65/4541	0.0518153	0.999998	0.999998	ACADM/APOA1/AURKA/BMP4/CAV1/CAV3/CCL11/CEBPA/CEBPB/CELA1/CSN2/CTNNB1/DRD2/E2F7/E2F8/EDN1/EDNRA/ESR1/EXT1/FADD/FGF2/FGL1/FRZB/GH1/GHRH/GPX1/HES1/HOXA3/ID2/IL6/INS/INSM1/IRF6/MAPK1/MSN/NME1/NR5A1/OAS2/PIK3CA/PRDX2/PRL/PROP1/PTCD2/PTN/RAF1/SEMA3C/SERPINF1/SFRP1/SRP54/STAT5A/STAT5B/TCF21/TGFB1/TGFB2/TGFBR1/TNF/WNT2/XBP1/ZDHHC21	59
CC	GO:0036477	somatodendritic compartment	98/3871	111/4711	0.0519867	0.525294	0.507338	ABHD17A/ABHD17C/ABR/ADAM10/ALCAM/APOD/APP/ATP1A2/ATP6AP2/AURKA/BACE1/BAG2/C4A/CACNG3/CALB1/CAMK2N1/CAPN2/CAPRIN1/CASC3/CDC42/CDK5/CDK5R1/CIB1/CLSTN3/CPLX1/CPLX2/CREB3/CRIPT/DBNL/DHX36/DRD1/DTNBP1/ELOVL5/ERO1A/FBXO2/FYN/G3BP1/GABRA2/GABRG2/GAP43/GLRA1/GLRB/GNG3/GPM6A/HOMER1/IFT20/KCNB2/KCNH1/KCNK1/KLHL20/KPNA1/LAMP5/LDLR/LHFPL4/LRFN3/LYNX1/MAPT/MYO1D/NCDN/NPPA/NR1D1/NSG2/OPRM1/PALMD/PDLIM4/POLR2M/…	98
CC	GO:0000123	histone acetyltransferase complex	15/3871	15/4711	0.0523053	0.525294	0.507338	ACTB/ENY2/ING4/JADE1/KANSL2/MEAF6/POLE3/POLE4/RUVBL2/TADA2A/TADA3/TAF12/USP22/VPS72/WDR5	15
CC	GO:0031248	protein acetyltransferase complex	15/3871	15/4711	0.0523053	0.525294	0.507338	ACTB/ENY2/ING4/JADE1/KANSL2/MEAF6/POLE3/POLE4/RUVBL2/TADA2A/TADA3/TAF12/USP22/VPS72/WDR5	15
CC	GO:1902493	acetyltransferase complex	15/3871	15/4711	0.0523053	0.525294	0.507338	ACTB/ENY2/ING4/JADE1/KANSL2/MEAF6/POLE3/POLE4/RUVBL2/TADA2A/TADA3/TAF12/USP22/VPS72/WDR5	15
CC	GO:0140513	nuclear protein-containing complex	222/3871	258/4711	0.0528817	0.525294	0.507338	ABRAXAS1/ABRAXAS2/ACTL6B/AEBP2/ALYREF/ANAPC10/ANAPC11/ANAPC13/ANAPC16/ARFGEF1/ARNT/ASCC3/BABAM1/BABAM2/BASP1/BATF/BCL7B/BMI1/BRCA1/BUD31/C19H17orf49/CASC3/CCNH/CCNT1/CDC23/CDC26/CDC27/CDC5L/CDK12/CDK13/CDK9/CEBPD/CENPS/CENPX/CETN2/CHMP2B/CHMP4A/CHTF8/CLP1/COPS3/COPS9/CPSF1/CPSF2/CPSF4/CPSF6/CREB3/CRX/CSTF2/CTNNB1/CTNNBIP1/CTNNBL1/CWC15/CWC27/CXXC1/DBP/DDX39B/DHX38/DNTTIP1/DYDC1/DYDC2/DYNLL1/E2F6/…	222
CC	GO:0031461	cullin-RING ubiquitin ligase complex	44/3871	48/4711	0.0533233	0.525294	0.507338	ANAPC10/ANAPC11/ANAPC13/ANAPC16/CACYBP/CAND1/CCNF/CDC23/CDC26/CDC27/COMMD1/CRBN/DCAF12/DCAF15/DCAF16/DCAF4/DDA1/DDB1/DDB2/ELOC/FBXL15/FBXL2/FBXL21/FBXL5/FBXO2/FBXO25/FBXO6/FBXO9/FBXW7/FEM1A/FEM1C/KCTD13/KLHDC10/KLHDC2/KLHL12/KLHL13/KLHL20/KLHL21/KLHL3/SKP1/SPOP/UBE2C/UBE2S/ZSWIM8	44
BP	GO:0071900	regulation of protein serine/threonine kinase activity	65/3757	72/4541	0.0536576	0.999998	0.999998	ADIPOQ/ADRB2/AGT/ATP2B4/BMP4/CAB39/CAV1/CAV3/CCND1/CCND2/CCNT1/CD40LG/CDK12/CDK5R1/CDKN2B/CDKN2D/CHORDC1/CIB1/CKS1B/CKS2/DAZAP2/DNAJA1/EDN1/ERP29/ETAA1/HGS/HMGCR/IFNG/IGF2/IL34/LAX1/LTF/MAP2K6/MAP3K7/MEN1/MLST8/MST1/NOD2/NPPA/NR2F2/NTF3/PAK1/PDGFA/PIH1D1/PIK3CA/PIK3R1/PKIG/PLK1/PPP2CA/PRKAG1/RAF1/RAPGEF2/RHOA/SESN2/SFN/SFRP1/SMPD1/SNCA/SPRY2/STRADA/TCIM/TGFB1/TNF/TRAF6/TRIB2	65
BP	GO:0015031	protein transport	316/3757	368/4541	0.0537032	0.999998	0.999998	ACTN4/ADCYAP1/ADIPOQ/AKIRIN2/ANKRD1/AP1M2/AP1S1/AP1S2/AP2A2/AP2B1/AP2M1/AP2S1/AP3B1/AP3M1/AP3S1/AP4M1/AP4S1/AP5B1/AP5M1/APOD/ARCN1/ARFGAP2/ARFGEF1/ARL3/ARL6/ARL6IP5/ARL8B/ARRB1/ARRB2/ATG3/ATG4A/ATG4B/ATP2C1/ATP6AP1/BBS4/BCAP29/BET1L/BIRC5/BLOC1S3/BLOC1S6/BMP4/CABP1/CACNG3/CAV1/CCDC22/CCL5/CD81/CDK5/CDK5R1/CEP290/CETN2/CHCHD4/CHMP4A/CHP1/CIB1/CLTA/CLTB/CLTRN/CNIH4/COG4/COG5/COG6/COG7/COG8/COL1A1/C…	316
BP	GO:1902680	positive regulation of RNA biosynthetic process	241/3757	279/4541	0.0539663	0.999998	0.999998	ACTN4/ACTR2/ACTR3/ACVR2A/ADCYAP1/ADRB2/AGT/AKIRIN2/ANKRD1/AP3B1/APEX1/ARID5B/ARL2BP/ARNT/ATF4/BATF/BMP4/BRCA1/BUD31/CAPN3/CARF/CAVIN4/CCDC124/CCNT1/CD81/CDC5L/CDK9/CEBPA/CELA1/CEP290/CHUK/CHURC1/CNOT7/CNOT9/COL1A1/CREB1/CREB3/CREB3L3/CREBL2/CRX/CSRP3/CTBP2/CTNNB1/DBP/DCN/DDX39B/DHX36/DHX9/DMRT1/DNAJC2/EDF1/EDN1/EGR1/ELF1/ELL3/ENY2/EPO/ERCC1/ESR1/ESR2/ETV1/ETV6/F2R/FADD/FANK1/FGF1/FLCN/FOS/FOXA3/F…	241
BP	GO:0007589	body fluid secretion	24/3757	25/4541	0.0539689	0.999998	0.999998	AQP1/ATG5/CAV1/CHRM3/CSN2/DRD2/EDN1/GH1/GHRH/INS/KCNMA1/NME1/NR1H2/NR1H3/OAS2/OPRK1/P2RY2/PPP3CA/PRL/SCNN1B/STAT5A/STAT5B/TNF/XBP1	24
MF	GO:0015267	channel activity	86/3255	96/3911	0.0547263	0.774994	0.761894	ANXA2/ANXA6/AQP1/AQP2/AQP3/AQP4/ATP5F1C/ATP5PD/BAX/CACNB1/CACNG1/CCDC51/CFTR/CHRNA3/CHRNA7/CHRNB1/CHRNB4/CHRNE/CHRNG/CLCN7/CLDN4/CLIC1/CLIC5/CNGA1/CNGA2/CNGA3/CYBB/GABRA1/GABRA2/GABRA3/GABRA5/GABRB1/GABRB2/GABRG2/GJA3/GJB1/GJB2/GJB6/GJC2/GLRA1/GLRB/GPR89A/ITPR1/ITPR2/ITPR3/KCNA4/KCNAB1/KCNAB2/KCNB2/KCNH1/KCNIP3/KCNIP4/KCNJ12/KCNJ2/KCNJ3/KCNJ5/KCNK1/KCNMA1/KCNQ3/LRRC8C/MIP/MPV17/NCS1/OPRM1/PKD2/RH…	86
MF	GO:0022803	passive transmembrane transporter activity	86/3255	96/3911	0.0547263	0.774994	0.761894	ANXA2/ANXA6/AQP1/AQP2/AQP3/AQP4/ATP5F1C/ATP5PD/BAX/CACNB1/CACNG1/CCDC51/CFTR/CHRNA3/CHRNA7/CHRNB1/CHRNB4/CHRNE/CHRNG/CLCN7/CLDN4/CLIC1/CLIC5/CNGA1/CNGA2/CNGA3/CYBB/GABRA1/GABRA2/GABRA3/GABRA5/GABRB1/GABRB2/GABRG2/GJA3/GJB1/GJB2/GJB6/GJC2/GLRA1/GLRB/GPR89A/ITPR1/ITPR2/ITPR3/KCNA4/KCNAB1/KCNAB2/KCNB2/KCNH1/KCNIP3/KCNIP4/KCNJ12/KCNJ2/KCNJ3/KCNJ5/KCNK1/KCNMA1/KCNQ3/LRRC8C/MIP/MPV17/NCS1/OPRM1/PKD2/RH…	86
BP	GO:0032446	protein modification by small protein conjugation	186/3757	214/4541	0.0552711	0.999998	0.999998	AIMP2/ANAPC10/ANAPC11/ANAPC13/ANAPC16/ANGPT1/ARIH1/ARRDC3/ASB11/ASB15/ASB17/ASB2/ASB3/ASB5/ASB8/ATG3/ATG5/BAG2/BMI1/BRCA1/BUB3/CAND1/CAPN3/CAV1/CCNF/CDC23/CDC26/CDC27/CDC42/CDK5/CHP1/COMMD1/CRBN/CTNNB1/CTU1/DCAF11/DCAF12/DCAF15/DCAF16/DCAF4/DCUN1D3/DCUN1D5/DDA1/DDB1/DDB2/DDRGK1/DERL1/DNAJA1/ELOC/ERCC8/FBXL12/FBXL15/FBXL2/FBXL21/FBXL22/FBXL5/FBXO2/FBXO25/FBXO6/FBXO7/FBXO9/FBXW7/FEM1A/FEM1C/FKBP1A/…	186
CC	GO:0005798	Golgi-associated vesicle	23/3871	24/4711	0.0552867	0.525294	0.507338	ADAM10/AP1S1/AP1S2/APP/ARCN1/CCDC115/CLINT1/CLTA/CLTB/COPA/COPB2/COPE/COPG1/COPZ1/GPR89A/ITM2B/KDELR1/KDELR2/PI4KA/RAB27B/SLC2A4/SPG21/TMED10	23
CC	GO:0005901	caveola	23/3871	24/4711	0.0552867	0.525294	0.507338	ADRA1A/AQP1/CAV1/CAV2/CAV3/CAVIN3/CAVIN4/CTNNB1/F2R/FXYD1/HTR2A/KCNMA1/LAMP1/LDLR/LIPE/MAPK1/NEU3/NOS3/PLPP2/PTGIS/SELE/SLC8A1/VAMP2	23
BP	GO:0045597	positive regulation of cell differentiation	124/3757	141/4541	0.0561454	0.999998	0.999998	ACVR2A/ADIPOQ/AGT/AGTR1/ANXA1/AP3B1/AURKA/BLOC1S6/BMP4/BRINP1/BSP3/BSP5/BTG1/CAMK2B/CAPRIN1/CAV3/CEBPB/CLDN5/CLIC1/CMKLR1/COL1A1/CPNE1/CREB1/CREBL2/CSF2/CTNNB1/CTNNBIP1/CXCL9/DHX36/EDN1/EMP2/FADD/FGF2/FOS/FRZB/GATA3/GATA5/GDF6/GPC1/GPR68/HES1/HEYL/HMGB2/HOXB4/IFNG/IGFBP3/IL15/IL17A/IL2/IL34/IL6/IL7/ILK/IMPACT/INHBA/INS/INSM1/ISG15/JUNB/LOXL2/LPL/LTF/MAMSTR/MEDAG/MEF2C/MMP14/MSR1/MTCH2/MTURN/MUSTN…	124
CC	GO:0062023	collagen-containing extracellular matrix	37/3871	40/4711	0.0563808	0.525294	0.507338	ADAMTS2/ANXA2/CLU/COCH/COL11A1/COL11A2/COL17A1/COL2A1/COL4A1/COL4A2/COL4A4/DCN/ELN/F3/FBLN5/FBN1/FMOD/GPC1/IMPG1/LOXL2/LUM/MGP/NDP/OMD/PRELP/RARRES2/RELL2/SFRP1/SPARC/THBS4/TINAG/VCAN/VWA1/VWF/WNT2/ZP2/ZP3	37
CC	GO:0031965	nuclear membrane	68/3871	76/4711	0.057112	0.525294	0.507338	ADRA1A/ALOX5AP/AMBP/ANXA4/APEH/AQP1/ARL6IP6/ATP1B4/BCL2/CCND1/CCND2/CDK4/CLCC1/CLIC1/CNEP1R1/CPNE1/CPTP/CUEDC2/DHCR7/DNAJB12/DNAJB14/GLE1/GRK5/HAX1/ITPRIP/KCNH1/KLHDC2/LTC4S/MACO1/MFSD10/MINDY3/MRPS14/MX1/NEMP1/NR4A1/NRM/NUP93/NUTF2/PAFAH1B1/PLCB1/PLD6/PLPP6/PLRG1/PSEN2/PTGDS/PTGS2/RANBP2/RNF13/SCRN1/SEPHS1/SHISA5/SIGMAR1/SMAD1/SPAST/SUMO1/SUN3/SURF4/TBC1D20/TERB2/TMEM120A/TMEM120B/TMEM18/TMEM201…	68
BP	GO:0015850	organic hydroxy compound transport	45/3757	49/4541	0.0575576	0.999998	0.999998	ABCA4/ACTB/ADIPOQ/APOA1/APOA2/APOC3/APOE/AQP1/AQP2/AQP3/ARL8B/ARV1/CARTPT/CAV1/CD36/DTNBP1/EEPD1/GH1/INS/LDLR/LIPC/LPCAT3/MSR1/MTTP/NAXE/NMB/NR1H2/NR1H3/RAB3B/SCARB1/SCP2/SERAC1/SLC16A1/SLC22A1/SLC51A/SLC51B/SLC5A11/SLC5A12/SLC6A2/SLC6A3/SLC6A4/SNCA/STRA6/STX1A/VPS4B	45
BP	GO:0060047	heart contraction	45/3757	49/4541	0.0575576	0.999998	0.999998	ADRA1A/AGT/APLN/ATG5/ATP1A2/ATP2A1/ATP2B4/CAV1/CAV3/CDC42/CHRM2/CSRP3/CXADR/DNM1L/EDN1/EDN2/EDNRA/EDNRB/EXT1/FKBP1B/GAA/GLRX3/GPX1/GRK2/JUP/KCNJ2/KCNJ5/MAP2K6/MEF2A/MYL2/NPPA/PIK3CA/SCN1B/SCN4B/SLC8A1/SNTA1/SOD1/SPX/STC1/TGFB2/TMEM38A/TMEM38B/TNNC1/VEGFB/ZC3H12A	45
BP	GO:0000381	regulation of alternative mRNA splicing, via spliceosome	15/3757	15/4541	0.0579756	0.999998	0.999998	EIF4A3/MAGOH/MYOD1/NSRP1/PTBP1/RBM4/RBM5/RBM8A/RBMXL2/RNPS1/SAP18/SMU1/SRSF2/SRSF6/TRA2B	15
BP	GO:0006949	syncytium formation	15/3757	15/4541	0.0579756	0.999998	0.999998	ADAMTS5/CAV3/CD53/CD81/CD9/CXCL10/CXCL9/EHD1/ERCC1/FLOT1/ITGB1/MYOG/RIPOR2/SBNO2/TMEM182	15
BP	GO:0019935	cyclic-nucleotide-mediated signaling	15/3757	15/4541	0.0579756	0.999998	0.999998	ADCY1/ADCYAP1/ADORA2B/AQP1/CGAS/DEFB1/GNAI1/GNAS/GUCY1A1/GUCY1B1/OPRM1/PDE2A/POMC/PRKG1/RAPGEF2	15
BP	GO:2000781	positive regulation of double-strand break repair	15/3757	15/4541	0.0579756	0.999998	0.999998	ACTB/ACTR2/BCL7B/KMT5B/MMS19/MRNIP/OOEP/PARP1/RBBP8/SLF1/SMARCD1/SMARCD2/VPS72/WDR48/WRAP53	15
BP	GO:0071805	potassium ion transmembrane transport	31/3757	33/4541	0.058707	0.999998	0.999998	AQP1/ATP1B3/CAV1/CCDC51/CRBN/DPP6/GNB2/IGF1/KCNA4/KCNAB1/KCNAB2/KCNB2/KCNH1/KCNIP3/KCNIP4/KCNK1/KCNMA1/KCNMB1/KCNQ3/KCNRG/NPPA/PKD2/SLC17A6/SLC17A7/SLC1A3/SNAP25/SUMO1/TMEM175/TMEM38A/TMEM38B/VAMP2	31
BP	GO:0030163	protein catabolic process	185/3757	213/4541	0.058748	0.999998	0.999998	ABHD10/ADAM10/AKIRIN2/ALAD/ANAPC10/ANAPC11/ARRB1/ASB2/ASCC3/AURKA/BAG2/BNIP3/BNIP3L/CAPN3/CAV1/CCDC115/CCDC47/CCNF/CD81/CDC26/CELA1/CHMP2B/CHMP4A/CLU/COMMD1/CRBN/CSNK1D/CSNK2A1/CTNNB1/CTSV/CYLD/DCAF12/DDB1/DDI1/DDRGK1/DERL1/DERL3/DNAJB12/EFNA1/EIF3H/ELOC/ERLIN2/EXT1/FAF2/FAM83D/FAP/FBXL15/FBXL2/FBXL5/FBXO2/FBXO6/FBXO8/FBXO9/FBXW7/FEM1A/FEM1C/FHIT/FOXO1/FYN/GET4/GPC1/GPX1/HACE1/HMGCR/HPSE/HSP90B1/…	185
BP	GO:0046474	glycerophospholipid biosynthetic process	38/3757	41/4541	0.0591671	0.999998	0.999998	AGPAT1/AGPAT4/ALOX15/APOA1/APOA2/BPNT1/CDS2/CHPT1/DGKA/DPM2/FABP5/FGF2/GPAM/GPAT4/IMPA1/INPP1/MBOAT7/PCYT2/PDGFA/PEMT/PGAP2/PI4KA/PIGB/PIGC/PIGH/PIGL/PIGM/PIGS/PIGW/PIGY/PIK3CA/PIK3R1/PISD/PLD2/PTDSS1/SELENOI/SH3YL1/TAMM41	38
BP	GO:0071363	cellular response to growth factor stimulus	100/3757	113/4541	0.0598406	0.999998	0.999998	ACVR1/ACVR2A/AGT/ANKRD1/ASPN/ATP2B4/BMP4/BRMS1/BRMS1L/CAV1/CAV2/CAV3/CCL2/CDKN2B/CEP57/CIB1/CLDN5/COL1A2/COL2A1/COMP/CTNNB1/CXCL8/DCN/DDIT4/DSTYK/EEF1A1/EHD1/EID2/EXT1/FBXL15/FGF1/FGF18/FGF2/FLCN/FOS/FSHB/FST/FYN/GATA3/GATA5/GDF6/GPC1/HES1/HEYL/HGS/HPGD/HRG/HSPA5/HSPB1/HTRA2/HYAL1/IBSP/IL4/ILK/ITGB1BP1/JCAD/MEF2C/MEN1/MSTN/MT3/NR4A1/NRROS/PBLD/PIK3CA/PIN1/PLCG1/PRKCB/RACK1/RAF1/RAP1A/RAPGEF2/RPS6…	100
BP	GO:0048858	cell projection morphogenesis	70/3757	78/4541	0.0603378	0.999998	0.999998	ADCY1/AFG3L2/ALCAM/ARPIN/ATL1/AURKA/B4GAT1/BDNF/CAMK2B/CAPRIN1/CCK/CD44/CDC42/CDK5/CDK5R1/CHN1/CNP/CPNE1/CTNNB1/CYFIP1/DBNL/DHX36/DNM2/DPYSL2/DRAXIN/DTNBP1/EDN1/EDN2/EDNRA/EFNA1/ENPP2/EXT1/FLOT1/FYN/GDI1/GPM6A/IMPACT/LGI1/LHX9/LLGL1/MEF2A/MOV10/MT3/NEFL/NFIB/PACSIN1/PQBP1/PTN/RAB3A/RAPGEF2/SCN1B/SDC2/SEMA3C/SNX1/SNX2/SPART/SPAST/SSNA1/STK25/STXBP1/TBCE/TMEM106B/TMEM108/TUBB3/UBB/USP33/VIL1/WASF1/…	70
BP	GO:0120039	plasma membrane bounded cell projection morphogenesis	70/3757	78/4541	0.0603378	0.999998	0.999998	ADCY1/AFG3L2/ALCAM/ARPIN/ATL1/AURKA/B4GAT1/BDNF/CAMK2B/CAPRIN1/CCK/CD44/CDC42/CDK5/CDK5R1/CHN1/CNP/CPNE1/CTNNB1/CYFIP1/DBNL/DHX36/DNM2/DPYSL2/DRAXIN/DTNBP1/EDN1/EDN2/EDNRA/EFNA1/ENPP2/EXT1/FLOT1/FYN/GDI1/GPM6A/IMPACT/LGI1/LHX9/LLGL1/MEF2A/MOV10/MT3/NEFL/NFIB/PACSIN1/PQBP1/PTN/RAB3A/RAPGEF2/SCN1B/SDC2/SEMA3C/SNX1/SNX2/SPART/SPAST/SSNA1/STK25/STXBP1/TBCE/TMEM106B/TMEM108/TUBB3/UBB/USP33/VIL1/WASF1/…	70
MF	GO:0015079	potassium ion transmembrane transporter activity	24/3255	25/3911	0.0607351	0.787993	0.774672	AQP1/ATP1A1/CCDC51/KCNA4/KCNAB1/KCNAB2/KCNB2/KCNH1/KCNIP3/KCNIP4/KCNJ12/KCNJ2/KCNJ3/KCNJ5/KCNK1/KCNMA1/KCNQ3/PKD2/SLC17A6/SLC17A7/SNAP25/TMEM175/TMEM38A/TMEM38B	24
BP	GO:0099177	regulation of trans-synaptic signaling	51/3757	56/4541	0.0612958	0.999998	0.999998	ABHD6/ACTN1/ADCY1/ADIPOQ/ADORA2B/ADRB2/ARF1/ATAD1/ATF4/BACE1/CCL2/CDK5/CHRM2/CHRNA5/CPLX2/DNM1/DTNBP1/EDN1/FABP5/FBXO2/FLOT1/FYN/HOMER1/INA/KCTD13/LGI1/MAPK1/MEF2C/NEFL/PAIP2/PFN2/PICK1/PPP3CA/PPP3R1/PRKACA/PRKCB/PTN/RAB5A/RAP1A/SCT/SLC1A3/SLC38A2/SLC4A10/SNAP25/SNCA/SYP/SYT1/TMEM108/TPRG1L/YWHAG/YWHAH	51
CC	GO:0035770	ribonucleoprotein granule	49/3871	54/4711	0.0623198	0.525294	0.507338	ACTB/AGO2/AGO3/ASZ1/CAPRIN1/CASC3/CDC42/CDK9/CNOT7/CNOT9/CTSH/DAZAP2/DDX1/DDX25/DDX4/DHX30/DHX36/DHX9/EIF2S1/EIF3B/EIF4E/G3BP1/GRB7/HAX1/HSF1/INA/LSM14A/MAEL/MCRIP1/MOV10/NFKBIZ/OGFOD1/PNRC2/PQBP1/PSMA2/PSMA4/PSMA6/PSMC2/RBM4/SMN2/SUMO1/TDRD5/TDRD7/TRIM71/TUBB/VCP/YBX1/YTHDF2/ZC3H12A	49
MF	GO:0003678	DNA helicase activity	15/3255	15/3911	0.0633274	0.787993	0.774672	ASCC3/CHD1L/CHTF8/DHX36/DHX9/DNA2/ERCC2/ERCC3/G3BP1/MCM6/MCM7/RAD51/RFC2/RFC3/RTEL1	15
BP	GO:0045893	positive regulation of DNA-templated transcription	238/3757	276/4541	0.0634624	0.999998	0.999998	ACTN4/ACTR2/ACTR3/ACVR2A/ADCYAP1/ADRB2/AGT/AKIRIN2/ANKRD1/AP3B1/APEX1/ARID5B/ARL2BP/ARNT/ATF4/BATF/BMP4/BRCA1/BUD31/CAPN3/CARF/CAVIN4/CCDC124/CCNT1/CD81/CDC5L/CDK9/CEBPA/CELA1/CEP290/CHUK/CHURC1/CNOT7/CNOT9/COL1A1/CREB1/CREB3/CREB3L3/CREBL2/CRX/CSRP3/CTBP2/CTNNB1/DBP/DCN/DDX39B/DHX36/DHX9/DMRT1/DNAJC2/EDF1/EDN1/EGR1/ELF1/ELL3/ENY2/EPO/ERCC1/ESR1/ESR2/ETV1/ETV6/F2R/FADD/FANK1/FGF1/FLCN/FOS/FOXA3/F…	238
BP	GO:1903508	positive regulation of nucleic acid-templated transcription	238/3757	276/4541	0.0634624	0.999998	0.999998	ACTN4/ACTR2/ACTR3/ACVR2A/ADCYAP1/ADRB2/AGT/AKIRIN2/ANKRD1/AP3B1/APEX1/ARID5B/ARL2BP/ARNT/ATF4/BATF/BMP4/BRCA1/BUD31/CAPN3/CARF/CAVIN4/CCDC124/CCNT1/CD81/CDC5L/CDK9/CEBPA/CELA1/CEP290/CHUK/CHURC1/CNOT7/CNOT9/COL1A1/CREB1/CREB3/CREB3L3/CREBL2/CRX/CSRP3/CTBP2/CTNNB1/DBP/DCN/DDX39B/DHX36/DHX9/DMRT1/DNAJC2/EDF1/EDN1/EGR1/ELF1/ELL3/ENY2/EPO/ERCC1/ESR1/ESR2/ETV1/ETV6/F2R/FADD/FANK1/FGF1/FLCN/FOS/FOXA3/F…	238
CC	GO:0034705	potassium channel complex	14/3871	14/4711	0.0636967	0.525294	0.507338	CCDC51/DPP6/KCNA4/KCNAB1/KCNAB2/KCNB2/KCNH1/KCNIP3/KCNJ2/KCNJ3/KCNJ5/KCNK1/KCNMA1/KCNQ3	14
MF	GO:0008047	enzyme activator activity	78/3255	87/3911	0.0637769	0.787993	0.774672	ABR/ACAP1/ADRM1/AGFG1/ALOX5AP/ALS2CL/APOA2/APOC2/ARHGAP15/ARHGAP36/ARHGDIA/ARHGDIB/ARHGDIG/ARL1/ASAP1/BMI1/CAB39/CAV1/CCL3/CCL8/CCNT1/CD40LG/CD79A/CDC42EP2/CDK5R1/CLPS/CTSH/DAD1/DAZAP2/DLC1/DPM3/EED/ELMOD1/ELMOD2/ETAA1/FBXW7/FGL2/FLCN/FYN/GAPVD1/GDI1/GDI2/GHRL/GNAS/GUCA1A/IGFBP3/LAMTOR3/LLGL1/LTC4S/LTF/MAP2K6/MGST2/MLST8/MT3/PEX12/PHACTR4/PIK3CA/PIK3R1/PLCB1/PSME4/RACK1/RAF1/RAPGEF2/RASA1/RASA3/R…	78
CC	GO:0042175	nuclear outer membrane-endoplasmic reticulum membrane network	265/3871	310/4711	0.0641716	0.525294	0.507338	ABHD12/AGPAT1/AGPAT4/ALOX5AP/APOO/ARL6IP5/ARV1/ASPH/ATG9A/ATL1/ATP2A1/ATP6AP1/ATP6AP2/BAX/BCAP29/BCL2/BECN1/BSCL2/CAMK2B/CAMK2D/CARD19/CASP4/CCDC47/CERS2/CFTR/CHRM3/CISD2/CLCC1/CLPTM1L/CLSTN3/CNEP1R1/CPTP/CREB3/CREB3L3/CYP19A1/CYP2E1/CYP2U1/CYP51A1/DAD1/DDOST/DDRGK1/DEGS2/DERL1/DGAT2/DHCR7/DHRS7B/DHRS7C/DHRS9/DNAJB12/DNAJC14/DPM2/DRD1/DSE/DTNBP1/EIF5A/EMC10/EMC2/EMC3/EMC6/EMC7/EMC8/ERAP2/EXT1/EXT…	265
CC	GO:0098984	neuron to neuron synapse	36/3871	39/4711	0.0642012	0.525294	0.507338	ABHD17A/ABHD17C/ADAM10/ADCY1/ARF1/ARHGEF9/AURKA/BACE1/CABP1/CALB1/CAMK2N1/CDK5/CDK5R1/CRIPT/CTNNB1/DNM2/DTNBP1/FABP5/FYN/GNG3/KCNH1/KPNA1/LIN7A/LIN7B/LRRC7/NCS1/PICK1/PPP3R1/RNF112/RPL12/RPL38/RPS25/SIGMAR1/SYNDIG1/TMEM108/YWHAH	36
CC	GO:0099572	postsynaptic specialization	36/3871	39/4711	0.0642012	0.525294	0.507338	ABHD17A/ABHD17C/ADAM10/ADCY1/ARF1/ARHGEF9/AURKA/CABP1/CAMK2N1/CDK5/CDK5R1/CHRNB1/CHRND/CRIPT/CTNNB1/DNM2/DTNBP1/FABP5/FYN/GNG3/KCNH1/KPNA1/LHFPL4/LIN7A/LIN7B/LRRC7/LRRTM1/NCS1/PICK1/RNF112/RPL12/RPL38/RPS25/SIGMAR1/SYNDIG1/TMEM108	36
CC	GO:0098802	plasma membrane signaling receptor complex	22/3871	23/4711	0.0649848	0.525294	0.507338	ABHD6/ACVR1/CACNG3/CD79A/CHRNA3/CHRNA5/CHRNA7/CHRNB1/CHRND/CSF2/GNAT1/HTRA2/IL12RB2/ITGAL/ITGAV/ITGB1/ITGB2/ITGB5/ITGB6/RHO/TGFBR1/TRAF6	22
BP	GO:0006813	potassium ion transport	37/3757	40/4541	0.067038	0.999998	0.999998	AQP1/ATP1B3/ATP1B4/CAV1/CCDC51/CRBN/DPP6/FXYD1/FXYD2/GNB2/IGF1/KCNA4/KCNAB1/KCNAB2/KCNB2/KCNH1/KCNIP3/KCNIP4/KCNJ12/KCNJ2/KCNK1/KCNMA1/KCNMB1/KCNQ3/KCNRG/NPPA/PKD2/SLC17A6/SLC17A7/SLC1A3/SNAP25/SUMO1/TMEM175/TMEM38A/TMEM38B/VAMP2/VPS4B	37
BP	GO:0006357	regulation of transcription by RNA polymerase II	253/3757	294/4541	0.0671259	0.999998	0.999998	ABT1/ACTR2/ACTR3/ACVR2A/ADCYAP1/ADRB2/AEBP2/AKIRIN2/ALX4/ANXA4/AP3B1/ARNT/ASCL2/ATF4/ATP2B4/AURKB/BATF/BHLHE40/BMP4/BRCA1/BRD2/BUD31/C1QBP/CARF/CAV1/CAVIN4/CCND1/CCNT1/CD81/CDC5L/CDK12/CDK13/CDK9/CEBPA/CEBPB/CELA1/CHUK/CKS2/CNOT7/CREB1/CREB3/CREB3L3/CRX/CRYM/CSRP3/CTNNB1/CTNNBIP1/CXXC5/DBP/DCN/DHX36/DHX9/DMRT1/DNAJC17/E2F6/E2F7/E2F8/EDN1/EDNRB/EFNA1/EGR1/EID2/ELF1/ELL3/ELP3/ELP4/EPO/ERCC1/ESR1/ES…	253
BP	GO:0001659	temperature homeostasis	30/3757	32/4541	0.0673409	0.999998	0.999998	ABHD6/ACADVL/ADRB2/ALPL/ARRDC3/CAV1/CMKLR1/DIO2/EDN2/EGR1/FABP5/FLCN/GATM/GPX1/IL13/IL15/IL1A/IL1B/LGR4/MAP2K6/NAPEPLD/NR1D1/NR1H2/NR1H3/OXT/OXTR/PTGES/STAT3/UCP1/UCP2	30
BP	GO:0003014	renal system process	30/3757	32/4541	0.0673409	0.999998	0.999998	ABCG2/ADIPOQ/AGT/AGTR1/AQP1/AQP2/AQP3/ATP6V1B1/BMP4/CHRNA3/CLDN4/EDN1/EDNRA/EDNRB/EMP2/F2R/F2RL1/GH1/HAS2/KCNMA1/KLHL3/LGMN/NPR3/PPP3CA/RHOA/RHPN2/SERPINF2/SLC22A6/SPX/STC1	30
BP	GO:0032101	regulation of response to external stimulus	199/3757	230/4541	0.0676826	0.999998	0.999998	ABCC1/ADAM10/ADIPOQ/ADORA2B/AHSG/AIF1/AIPL1/AKIRIN2/ALOX15/ANGPT2/ANXA1/AP3B1/APOA1/ATG5/BBS4/C1QBP/C3/CAMK2N1/CAPN3/CARTPT/CASP4/CASP6/CAV1/CCL2/CCL3/CCL5/CD14/CD200R1L/CD81/CD9/CDC37/CGAS/CLDN3/CLPB/CNOT7/COCH/COLEC12/CREB3/CSN2/CXCL10/CXCL17/CXCL8/CYLD/DNASE1/DNM1L/DPP4/EDN2/ELMOD2/ENPP3/ENPP4/ESR1/F12/F2/F2R/F2RL1/F7/FABP4/FADD/FEM1A/FGF1/FGF2/FGL2/FKBP1B/FLOT1/FNDC4/FUT7/GATA3/GHRL/GPR108/GP…	199
MF	GO:0035091	phosphatidylinositol binding	45/3255	49/3911	0.0680174	0.787993	0.774672	ALOX15/ARRB1/ARRB2/CGAS/DPEP1/EXOC8/GOLPH3L/GRB7/HGS/ITPR1/KCNH1/KCNJ2/KRIT1/LAPTM4B/MAPKAP1/MTM1/MYO10/NCF1/PFN2/PHLDA2/PLA2G4A/PLCB1/PLCD1/PLCZ1/PLD2/PLEKHA8/PXDC1/RNF34/RUBCNL/SCIN/SNX1/SNX10/SNX11/SNX15/SNX2/SNX20/SNX27/SNX29/SNX4/SNX5/SNX8/VIL1/VPS36/WDFY1/ZFYVE26	45
BP	GO:0050804	modulation of chemical synaptic transmission	50/3757	55/4541	0.0683139	0.999998	0.999998	ABHD6/ACTN1/ADCY1/ADIPOQ/ADORA2B/ADRB2/ARF1/ATAD1/ATF4/BACE1/CCL2/CDK5/CHRM2/CHRNA5/CPLX2/DNM1/DTNBP1/EDN1/FBXO2/FLOT1/FYN/HOMER1/INA/KCTD13/LGI1/MAPK1/MEF2C/NEFL/PAIP2/PFN2/PICK1/PPP3CA/PPP3R1/PRKACA/PRKCB/PTN/RAB5A/RAP1A/SCT/SLC1A3/SLC38A2/SLC4A10/SNAP25/SNCA/SYP/SYT1/TMEM108/TPRG1L/YWHAG/YWHAH	50
BP	GO:0007600	sensory perception	104/3757	118/4541	0.0689724	0.999998	0.999998	ABCA4/AIPL1/AQP1/ATP6V1B1/BBS4/CABP1/CCL2/CCL3/CD36/CDHR1/CDK5/CDKN2D/CLIC5/CLN5/CNGA1/CNGA2/CNGA3/CNGB1/COL1A1/COL2A1/CRX/CRYAA/CRYM/DRAM2/EPYC/F2R/FABP5/FXN/FYN/GABRA5/GJA3/GJB2/GJB6/GJD2/GLRA1/GLRB/GNAT1/GNAT2/GNAT3/GPR171/GPX1/GRAP/GRK1/GRK7/GUCA1A/GUCA1B/GUCY2D/GUCY2F/HEXA/IMPG1/KCNMA1/KIT/LRAT/LUM/MC1R/MIP/MYO1A/MYO6/NMB/NPY1R/OPA3/OPN1LW/OPRK1/OPRM1/PDC/PDE6A/PDE6B/PDE6G/PDE6H/PRMT7/PRPH2/…	104
BP	GO:0070848	response to growth factor	104/3757	118/4541	0.0689724	0.999998	0.999998	ACVR1/ACVR2A/AGT/AKT1/ANKRD1/ASPN/ATP2B4/BMP4/BRMS1/BRMS1L/CAV1/CAV2/CAV3/CCL2/CDKN2B/CEP57/CIB1/CLDN5/COL1A2/COL2A1/COMP/CTNNB1/CXCL8/DCN/DDIT4/DSTYK/EEF1A1/EHD1/EID2/EXT1/FBXL15/FGF1/FGF18/FGF2/FLCN/FNDC4/FOS/FSHB/FST/FYN/GATA3/GATA5/GDF6/GPC1/HES1/HEYL/HGS/HPGD/HRG/HSPA5/HSPB1/HTRA2/HYAL1/IBSP/IL4/ILK/ITGB1BP1/JCAD/MAPK1/MEF2C/MEN1/MSTN/MT3/NR4A1/NRROS/PBLD/PIK3CA/PIN1/PLCG1/PRKCB/RACK1/RAF1/R…	104
BP	GO:0000768	syncytium formation by plasma membrane fusion	14/3757	14/4541	0.070119	0.999998	0.999998	ADAMTS5/CAV3/CD53/CD81/CD9/CXCL10/CXCL9/EHD1/FLOT1/ITGB1/MYOG/RIPOR2/SBNO2/TMEM182	14
BP	GO:0019835	cytolysis	14/3757	14/4541	0.070119	0.999998	0.999998	C6/C7/C9/CATHL1/LOC781146/LYSB/LYZ/LYZ1/LYZ2/LYZ3/LYZL6/NKG7/PLA2G2A/gzmA	14
BP	GO:0033627	cell adhesion mediated by integrin	14/3757	14/4541	0.070119	0.999998	0.999998	CIB1/DPP4/EFNA1/EXT1/FERMT3/HRG/ITGA5/ITGAV/ITGB1/ITGB1BP1/ITGB6/PLPP3/SNAI2/TGFB2	14
BP	GO:0060425	lung morphogenesis	14/3757	14/4541	0.070119	0.999998	0.999998	AP3B1/BMP4/CDC42/CTNNB1/CTSH/EXT1/MAPK1/NFIB/RDH10/RPL13A/SPRY2/STK40/TCF21/WNT2	14
BP	GO:0140253	cell-cell fusion	14/3757	14/4541	0.070119	0.999998	0.999998	ADAMTS5/CAV3/CD53/CD81/CD9/CXCL10/CXCL9/EHD1/FLOT1/ITGB1/MYOG/RIPOR2/SBNO2/TMEM182	14
BP	GO:0098771	inorganic ion homeostasis	92/3757	104/4541	0.071154	0.999998	0.999998	ACO1/AFG3L2/ALPL/ANXA5/ANXA6/AP3B1/ATG5/ATP2A1/ATP2B4/ATP2C1/ATP6AP1/ATP6V0A2/ATP6V0D1/ATP6V1B1/ATP6V1G1/BDH2/CALB1/CAPN3/CASR/CCDC115/CCDC47/CCL3/CCL8/CCR5/CHRNA7/CKB/COMMD1/COX19/CSRP3/CXCL10/CXCL11/CXCL9/CYB561A3/DHRS7C/DRD1/EDN1/EDNRA/EDNRB/ENPP3/ERO1A/EXT1/F2R/FBXL5/FECH/FGF2/FKBP1A/FKBP1B/FTMT/GRINA/HCRTR1/HPX/IL1A/ITPR1/ITPR3/KCNMA1/KLHL3/LETM1/LTF/MAIP1/MICU1/MT3/PLN/PRKCB/PTH/RGN/SCARA5/…	92
MF	GO:0004888	transmembrane signaling receptor activity	95/3255	107/3911	0.0715481	0.787993	0.774672	ACKR1/ACKR4/ACVR1/ACVR2A/ADCYAP1R1/ADGRD1/ADGRL1/ADGRL2/ADGRL3/ADORA2B/ADRB2/ADRB3/AGTR1/CALCRL/CASR/CCKBR/CCR5/CD79A/CHRM2/CHRM3/CHRM4/CHRNA3/CHRNA7/CHRNB1/CHRNB4/CHRND/CHRNE/CHRNG/CTSH/CX3CR1/EDNRB/F2R/F2RL1/F2RL2/FSHR/GABRA1/GABRA2/GABRA3/GABRB1/GABRB2/GABRG2/GLRA1/GLRB/GPR158/GPR161/GPR171/GPR183/GPR37L1/GPR68/GPRC5C/HCRTR1/HPGD/HRH1/IFNAR1/IFNAR2/IGF1R/IL12RB2/IL2RG/ITGAL/KIT/LGR4/LGR5/LHCGR…	95
BP	GO:0031399	regulation of protein modification process	241/3757	280/4541	0.0718203	0.999998	0.999998	ACVR2A/ADCYAP1/ADIPOQ/ADRB2/AGT/AIMP2/ANGPT1/APOA1/ARL2BP/ARRB1/ARRDC3/ATG101/ATG13/ATG5/ATP2B4/BAG2/BMI1/BMP4/BRMS1/BUB3/C3/CAB39/CAPN3/CARTPT/CAV1/CAV3/CCND1/CCND2/CCNT1/CD40LG/CD79A/CD81/CDC37/CDCA2/CDK12/CDK5/CDK5R1/CDK9/CDKN2B/CDKN2D/CHI3L1/CHORDC1/CHP1/CHTOP/CIB1/CKS1B/CKS2/CLDN3/CNEP1R1/CNOT7/CNOT9/COMMD1/CREBL2/CSF2/CSN2/CTNNB1/DAZAP2/DCUN1D3/DCUN1D5/DDIT4/DDRGK1/DERL1/DNAJA1/DNAJC3/DUSP6…	241
MF	GO:0008233	peptidase activity	136/3255	155/3911	0.0731259	0.787993	0.774672	ACE2/ADAM10/ADAM2/ADAMTS4/ADAMTS5/AFG3L2/AGBL3/AGBL5/APEH/ASRGL1/ATG4A/ATG4B/BACE1/C2/CAPN1/CAPN2/CAPN3/CAPNS1/CASP3/CASP4/CASP6/COPS6/CPNE1/CPQ/CTSC/CTSH/CTSV/CYLD/DDI1/DNPEP/DPEP1/DPP4/DPP6/ECE1/ECE2/EIF3H/ENPEP/F10/F11/F2/F3/F7/F9/FAP/FGL2/FURIN/GGH/GGT6/GZMB/HGF/HTRA1/HTRA2/HTRA4/IDE/KDM8/KLKB1/LACTB/LAP3/LGMN/LOC784768/LONP1/LONP2/LTA4H/LTF/METAP2/MINDY1/MINDY2/MINDY3/MINDY4/MMP1/MMP13/MMP14…	136
BP	GO:0010557	positive regulation of macromolecule biosynthetic process	283/3757	330/4541	0.0735886	0.999998	0.999998	ACTN4/ACTR2/ACTR3/ACVR2A/ADCYAP1/ADRB2/AGT/AKIRIN2/ANKRD1/AP3B1/APEX1/ARID5B/ARL2BP/ARNT/ATF4/BATF/BMP4/BRCA1/BUD31/C1QBP/CAPN3/CARF/CAVIN4/CCDC124/CCNT1/CCT2/CCT3/CCT6A/CCT7/CD81/CDC5L/CDK9/CEBPA/CELA1/CEP290/CHP1/CHTF8/CHUK/CHURC1/CNOT7/CNOT9/COA3/COL1A1/CREB1/CREB3/CREB3L3/CREBL2/CRX/CSRP3/CTBP2/CTNNB1/DBP/DCN/DDX39B/DHX36/DHX9/DMRT1/DNAJC2/DNAJC3/EDF1/EDN1/EGR1/EIF3D/EIF4A3/EIF5A/EIF6/ELF1/EL…	283
BP	GO:0034502	protein localization to chromosome	22/3757	23/4541	0.0736721	0.999998	0.999998	AURKB/BUB3/CCT2/CCT3/CCT6A/CCT7/CDK1/CDK9/ESR1/HASPIN/HDAC8/MCM8/MRNIP/MSH2/PIH1D1/PLK1/RAD21/SLF1/SPDL1/TERF2IP/VCP/VRK1	22
BP	GO:0072009	nephron epithelium development	22/3757	23/4541	0.0736721	0.999998	0.999998	ADIPOQ/AGT/AQP1/BMP4/CALB1/CTNNB1/CTNNBIP1/EDNRA/EDNRB/EXT1/FGF1/FGF2/GATA3/HES1/HEYL/ILK/KLHL3/LGR4/MEF2C/OSR1/TCF21/TMEM59L	22
BP	GO:0006886	intracellular protein transport	137/3757	157/4541	0.074109	0.999998	0.999998	ADIPOQ/AKIRIN2/AP1M2/AP1S1/AP1S2/AP2A2/AP2B1/AP2M1/AP2S1/AP3B1/AP3M1/AP3S1/AP4M1/APOD/ARL6/ATP6AP1/BCAP29/BMP4/CABP1/CACNG3/CD81/CDK5/CDK5R1/CEP290/CHCHD4/CHMP4A/CHP1/CIB1/CLTA/CLTB/COG7/COPA/COPB1/COPG1/DERL1/EHD1/ERGIC3/FAF2/FBXO7/FBXW7/FIS1/FYN/GDAP1/GDI1/GET4/GRK2/HGS/HIKESHI/HSP90B1/HSPA1L/HSPA5/HSPA9/HSPB1/IFNG/IFT27/INSIG1/ITGB1BP1/JUP/LONP2/MAIP1/MFF/MGARP/MON1A/NCF1/NDUFA13/NUTF2/OAZ1/PD…	137
BP	GO:0033554	cellular response to stress	351/3757	411/4541	0.0741661	0.999998	0.999998	ABRAXAS1/ACTB/ACTR2/AIF1/AIFM2/AK4/AKIRIN2/ALB/ALKBH3/ALKBH8/ALOX15/ANKRD1/ANKZF1/APEX1/APLF/APOD/AQP1/AQP2/AQP3/ARL6IP5/ASCC3/ASF1A/ASNS/ATF4/ATG13/ATG5/ATP2A1/AUNIP/BABAM1/BABAM2/BATF/BAX/BCCIP/BCL7B/BECN1/BMP4/BRCA1/BRF2/CAPN3/CARTPT/CASR/CAT/CAV1/CAV3/CCDC47/CCND1/CDC37/CDC5L/CDK9/CDKN2D/CEBPB/CENPS/CENPX/CFTR/CGAS/CHAF1A/CHCHD6/CHD1L/CHORDC1/CINP/CLU/COPS3/CREB3/CREB3L3/CTNNB1/CXCL8/CYLD/DCT…	351
BP	GO:0014070	response to organic cyclic compound	120/3757	137/4541	0.0748859	0.999998	0.999998	ABAT/ABHD2/ACTB/ADCY1/ADORA1/ALPL/ANXA1/AQP1/ARL6IP5/ATP1A2/ATP2B4/BMP4/CAV1/CAV2/CCL2/CCL3/CCR5/CDK5/CDKN2D/CFTR/CHRM2/CNOT9/COLEC12/CSN1S1/CSN1S2/CSN2/CSN3/CTNNB1/DDIT4/DDRGK1/DHX36/DHX9/DNAJA1/DRD1/DTNBP1/EGR1/ESR1/ESR2/FDX1/FIBIN/FKBP1A/FKBP1B/FLOT1/GABRB1/GABRB2/GABRG2/GH1/GNAI1/GNB1/GNG2/GOT1/HEYL/HMGB2/HOMER1/HRH1/HSP90B1/HTR2A/ID3/IL6/IMPACT/IRF3/JUP/KANK2/LALBA/LY6D/MAPK1/MEF2C/MGARP/MSN…	120
BP	GO:0043069	negative regulation of programmed cell death	159/3757	183/4541	0.0749366	0.999998	0.999998	AIFM2/AIPL1/AKT1/ALB/ANGPT1/APIP/AQP1/ASNS/ATAD3A/ATG5/AURKA/AURKB/BABAM2/BCL2/BCL2A1/BIRC5/BMI1/BMP4/CAAP1/CAPN3/CAV1/CCL2/CCL5/CCND2/CDK1/CDKN2D/CFDP1/CIAPIN1/CIB1/CKMT1A/CLU/COL2A1/COMP/CREB3/CRYAB/CSF2/CSNK2A1/CTH/CTNNB1/CTSH/DAD1/DCPS/DNAJA1/DNAJC5/DPEP1/DSTYK/EFNA1/EPO/F2R/FABP1/FADD/FAIM2/FHL2/FSTL1/FXN/GABRA5/GATA3/GCLM/GH1/GHRL/GPX1/GRINA/GRK5/HAX1/HMGB2/HSP90B1/HSPA5/HSPB1/IFI6/IGF1/IGF…	159
MF	GO:0016887	ATP hydrolysis activity	76/3255	85/3911	0.0758448	0.787993	0.774672	ABCA4/AFG3L2/ALPL/ASCC3/ATAD1/ATAD3A/ATP1A1/ATP1A2/ATP2A1/ATP2B4/ATP2C1/ATP5F1B/ATP6V1G1/ATP6V1G2/ATP8A1/ATP8A2/ATP9B/CCT2/CCT3/CCT6A/CCT6B/CCT7/CCT8/CFTR/CHD1L/DDX1/DDX19A/DDX25/DDX27/DDX39B/DDX4/DDX55/DDX56/DHX30/DHX36/DHX38/DHX9/DNA2/EIF4A2/EIF4A3/ERCC2/ERCC3/ERCC6L/G3BP1/HSP90AA1/HSP90B1/HSPA5/LONP1/LONP2/MCM3/MCM5/MCM6/MCM7/MCM8/MCM9/MOV10/MSH2/NTPCR/ORC1/PFN2/PSMC2/PSMC4/PSMC5/PSMC6/RFC2/RT…	76
BP	GO:0008217	regulation of blood pressure	36/3757	39/4541	0.0758448	0.999998	0.999998	ADH5/ADIPOQ/AGT/AGTR1/APLN/ATP1A2/BBS4/CARTPT/COL1A2/CSN2/DDAH1/EDN1/EDNRA/EDNRB/EMP2/ENPEP/EXT1/F2R/F2RL1/GPR37L1/ID2/NCALD/NPPA/NPR3/NPY/NPY1R/OXTR/POMC/PTGS1/PTGS2/QRFP/RHOA/SERPINF2/SOD1/SPX/UTS2R	36
BP	GO:0050679	positive regulation of epithelial cell proliferation	36/3757	39/4541	0.0758448	0.999998	0.999998	AGTR1/AKT1/B4GALT1/BMP4/CAV2/CCL11/CCL5/CDC42/CLDN1/CTNNB1/EMC10/F3/FGF2/FGFBP1/HMGB2/HYAL1/INS/MYDGF/NME1/NME2/NOD2/NR4A1/ODAM/OSR1/OSR2/PPP1R16B/PRKCA/PTN/PTPRN/SCG2/SFRP1/TGFB1/TGFBR1/VEGFA/WNT2/XBP1	36
MF	GO:0000977	RNA polymerase II transcription regulatory region sequence-specific DNA binding	44/3255	48/3911	0.0759876	0.787993	0.774672	ASCL2/ATF4/BHLHE40/BMI1/CALCOCO1/CDK9/CREB3/CREB3L3/CRX/DHX36/DHX9/E2F7/ELF1/ESR1/ESR2/ETV1/ETV6/FOS/FOXO1/GATA3/GMEB1/GTF2B/HAND1/HES1/INSM1/MEF2A/MEF2C/MYOD1/MYOG/NFYA/NFYC/NR1D1/NR1H3/PPARG/PRMT5/RBBP4/RBMXL2/SNAI2/TBPL1/TCF21/TFAP2A/TP53/XBP1/ZNF750	44
MF	GO:0000987	cis-regulatory region sequence-specific DNA binding	44/3255	48/3911	0.0759876	0.787993	0.774672	ASCL2/ATF4/BHLHE40/BMI1/BRF2/CALCOCO1/CDK9/CREB3/CREB3L3/DHX36/DHX9/DMRT1/E2F7/ELF1/ELL3/ESR1/ESR2/ETV1/ETV6/FOXO1/GATA3/GMEB1/HAND1/HES1/HMGB2/INSM1/MYOD1/MYOG/NFYA/NFYC/NR1D1/NR1H3/PPARG/PRMT5/RBBP4/RBMXL2/SNAI2/TCF21/TFAP2A/TFDP1/TP53/UHRF1/XBP1/ZNF750	44
MF	GO:0005249	voltage-gated potassium channel activity	14/3255	14/3911	0.0761452	0.787993	0.774672	KCNA4/KCNAB1/KCNAB2/KCNB2/KCNH1/KCNJ12/KCNJ2/KCNJ3/KCNJ5/KCNK1/KCNMA1/KCNQ3/PKD2/SNAP25	14
MF	GO:0005096	GTPase activator activity	30/3255	32/3911	0.0766564	0.787993	0.774672	ABR/ACAP1/AGFG1/ALS2CL/ARHGAP15/ARHGAP36/ARHGDIA/ARHGDIB/ARHGDIG/ASAP1/CDC42EP2/DLC1/ELMOD1/ELMOD2/FLCN/GAPVD1/GDI1/GDI2/LLGL1/PLCB1/RAPGEF2/RASA1/RASA3/RGS10/RGS16/RGS2/RGS4/TBC1D1/TBC1D2/TBCD	30
CC	GO:0000139	Golgi membrane	126/3871	145/4711	0.0769915	0.601907	0.581331	ADAM10/APOO/ARCN1/ARF1/ARFGAP2/ARFGEF1/ARL1/ARL3/ATG9A/ATL1/ATP2C1/ATP8A2/B4GAT1/BET1L/CAV1/CAV2/CAV3/CHP1/CHPT1/CLCC1/CLSTN3/COG4/COG5/COG6/COG7/COG8/COPA/COPB1/COPB2/COPE/COPG1/COPZ1/CORO7/CREB3/CSNK1A1/CSNK1D/DBNL/DRD2/DSE/ECE2/EMP2/EXT1/EXT2/FUT10/GAL3ST1/GALNT6/GCNT1/GLCE/GOLGA7/GOLPH3L/GOLT1A/GOLT1B/GPR108/GPR89A/HACE1/HAS2/HEPACAM2/IGF2R/ITM2B/KDELR1/KDELR2/LEPROT/LFNG/LLGL1/MGAT4A/MMGT1/M…	126
BP	GO:0050954	sensory perception of mechanical stimulus	29/3757	31/4541	0.0771308	0.999998	0.999998	ATP6V1B1/CDKN2D/CLIC5/COL1A1/COL2A1/CRYM/EPYC/FYN/GABRA5/GJB2/GJB6/GPX1/GRAP/HEXA/KCNMA1/KIT/MYO1A/MYO6/RAB3A/RIPOR2/SLC1A3/SLC52A3/SNAI2/SOBP/SOD1/SPRY2/TFAP2A/TMEM120A/USH1C	29
MF	GO:1901702	salt transmembrane transporter activity	88/3255	99/3911	0.0771838	0.787993	0.774672	ABCG2/ANXA2/ANXA6/AQP1/AQP2/AQP3/AQP4/ATP1A1/ATP2A1/ATP2C1/CACNB1/CACNG1/CCDC51/CFTR/CLCN7/CLDN4/CLIC5/GABRA1/GABRA2/GABRA3/GABRB1/GABRB2/GABRG2/GLRA1/GLRB/ITPR1/ITPR2/ITPR3/KCNA4/KCNAB1/KCNAB2/KCNB2/KCNH1/KCNIP3/KCNIP4/KCNJ12/KCNJ2/KCNJ3/KCNJ5/KCNK1/KCNMA1/KCNQ3/LETM1/MFSD5/MIP/NCS1/OPRM1/PKD2/SCN1B/SCN4B/SCNN1A/SCNN1B/SCNN1G/SLC14A1/SLC16A1/SLC17A6/SLC17A7/SLC1A1/SLC1A3/SLC25A1/SLC25A29/SLC25A4…	88
CC	GO:0097381	photoreceptor disc membrane	13/3871	13/4711	0.0775653	0.601907	0.581331	ABCA4/ATP8A2/GNAT1/GNB1/GNGT1/GRK1/PDE6A/PDE6B/PDE6G/PRKCA/RGS9/RGS9BP/RHO	13
BP	GO:0034599	cellular response to oxidative stress	55/3757	61/4541	0.0781667	0.999998	0.999998	AIF1/AIFM2/ANKZF1/AQP1/ARL6IP5/ATF4/BRF2/CAT/CTNNB1/EDN1/EDNRA/EIF2S1/FABP1/FBXW7/FOS/FOXO1/FXN/GPX1/GSKIP/HSPB1/HTRA2/IL6/IMPACT/LANCL1/LONP1/MAPK1/MAPKAP1/MT3/NFE2L1/NFE2L2/PLA2R1/PPARGC1A/PPIA/PPIF/PRDX3/PRDX5/PRR5L/PYCR1/PYCR2/PYROXD1/RACK1/RHOB/RNF112/ROMO1/SELENOS/SESN2/SIGMAR1/SNCA/SOD1/SOD2/STK25/TP53/TXN/UCP1/ZC3H12A	55
BP	GO:0050801	monoatomic ion homeostasis	113/3757	129/4541	0.082379	0.999998	0.999998	ACO1/AFG3L2/ALPL/ANXA5/ANXA6/AP3B1/ATG5/ATP2A1/ATP2B4/ATP2C1/ATP6AP1/ATP6AP2/ATP6V0A1/ATP6V0A2/ATP6V0C/ATP6V0D1/ATP6V0E2/ATP6V1B1/ATP6V1B2/ATP6V1C1/ATP6V1D/ATP6V1E1/ATP6V1G1/ATP6V1G2/BCL2/BDH2/CA2/CALB1/CAPN3/CASR/CCDC115/CCDC47/CCL3/CCL8/CCR5/CFTR/CHP1/CHRNA7/CKB/CLN5/COMMD1/COX19/CSRP3/CXCL10/CXCL11/CXCL9/CYB561A3/DHRS7C/DRD1/EDN1/EDNRA/EDNRB/ERO1A/EXT1/F2R/FBXL5/FECH/FGF2/FKBP1A/FKBP1B/FTMT/GP…	113
BP	GO:0007520	myoblast fusion	13/3757	13/4541	0.084802	0.999998	0.999998	ADAMTS5/CAV3/CD53/CD81/CD9/CXCL10/CXCL9/EHD1/FLOT1/ITGB1/MYOG/RIPOR2/TMEM182	13
BP	GO:0007595	lactation	13/3757	13/4541	0.084802	0.999998	0.999998	CAV1/CSN2/DRD2/GH1/GHRH/INS/NME1/OAS2/PRL/STAT5A/STAT5B/TNF/XBP1	13
BP	GO:0019748	secondary metabolic process	13/3757	13/4541	0.084802	0.999998	0.999998	AKR1A1/ARL1/ASIP/BDH2/CBR4/CTNS/DCT/DDT/MC1R/PMEL/RAPGEF2/TYR/TYRP1	13
BP	GO:0030330	DNA damage response, signal transduction by p53 class mediator	13/3757	13/4541	0.084802	0.999998	0.999998	ANKRD1/BATF/COPS3/E2F7/KMT5A/PLA2R1/RPL26/SESN2/SMYD2/SNAI2/TP53/USP10/ZNHIT1	13
BP	GO:0031122	cytoplasmic microtubule organization	13/3757	13/4541	0.084802	0.999998	0.999998	CAV3/CEP120/CHP1/CIB1/CRIPT/LIMK2/MAP10/RHOA/SLAIN2/STMN3/TPPP/TUBG1/TUBG2	13
BP	GO:0042311	vasodilation	13/3757	13/4541	0.084802	0.999998	0.999998	ADORA2B/ATG5/CASR/DRD1/EXT1/F2RL1/GPX1/KCNMA1/KNG1/NPPA/PRKG1/SOD1/VAMP2	13
BP	GO:0050806	positive regulation of synaptic transmission	13/3757	13/4541	0.084802	0.999998	0.999998	ADCY1/CCL2/DTNBP1/FLOT1/KCTD13/LGI1/MAPK1/PAIP2/PTN/SLC1A3/SNAP25/SNCA/SYT1	13
BP	GO:0097061	dendritic spine organization	13/3757	13/4541	0.084802	0.999998	0.999998	ARF1/CAMK2B/CAPRIN1/CDC42/CDK5/CDK5R1/DHX36/EFNA1/FYN/HOMER1/PICK1/VPS35/WASL	13
BP	GO:0097352	autophagosome maturation	13/3757	13/4541	0.084802	0.999998	0.999998	ADRB2/ATG5/CALCOCO2/CHMP2B/CHMP4A/PHF23/RUBCNL/SNAP29/STX17/TMEM39A/VAMP8/VCP/VMP1	13
BP	GO:0007179	transforming growth factor beta receptor signaling pathway	35/3757	38/4541	0.0856778	0.999998	0.999998	ACVR1/ASPN/BRMS1/BRMS1L/CAV1/CAV2/CAV3/CDKN2B/CLDN5/COL1A2/EID2/FLCN/FOS/FSHB/HPGD/HSPA5/MEN1/MSTN/NRROS/PBLD/PIN1/SMAD2/SMAD4/SNW1/SPRY1/SPRY2/STRAP/SUDS3/TGFB1/TGFB1I1/TGFB2/TGFBR1/TP53/USP15/WFIKKN2	35
BP	GO:0048771	tissue remodeling	35/3757	38/4541	0.0856778	0.999998	0.999998	ADRB2/ATG5/CARTPT/CAV1/CELA1/CLDN18/CTNNB1/CTSK/DEF8/DRD2/EDNRA/EXT1/F2R/FSHB/GPR137/HOXA3/HRG/IL1A/IL7/LGR4/MC4R/MEF2C/NCDN/PLG/PTN/RSPO3/SEMA3C/SFRP1/SNX10/SPP2/TGFB1/THBS4/TP53/TPP1/TRAF6	35
BP	GO:0009581	detection of external stimulus	21/3757	22/4541	0.085907	0.999998	0.999998	AIPL1/CABP4/CAV3/CSRP3/FECH/FYN/GNA11/GNAT1/GNAT2/GRK1/GUCA1A/JUP/KIT/OPN1LW/PRPH2/RCVRN/REEP6/RGR/RHO/ROM1/TMEM120A	21
BP	GO:0009582	detection of abiotic stimulus	21/3757	22/4541	0.085907	0.999998	0.999998	AIPL1/CABP4/CAV3/CSRP3/FECH/FYN/GNA11/GNAT1/GNAT2/GRK1/GUCA1A/JUP/KIT/OPN1LW/PRPH2/RCVRN/REEP6/RGR/RHO/ROM1/TMEM120A	21
BP	GO:0035303	regulation of dephosphorylation	21/3757	22/4541	0.085907	0.999998	0.999998	CDCA2/CHP1/CNEP1R1/FKBP1A/FKBP1B/HSP90B1/IFNG/MASTL/MEF2C/MTMR2/PPIA/PPP1R16B/PPP1R35/PPP2R3C/PTPA/SMPD1/TGFB1/TGFB2/TMEM225/URI1/VRK3	21
BP	GO:0001837	epithelial to mesenchymal transition	28/3757	30/4541	0.0882072	0.999998	0.999998	APLF/BMP4/COL1A1/CTNNB1/EDN1/EDNRA/EFNA1/ELL3/EMP2/FAM83D/HAS2/HEYL/IL6/KLHL12/LOXL2/MCRIP1/PPP2CA/PPP3R1/SFRP1/SNAI2/SPRY1/SPRY2/TGFB1/TGFB1I1/TGFB2/TGFBR1/WNT2/ZNF750	28
BP	GO:0042158	lipoprotein biosynthetic process	28/3757	30/4541	0.0882072	0.999998	0.999998	APOA1/APOE/ATG101/ATG13/ATG5/DPM2/GOLGA7/MAP6D1/NMT1/NMT2/PGAP2/PIGB/PIGC/PIGH/PIGL/PIGM/PIGS/PIGW/PIGY/PPM1A/PPM1B/RABL3/SELENOK/ZDHHC16/ZDHHC20/ZDHHC21/ZDHHC6/ZDHHC9	28
BP	GO:1990542	mitochondrial transmembrane transport	28/3757	30/4541	0.0882072	0.999998	0.999998	AFG3L2/CCDC51/CHCHD4/LETM1/MAIP1/MICU1/MRPL18/PSEN2/SFXN1/SFXN2/SFXN3/SLC25A1/SLC25A21/SLC25A29/SLC25A3/SLC25A33/SLC25A39/SLC25A4/SLC25A40/SLC25A5/SLC25A6/SMDT1/STOML2/TIMM17B/TIMM21/TOMM7/TST/UCP1	28
BP	GO:0006897	endocytosis	95/3757	108/4541	0.0883561	0.999998	0.999998	AAK1/ACKR4/ACTB/ADRB2/AIF1/ALOX15/ANGPT1/ANXA6/AP2A2/AP2S1/APLN/APOC3/ARF1/ARRB1/ARRB2/ATAD1/BECN1/C3/CALCRL/CAV1/CAV2/CAV3/CD163/CD163L1/CD36/CD81/CD9/CDC42/CLU/COLEC12/CXCL16/CXCL8/DBNL/DNM1/DNM1L/DNM2/DPYSL2/EHD1/ENDOU/ENPP2/FCER1G/GAPVD1/GHR/GRK2/GRK3/HSPA8/ITGB1/ITGB2/LDLR/LGALS3BP/LMBRD1/LOXL2/LOXL4/LYVE1/MAPK1/MAPKAPK3/MBL2/MIA3/MSR1/NECAP1/NECAP2/NME1/NR1H2/NR1H3/NTF3/OLR1/PACSIN1/PICK1/P…	95
BP	GO:0031328	positive regulation of cellular biosynthetic process	300/3757	351/4541	0.0885375	0.999998	0.999998	ACTN4/ACTR2/ACTR3/ACVR2A/ADCYAP1/ADORA2B/ADRB2/AGT/AKIRIN2/ANKRD1/AP3B1/APEX1/APOC2/ARID5B/ARL2BP/ARNT/ASL/ATF4/BATF/BMP4/BRCA1/BUD31/C1QBP/CAPN3/CARF/CAVIN4/CCDC124/CCNT1/CCT2/CCT3/CCT6A/CCT7/CD81/CDC5L/CDK9/CEBPA/CELA1/CEP290/CHP1/CHTF8/CHUK/CHURC1/CNEP1R1/CNOT7/CNOT9/COA3/COL1A1/CREB1/CREB3/CREB3L3/CREBL2/CRX/CSRP3/CTBP2/CTNNB1/CXCL8/DBP/DCN/DDAH1/DDAH2/DDB1/DDX39B/DHX36/DHX9/DMRT1/DNAJC2/DNAJ…	300
CC	GO:0005637	nuclear inner membrane	20/3871	21/4711	0.0894087	0.680208	0.656956	ARL6IP6/ATP1B4/KCNH1/MFSD10/NEMP1/NRM/NUTF2/PLPP6/PSEN2/PTGS2/RNF13/SIGMAR1/SMAD1/SUN3/TERB2/TMEM120A/TMEM120B/TMEM201/TOR1AIP1/TRA2B	20
BP	GO:0080134	regulation of response to stress	263/3757	307/4541	0.0897109	0.999998	0.999998	ABCC1/ABRAXAS1/ACTB/ACTR2/ADIPOQ/ADORA2B/AHSG/AIFM2/AKIRIN2/ALOX15/ANKRD1/ANXA1/AP3B1/APOA1/ARFGEF1/ARL6IP5/ATG5/ATP2B4/AUNIP/BABAM1/BABAM2/BAX/BCL7B/BMP4/C1QBP/C3/CAMK2N1/CASP4/CASP6/CAV1/CAV3/CCL3/CD14/CD200R1L/CD81/CD9/CDC37/CDK9/CDKN2D/CGAS/CHORDC1/CLDN1/CLDN3/CLDN4/CLPB/CLU/CNOT7/COCH/COLEC12/COPS3/CREB3/CSN2/CTNNB1/CXCL17/CYLD/DDAH1/DDRGK1/DDX39B/DHX9/DNAJA1/DNASE1/EFHD1/ELMOD2/ENPP3/ENPP4/…	263
BP	GO:0006403	RNA localization	41/3757	45/4541	0.0908347	0.999998	0.999998	ALKBH5/ALYREF/CASC3/CCT2/CETN2/CPSF6/DDX25/DDX39B/DHX36/DHX9/EIF4A3/ENY2/FLOT1/FYTTD1/GLE1/HNRNPA1/HNRNPA2B1/HSF1/MAGOH/MAGOHB/MRPL18/NCBP2/NUTF2/NXF1/NXT1/PIH1D1/PRPF6/QKI/RAE1/RANBP2/RBM8A/SEC13/SEM1/SNUPN/SRSF1/SRSF3/SRSF7/SSB/TST/WRAP53/YBX1	41
BP	GO:0019932	second-messenger-mediated signaling	41/3757	45/4541	0.0908347	0.999998	0.999998	ADCY1/ADCYAP1/ADGRL1/ADORA2B/AGTR1/AQP1/ATP2B4/CCL20/CCL3/CGAS/CHP1/CMKLR1/DEFB1/EDN1/EDN2/EDNRB/EFHB/FHL2/FKBP1B/GNAI1/GNAS/GUCY1A1/GUCY1B1/ITPR1/ITPR2/ITPR3/LMCD1/MYOZ2/OPRM1/PDE2A/POMC/PPP3R1/PRKG1/PRL/RAPGEF2/RCAN1/RGN/SPINK1/TBXA2R/TMEM38A/TMEM38B	41
BP	GO:0043062	extracellular structure organization	41/3757	45/4541	0.0908347	0.999998	0.999998	ADAMTS2/ADAMTS5/AGT/B4GALT1/CAV1/CAV2/COL1A1/COL1A2/COL4A1/COLGALT1/COMP/CRISPLD2/CTSS/DCN/DPP4/EXOC8/EXT1/FAP/FBLN5/FKBP10/FLOT1/FMOD/HAS2/IBSP/IL6/LOXL2/LUM/MMP13/MPZL3/MYF5/OLFML2B/OPTC/RIC8A/SERAC1/SERPINF2/TGFB1/TGFB2/TGFBR1/TMEM38B/VIPAS39/VPS33B	41
MF	GO:0042379	chemokine receptor binding	13/3255	13/3911	0.0915528	0.793606	0.78019	CCL11/CCL20/CCL3/CCL5/CCRL2/CNIH4/CXCL10/CXCL11/CXCL5/CXCL8/CXCL9/DEFB1/PF4	13
MF	GO:1901618	organic hydroxy compound transmembrane transporter activity	13/3255	13/3911	0.0915528	0.793606	0.78019	ABCA4/AQP1/AQP2/AQP3/RBP4/SLC16A1/SLC51A/SLC51B/SLC5A11/SLC6A2/SLC6A3/SLC6A4/STRA6	13
MF	GO:0140657	ATP-dependent activity	121/3255	138/3911	0.0916945	0.793606	0.78019	ABCA4/ABCC1/ABCG2/ACSBG1/ACSF2/ACSM1/AFG3L2/ALPL/ASCC3/ATAD1/ATAD3A/ATP1A1/ATP1A2/ATP2A1/ATP2B4/ATP2C1/ATP5F1B/ATP6V0A1/ATP6V0A2/ATP6V0C/ATP6V0D1/ATP6V0D2/ATP6V0E1/ATP6V0E2/ATP6V1D/ATP6V1G1/ATP6V1G2/ATP8A1/ATP8A2/ATP9B/CCT2/CCT3/CCT6A/CCT6B/CCT7/CCT8/CFTR/CHD1L/CHTF8/CLPB/DDX1/DDX19A/DDX25/DDX27/DDX39B/DDX4/DDX55/DDX56/DHX30/DHX36/DHX38/DHX9/DICER1/DNA2/EIF4A2/EIF4A3/ERCC2/ERCC3/ERCC6L/ERCC6L2/G3…	121
BP	GO:0071345	cellular response to cytokine stimulus	128/3757	147/4541	0.0928796	0.999998	0.999998	ACKR1/ACKR4/ADIPOQ/AIF1/ALAD/ALOX15/ANKRD1/APOA1/AQP4/ASAH1/ATIC/BBS4/CACYBP/CASP4/CAV1/CCL5/CCR5/CCR7/CCRL2/CD44/CDC37/CDC42/CDC42EP2/CDK9/CHI3L1/CHUK/CIB1/CLDN18/CNOT7/CNOT9/CSF2/CSN2/CX3CR1/CXCL10/CXCL8/CYLD/DHX9/EDA/EDN1/EDN2/EFHC2/EGR1/EPO/EXT1/FADD/FCER1G/FKBP1A/GCLM/HSPA5/HTRA2/HYAL1/IFNAR1/IFNAR2/IFNG/IKBKB/IL12RB2/IL13/IL15/IL17A/IL2RA/IL2RG/IL34/IL6/IL7/ILK/IMPDH2/INA/IRAK2/IRF1/IRF3/IR…	128
BP	GO:0007186	G protein-coupled receptor signaling pathway	139/3757	160/4541	0.0930825	0.999998	0.999998	ABHD6/ACKR1/ACKR4/ADCY1/ADCYAP1/ADGRD1/ADGRL1/ADGRL2/ADGRL3/ADORA1/ADORA2B/ADRB2/AGT/AGTR1/AIPL1/ANXA1/APLN/APOA1/APOC3/ARRB1/ARRB2/ARRDC3/ATP2B4/BCAR3/C3/CA2/CALCRL/CARTPT/CASR/CAV1/CCKBR/CCL5/CCR5/CCR7/CCRL2/CDC42/CDK5R1/CHRM2/CHRM3/CHRM4/CMKLR1/CX3CR1/CXCL10/CXCL11/CXCL8/CXCL9/DGKA/DRD1/EDN1/EDNRA/EDNRB/ESR1/F2R/F2RL1/F2RL2/FSHB/FSHR/GHRH/GLRA1/GLRB/GNA11/GNAI1/GNAS/GNB1/GNG12/GNG2/GPR158/GPR1…	139
MF	GO:0016853	isomerase activity	55/3255	61/3911	0.0932017	0.793606	0.78019	AIP/AIPL1/BPGM/CFTR/CRELD1/CRELD2/CWC27/DCT/DSE/ECHS1/ENOPH1/ENOSF1/FKBP1A/FKBP1B/FKBP3/FUOM/GALE/GLCE/GNPDA1/GNPDA2/GPI/GSTA1/HSD3B1/ITPK1/LSS/MIF/NAXE/PDIA3/PDIA4/PGAM2/PGM1/PIN1/PIN4/PPIA/PPIB/PPIC/PPID/PPIE/PPIF/PPIH/PPIL1/PPIL6/PPWD1/PTGDS/PTGES/PTGES2/PTGIS/PUS7/RANBP2/RENBP/RPUSD3/RPUSD4/SPAST/SRR/THAP4	55
CC	GO:0031234	extrinsic component of cytoplasmic side of plasma membrane	12/3871	12/4711	0.0944492	0.682072	0.658756	ALOX15/CAV2/CYLD/GNB1/GNB2/GNG12/GNG2/KCNAB1/KCNAB2/RHOA/SNAP25/STAC	12
BP	GO:0055080	monoatomic cation homeostasis	111/3757	127/4541	0.0947474	0.999998	0.999998	ACO1/AFG3L2/ALPL/ANXA5/ANXA6/AP3B1/ATG5/ATP2A1/ATP2B4/ATP2C1/ATP6AP1/ATP6AP2/ATP6V0A1/ATP6V0A2/ATP6V0C/ATP6V0D1/ATP6V0E2/ATP6V1B1/ATP6V1B2/ATP6V1C1/ATP6V1D/ATP6V1E1/ATP6V1G1/ATP6V1G2/BCL2/BDH2/CA2/CALB1/CAPN3/CASR/CCDC115/CCDC47/CCL3/CCL8/CCR5/CFTR/CHP1/CHRNA7/CLN5/COMMD1/COX19/CSRP3/CXCL10/CXCL11/CXCL9/CYB561A3/DHRS7C/DRD1/EDN1/EDNRA/EDNRB/ERO1A/EXT1/F2R/FBXL5/FECH/FGF2/FKBP1A/FKBP1B/FTMT/GPR89A…	111
MF	GO:0004222	metalloendopeptidase activity	21/3255	22/3911	0.0950599	0.793606	0.78019	ADAM10/ADAM2/ADAMTS5/AFG3L2/ECE1/ECE2/HTRA1/HTRA2/HTRA4/IDE/MMP13/MMP14/MMP2/OMA1/PDZK1/PMPCA/PMPCB/PSMD9/RAPGEF2/SPRTN/UQCRC2	21
CC	GO:0005789	endoplasmic reticulum membrane	257/3871	302/4711	0.0953581	0.682072	0.658756	ABHD12/AGPAT1/AGPAT4/ALOX5AP/APOO/ARL6IP5/ARV1/ASPH/ATG9A/ATL1/ATP2A1/ATP6AP1/ATP6AP2/BAX/BCAP29/BCL2/BECN1/BSCL2/CAMK2B/CAMK2D/CARD19/CASP4/CCDC47/CERS2/CFTR/CHRM3/CISD2/CLCC1/CLPTM1L/CLSTN3/CREB3/CREB3L3/CYP19A1/CYP2E1/CYP2U1/CYP51A1/DAD1/DDOST/DDRGK1/DEGS2/DERL1/DGAT2/DHRS7B/DHRS7C/DHRS9/DNAJB12/DNAJC14/DPM2/DRD1/DSE/DTNBP1/EIF5A/EMC10/EMC2/EMC3/EMC6/EMC7/EMC8/ERAP2/EXT1/EXT2/FADS2/FADS3/FAF2/…	257
CC	GO:0098827	endoplasmic reticulum subcompartment	257/3871	302/4711	0.0953581	0.682072	0.658756	ABHD12/AGPAT1/AGPAT4/ALOX5AP/APOO/ARL6IP5/ARV1/ASPH/ATG9A/ATL1/ATP2A1/ATP6AP1/ATP6AP2/BAX/BCAP29/BCL2/BECN1/BSCL2/CAMK2B/CAMK2D/CARD19/CASP4/CCDC47/CERS2/CFTR/CHRM3/CISD2/CLCC1/CLPTM1L/CLSTN3/CREB3/CREB3L3/CYP19A1/CYP2E1/CYP2U1/CYP51A1/DAD1/DDOST/DDRGK1/DEGS2/DERL1/DGAT2/DHRS7B/DHRS7C/DHRS9/DNAJB12/DNAJC14/DPM2/DRD1/DSE/DTNBP1/EIF5A/EMC10/EMC2/EMC3/EMC6/EMC7/EMC8/ERAP2/EXT1/EXT2/FADS2/FADS3/FAF2/…	257
BP	GO:0045787	positive regulation of cell cycle	59/3757	66/4541	0.0956911	0.999998	0.999998	AIF1/ASNS/AURKA/AURKB/BIRC5/CCND1/CCND2/CCNT1/CD28/CDC42/CDK1/CDK4/CDK5R1/CEP120/CKS1B/CKS2/DDX39B/DMRT1/E2F7/E2F8/EDN1/EIF4EBP1/FAM83D/FEN1/HES1/HSF1/HYAL1/IL1A/MAP10/MBLAC1/NCAPH2/NPM1/NSFL1C/NSMCE2/NUDT16/OOEP/OVOL1/PAF1/PCID2/PLRG1/PPP1R35/PRKCA/PTGS2/RAD21/RAD23A/RHNO1/RHOA/ROCK2/SLC6A4/SLF1/SPAST/STAT5A/STAT5B/SVIL/TFDP1/USP2/USP22/VPS4B/XRCC3	59
BP	GO:0015698	inorganic anion transport	34/3757	37/4541	0.0966319	0.999998	0.999998	CFTR/CLCC1/CLCN7/CLDN4/CLIC1/CLIC5/GABRA2/GABRA3/GABRB2/GABRG2/GLRA1/GPR89A/LOC784768/LRRC8C/MFSD5/SLC17A6/SLC17A7/SLC1A1/SLC1A3/SLC22A6/SLC25A11/SLC25A3/SLC26A11/SLC26A2/SLC26A8/SLC34A2/SLC37A2/SLC39A14/SLC4A10/SLC4A4/TTYH1/VDAC1/VDAC2/VDAC3	34
CC	GO:0036464	cytoplasmic ribonucleoprotein granule	45/3871	50/4711	0.0966854	0.682072	0.658756	ACTB/AGO2/AGO3/ASZ1/CAPRIN1/CASC3/CDC42/CDK9/CNOT7/CNOT9/CTSH/DAZAP2/DDX1/DDX25/DDX4/DHX36/DHX9/EIF2S1/EIF3B/EIF4E/G3BP1/GRB7/HAX1/INA/LSM14A/MAEL/MCRIP1/MOV10/NFKBIZ/OGFOD1/PNRC2/PQBP1/PSMA2/PSMA4/PSMA6/PSMC2/RBM4/SMN2/TDRD5/TRIM71/TUBB/VCP/YBX1/YTHDF2/ZC3H12A	45
BP	GO:1901698	response to nitrogen compound	171/3757	198/4541	0.0968436	0.999998	0.999998	ABAT/ACTB/ADIPOQ/ADORA1/ADRB2/AGTR1/AKT1/ALPL/AQP1/ATP2B4/BCAR3/CA2/CAPN2/CASTOR1/CAV1/CAV2/CCDC47/CD36/CD81/CD9/CDK5/CDK5R1/CFTR/CHRM2/CHRM3/COL1A1/COL1A2/COL4A1/COLEC12/CREB1/CSN1S1/CSN1S2/CSRP3/CTNNB1/DDI1/DERL1/DERL3/DHX36/DHX9/DNAI1/DNAJB12/DPEP1/DRD1/DTNBP1/EDN1/EDNRA/EGR1/EIF6/ERLIN2/EXT1/FAF2/FBXO6/FCER1G/FDX1/FKBP1A/FLOT1/FOXO1/FUT7/FYN/GABRB1/GABRB2/GABRG2/GET4/GH1/GKAP1/GLRA1/GNA11/GNB…	171
MF	GO:0000976	transcription cis-regulatory region binding	67/3255	75/3911	0.0968456	0.793606	0.78019	ARID5B/ASCL2/ATF4/BASP1/BHLHE40/BMI1/BRF2/CALCOCO1/CCNT1/CDK9/CEBPA/CREB3/CREB3L3/CRX/DHX36/DHX9/DMRT1/E2F7/ELF1/ELL3/ESR1/ESR2/ETV1/ETV6/FOS/FOXO1/GATA3/GMEB1/GTF2B/HAND1/HES1/HMGB2/INSM1/IRF1/IRF5/JUN/MEF2A/MEF2C/MSX2/MYOD1/MYOG/NFE2L2/NFYA/NFYC/NR1D1/NR1H3/PAX6/PIH1D1/PPARG/PRDX5/PRMT5/RBBP4/RBMXL2/SNAI2/SUV39H2/TAF1B/TBPL1/TCF21/TFAM/TFAP2A/TFDP1/TP53/UHRF1/XBP1/ZNF639/ZNF746/ZNF750	67
MF	GO:0001067	transcription regulatory region nucleic acid binding	67/3255	75/3911	0.0968456	0.793606	0.78019	ARID5B/ASCL2/ATF4/BASP1/BHLHE40/BMI1/BRF2/CALCOCO1/CCNT1/CDK9/CEBPA/CREB3/CREB3L3/CRX/DHX36/DHX9/DMRT1/E2F7/ELF1/ELL3/ESR1/ESR2/ETV1/ETV6/FOS/FOXO1/GATA3/GMEB1/GTF2B/HAND1/HES1/HMGB2/INSM1/IRF1/IRF5/JUN/MEF2A/MEF2C/MSX2/MYOD1/MYOG/NFE2L2/NFYA/NFYC/NR1D1/NR1H3/PAX6/PIH1D1/PPARG/PRDX5/PRMT5/RBBP4/RBMXL2/SNAI2/SUV39H2/TAF1B/TBPL1/TCF21/TFAM/TFAP2A/TFDP1/TP53/UHRF1/XBP1/ZNF639/ZNF746/ZNF750	67
BP	GO:0044248	cellular catabolic process	391/3757	460/4541	0.0969701	0.999998	0.999998	AADAT/AASS/ABAT/ABHD10/ABHD12/ABHD2/ABHD6/ACAD8/ACADM/ACADSB/ACADVL/ACBD5/ACOX1/ADA/ADHFE1/ADIPOQ/ADRB2/AGO2/AGO3/AICDA/AKIRIN2/AKR1A1/ALDH2/ALDH4A1/ALDH8A1/AMDHD1/AMDHD2/AMT/ANAPC10/ANAPC11/AP4M1/APEX1/APOA2/APOBEC2/APOC2/APOC3/ARL8B/ARRB1/ASAH1/ASB2/ASCC3/ASRGL1/ATG101/ATG13/ATG3/ATG4A/ATG4B/ATG5/ATG9A/ATP2B4/AURKA/BCKDK/BCL2/BECN1/BHMT/BLVRB/CALCOCO2/CASC3/CAT/CAV1/CCDC47/CCNF/CDC26/CDC37/CDK5…	391
BP	GO:0006873	intracellular monoatomic ion homeostasis	88/3757	100/4541	0.0974044	0.999998	0.999998	ACO1/AFG3L2/ANXA5/ANXA6/AP3B1/ATG5/ATP2A1/ATP2B4/ATP2C1/ATP6AP1/ATP6AP2/ATP6V0A2/ATP6V0D1/ATP6V1G1/BCL2/CA2/CALB1/CAPN3/CASR/CCDC115/CCDC47/CCL3/CCL8/CCR5/CFTR/CHP1/CHRNA7/CKB/CLN5/COX19/CSRP3/CXCL10/CXCL11/CXCL9/CYB561A3/DHRS7C/DRD1/EDNRA/ERO1A/F2R/FGF2/FKBP1A/FKBP1B/FTMT/GPR89A/GRINA/HCRTR1/HPX/IL1A/ITPR1/ITPR3/KCNMA1/LETM1/MAIP1/MAPK1/MICU1/MT3/PLN/PPT1/PRKCB/PTH/RAB7A/RGN/RHAG/RNASEK/SCARA5/S…	88
MF	GO:1990837	sequence-specific double-stranded DNA binding	73/3255	82/3911	0.097566	0.793606	0.78019	ARID5B/ARNT/ASCL2/ATF4/BASP1/BHLHE40/BMI1/BRF2/CALCOCO1/CCNT1/CDK9/CEBPA/CREB3/CREB3L3/CRX/DHX36/DHX9/DMRT1/E2F7/ELF1/ELL3/ESR1/ESR2/ETV1/ETV6/FOS/FOXO1/GATA3/GMEB1/GRWD1/GTF2B/HAND1/HES1/HMGB2/INSM1/IRF1/IRF5/JUN/MCM5/MEF2A/MEF2C/MSH2/MSX2/MYOD1/MYOG/NFE2L2/NFYA/NFYC/NR1D1/NR1H3/ORC4/PAX6/PIH1D1/PPARG/PRDX5/PRMT5/RBBP4/RBMXL2/SNAI2/SUV39H2/TAF1B/TBPL1/TCF21/TFAM/TFAP2A/TFDP1/TP53/UHRF1/XBP1/YBX1…	73
MF	GO:1901981	phosphatidylinositol phosphate binding	28/3255	30/3911	0.0993111	0.793606	0.78019	ALOX15/ARRB1/ARRB2/CGAS/GOLPH3L/KCNH1/KCNJ2/KRIT1/LAPTM4B/MAPKAP1/MYO10/PFN2/PHLDA2/PLA2G4A/PLCB1/PLCD1/PLCZ1/PLEKHA8/RNF34/RUBCNL/SCIN/SNX11/SNX20/SNX27/SNX4/VIL1/VPS36/ZFYVE26	28
BP	GO:0030183	B cell differentiation	20/3757	21/4541	0.10003	0.999998	0.999998	CD79A/GPR183/IKZF3/IL2/IL21/IL7/KIT/LFNG/MMP14/MSH2/PIK3R1/POU2AF1/RABL3/SFRP1/SLC25A5/STAT5A/STAT5B/TLR9/TP53/XBP1	20
BP	GO:0006352	DNA-templated transcription initiation	27/3757	29/4541	0.10071	0.999998	0.999998	BRF2/CTNNBIP1/DHX36/ELOC/ERCC1/ESR1/GTF2B/GTF2E2/HMGB1/LIPE/MED17/MED21/MED30/MED4/MED7/MED9/PCID2/PIH1D1/POLR3H/SNAPC5/TAF12/TAF1B/TAF8/TFAM/TFB2M/TP53/ZNHIT1	27
BP	GO:0031623	receptor internalization	27/3757	29/4541	0.10071	0.999998	0.999998	ANGPT1/APLN/ARF1/ARRB1/ARRB2/ATAD1/CALCRL/CAV1/CAV3/CD36/CD81/CD9/CXCL8/FCER1G/GRK2/GRK3/ITGB1/ITGB2/LMBRD1/NTF3/PICK1/PPP3R1/RAB5A/SELE/SNAP25/SNCA/SNX1	27
BP	GO:0043547	positive regulation of GTPase activity	27/3757	29/4541	0.10071	0.999998	0.999998	ABR/ADCYAP1/ASAP1/BCAR3/CAV2/CHN1/ELMOD1/ELMOD2/GNAS/MAPRE2/NTF3/ODAM/PIN1/RACK1/RAP1A/RAPGEF2/RASA1/RGP1/RGS10/RGS16/S100A10/SFRP1/TBC1D2/TBC1D20/TBC1D7/TGM2/VAV1	27
BP	GO:0050803	regulation of synapse structure or activity	27/3757	29/4541	0.10071	0.999998	0.999998	ADAM10/ADGRL1/BDNF/CAMK2B/CAPRIN1/CDC42/CDK5/CDK5R1/CRIPT/CTNNB1/DHX36/EFNA1/FYN/GHRL/HOMER1/LHFPL4/LRRN1/MEF2C/NEFL/RHOA/SEMA4A/SNCA/SRPX2/SYNDIG1/TUBB/VPS35/WASL	27
MF	GO:0022857	transmembrane transporter activity	209/3255	242/3911	0.101826	0.793606	0.78019	ABCA4/ABCC1/ABCG2/ANXA2/ANXA6/AQP1/AQP2/AQP3/AQP4/ATP1A1/ATP2A1/ATP2C1/ATP5F1B/ATP5F1C/ATP5MC1/ATP5MC2/ATP5MC3/ATP5ME/ATP5MG/ATP5PD/ATP6V0A1/ATP6V0A2/ATP6V0C/ATP6V0D1/ATP6V0D2/ATP6V0E1/ATP6V0E2/ATP6V1B1/ATP6V1D/ATP6V1G1/ATP6V1G2/BAX/BLOC1S3/CACNB1/CACNG1/CCDC51/CFTR/CHRNA3/CHRNA7/CHRNB1/CHRNB4/CHRNE/CHRNG/CLCN7/CLDN4/CLIC1/CLIC5/CNGA1/CNGA2/CNGA3/COX4I1/COX5A/CTNS/CYB561A3/CYBB/GABRA1/GABRA2/GABR…	209
BP	GO:0000079	regulation of cyclin-dependent protein serine/threonine kinase activity	12/3757	12/4541	0.102555	0.999998	0.999998	CCND1/CCND2/CCNT1/CDK5R1/CDKN2B/CDKN2D/CKS1B/CKS2/MEN1/NR2F2/PLK1/SFN	12
BP	GO:0006289	nucleotide-excision repair	12/3757	12/4541	0.102555	0.999998	0.999998	BCL7B/DDB2/ERCC1/ERCC2/ERCC3/ERCC8/RAD23A/RAD23B/SMARCD1/SMARCD2/TP53/UVSSA	12
BP	GO:0006406	mRNA export from nucleus	12/3757	12/4541	0.102555	0.999998	0.999998	ALKBH5/DDX25/DDX39B/ENY2/FYTTD1/GLE1/HNRNPA2B1/NCBP2/NXF1/RAE1/SEM1/SRSF3	12
BP	GO:0007339	binding of sperm to zona pellucida	12/3757	12/4541	0.102555	0.999998	0.999998	ARSA/B4GALT1/CCT2/CCT3/CCT7/CLGN/FETUB/HSPA1L/PRSS37/ZP2/ZP3/ZP4	12
BP	GO:0008053	mitochondrial fusion	12/3757	12/4541	0.102555	0.999998	0.999998	AFG3L2/BAX/CHCHD3/FIS1/MFF/MIGA2/MTCH2/OMA1/PLD6/STOML2/THG1L/ZDHHC6	12
BP	GO:0014855	striated muscle cell proliferation	12/3757	12/4541	0.102555	0.999998	0.999998	ANGPT1/CAV2/FGF2/KPNA1/MEF2C/MYOG/PIM1/PRKAR1A/SMAD1/TGFB2/TGFBR1/WNT2	12
BP	GO:0015909	long-chain fatty acid transport	12/3757	12/4541	0.102555	0.999998	0.999998	CD36/FABP4/FABP5/PLA2G1B/PLA2G2A/PLA2G3/PLA2R1/PROCA1/RPS6KB1/SLC27A1/SLC2A1/SPX	12
BP	GO:0030219	megakaryocyte differentiation	12/3757	12/4541	0.102555	0.999998	0.999998	CDKN2B/CIB1/EIF6/HMGB2/KIT/MEF2C/MTURN/PF4/RAB7B/SCIN/UBA5/VPS33B	12
BP	GO:0032355	response to estradiol	12/3757	12/4541	0.102555	0.999998	0.999998	CSN1S1/CSN1S2/CSN2/CSN3/CTNNB1/ESR1/ESR2/LALBA/MYOD1/MYOG/SFRP1/TGFB1	12
BP	GO:0035304	regulation of protein dephosphorylation	12/3757	12/4541	0.102555	0.999998	0.999998	CDCA2/CNEP1R1/FKBP1A/FKBP1B/HSP90B1/MASTL/PPIA/PPP1R16B/PTPA/SMPD1/TGFB1/VRK3	12
BP	GO:0042149	cellular response to glucose starvation	12/3757	12/4541	0.102555	0.999998	0.999998	ASNS/BECN1/HSPA5/IMPACT/ITFG2/PICK1/PLIN2/SESN2/SLC2A1/TP53/XBP1/ZC3H12A	12
BP	GO:0042698	ovulation cycle	12/3757	12/4541	0.102555	0.999998	0.999998	AFP/EGR1/ESR1/FSHR/INHBA/NR5A1/PTGS2/PTN/PTPRN/STAT5A/STAT5B/ZP3	12
BP	GO:0045669	positive regulation of osteoblast differentiation	12/3757	12/4541	0.102555	0.999998	0.999998	ACVR2A/BMP4/CLIC1/CTNNB1/CTNNBIP1/FGF2/IL6/ILK/LTF/MEF2C/PPP3CA/SMAD1	12
BP	GO:0046173	polyol biosynthetic process	12/3757	12/4541	0.102555	0.999998	0.999998	ASAH1/FGF2/GOT1/IMPA1/ISYNA1/PCBD1/PGP/PTAFR/QDPR/SNCA/SPTSSA/SPTSSB	12
BP	GO:0051588	regulation of neurotransmitter transport	12/3757	12/4541	0.102555	0.999998	0.999998	ACTN1/DTNBP1/FLOT1/GAPDH/PFN2/PRKCB/RAB3B/RAB5A/RAP1A/SLC38A2/SNCA/SYT1	12
BP	GO:0061035	regulation of cartilage development	12/3757	12/4541	0.102555	0.999998	0.999998	BMP4/CTNNB1/CTSK/FRZB/GDF6/LOXL2/MUSTN1/PTHLH/SCIN/SMAD1/SNAI2/TGFBR1	12
BP	GO:0071825	protein-lipid complex subunit organization	12/3757	12/4541	0.102555	0.999998	0.999998	APOA1/APOA2/APOC3/APOE/FECH/LIPC/LPCAT3/LPL/MTTP/NR1H2/PLA2G3/SCARB1	12
BP	GO:0071827	plasma lipoprotein particle organization	12/3757	12/4541	0.102555	0.999998	0.999998	APOA1/APOA2/APOC3/APOE/FECH/LIPC/LPCAT3/LPL/MTTP/NR1H2/PLA2G3/SCARB1	12
BP	GO:1904029	regulation of cyclin-dependent protein kinase activity	12/3757	12/4541	0.102555	0.999998	0.999998	CCND1/CCND2/CCNT1/CDK5R1/CDKN2B/CDKN2D/CKS1B/CKS2/MEN1/NR2F2/PLK1/SFN	12
BP	GO:1904377	positive regulation of protein localization to cell periphery	12/3757	12/4541	0.102555	0.999998	0.999998	ATP2B4/ATP2C1/CNPY4/EPB41/GNAI1/ITGA3/ITGB1/PIK3R1/PLS1/RACK1/STAC/ZDHHC5	12
BP	GO:0003018	vascular process in circulatory system	46/3757	51/4541	0.103939	0.999998	0.999998	ABCC1/ADORA2B/ADRA2B/AGT/AGTR1/ANGPT1/ATG5/ATP1A2/AVP/CASR/CAV1/CLDN5/COMP/CTNNBIP1/DDAH1/DRD1/EDN1/EDN2/EDNRA/EDNRB/EXT1/F2R/F2RL1/FABP5/GCLM/GPX1/HRH1/ITGB1BP1/KCNMA1/KNG1/NPPA/NTS/P2RY2/PDE2A/PRKG1/RHOA/SCNN1B/SERPINF2/SLC1A1/SLC1A3/SLC2A1/SNTA1/SOD1/UTS2R/VAMP2/ZDHHC21	46
MF	GO:0005509	calcium ion binding	147/3255	169/3911	0.106824	0.793606	0.78019	ACAN/ACTN1/ACTN2/ACTN4/ADGRE5/ADGRL3/ALPL/ANXA1/ANXA3/ANXA5/ARSA/ASPN/ATP2A1/ATP2C1/C1S/CABP1/CABP4/CABP5/CABS1/CALB1/CALB2/CALR/CALR3/CAPN1/CAPN2/CAPN3/CAPNS1/CASR/CDH1/CDH2/CDH5/CDHR1/CDK5R1/CHP1/CLEC3B/CLEC6A/CLSTN3/COMP/CPNE1/CRELD1/CRELD2/DAG1/DGKA/DLK2/DSC1/DYSF/EFCAB3/EFCC1/EFHB/EFHC1/EFHD1/EGFLAM/EHD1/ENPP2/ENPP3/F10/F12/F2/F7/F9/FBLN5/FBN1/FKBP10/FSTL1/GJB2/GLCE/GPD2/GSN/GUCA1A/GUCA1B/HP…	147
BP	GO:0001649	osteoblast differentiation	33/3757	36/4541	0.108806	0.999998	0.999998	ACVR2A/ASF1A/ATF4/BMP3/BMP4/CCL3/CLIC1/COL1A1/CTNNB1/CTNNBIP1/FGF2/FHL2/GDF10/ID3/IGFBP3/IL6/ILK/JUNB/LGR4/LIMD1/LTF/MAP2K6/MEF2C/MEN1/MSX2/PPP3CA/PRKACA/RIOX1/SFRP1/SIRT7/SMAD1/SNAI2/TMEM53	33
BP	GO:0042157	lipoprotein metabolic process	33/3757	36/4541	0.108806	0.999998	0.999998	ABHD10/APOA1/APOC3/APOD/APOE/ATG101/ATG13/ATG5/DPM2/GOLGA7/LDLR/MAP6D1/NMT1/NMT2/PGAP2/PIGB/PIGC/PIGH/PIGL/PIGM/PIGS/PIGW/PIGY/PPM1A/PPM1B/PPT1/RABL3/SELENOK/ZDHHC16/ZDHHC20/ZDHHC21/ZDHHC6/ZDHHC9	33
MF	GO:0030554	adenyl nucleotide binding	369/3255	432/3911	0.109379	0.793606	0.78019	AAK1/AARSD1/ABCA4/ABCC1/ABCG2/ACACA/ACBD5/ACLY/ACSBG1/ACSF2/ACSM1/ACSS3/ACTA1/ACTB/ACTC1/ACTG2/ACTR1B/ACTR2/ACTR3/ACTR8/ACVR1/ACVR2A/ACVR2B/ADCY1/ADCY7/AFG3L2/AHCY/AK1/AK2/AK3/AK4/AK5/AKT1/ALDH1A1/ALDH2/ALDH6A1/ASCC3/ASNS/ASS1/ATAD1/ATAD3A/ATP1A1/ATP1A2/ATP2A1/ATP2B4/ATP2C1/ATP5F1B/ATP6V1B1/ATP6V1B2/ATP8A1/ATP8A2/ATP9B/AURKA/AURKB/BAG2/BCKDK/CAMK2B/CAMK2D/CBR4/CCT2/CCT3/CCT6A/CCT6B/CCT7/CCT8/CDC3…	369
MF	GO:0008270	zinc ion binding	180/3255	208/3911	0.10953	0.793606	0.78019	ACMSD/ADA/ADAMTS2/ADAT2/AFG3L2/AGBL3/AGBL5/AICDA/ALAD/ALKBH8/ALPI/ANAPC11/APIP/ARIH1/BHMT/BIRC5/BMI1/BRCA1/CA1/CA10/CA11/CA2/CA3/CA4/CA6/CALB1/CHURC1/CNBP/CPB1/CPB2/CPE/CPN1/CPO/CPSF4/CRYZ/CXXC1/CXXC5/CYLD/D2HGDH/DDAH1/DNAJC21/DNAJC24/DNMT1/DNPEP/DPEP1/EGR1/ENPEP/ENPP2/ENPP3/ESR1/ESR2/FNTB/GATA3/GATA5/GATAD1/GLRA1/GTF2B/GTF2H2/HRG/IDE/IKZF5/KCMF1/L3MBTL2/LACTB2/LANCL1/LMCD1/LTA4H/MAN2B1/MMP1/MMP1…	180
BP	GO:0044770	cell cycle phase transition	75/3757	85/4541	0.109802	0.999998	0.999998	ABRAXAS1/AIF1/ARPP19/ATP2B4/AURKB/BABAM1/BABAM2/BCL7B/BIRC5/CCL2/CCNA2/CCND1/CDC26/CDC5L/CDK1/CDK4/CDKN2D/CKS2/DCUN1D3/DDX39B/DNA2/E2F6/E2F7/EIF4EBP1/ENSA/ERCC2/ERCC3/ETAA1/FAM83D/FBXL15/HASPIN/HORMAD1/HYAL1/ID2/INHBA/INIP/INTS7/KANK2/KDM8/LCMT1/MASTL/MBLAC1/METTL13/MLF1/MRNIP/MSH2/NPM1/NSMCE2/OVOL1/PAF1/PCID2/PLK1/PLRG1/PPP2CA/PSMG2/RAD21/RPL26/SIRT7/SMARCD1/SMARCD2/SPAST/SPDL1/TCIM/TFDP1/TIPIN/…	75
BP	GO:0051259	protein complex oligomerization	75/3757	85/4541	0.109802	0.999998	0.999998	ACACA/ALAD/ALDH9A1/APIP/AQP2/AQP4/ATL1/ATP5IF1/C9/CBR4/CLDN1/COL1A2/COMP/CPSF6/CRYZ/DNM1L/EHD1/HOMER1/ISG15/JMJD6/KCNA4/KCNB2/KCND1/KCNJ12/KCNJ2/KCNMA1/KCNRG/KCNV1/KCTD1/KCTD11/KCTD13/KCTD15/KCTD19/KCTD4/KCTD5/KCTD7/KRT10/LETM1/LRRC8C/MICU1/MIP/MSR1/NLRC4/OXA1L/PEX5/PKD2/PRND/PRNP/PRPH2/RBMXL2/ROM1/SAMHD1/SCARA5/SHKBP1/SHMT1/SHMT2/SLC9A1/SNCA/SPAST/SSBP1/STK4/STOML2/TDO2/TGM2/THG1L/TIFA/TMEM120A/…	75
MF	GO:0005548	phospholipid transporter activity	12/3255	12/3911	0.110072	0.793606	0.78019	ABCA4/ATG9A/ATP8A1/ATP8A2/CLPTM1L/CPTP/MTTP/PCTP/PITPNA/PITPNB/TMEM30A/VMP1	12
MF	GO:0043539	protein serine/threonine kinase activator activity	12/3255	12/3911	0.110072	0.793606	0.78019	CCNT1/CD40LG/CDK5R1/DAZAP2/ETAA1/LTF/MAP2K6/MLST8/PIK3CA/PIK3R1/RAF1/SPRY2	12
BP	GO:0042981	regulation of apoptotic process	248/3757	290/4541	0.110546	0.999998	0.999998	ADIPOQ/AGT/AIPL1/AKT1/ALB/ANGPT1/ANKRD1/APEX1/APIP/AQP1/ARL6IP5/ASNS/ATAD3A/ATF4/ATG5/AURKA/AURKB/B4GALT1/BABAM2/BACE1/BAX/BCL2/BCL2A1/BCL2L15/BECN1/BIRC5/BMI1/BMP4/BNIP3/BNIP3L/BRMS1/BTG1/C1QBP/CAAP1/CALHM2/CAPN3/CASP4/CASP6/CAV1/CCL2/CCL3/CCL5/CCND2/CDK1/CDK5/CDK5R1/CDKN2D/CFDP1/CIAPIN1/CIB1/CKMT1A/CLU/COL2A1/COMP/CREB3/CRYAB/CSF2/CSNK2A1/CTH/CTNNB1/CTSH/CXCL10/CYCT/DAD1/DCUN1D3/DNAJA1/DNAJC5/D…	248
CC	GO:0005615	extracellular space	203/3871	238/4711	0.112314	0.687347	0.663851	ADGRE5/ADIPOQ/AFP/AGT/AHSG/ALB/ANGPT1/ANGPT2/ANXA1/AOC3/APOA1/APOD/APOE/APOO/AQP1/AQP2/ASAH1/B4GALT1/BPIFB1/BSP3/BSP5/BTC/BTD/C9/CARTPT/CCK/CCL3/CD40LG/CD81/CD9/CHI3L1/CKB/CKM/CLEC3B/CLIC1/CLU/CMTM8/CNP/COCH/COMP/CPQ/CSF2/CSN1S1/CSN1S2/CSN2/CSN3/CTSH/CTSK/CTSS/CTSV/CXCL17/CXCL9/DBH/DNAJB11/DPEP1/ENPP2/ERO1A/EXT2/F3/F9/FABP5/FAP/FBLN5/FETUB/FGB/FGF1/FGFBP1/FGG/FKBP1A/FN1/FNDC4/FSHB/GAST/GC/GGH/GH1…	203
BP	GO:0032103	positive regulation of response to external stimulus	114/3757	131/4541	0.112503	0.999998	0.999998	ABCC1/ADAM10/ADORA2B/AIF1/AKIRIN2/AP3B1/C1QBP/C3/CAMK2N1/CASP4/CASP6/CAV1/CCL3/CCL5/CD14/CD81/CGAS/CLPB/COCH/COLEC12/CREB3/CXCL10/CXCL17/CXCL8/DNM1L/EDN2/ESR1/F2RL1/F7/FABP4/FADD/FEM1A/FGF2/FKBP1B/FLOT1/GHRL/GPR108/HEXIM1/HMGB1/HMGB2/HSP90AA1/HSPB1/IFNG/IL17A/IL34/IL6/IRAK2/IRF1/IRF3/KLRD1/LAMP1/LDLR/LGR4/LPL/LTA/LTF/LY96/MAPK1/MAPKAPK3/MBL2/MET/MSTN/MYD88/NAPEPLD/NFKBIZ/NKG7/NLRC4/NMI/NOD2/NPY/N…	114
MF	GO:0005244	voltage-gated monoatomic ion channel activity	27/3255	29/3911	0.112768	0.793606	0.78019	CACNG1/CLCN7/CLIC1/CLIC5/CYBB/GPR89A/KCNA4/KCNAB1/KCNAB2/KCNB2/KCNH1/KCNIP3/KCNIP4/KCNJ12/KCNJ2/KCNJ3/KCNJ5/KCNK1/KCNMA1/KCNQ3/NCS1/OPRM1/PKD2/SCN1B/SCN4B/SNAP25/VDAC1	27
MF	GO:0022832	voltage-gated channel activity	27/3255	29/3911	0.112768	0.793606	0.78019	CACNG1/CLCN7/CLIC1/CLIC5/CYBB/GPR89A/KCNA4/KCNAB1/KCNAB2/KCNB2/KCNH1/KCNIP3/KCNIP4/KCNJ12/KCNJ2/KCNJ3/KCNJ5/KCNK1/KCNMA1/KCNQ3/NCS1/OPRM1/PKD2/SCN1B/SCN4B/SNAP25/VDAC1	27
BP	GO:0070647	protein modification by small protein conjugation or removal	216/3757	252/4541	0.113077	0.999998	0.999998	ABRAXAS2/AIMP2/ANAPC10/ANAPC11/ANAPC13/ANAPC16/ANGPT1/ARIH1/ARRDC3/ASB11/ASB15/ASB17/ASB2/ASB3/ASB5/ASB8/ATG3/ATG5/BABAM1/BAG2/BMI1/BRCA1/BUB3/CAND1/CAPN3/CAV1/CCNF/CDC23/CDC26/CDC27/CDC42/CDK5/CHP1/COMMD1/COPS3/COPS4/COPS6/CRBN/CTNNB1/CTU1/CYLD/DCAF11/DCAF12/DCAF15/DCAF16/DCAF4/DCUN1D3/DCUN1D5/DDA1/DDB1/DDB2/DDRGK1/DERL1/DNAJA1/ELOC/ENY2/ERCC8/FBXL12/FBXL15/FBXL2/FBXL21/FBXL22/FBXL5/FBXO2/FBXO25…	216
BP	GO:0030003	intracellular monoatomic cation homeostasis	86/3757	98/4541	0.113262	0.999998	0.999998	ACO1/AFG3L2/ANXA5/ANXA6/AP3B1/ATG5/ATP2A1/ATP2B4/ATP2C1/ATP6AP1/ATP6AP2/ATP6V0A2/ATP6V0D1/ATP6V1G1/BCL2/CA2/CALB1/CAPN3/CASR/CCDC115/CCDC47/CCL3/CCL8/CCR5/CFTR/CHP1/CHRNA7/CLN5/COX19/CSRP3/CXCL10/CXCL11/CXCL9/CYB561A3/DHRS7C/DRD1/EDNRA/ERO1A/F2R/FGF2/FKBP1A/FKBP1B/FTMT/GPR89A/GRINA/HCRTR1/HPX/IL1A/ITPR1/ITPR3/KCNMA1/LETM1/MAIP1/MAPK1/MICU1/MT3/PLN/PPT1/PRKCB/PTH/RAB7A/RGN/RNASEK/SCARA5/SCNN1A/SCN…	86
MF	GO:0015318	inorganic molecular entity transmembrane transporter activity	112/3255	128/3911	0.113428	0.793606	0.78019	ANXA2/ANXA6/AQP1/AQP2/AQP3/AQP4/ATP1A1/ATP2A1/ATP2C1/ATP5F1B/ATP5F1C/ATP5MC1/ATP5MC2/ATP5MC3/ATP5ME/ATP5MG/ATP5PD/ATP6V0A1/ATP6V0A2/ATP6V0C/ATP6V0D1/ATP6V0D2/ATP6V0E1/ATP6V0E2/ATP6V1B1/ATP6V1D/ATP6V1G1/ATP6V1G2/CACNB1/CACNG1/CCDC51/CFTR/CLCN7/CLDN4/CLIC5/COX4I1/COX5A/CTNS/GABRA1/GABRA2/GABRA3/GABRB1/GABRB2/GABRG2/GLRA1/GLRB/ITPR1/ITPR2/ITPR3/KCNA4/KCNAB1/KCNAB2/KCNB2/KCNH1/KCNIP3/KCNIP4/KCNJ12/KC…	112
BP	GO:0048812	neuron projection morphogenesis	63/3757	71/4541	0.113593	0.999998	0.999998	ADCY1/AFG3L2/ALCAM/ATL1/AURKA/B4GAT1/BDNF/CAMK2B/CAPRIN1/CCK/CDC42/CDK5/CDK5R1/CHN1/CNP/CPNE1/CTNNB1/CYFIP1/DBNL/DHX36/DNM2/DPYSL2/DRAXIN/DTNBP1/EDN1/EDN2/EDNRA/EFNA1/EXT1/FLOT1/FYN/GDI1/GPM6A/IMPACT/LGI1/LHX9/LLGL1/MEF2A/MOV10/MT3/NEFL/NFIB/PACSIN1/PQBP1/PTN/RAB3A/RAPGEF2/SCN1B/SDC2/SEMA3C/SPART/SPAST/SSNA1/STK25/STXBP1/TBCE/TMEM106B/TMEM108/TUBB3/UBB/USP33/WASL/YWHAH	63
BP	GO:0006811	monoatomic ion transport	242/3757	283/4541	0.114488	0.999998	0.999998	ADRB2/AFG3L2/ANXA1/ANXA2/ANXA6/ANXA9/AQP1/ATG5/ATP1A1/ATP1A2/ATP1B3/ATP1B4/ATP2A1/ATP2B4/ATP2C1/ATP5F1A/ATP5F1B/ATP5F1C/ATP5MC1/ATP5MC2/ATP5MC3/ATP5ME/ATP5MF/ATP5MG/ATP5PD/ATP6AP1/ATP6AP2/ATP6V0A1/ATP6V0A2/ATP6V0C/ATP6V0D1/ATP6V0D2/ATP6V0E1/ATP6V0E2/ATP6V1B1/ATP6V1B2/ATP6V1C1/ATP6V1D/ATP6V1E1/ATP6V1E2/ATP6V1G1/ATP6V1G2/BAX/CA2/CACNB1/CACNB2/CACNB3/CACNG1/CACNG3/CALHM2/CAPN3/CASR/CAV1/CAV3/CCDC51/…	242
BP	GO:0006497	protein lipidation	26/3757	28/4541	0.114787	0.999998	0.999998	ATG101/ATG13/ATG5/DPM2/GOLGA7/MAP6D1/NMT1/NMT2/PGAP2/PIGB/PIGC/PIGH/PIGL/PIGM/PIGS/PIGW/PIGY/PPM1A/PPM1B/RABL3/SELENOK/ZDHHC16/ZDHHC20/ZDHHC21/ZDHHC6/ZDHHC9	26
BP	GO:0006939	smooth muscle contraction	26/3757	28/4541	0.114787	0.999998	0.999998	ADORA2B/ADRA2B/ADRB2/ATP1A2/ATP2B4/CAV1/CHRM3/COMP/EDN1/EDN2/EDNRA/EDNRB/F2R/FKBP1B/KCNMA1/ORMDL3/PRKG1/PROK2/RHOA/ROCK2/SCNN1B/SOD1/SPX/TACR2/TBXA2R/ZDHHC21	26
BP	GO:0007605	sensory perception of sound	26/3757	28/4541	0.114787	0.999998	0.999998	ATP6V1B1/CDKN2D/CLIC5/COL1A1/COL2A1/CRYM/EPYC/GABRA5/GJB2/GJB6/GPX1/GRAP/HEXA/KCNMA1/KIT/MYO1A/MYO6/RIPOR2/SLC1A3/SLC52A3/SNAI2/SOBP/SOD1/SPRY2/TFAP2A/USH1C	26
BP	GO:0019751	polyol metabolic process	26/3757	28/4541	0.114787	0.999998	0.999998	ASAH1/BPNT1/DGAT2/FGF2/GALK1/GK/GK5/GOT1/GPD2/IMPA1/ISYNA1/ITPK1/MOGAT1/MTMR2/NUDT3/PCBD1/PGP/PLA2G4A/PLPP2/PLPP3/PPIP5K1/PTAFR/QDPR/SNCA/SPTSSA/SPTSSB	26
BP	GO:0048754	branching morphogenesis of an epithelial tube	26/3757	28/4541	0.114787	0.999998	0.999998	AGT/BMP4/CAV3/CCL11/COL4A1/CTNNB1/CTNNBIP1/CTSH/EDN1/EDNRA/ESR1/EXT1/FGF1/FGF2/ILK/LGR4/MMP14/PAK1/PPP1CA/PPP3R1/RDH10/SPRY2/STK4/TCF21/TMEM59L/WNT2	26
BP	GO:0050807	regulation of synapse organization	26/3757	28/4541	0.114787	0.999998	0.999998	ADAM10/ADGRL1/BDNF/CAMK2B/CAPRIN1/CDC42/CDK5/CDK5R1/CRIPT/CTNNB1/DHX36/EFNA1/FYN/GHRL/HOMER1/LHFPL4/LRRN1/NEFL/RHOA/SEMA4A/SNCA/SRPX2/SYNDIG1/TUBB/VPS35/WASL	26
BP	GO:0060560	developmental growth involved in morphogenesis	26/3757	28/4541	0.114787	0.999998	0.999998	ADPRHL1/ALCAM/AURKA/BDNF/BMP4/CCL11/CDK5/CPNE1/CTNNB1/CYFIP1/DNM2/DPYSL2/EDN1/EDN2/EDNRA/ESR1/EXT1/FGF1/IMPACT/MT3/RDH10/SFRP1/SPART/SPRY2/SSNA1/TMEM108	26
BP	GO:1902806	regulation of cell cycle G1/S phase transition	26/3757	28/4541	0.114787	0.999998	0.999998	AIF1/ATP2B4/BCL7B/CCL2/CCND1/CDKN2D/DCUN1D3/E2F7/FAM83D/HYAL1/ID2/INHBA/KANK2/MBLAC1/METTL13/MLF1/PAF1/PLRG1/PPP2CA/RPL26/SMARCD1/SMARCD2/TCIM/TFDP1/TM4SF5/TP53	26
BP	GO:0010466	negative regulation of peptidase activity	57/3757	64/4541	0.114856	0.999998	0.999998	A2M/AGT/AKT1/AMBP/AQP1/BIRC5/C3/CAAP1/CDKN2D/CSN2/CSNK2A1/CSTA/CSTB/DPEP1/FABP1/FETUB/GPX1/IFI6/ITIH1/ITIH2/ITIH3/ITIH4/ITIH5/LAMTOR5/LOC404103/LOC505033/LOC617402/LTF/MGC133636/MT3/NGF/NR4A1/PCID2/PEBP1/PIH1D1/PLAUR/PRDX3/PRDX5/PSMF1/RNF34/SERPINA3-3/SERPINA3-7/SFN/SH3RF1/SNCA/SPINK1/TFPI2/TIMP1/TIMP4/TKDP1/TMED10/TNFAIP8/UBXN1/UCHL5/VIL1/WFDC18/WFIKKN2	57
CC	GO:0008076	voltage-gated potassium channel complex	11/3871	11/4711	0.115003	0.687347	0.663851	DPP6/KCNA4/KCNB2/KCNH1/KCNIP3/KCNJ2/KCNJ3/KCNJ5/KCNK1/KCNMA1/KCNQ3	11
CC	GO:0070603	SWI/SNF superfamily-type complex	11/3871	11/4711	0.115003	0.687347	0.663851	ACTL6B/BCL7B/C19H17orf49/PHF10/RBBP4/RBBP7/RUVBL2/SMARCA4/SMARCB1/SMARCD1/SMARCD2	11
BP	GO:0010498	proteasomal protein catabolic process	97/3757	111/4541	0.115213	0.999998	0.999998	AKIRIN2/ALAD/ANAPC10/ANAPC11/ASB2/ASCC3/AURKA/BAG2/CAV1/CCDC47/CCNF/CDC26/CLU/COMMD1/CRBN/CSNK1D/CTNNB1/DCAF12/DDB1/DDI1/DDRGK1/DERL1/DERL3/DNAJB12/EIF3H/ERLIN2/FAF2/FBXL15/FBXL2/FBXL5/FBXO2/FBXO6/FBXO9/FBXW7/FEM1A/FEM1C/FHIT/GET4/GPX1/HSP90B1/KCTD13/KLHDC10/KLHDC2/KLHL20/MTM1/NFE2L2/NR1D1/NUB1/OS9/PLK1/PPP2CB/PRKACA/PRKCG/PSMB1/PSMB3/PSMB7/PSMC2/PSMC4/PSMC5/PSMC6/PSME4/PSMF1/RACK1/RAD23A/RCN3/RH…	97
BP	GO:0006302	double-strand break repair	51/3757	57/4541	0.115436	0.999998	0.999998	ABRAXAS1/ACTB/ACTR2/APLF/AUNIP/BABAM1/BABAM2/BCL7B/CGAS/DDX1/DNA2/ERCC1/ERCC8/HPF1/HSF1/INIP/KMT5B/MAD2L2/MCM8/MCM9/MMS19/MRNIP/MSH2/NSMCE2/OOEP/PARP1/PARPBP/RAD51/RAD51D/RBBP8/RNF138/RNF168/RNF169/RTEL1/SAMHD1/SIRT7/SLF1/SMARCAD1/SMARCD1/SMARCD2/TDP2/TERF2IP/TONSL/TP53/TRIP12/VCP/VPS72/WDR48/WRAP53/XRCC3/ZFYVE26	51
CC	GO:0098562	cytoplasmic side of membrane	25/3871	27/4711	0.11575	0.687347	0.663851	ALOX15/BORCS5/CAV2/CDIP1/CYLD/FKBP1A/GNB1/GNB2/GNG12/GNG2/HTRA2/JUP/KCNAB1/KCNAB2/MIEN1/RAB5A/RHOA/RPL27/RPS28/RPS29/SNAP25/SNX5/STAC/TRAF6/USO1	25
BP	GO:0000902	cell morphogenesis	119/3757	137/4541	0.116185	0.999998	0.999998	ADCY1/AFG3L2/ALCAM/ANXA1/AP3B1/ARHGAP15/ARPIN/ATF4/ATL1/AURKA/B4GAT1/BAIAP2/BDNF/CABP4/CAMK2B/CAPRIN1/CAPZB/CCK/CCL11/CCL2/CCL3/CD44/CDC42/CDC42SE1/CDC42SE2/CDK5/CDK5R1/CFDP1/CFL1/CHN1/CIB1/CLDN3/CLDN4/CNP/COCH/CPNE1/CTNNB1/CYFIP1/DBNL/DHX36/DNM2/DPYSL2/DRAXIN/DTNBP1/EDN1/EDN2/EDNRA/EFNA1/ENPP2/EPB42/EXT1/FBLIM1/FITM2/FLOT1/FN1/FYN/GDI1/GPM6A/HES1/HEXA/IMPACT/KIT/LGI1/LHX9/LIMD1/LLGL1/LPAR1/MEF2A…	119
BP	GO:0003206	cardiac chamber morphogenesis	19/3757	20/4541	0.116293	0.999998	0.999998	ADPRHL1/BMP4/CAV3/CPE/EDNRA/FHL2/FKBP1A/GATA3/HAND1/HES1/HEYL/MEF2C/PTCD2/SEMA3C/TEK/TGFBR1/TNNC1/TP53/WNT2	19
BP	GO:0007030	Golgi organization	19/3757	20/4541	0.116293	0.999998	0.999998	ARFGEF1/ARL1/CDK1/FAM174B/GOLPH3L/HACE1/HIKESHI/MAPK1/PRMT5/RAB1B/RAB30/RAB6B/STK25/STX17/STX5/TBC1D20/TMED9/USO1/VRK1	19
BP	GO:0007204	positive regulation of cytosolic calcium ion concentration	19/3757	20/4541	0.116293	0.999998	0.999998	ADCYAP1/AGTR1/CAV1/CCKBR/CD36/DRD1/EDN1/EDN2/EPO/ESR1/F2R/F2RL1/FKBP1B/GHRL/SELENOT/SLC8A1/TAC1/TMBIM6/TRPC6	19
BP	GO:0010717	regulation of epithelial to mesenchymal transition	19/3757	20/4541	0.116293	0.999998	0.999998	APLF/BMP4/COL1A1/CTNNB1/EFNA1/ELL3/EMP2/IL6/LOXL2/MCRIP1/PPP2CA/SFRP1/SPRY1/SPRY2/TGFB1/TGFB1I1/TGFB2/TGFBR1/ZNF750	19
BP	GO:0016331	morphogenesis of embryonic epithelium	19/3757	20/4541	0.116293	0.999998	0.999998	BBS4/BMP4/BRD2/CTNNB1/GATA3/HAND1/LIAS/LMO4/MTHFD1L/OSR1/PHACTR4/PRKACA/RDH10/SFRP1/STK4/TFAP2A/TGFB1I1/TRAF6/WNT2	19
BP	GO:0019218	regulation of steroid metabolic process	19/3757	20/4541	0.116293	0.999998	0.999998	ACADVL/APOA1/ARV1/ASAH1/EGR1/ERLIN2/FGF1/FSHB/GH1/IFNG/INSIG1/KCNMA1/LDLR/LPCAT3/NR1D1/SNAI2/SOD1/STAT5A/STAT5B	19
BP	GO:0030593	neutrophil chemotaxis	19/3757	20/4541	0.116293	0.999998	0.999998	C1QBP/CCL3/CXADR/CXCL5/CXCL8/DNM1L/DPEP1/DPP4/EDN2/MPP1/NOD2/PPIA/PPIB/RAC2/RIPOR2/S100A8/S100A9/SRP54/VAV1	19
BP	GO:0035148	tube formation	19/3757	20/4541	0.116293	0.999998	0.999998	BBS4/BMP4/BRD2/CTNNB1/FGF2/GATA3/HAND1/ITGB1BP1/LIAS/LMO4/MTHFD1L/OSR1/PHACTR4/PRKACA/SFRP1/STK4/TCAP/TRAF6/VEGFA	19
BP	GO:0042147	retrograde transport, endosome to Golgi	19/3757	20/4541	0.116293	0.999998	0.999998	ARFRP1/ARL1/CLN5/GOLT1A/GOLT1B/RAB7B/RGP1/RNF126/SNX1/SNX2/SNX8/STX5/TBC1D14/VAMP3/VPS26A/VPS35/VPS51/WASHC1/YKT6	19
BP	GO:0042476	odontogenesis	19/3757	20/4541	0.116293	0.999998	0.999998	AMBN/AQP1/AQP3/ASPN/BMP4/COL1A1/CTNNB1/EDA/FST/HAND1/ID3/INHBA/OSR1/OSR2/RHOA/SNX10/STIM1/TFAP2A/TRAF6	19
BP	GO:0045639	positive regulation of myeloid cell differentiation	19/3757	20/4541	0.116293	0.999998	0.999998	ACVR2A/CTNNBIP1/FADD/FOS/GPR68/HMGB2/IFNG/IL17A/INHBA/ISG15/MTURN/PPP3CA/PRKCA/RAB7B/SCIN/STAT3/STAT5B/TGFB1/TRAF6	19
BP	GO:0046470	phosphatidylcholine metabolic process	19/3757	20/4541	0.116293	0.999998	0.999998	ABHD3/APOA1/APOA2/CHPT1/ENPP2/FABP5/LDLR/LPCAT3/MBOAT7/NR1H2/NR1H3/PEMT/PLA2G15/PLA2G1B/PLA2G2A/PLA2G3/PLA2G4A/PLA2G7/SCARB1	19
BP	GO:0061326	renal tubule development	19/3757	20/4541	0.116293	0.999998	0.999998	AGT/AQP1/BMP4/CALB1/COL4A1/CTNNB1/CTNNBIP1/FGF1/FGF2/GATA3/HES1/HEYL/ILK/KLHL3/LGR4/MEF2C/OSR1/TCF21/TMEM59L	19
BP	GO:0120034	positive regulation of plasma membrane bounded cell projection assembly	19/3757	20/4541	0.116293	0.999998	0.999998	ACTR2/ACTR3/BBS4/CDC42/CEP120/DEF8/DYNLL1/ENTR1/F2RL1/GPM6A/IFT20/MIEN1/MSTN/PIK3CA/PIK3R1/PPP1R35/RAC2/RIPOR2/TGFBR1	19
BP	GO:0055085	transmembrane transport	304/3757	357/4541	0.116419	0.999998	0.999998	ABCA4/ABCC1/ABCG2/ACTB/ADIPOQ/ADRB2/AFG3L2/ANXA1/ANXA2/ANXA6/ANXA9/AQP1/AQP2/AQP3/AQP4/ARL6IP5/ATG5/ATP1A1/ATP1A2/ATP1B3/ATP2A1/ATP2B4/ATP2C1/ATP5F1A/ATP5F1B/ATP5F1C/ATP5MC1/ATP5MC2/ATP5MC3/ATP5ME/ATP5MF/ATP5MG/ATP5PD/ATP6AP1/ATP6AP2/ATP6V0A1/ATP6V0A2/ATP6V0C/ATP6V0D1/ATP6V0D2/ATP6V0E1/ATP6V0E2/ATP6V1B1/ATP6V1B2/ATP6V1C1/ATP6V1D/ATP6V1E1/ATP6V1E2/ATP6V1G1/ATP6V1G2/BAX/BLOC1S3/C3/CA2/CACNB1/CACNB2…	304
CC	GO:0045177	apical part of cell	77/3871	88/4711	0.116512	0.687347	0.663851	ABCC1/ABCG2/ACE2/ADRB2/AKR1A1/ANXA1/ANXA4/AQP1/AQP2/ATP1B3/ATP6V0D2/ATP6V1B1/ATP6V1B2/ATP6V1E1/ATP6V1G1/BYSL/C15H11orf34/CD300LG/CD36/CD44/CDC42/CETN2/CFAP126/CFTR/CIB1/CLDN1/CLIC5/CPO/CTNNB1/CTSK/CTSV/DPEP1/DPP4/DRAM2/DSTYK/EMP2/ENPP3/EZR/FAP/FXYD1/HOMER1/KCNK1/KCNMA1/LDLR/LOC784768/MAL2/MSN/MYL12B/MYO1A/NEDD1/PLAUR/RAB18/RDX/RHCG/RIPOR2/SCNN1A/SCNN1B/SCNN1G/SLC16A1/SLC1A1/SLC22A1/SLC2A2/SLC39A1…	77
CC	GO:0043197	dendritic spine	18/3871	19/4711	0.12224	0.687347	0.663851	ABHD17A/ABHD17C/ABR/ATP6AP2/CDK5R1/CRIPT/DRD1/DTNBP1/FBXO2/GPM6A/HOMER1/NR1D1/PALMD/PDLIM4/PPP3CA/PRKACA/RPH3A/SYNDIG1	18
CC	GO:0044309	neuron spine	18/3871	19/4711	0.12224	0.687347	0.663851	ABHD17A/ABHD17C/ABR/ATP6AP2/CDK5R1/CRIPT/DRD1/DTNBP1/FBXO2/GPM6A/HOMER1/NR1D1/PALMD/PDLIM4/PPP3CA/PRKACA/RPH3A/SYNDIG1	18
BP	GO:0001935	endothelial cell proliferation	32/3757	35/4541	0.122303	0.999998	0.999998	AGTR1/AKT1/APOA1/ATP5IF1/BMP4/CAV1/CAV2/CCL11/CCL2/EMC10/F3/FGF2/FGFBP1/FUT2/GHRL/HMGB2/ITGB1BP1/KRIT1/LOXL2/MYDGF/NR2F2/NR4A1/PPP1R16B/PRKCA/PROK2/SCARB1/SCG2/TEK/TGFBR1/THAP1/VEGFA/XBP1	32
BP	GO:0006366	transcription by RNA polymerase II	282/3757	331/4541	0.122953	0.999998	0.999998	ABT1/ACTR2/ACTR3/ACVR2A/ADCYAP1/ADRB2/ADRM1/AEBP2/AKIRIN2/ALX4/ANXA4/AP3B1/ARNT/ASCL2/ATF4/ATP2B4/AURKB/BATF/BHLHE40/BMP4/BRCA1/BRD2/BUD31/C1QBP/CARF/CAV1/CAVIN4/CCND1/CCNH/CCNT1/CD81/CDC5L/CDK12/CDK13/CDK9/CEBPA/CEBPB/CELA1/CHUK/CKS2/CNOT7/CREB1/CREB3/CREB3L3/CRX/CRYM/CSRP3/CTNNB1/CTNNBIP1/CXXC5/DBP/DCN/DHX36/DHX9/DMRT1/DNAJC17/E2F6/E2F7/E2F8/EDN1/EDNRB/EFNA1/EGR1/EHF/EID2/ELF1/ELL3/ELOC/ELP3/EL…	282
BP	GO:0043067	regulation of programmed cell death	256/3757	300/4541	0.123276	0.999998	0.999998	ADIPOQ/AGT/AIFM2/AIPL1/AKT1/ALB/ANGPT1/ANKRD1/APEX1/APIP/AQP1/ARL6IP5/ASAH1/ASNS/ATAD3A/ATF4/ATG5/AURKA/AURKB/B4GALT1/BABAM2/BACE1/BAX/BCL2/BCL2A1/BCL2L15/BECN1/BIRC5/BMI1/BMP4/BNIP3/BNIP3L/BRMS1/BTG1/C1QBP/CAAP1/CALHM2/CAPN3/CASP4/CASP6/CAV1/CCL2/CCL3/CCL5/CCND2/CDK1/CDK5/CDK5R1/CDKN2D/CFDP1/CIAPIN1/CIB1/CKMT1A/CLU/COL2A1/COMP/CREB3/CRYAB/CSF2/CSNK2A1/CTH/CTNNB1/CTSH/CXCL10/CYCT/CYLD/DAD1/DCPS/D…	256
BP	GO:0051347	positive regulation of transferase activity	96/3757	110/4541	0.123499	0.999998	0.999998	ADCYAP1/ADIPOQ/ADRB2/AGT/AGTR1/ANGPT1/APOA1/APOA2/ARRDC3/ATP2B4/BMI1/CAB39/CARTPT/CCND1/CCND2/CCNT1/CCT2/CD40LG/CD79A/CD81/CDC42/CDK5/CDK5R1/CHI3L1/CHTF8/CIB1/CKS1B/CKS2/CTNNB1/DAZAP2/DSTYK/EDN1/EEF1A2/EFNA1/EMP2/EPO/ERP29/ETAA1/FBXW7/FGF1/FGF2/GHRL/GINS3/GINS4/IFNG/IGF2/IL34/ITGB1BP1/LAMTOR3/LMO4/LTF/MAP2K6/MAP3K7/MAPK1/MAPT/MLST8/MOB3A/MOB3B/MOB3C/MRNIP/MT3/NOD2/NTF3/PABPN1/PAK1/PDGFA/PEX12/PHB…	96
BP	GO:0003208	cardiac ventricle morphogenesis	11/3757	11/4541	0.124019	0.999998	0.999998	CPE/EDNRA/FKBP1A/GATA3/HAND1/HEYL/MEF2C/PTCD2/SEMA3C/TGFBR1/TNNC1	11
BP	GO:0031279	regulation of cyclase activity	11/3757	11/4541	0.124019	0.999998	0.999998	ADORA2B/ADRB2/ADRB3/AKAP5/DRD1/GNAS/GUCA1A/NCS1/NOS3/RAF1/STIM1	11
BP	GO:0033077	T cell differentiation in thymus	11/3757	11/4541	0.124019	0.999998	0.999998	ATG5/BMI1/BMP4/CLPTM1/CTNNB1/FADD/MR1/NCAPH2/RABL3/RIPK2/TP53	11
BP	GO:0055078	sodium ion homeostasis	11/3757	11/4541	0.124019	0.999998	0.999998	ATP6V1B1/EDN1/EDNRA/EDNRB/EXT1/IL1A/SCNN1A/SCNN1B/SLC1A3/SPX/UPK3A	11
BP	GO:0060021	roof of mouth development	11/3757	11/4541	0.124019	0.999998	0.999998	COL2A1/INHBA/INSIG1/INTU/OSR1/OSR2/SUMO1/TCF21/TFAP2A/TGFBR1/WFIKKN2	11
BP	GO:0061180	mammary gland epithelium development	11/3757	11/4541	0.124019	0.999998	0.999998	CAV3/CCL11/ESR1/FGF2/GPX1/ID2/INS/IRF6/MAPK1/TGFB1/WNT2	11
BP	GO:0070897	transcription preinitiation complex assembly	11/3757	11/4541	0.124019	0.999998	0.999998	BRF2/ESR1/GTF2B/HMGB1/MED21/MED7/MED9/PIH1D1/TAF1B/TAF8/TP53	11
BP	GO:0071168	protein localization to chromatin	11/3757	11/4541	0.124019	0.999998	0.999998	CDK9/ESR1/HDAC8/MCM8/MRNIP/MSH2/PIH1D1/PLK1/RAD21/VCP/VRK1	11
BP	GO:2001021	negative regulation of response to DNA damage stimulus	11/3757	11/4541	0.124019	0.999998	0.999998	AUNIP/CDKN2D/CGAS/CLU/DDX39B/ERCC1/HSF1/PARPBP/RNF169/SNAI2/TRIP12	11
MF	GO:0030234	enzyme regulator activity	183/3255	212/3911	0.124622	0.793606	0.78019	A2M/ABR/ACAP1/ADRM1/AGFG1/AGT/AHSG/ALOX5AP/ALS2CL/ANXA3/APOA2/APOC2/ARFGEF1/ARHGAP15/ARHGAP36/ARHGDIA/ARHGDIB/ARHGDIG/ARHGEF10L/ARHGEF39/ARL1/ARPP19/ASAP1/ATP2B4/BCAR3/BIRC5/BMI1/C3/CAB39/CAPN3/CAV1/CCL3/CCL8/CCNT1/CCZ1/CD40LG/CD79A/CDC37/CDC42EP2/CDK5R1/CHP1/CLPS/CSN2/CSTA/CSTB/CTSH/CYTH2/DAD1/DAZAP2/DLC1/DNAJC3/DPEP1/DPM2/DPM3/EED/EIF2B3/ELMOD1/ELMOD2/ELP3/ELP4/ENSA/ETAA1/FAF2/FBXO8/FBXW7/FETUB…	183
BP	GO:0051336	regulation of hydrolase activity	161/3757	187/4541	0.124973	0.999998	0.999998	A2M/ABR/ADCYAP1/ADRM1/AGT/AGTR1/AKT1/AMBP/APOA1/APOC2/AQP1/ARFGEF1/ARL1/ARL2/ARL6IP5/ASAP1/ASPH/ATP5IF1/BAX/BBS4/BCAR3/BIRC5/C3/CAAP1/CAV1/CAV2/CDKN2D/CHN1/CHP1/CLDN3/CLDN4/CREB3/CSN2/CSNK2A1/CSTA/CSTB/CTSH/DAP/DPEP1/EFNA1/ELMOD1/ELMOD2/ESR1/F2R/F3/FABP1/FADD/FAM162A/FETUB/FGF2/FGL2/FKBP1A/FKBP1B/GAPVD1/GNAS/GNAT1/GPX1/HMGB2/HSP90B1/HTRA2/IFI6/IFNG/IFT57/ITGB1BP1/ITIH1/ITIH2/ITIH3/ITIH4/ITIH5/LAM…	161
BP	GO:0070588	calcium ion transmembrane transport	56/3757	63/4541	0.125575	0.999998	0.999998	AFG3L2/ANXA1/ANXA2/ANXA6/ANXA9/ATG5/ATP2A1/ATP2B4/CACNB1/CACNB2/CACNB3/CACNG1/CACNG3/CAPN3/CAV1/CAV3/CCL3/CCR5/CXCL10/CXCL11/CXCL9/DHRS7C/DRD1/EDN1/EDNRA/EDNRB/EPO/ERO1A/F2R/FGF2/FKBP1A/FKBP1B/FYN/ITPR1/ITPR2/ITPR3/LETM1/MAIP1/MICU1/NCS1/OPRM1/PKD2/PLN/PSEN2/SLC8A1/SMDT1/SNCA/STAC/STIM1/STOML2/TMBIM6/TMCO1/TMEM38A/TMEM38B/TSPAN13/VMP1	56
CC	GO:0016324	apical plasma membrane	65/3871	74/4711	0.126544	0.687347	0.663851	ABCC1/ABCG2/ACE2/ADRB2/AKR1A1/ANXA1/ANXA4/AQP1/AQP2/ATP1B3/ATP6V0D2/ATP6V1B1/ATP6V1B2/ATP6V1E1/ATP6V1G1/C15H11orf34/CD300LG/CD36/CD44/CFAP126/CFTR/CIB1/CLDN1/CLIC5/CPO/CTSK/CTSV/DPEP1/DPP4/DRAM2/DSTYK/EMP2/ENPP3/EZR/FXYD1/KCNK1/KCNMA1/LOC784768/MAL2/MSN/MYO1A/RAB18/RDX/RHCG/RIPOR2/SCNN1A/SCNN1B/SCNN1G/SLC16A1/SLC1A1/SLC22A1/SLC2A2/SLC39A14/SLC46A1/SLC4A10/SLC5A12/SLC6A4/SLC6A8/SPEF1/TEK/TMEM30A/U…	65
BP	GO:0006814	sodium ion transport	44/3757	49/4541	0.127066	0.999998	0.999998	ADRB2/ATP1A1/ATP1B3/ATP1B4/ATP6V1B1/CAV3/CHP1/COMMD3/COMMD9/EDN1/EDNRA/EDNRB/FXYD1/FXYD2/GH1/IGF1/KCNK1/KLHL3/NPPA/OSR1/PKD2/SCN1B/SCN4B/SCNN1A/SCNN1B/SCNN1G/SLC10A6/SLC17A2/SLC17A6/SLC17A7/SLC20A2/SLC34A2/SLC38A11/SLC38A2/SLC38A5/SLC38A7/SLC4A10/SLC4A4/SLC5A11/SLC5A3/SLC8A1/SLC9A1/SNTA1/YWHAH	44
BP	GO:0033365	protein localization to organelle	166/3757	193/4541	0.127209	0.999998	0.999998	ABHD17C/ADAM10/AKIRIN2/AP3B1/APOD/ARL1/ARL2/ARL2BP/ARL3/ATP6V1D/AURKA/AURKB/BBS4/BMP4/BUB3/CABP1/CACNG3/CCDC47/CCT2/CCT3/CCT6A/CCT7/CD81/CDK1/CDK5/CDK9/CHCHD4/CHMP4A/CHP1/CLDN18/CNEP1R1/COG7/COL1A1/CPE/CRIPT/CSRP3/CTNNA1/DDRGK1/DHX9/DNAJA1/DNM1L/EHD1/EMC10/EMC2/EMC3/EMC6/EMC7/EMC8/ENTR1/ESR1/FAM149B1/FAM83D/FBXO7/FBXW7/FLCN/FYN/GDAP1/GDI2/GET4/GRK2/HASPIN/HDAC8/HGS/HIKESHI/HSPA1L/HSPA5/IFNG/IFT20…	166
MF	GO:0003755	peptidyl-prolyl cis-trans isomerase activity	19/3255	20/3911	0.127252	0.793606	0.78019	AIP/AIPL1/CWC27/FKBP1A/FKBP1B/FKBP3/PIN1/PIN4/PPIA/PPIB/PPIC/PPID/PPIE/PPIF/PPIH/PPIL1/PPIL6/PPWD1/RANBP2	19
BP	GO:0009611	response to wounding	90/3757	103/4541	0.127298	0.999998	0.999998	ABHD2/ADRA2B/ALOX15/ANXA1/ANXA5/ANXA8L1/AP3B1/APOD/AQP1/ARFGEF1/ARL8B/AURKA/B4GALT1/BLOC1S3/BLOC1S6/C15H11orf34/CAV1/CAV3/CD40LG/CD44/CD9/CHMP2B/CHMP4A/CLDN1/CLDN3/CLDN4/COMP/CPB2/EDNRA/ENPP4/EXT1/F11/F12/F13A1/F2/F2R/F2RL1/F2RL2/F3/F9/FERMT3/FGF2/FKBP10/FKBP1B/GNAS/GPX1/HRG/IL1A/IL6/INHBB/INSL3/KLKB1/KNG1/MORN4/NEFL/NMNAT1/NOS3/ODAM/P2RY1/PAK1/PDGFA/PF4/PLA2G4A/PLG/PLPP3/PPIA/PRDX2/PRKCA/PRKG1/P…	90
MF	GO:0015103	inorganic anion transmembrane transporter activity	26/3255	28/3911	0.127831	0.793606	0.78019	CFTR/CLCN7/CLDN4/CLIC5/GABRA1/GABRA2/GABRA3/GABRB1/GABRB2/GABRG2/GLRA1/GLRB/MFSD5/SLC17A6/SLC17A7/SLC1A1/SLC22A6/SLC26A11/SLC26A2/SLC37A2/SLC4A10/SLC4A4/SLC6A2/SLC6A3/SLC6A4/SLC6A6	26
BP	GO:0006915	apoptotic process	353/3757	416/4541	0.127854	0.999998	0.999998	ADIPOQ/AGT/AIMP2/AIPL1/AKT1/ALB/ANGPT1/ANKRD1/APEX1/APIP/AQP1/ARL6IP5/ASNS/ATAD3A/ATF4/ATG3/ATG5/ATP2A1/AURKA/AURKB/B4GALT1/BABAM2/BACE1/BAX/BCAP29/BCL2/BCL2A1/BCL2L14/BCL2L15/BCL7B/BECN1/BEX2/BEX3/BIRC5/BLCAP/BMI1/BMP4/BNIP3/BNIP3L/BRMS1/BTG1/C1D/C1H3orf38/C1QBP/C9H6orf120/CAAP1/CALHM2/CAPN3/CASP3/CASP4/CASP6/CAV1/CCL2/CCL3/CCL5/CCND2/CDCA7/CDK1/CDK5/CDK5R1/CDKN2D/CFDP1/CHI3L1/CIAPIN1/CIB1/CIDEB…	353
BP	GO:0042592	homeostatic process	281/3757	330/4541	0.128187	0.999998	0.999998	ABCA4/ABHD6/ACADVL/ACO1/ACVR2A/ADIPOQ/ADRB2/AFG3L2/AIPL1/ALDH1A1/ALPL/ANGPT1/ANXA5/ANXA6/AP3B1/APOA1/AQP1/AQP2/AQP3/AQP4/ARRDC3/ATG5/ATP2A1/ATP2B4/ATP2C1/ATP5IF1/ATP6AP1/ATP6AP2/ATP6V0A1/ATP6V0A2/ATP6V0C/ATP6V0D1/ATP6V0E2/ATP6V1B1/ATP6V1B2/ATP6V1C1/ATP6V1D/ATP6V1E1/ATP6V1G1/ATP6V1G2/BBS4/BCL2/BDH2/BIRC5/BMP4/CA2/CALB1/CAPN3/CARTPT/CASR/CAV1/CAV3/CCDC115/CCDC47/CCDC51/CCL3/CCL8/CCR5/CD36/CEBPA/CFT…	281
BP	GO:0019725	cellular homeostasis	139/3757	161/4541	0.1289	0.999998	0.999998	ACO1/AFG3L2/ALPL/ANXA5/ANXA6/AP3B1/AQP1/AQP4/ATG5/ATP2A1/ATP2B4/ATP2C1/ATP6AP1/ATP6AP2/ATP6V0A2/ATP6V0D1/ATP6V1B1/ATP6V1B2/ATP6V1C1/ATP6V1G1/ATP6V1G2/BCL2/BIRC5/CA2/CALB1/CAPN3/CARTPT/CASR/CAV1/CAV3/CCDC115/CCDC47/CCDC51/CCL3/CCL8/CCR5/CFTR/CHMP2B/CHP1/CHRNA7/CKB/CLN5/CLTRN/COX19/CSRP3/CXCL10/CXCL11/CXCL9/CYB561A3/DGAT2/DHRS7C/DRD1/EDNRA/ERO1A/F2R/FGF2/FITM2/FKBP1A/FKBP1B/FOXA3/FTMT/FXN/GAA/GPR68…	139
CC	GO:0005769	early endosome	81/3871	93/4711	0.130031	0.687347	0.663851	ACKR1/ACKR4/ADRB2/ANXA1/AP1S1/AP1S2/AP4M1/APP/ARRDC3/BACE1/CFTR/COMMD1/DBNL/DERL1/EHD1/FLOT1/HGS/KCNH1/LAMP5/LAPTM4B/LDLR/LLGL1/MAPK1/MMGT1/MR1/MTMR2/MYO1D/NAPEPLD/NEU3/NIPA2/NSG2/PDLIM4/PLD3/PLPP2/PRDX3/RAB21/RAB4A/RAB5A/RAB5C/RABGEF1/RAP1A/RASGEF1B/RNF11/SH3GL1/SLC15A4/SLC1A1/SLC39A14/SNX1/SNX2/SNX20/SNX27/SNX4/SNX5/SNX8/STX7/SYNDIG1/TGFBRAP1/TICAM2/TLR3/TLR4/TM9SF4/TMEM108/TMEM163/TMEM184A/TME…	81
CC	GO:0009986	cell surface	81/3871	93/4711	0.130031	0.687347	0.663851	ACE2/ADAM10/ADIPOQ/ADRA2B/ANXA1/ANXA4/AQP4/ATP5IF1/B4GALT1/BACE1/BCAM/C3/CALR/CCR5/CD14/CD40LG/CD46/CD79A/CD9/CD99L2/CDH2/CLPTM1/CTSK/CXCL10/CXCL9/DPP4/EMP2/ENPP3/EPO/ERP29/F3/FAP/FGL2/FLOT1/GLRA1/HCST/HSPA5/IDE/IGF2R/IL13/IL17A/IL2RG/INTU/ITGA5/ITGB1/KCNMA1/KCNQ3/KRT10/LAMP1/LDLR/LPAR1/LPL/LTF/LYZL6/MSN/NDP/NOD2/NRROS/PDGFA/PHB2/PLA2G1B/PLAUR/PRND/S100A10/SCARA5/SCARB1/SCNN1B/SERPINF2/SFRP1/SLC1…	81
BP	GO:0009408	response to heat	25/3757	27/4541	0.130594	0.999998	0.999998	CHORDC1/CKM/CSN2/DHX36/DNAJA1/FGF1/HIKESHI/HSF1/HSP90AA1/HSPA2/HTRA2/IL1A/INS/PLG/PRKACA/PSIP1/RBBP7/SCARA5/SLC52A3/SLU7/SOD1/SUMO1/TCIM/VCP/YWHAE	25
BP	GO:0030100	regulation of endocytosis	25/3757	27/4541	0.130594	0.999998	0.999998	AAK1/ACTB/ALOX15/ANGPT1/APLN/APOC3/ARF1/ARRB1/ARRB2/ATAD1/C3/CAV1/CDC42/CLU/NR1H2/NR1H3/NTF3/PICK1/PPP3R1/PPT1/PRL/SELE/SMPD1/SNCA/UNC119	25
BP	GO:1990845	adaptive thermogenesis	25/3757	27/4541	0.130594	0.999998	0.999998	ABHD6/ADRB2/ALPL/ARRDC3/CAV1/CMKLR1/DIO2/FABP5/FLCN/GATM/IL13/IL15/LGR4/MAP2K6/NR1H2/NR1H3/OMA1/OXT/OXTR/PM20D1/SCT/SLC25A4/SLC25A5/UCP1/UCP2	25
CC	GO:0097731	9+0 non-motile cilium	42/3871	47/4711	0.132195	0.687347	0.663851	ABCA4/ARL3/ARR3/ATP8A2/BBS4/CEP290/CETN2/CNGA1/CNGB1/DYNLL2/ENKD1/GNA11/GNAT1/GNAT2/GNB1/GNGT1/GRK1/GUCA1A/GUCA1B/GUCY2D/GUCY2F/IFT20/IFT57/IMPG1/PDC/PDE6A/PDE6B/PDE6G/PRKCA/PRPH2/RCVRN/RDH14/RDH8/RGS9/RGS9BP/RHO/ROM1/RPGRIP1/SAG/TBCC/TMEM30A/VCAN	42
MF	GO:0005201	extracellular matrix structural constituent	11/3255	11/3911	0.132331	0.793606	0.78019	AMBN/COL11A2/COL4A1/COL4A2/COL4A4/DCN/ELN/PRELP/ZP2/ZP3/ZP4	11
MF	GO:0005546	phosphatidylinositol-4,5-bisphosphate binding	11/3255	11/3911	0.132331	0.793606	0.78019	ALOX15/CGAS/KCNJ2/KRIT1/PFN2/PLCB1/PLCD1/PLCZ1/SCIN/SNX20/VIL1	11
MF	GO:0015036	disulfide oxidoreductase activity	11/3255	11/3911	0.132331	0.793606	0.78019	CHCHD4/PDIA5/PGK1/SCO2/SELENOT/TMX2/TXN/TXN2/TXNDC12/TXNRD1/TXNRD2	11
MF	GO:0019888	protein phosphatase regulator activity	11/3255	11/3911	0.132331	0.793606	0.78019	ARPP19/ENSA/IGFBP3/PHACTR4/PPP1R1B/PPP1R35/PPP1R37/PPP1R3B/PPP2R1A/PTN/URI1	11
BP	GO:0044283	small molecule biosynthetic process	149/3757	173/4541	0.134239	0.999998	0.999998	ACACA/ACADM/ACADVL/ACMSD/ACSM1/ADA/ADIPOQ/AKR1A1/ALDH1A1/ALOX15/APIP/APOC2/APOC3/APRT/ASAH1/ASL/ASNS/ASNSD1/ASS1/ATP2B4/BRCA1/CBR4/COQ2/COQ3/COQ4/COQ5/COQ6/COQ8A/COQ9/CTH/CYP51A1/DDB1/DHCR7/DHRS9/DPYD/EDN1/EDN2/EGR1/EIF6/ELOVL5/ELOVL7/ENOPH1/ERLIN2/FABP5/FADS2/FADS3/FADS6/FAM3C/FASN/FBP1/FBP2/FDPS/FGF1/FGF2/FOXO1/G6PC3/GAMT/GATM/GH1/GIP/GOT1/GPD1/GSTM1/GSTP1/GULO/HAAO/HACD2/HACD4/HMGCL/HMGCR/HMGC…	149
MF	GO:0005216	monoatomic ion channel activity	69/3255	78/3911	0.134341	0.793606	0.78019	ANXA2/ANXA6/AQP1/ATP5F1C/ATP5PD/CACNB1/CACNG1/CCDC51/CFTR/CHRNA3/CHRNA7/CHRNB4/CHRNE/CHRNG/CLCN7/CLDN4/CLIC1/CLIC5/CNGA1/CNGA2/CNGA3/CYBB/GABRA1/GABRA2/GABRA3/GABRA5/GABRB1/GABRB2/GABRG2/GLRA1/GLRB/GPR89A/ITPR1/ITPR2/ITPR3/KCNA4/KCNAB1/KCNAB2/KCNB2/KCNH1/KCNIP3/KCNIP4/KCNJ12/KCNJ2/KCNJ3/KCNJ5/KCNK1/KCNMA1/KCNQ3/LRRC8C/NCS1/OPRM1/PKD2/SCN1B/SCN4B/SCNN1A/SCNN1B/SCNN1G/SLC17A6/SLC17A7/SNAP25/TMCO1/T…	69
BP	GO:0006940	regulation of smooth muscle contraction	18/3757	19/4541	0.134976	0.999998	0.999998	ADORA2B/ADRA2B/ATP1A2/CAV1/CHRM3/EDN1/EDN2/F2R/KCNMA1/ORMDL3/PRKG1/PROK2/RHOA/SOD1/SPX/TACR2/TBXA2R/ZDHHC21	18
BP	GO:0014033	neural crest cell differentiation	18/3757	19/4541	0.134976	0.999998	0.999998	ACVR1/BMP4/CDC42/CDH2/EDN1/EDNRA/EDNRB/EXT1/FRZB/HES1/KLHL12/MAPK1/MEF2C/PHACTR4/RDH10/SEMA3C/SFRP1/SNAI2	18
BP	GO:0031638	zymogen activation	18/3757	19/4541	0.134976	0.999998	0.999998	ASPH/CLEC3B/CTSC/CTSH/CTSV/F9/FADD/GH1/KLKB1/MMP14/OMA1/PGK1/PLAT/RIPK2/S100A10/SERPINF2/TMPRSS15/TNF	18
BP	GO:0061640	cytoskeleton-dependent cytokinesis	18/3757	19/4541	0.134976	0.999998	0.999998	ARL3/AURKB/BBS4/BIRC5/CHMP2B/CHMP4A/KIF20A/KLHDC8B/LZTS2/PLK1/RASA1/RHOA/RHOB/ROCK1/SPAST/UNC119/VPS4B/ZFYVE26	18
BP	GO:0072080	nephron tubule development	18/3757	19/4541	0.134976	0.999998	0.999998	AGT/AQP1/BMP4/CALB1/CTNNB1/CTNNBIP1/FGF1/FGF2/GATA3/HES1/HEYL/ILK/KLHL3/LGR4/MEF2C/OSR1/TCF21/TMEM59L	18
CC	GO:0005788	endoplasmic reticulum lumen	30/3871	33/4711	0.135157	0.687347	0.663851	CALR/CALR3/CERCAM/CLU/COLGALT1/DNAJB11/ERP27/ERP29/ERP44/FKBP10/HSP90B1/MANF/MZB1/OS9/P4HA1/P4HA3/P4HB/PDIA3/PDIA4/PDIA5/POGLUT1/PPIB/PRL/RCN3/SDF2L1/SIL1/SUMF1/SUMF2/TOR2A/TXNDC12	30
BP	GO:0099536	synaptic signaling	89/3757	102/4541	0.136521	0.999998	0.999998	ABHD6/ACTN1/ADCY1/ADIPOQ/ADORA2B/ADRB2/ARF1/ATAD1/ATF4/BACE1/CARTPT/CCL2/CDK5/CDK5R1/CHRM2/CHRM3/CHRNA3/CHRNA5/CHRNA7/CHRNB1/CHRNB4/CHRND/CHRNE/CHRNG/CPLX2/CTNNB1/DNM1/DRD1/DRD2/DTNBP1/EDN1/EXT1/FABP5/FBXO2/FLOT1/FYN/GABRA1/GABRA4/GABRA5/GABRB1/GABRB2/GABRP/GJD2/GLRA1/GLRB/GNA11/GRK2/GUCY1B1/HOMER1/INA/KCNMA1/KCTD13/LGI1/LYNX1/MAPK1/MEF2C/NEFL/NPY/OPRM1/PAIP2/PDLIM4/PFN2/PICK1/PPP3CA/PPP3R1/PRKAC…	89
CC	GO:1902495	transmembrane transporter complex	91/3871	105/4711	0.136706	0.687347	0.663851	ABHD6/ATP1B4/ATP6V0A2/ATP6V1C1/ATP6V1G1/CACNB2/CACNB3/CACNG1/CACNG3/CATSPERD/CCDC51/CFTR/CHRNA3/CHRNA5/CHRNA7/CHRNB1/CHRND/CLCC1/CLCN7/CLDN4/CLIC1/CLIC5/CNGA1/DPP6/FKBP1A/FKBP1B/FOXRED1/FXYD1/GABRA1/GABRA2/GABRA3/GABRA4/GABRA5/GABRB1/GABRB2/GABRG2/GABRP/GLRA1/GLRB/HSPA2/KCNA4/KCNAB1/KCNAB2/KCNB2/KCNH1/KCNIP3/KCNJ2/KCNJ3/KCNJ5/KCNK1/KCNMA1/KCNQ3/LRRC8C/MICU1/NDUFA10/NDUFA12/NDUFA13/NDUFA2/NDUFA3/N…	91
CC	GO:0098552	side of membrane	53/3871	60/4711	0.136766	0.687347	0.663851	ALOX15/ANXA1/AQP2/AQP4/B4GALT1/BDH1/BORCS5/CAV2/CCR5/CD14/CD79A/CD9/CDIP1/CLPTM1/CTSK/CXCL10/CXCL9/CYLD/DNAJC19/ENPP3/FKBP1A/FLOT1/GLRA1/GNB1/GNB2/GNG12/GNG2/HTRA2/IDE/IL13/IL17A/JUP/KCNAB1/KCNAB2/KCNMA1/LAMP1/LDLR/MIEN1/PRND/RAB5A/RHOA/RPL27/RPS28/RPS29/SCNN1B/SLC2A4/SNAP25/SNX5/STAC/TCN2/TRAF6/USO1/WNT2	53
BP	GO:0051260	protein homooligomerization	55/3757	62/4541	0.137099	0.999998	0.999998	ACACA/ALAD/ALDH9A1/APIP/AQP2/AQP4/ATL1/ATP5IF1/C9/CBR4/COMP/CRYZ/EHD1/JMJD6/KCNA4/KCNB2/KCND1/KCNJ12/KCNJ2/KCNMA1/KCNRG/KCNV1/KCTD1/KCTD11/KCTD13/KCTD15/KCTD19/KCTD4/KCTD5/KCTD7/LETM1/MICU1/MIP/MSR1/NLRC4/PRND/PRNP/PRPH2/RBMXL2/ROM1/SAMHD1/SCARA5/SHKBP1/SHMT1/SHMT2/SPAST/SSBP1/TDO2/TGM2/THG1L/TIFA/TMEM120A/USO1/USP16/ZNF746	55
BP	GO:0035966	response to topologically incorrect protein	31/3757	34/4541	0.137226	0.999998	0.999998	AKIRIN2/ATF4/BAX/CLU/COMP/CREB3/CREB3L3/DDRGK1/DERL1/DNAJB12/DNAJC3/EIF2S1/ERP27/FAF2/FBXO6/HSF1/HSPA5/MANF/OS9/PIK3R1/QRICH1/RNF126/THBS1/THBS4/TMEM129/TRAM1/UBE2J2/UBE2W/UBXN4/VAPB/XBP1	31
BP	GO:0051606	detection of stimulus	31/3757	34/4541	0.137226	0.999998	0.999998	AIPL1/CABP4/CASR/CAV3/CSRP3/FAP/FECH/FYN/GNA11/GNAT1/GNAT2/GRK1/GUCA1A/JUP/KIT/LY96/NLRC4/NOD2/OPN1LW/PAK1/PRMT7/PRPH2/RCVRN/REEP6/RGR/RHO/ROM1/SCARB1/STIM1/TLR4/TMEM120A	31
BP	GO:0070374	positive regulation of ERK1 and ERK2 cascade	31/3757	34/4541	0.137226	0.999998	0.999998	ADCYAP1/ALOX15/ANGPT1/BMP4/CAVIN3/CCL3/CD36/CHI3L1/CIB1/CXCL17/DSTYK/F2R/F2RL1/FBXW7/FGF1/FGF2/FSHR/GPR183/HCRTR1/MT3/NOD2/OPRM1/PDGFA/PRKCA/RAP1A/RAPGEF2/RIPK2/SERPINF2/SPRY2/TEK/TGFB1	31
BP	GO:0010941	regulation of cell death	274/3757	322/4541	0.138281	0.999998	0.999998	ADIPOQ/AGT/AIFM2/AIPL1/AKT1/ALB/ANGPT1/ANKRD1/APEX1/APIP/AQP1/ARL6IP5/ASAH1/ASNS/ATAD3A/ATF4/ATG5/ATG9A/AURKA/AURKB/B4GALT1/BABAM2/BACE1/BAX/BCL2/BCL2A1/BCL2L15/BECN1/BIRC5/BMI1/BMP4/BNIP3/BNIP3L/BRMS1/BTG1/C1QBP/CAAP1/CALHM2/CAPN3/CASP4/CASP6/CAV1/CCL2/CCL3/CCL5/CCND2/CDK1/CDK5/CDK5R1/CDKN2D/CFDP1/CHMP2B/CHMP4A/CIAPIN1/CIB1/CKMT1A/CLU/COL2A1/COMP/CREB3/CRYAB/CSF2/CSNK2A1/CTH/CTNNB1/CTSH/CXCL10/C…	274
BP	GO:0032990	cell part morphogenesis	72/3757	82/4541	0.138824	0.999998	0.999998	ADCY1/AFG3L2/ALCAM/ARPIN/ATL1/AURKA/B4GAT1/BDNF/CAMK2B/CAPRIN1/CCK/CD44/CDC42/CDK5/CDK5R1/CHN1/CNP/CPNE1/CTNNB1/CYFIP1/DBNL/DHX36/DNM1L/DNM2/DPYSL2/DRAXIN/DTNBP1/EDN1/EDN2/EDNRA/EFNA1/ENPP2/EXT1/FLOT1/FYN/GDI1/GPM6A/IMPACT/LGI1/LHX9/LLGL1/MEF2A/MOV10/MT3/MTM1/NEFL/NFIB/PACSIN1/PQBP1/PTN/RAB3A/RAPGEF2/SCN1B/SDC2/SEMA3C/SNX1/SNX2/SPART/SPAST/SSNA1/STK25/STXBP1/TBCE/TMEM106B/TMEM108/TUBB3/UBB/USP33/…	72
MF	GO:0003690	double-stranded DNA binding	86/3255	98/3911	0.139011	0.793606	0.78019	ARID5B/ARNT/ASCL2/ATF4/BASP1/BHLHE40/BMI1/BRF2/CALCOCO1/CCNT1/CDK9/CEBPA/CENPS/CENPX/CGAS/CREB3/CREB3L3/CRX/DHX36/DHX9/DMRT1/E2F7/EGR1/ELF1/ELL3/ESR1/ESR2/ETV1/ETV6/FOS/FOXO1/GATA3/GMEB1/GRWD1/GTF2B/HAND1/HES1/HMGB1/HMGB2/HMGB3/INSM1/IRF1/IRF5/JUN/MCM5/MEF2A/MEF2C/MND1/MSH2/MSX2/MYOD1/MYOG/NEIL3/NFE2L2/NFYA/NFYC/NR1D1/NR1H3/ORC4/PAX6/PIH1D1/PPARG/PQBP1/PRDX5/PRMT5/PSIP1/RAD51/RBBP4/RBMXL2/SNAI2/S…	86
MF	GO:0015075	monoatomic ion transmembrane transporter activity	120/3255	138/3911	0.139381	0.793606	0.78019	ANXA2/ANXA6/AQP1/ATP1A1/ATP2A1/ATP2C1/ATP5F1B/ATP5F1C/ATP5MC1/ATP5MC2/ATP5MC3/ATP5ME/ATP5MG/ATP5PD/ATP6V0A1/ATP6V0A2/ATP6V0C/ATP6V0D1/ATP6V0D2/ATP6V0E1/ATP6V0E2/ATP6V1B1/ATP6V1D/ATP6V1G1/ATP6V1G2/CACNB1/CACNG1/CCDC51/CFTR/CHRNA3/CHRNA7/CHRNB4/CHRNE/CHRNG/CLCN7/CLDN4/CLIC1/CLIC5/CNGA1/CNGA2/CNGA3/COX4I1/COX5A/CTNS/CYBB/GABRA1/GABRA2/GABRA3/GABRA5/GABRB1/GABRB2/GABRG2/GLRA1/GLRB/GPR89A/ITPR1/ITPR2/…	120
BP	GO:0055082	intracellular chemical homeostasis	116/3757	134/4541	0.13998	0.999998	0.999998	ACO1/AFG3L2/ANXA5/ANXA6/AP3B1/AQP1/AQP4/ATG5/ATP2A1/ATP2B4/ATP2C1/ATP6AP1/ATP6AP2/ATP6V0A2/ATP6V0D1/ATP6V1G1/BCL2/BIRC5/CA2/CALB1/CAPN3/CARTPT/CASR/CAV1/CCDC115/CCDC47/CCL3/CCL8/CCR5/CFTR/CHP1/CHRNA7/CKB/CLN5/CLTRN/COX19/CSRP3/CXCL10/CXCL11/CXCL9/CYB561A3/DGAT2/DHRS7C/DRD1/EDNRA/ERO1A/F2R/FGF2/FITM2/FKBP1A/FKBP1B/FOXA3/FTMT/GPR68/GPR89A/GRINA/HCRTR1/HIF1A/HMGN3/HPX/IL1A/ITPR1/ITPR3/KCNMA1/LETM1/M…	116
CC	GO:0000794	condensed nuclear chromosome	10/3871	10/4711	0.140023	0.687347	0.663851	FKBP6/HORMAD1/NCAPH2/NIFK/PLK1/RAD21/RAD51/RRS1/SYCP3/TUBG1	10
CC	GO:0002080	acrosomal membrane	10/3871	10/4711	0.140023	0.687347	0.663851	CAV1/CAV2/CD46/MFGE8/SERPINA5/SPACA1/SPACA3/TEKT3/TMEM225/TMEM95	10
CC	GO:0008180	COP9 signalosome	10/3871	10/4711	0.140023	0.687347	0.663851	BASP1/COPS3/COPS9/DYNLL1/FLOT1/HSPA1L/HSPA5/PLCG1/THEMIS/TMOD1	10
CC	GO:0030137	COPI-coated vesicle	10/3871	10/4711	0.140023	0.687347	0.663851	ARCN1/CCDC115/COPA/COPB2/COPE/COPG1/COPZ1/KDELR1/KDELR2/TMED10	10
CC	GO:0034704	calcium channel complex	10/3871	10/4711	0.140023	0.687347	0.663851	CACNB2/CACNB3/CACNG1/CATSPERD/FKBP1A/FKBP1B/HSPA2/MICU1/PTPA/SMDT1	10
CC	GO:0042584	chromaffin granule membrane	10/3871	10/4711	0.140023	0.687347	0.663851	ANXA4/ANXA6/ANXA7/ATP8A1/CYB561/DBH/DNAJC5/DNM1/SYP/SYT1	10
CC	GO:0098982	GABA-ergic synapse	10/3871	10/4711	0.140023	0.687347	0.663851	ABHD6/CALB1/GABRA1/GABRB1/GAD1/GLRB/LHFPL4/LRRTM1/NPY/SV2A	10
BP	GO:0007167	enzyme-linked receptor protein signaling pathway	132/3757	153/4541	0.141443	0.999998	0.999998	ACVR1/ACVR2A/ADIPOQ/AFP/AGT/ANGPT1/ANGPT2/APOD/ASPN/BCAR3/BMP4/BRMS1/BRMS1L/CAV1/CAV2/CAV3/CDK5R1/CDKN2B/CEP57/CHN1/CLDN5/CNOT9/COL1A2/COL4A1/COMP/CSRP3/CTNNB1/DCN/DDIT4/DNAI1/DSTYK/EFNA1/EID2/EXT1/F3/F7/FBXL15/FBXW7/FGF1/FGF18/FKBP1A/FLCN/FOS/FSHB/FST/FUT7/GATA3/GDF10/GDF6/GFRA2/GKAP1/GPC1/HES1/HEXA/HGS/HPGD/HRG/HSPA5/HSPB1/IFI6/IFT20/IGF1/IGF1R/IGFBP2/IGFBP3/ILK/INHBA/INHBB/JCAD/KIT/LGMN/MAPK1/…	132
CC	GO:0005770	late endosome	69/3871	79/4711	0.142534	0.687347	0.663851	ABHD6/AP5M1/APOE/ARL8B/ATG9A/BACE1/CCZ1/CD300LG/CD79A/CDIP1/CHMP1B/CHMP2B/CHMP3/CHMP4A/CTSS/CYB561A3/DERL1/EXOC8/HGS/IFNAR1/LAMP1/LAMTOR2/LAMTOR3/LAPTM4A/LAPTM4B/LDLR/LRAT/MAPK1/MON1A/MR1/MTM1/MVB12A/NSG2/PIP4P2/PLD3/PMEL/PRKAR1A/PSAP/RAB27B/RAB7A/RAB7B/RAP1A/RAPGEF2/RASGEF1B/RHOB/RNF13/SLC1A1/SLC29A3/SLC30A4/SLC39A14/STX7/TICAM2/TMEM106B/TMEM230/TMEM30A/TPT1/TSPAN15/VAMP8/VIPAS39/VPS16/VPS28/VPS…	69
CC	GO:0022624	proteasome accessory complex	17/3871	18/4711	0.142547	0.687347	0.663851	PSMC2/PSMC4/PSMC5/PSMC6/PSMD11/PSMD12/PSMD13/PSMD2/PSMD3/PSMD4/PSMD5/PSMD6/PSMD7/PSMD8/PSMD9/PSME1/SEM1	17
BP	GO:1901605	alpha-amino acid metabolic process	66/3757	75/4541	0.142574	0.999998	0.999998	AADAT/AASS/ACAD8/ACADSB/ADHFE1/ALDH4A1/ALDH6A1/ALDH8A1/AMDHD1/AMT/APIP/ASL/ASNS/ASNSD1/ASRGL1/ASS1/ATP2B4/CTH/CTPS2/DCT/DDAH1/DDAH2/DDO/DLST/DPEP1/ENOPH1/FAH/GAD1/GCDH/GCLM/GFPT2/GLUD1/GLYAT/GOT1/GPT/HAAO/HAL/HIBADH/HIBCH/HPD/IVD/KYAT3/MAT1A/MTR/MTRR/NOS3/OAT/ODC1/OTC/PAH/PCBD1/PHGDH/PRODH/PRODH2/PSPH/PYCR1/PYCR2/PYCR3/SDS/SHMT1/SHMT2/SIRT4/SRR/TAT/TDO2/THAP4	66
MF	GO:0000978	RNA polymerase II cis-regulatory region sequence-specific DNA binding	38/3255	42/3911	0.143263	0.793606	0.78019	ASCL2/ATF4/BHLHE40/BMI1/CALCOCO1/CDK9/CREB3/CREB3L3/DHX36/DHX9/E2F7/ELF1/ESR1/ESR2/ETV1/ETV6/FOXO1/GATA3/GMEB1/HAND1/HES1/INSM1/MYOD1/MYOG/NFYA/NFYC/NR1D1/NR1H3/PPARG/PRMT5/RBBP4/RBMXL2/SNAI2/TCF21/TFAP2A/TP53/XBP1/ZNF750	38
CC	GO:0030312	external encapsulating structure	58/3871	66/4711	0.143488	0.687347	0.663851	ADAMTS2/ALPL/ANXA2/APOE/ASPN/CLU/COCH/COL11A1/COL11A2/COL17A1/COL2A1/COL4A1/COL4A2/COL4A4/CRISPLD2/DCN/ELN/F3/FBLN5/FBN1/FGF1/FMOD/GPC1/IMPG1/LOXL2/LPL/LTBP2/LUM/MFAP1/MGP/MMP1/MMP13/MMP14/MMP2/MMP20/MMP23/NDP/OLFML2B/OMD/OPTC/PRELP/RARRES2/RELL2/SERAC1/SFRP1/SPARC/TGFB1/TGFB2/THBS1/THBS4/TINAG/VCAN/VWA1/VWF/WNT2/ZP2/ZP3/ZP4	58
CC	GO:0031012	extracellular matrix	58/3871	66/4711	0.143488	0.687347	0.663851	ADAMTS2/ALPL/ANXA2/APOE/ASPN/CLU/COCH/COL11A1/COL11A2/COL17A1/COL2A1/COL4A1/COL4A2/COL4A4/CRISPLD2/DCN/ELN/F3/FBLN5/FBN1/FGF1/FMOD/GPC1/IMPG1/LOXL2/LPL/LTBP2/LUM/MFAP1/MGP/MMP1/MMP13/MMP14/MMP2/MMP20/MMP23/NDP/OLFML2B/OMD/OPTC/PRELP/RARRES2/RELL2/SERAC1/SFRP1/SPARC/TGFB1/TGFB2/THBS1/THBS4/TINAG/VCAN/VWA1/VWF/WNT2/ZP2/ZP3/ZP4	58
CC	GO:0016607	nuclear speck	85/3871	98/4711	0.143492	0.687347	0.663851	ALKBH5/ALYREF/APEX1/ASCC3/ATF4/ATPAF2/BASP1/BDNF/BRD2/CASC3/CDC25C/CDC5L/CDK12/CDK13/CNOT7/COPS4/CPSF6/CSNK1A1/CWC15/CXXC1/DAZAP2/DDX39B/DHX36/DUSP11/EIF4A3/FYTTD1/GRK5/HIF1A/HIKESHI/IL15/LHPP/LUC7L3/MAGOH/MAML2/MEF2C/MOCS2/MSX2/NFKBIZ/NSRP1/NXF1/NXT1/OSGEP/PABPN1/PIN1/PLRG1/PPIH/PPP1R16B/PQBP1/PRKACA/PRPF18/PRPF3/PRPF4/PRPF6/PSKH1/PSME4/PSPC1/RBM4/RBM8A/RNF34/RNPS1/RSRC1/SAP18/SCNM1/SF3A1/SIRT7/…	85
BP	GO:0010243	response to organonitrogen compound	153/3757	178/4541	0.144172	0.999998	0.999998	ABAT/ACTB/ADIPOQ/ADORA1/ADRB2/AGTR1/AKT1/ALPL/AQP1/ATP2B4/BCAR3/CA2/CAPN2/CASTOR1/CAV1/CAV2/CCDC47/CD36/CD81/CD9/CDK5/CDK5R1/CFTR/CHRM2/CHRM3/COL1A1/COL1A2/COL4A1/CREB1/CSN1S1/CSN1S2/CSRP3/CTNNB1/DERL1/DERL3/DNAI1/DNAJB12/DRD1/DTNBP1/EDN1/EDNRA/EGR1/EIF6/ERLIN2/EXT1/FAF2/FBXO6/FCER1G/FDX1/FKBP1A/FOXO1/FUT7/FYN/GABRB1/GABRB2/GABRG2/GET4/GH1/GKAP1/GLRA1/GNA11/GNB1/GNG2/GNRHR/GOT1/GRK2/HOMER1/HRH1/H…	153
MF	GO:0008509	monoatomic anion transmembrane transporter activity	25/3255	27/3911	0.144646	0.793606	0.78019	CFTR/CLCN7/CLDN4/CLIC5/GABRA1/GABRA2/GABRA3/GABRB1/GABRB2/GABRG2/GLRA1/GLRB/GPR89A/LRRC8C/SLC17A6/SLC17A7/SLC1A1/SLC26A11/SLC39A14/SLC4A10/SLC6A2/SLC6A3/SLC6A4/SLC6A6/VDAC1	25
MF	GO:0050839	cell adhesion molecule binding	25/3255	27/3911	0.144646	0.793606	0.78019	ADGRL1/CD151/CD81/CD9/CDK5R1/COMP/CPE/CTNNA1/CXADR/EZR/FAP/FBLN5/FERMT3/FGF1/FGF2/IBSP/IGF2/IL1B/ISG15/PLPP3/PPIA/PPP1CA/TBC1D2/TGFBI/VWF	25
BP	GO:0044265	cellular macromolecule catabolic process	174/3757	203/4541	0.14528	0.999998	0.999998	AGO2/AGO3/AKIRIN2/ANAPC10/ANAPC11/APEX1/ARRB1/ASB2/ASCC3/AURKA/CASC3/CAV1/CCDC47/CCNF/CDC26/CELA1/CHMP2B/CHMP4A/CLU/CNOT7/CNOT9/COMMD1/CRBN/CSNK1D/CTNNB1/CTSV/CYLD/DCAF12/DDB1/DERL3/DHX36/DHX9/DNA2/DNASE1/EIF3E/EIF3H/EIF4A3/ELOC/ERLIN2/ETF1/EXOSC4/FAF2/FASTKD3/FBXL15/FBXL2/FBXL5/FBXO2/FBXO6/FBXO8/FBXO9/FBXW7/FEM1A/FEM1C/FEN1/FHIT/GET4/GPC1/HACE1/HPSE/HSP90B1/IL6/KCTD13/KLHDC10/KLHDC2/KLHL20/KLHL3…	174
BP	GO:0043161	proteasome-mediated ubiquitin-dependent protein catabolic process	77/3757	88/4541	0.145297	0.999998	0.999998	AKIRIN2/ANAPC10/ANAPC11/ASB2/ASCC3/AURKA/CAV1/CCDC47/CCNF/CDC26/CLU/COMMD1/CRBN/CSNK1D/CTNNB1/DCAF12/DDB1/DERL3/EIF3H/ERLIN2/FAF2/FBXL15/FBXL2/FBXL5/FBXO2/FBXO6/FBXO9/FBXW7/FEM1A/FEM1C/FHIT/HSP90B1/KCTD13/KLHDC10/KLHDC2/KLHL20/MTM1/NFE2L2/NUB1/OS9/PLK1/PPP2CB/PSMB3/PSMC5/PSMC6/PSMF1/RACK1/RAD23A/RNF126/RNF186/RNF34/RPL11/SGTA/SH3BGRL/SKP1/SOCS4/SOCS5/SOD1/SPOP/SUMO2/TMEM129/TRIM9/UBE2C/UBE2G2/UBE…	77
BP	GO:0019220	regulation of phosphate metabolic process	221/3757	259/4541	0.145774	0.999998	0.999998	ACVR2A/ADCYAP1/ADIPOQ/ADORA2B/ADRB2/AGT/AK4/ANGPT1/APOA1/ARL2/ARL2BP/ARRB1/ATP2B4/BMP4/C3/CAB39/CARTPT/CAV1/CAV3/CCND1/CCND2/CCNT1/CD40LG/CD79A/CD81/CDC37/CDC42/CDCA2/CDK12/CDK5/CDK5R1/CDKN2B/CDKN2D/CHI3L1/CHORDC1/CHP1/CIB1/CKS1B/CKS2/CLDN3/CNEP1R1/CNOT7/CNOT9/CREBL2/CSF2/CSN2/DAZAP2/DDIT4/DDRGK1/DNAJA1/DNAJC19/DNAJC3/DNM1L/DSTYK/DUSP6/DYNLL1/EDN1/EEF1A1/EEF1A2/EFNA1/EIF6/EMP2/ENPP2/EPO/ERP29/ETA…	221
BP	GO:0051174	regulation of phosphorus metabolic process	221/3757	259/4541	0.145774	0.999998	0.999998	ACVR2A/ADCYAP1/ADIPOQ/ADORA2B/ADRB2/AGT/AK4/ANGPT1/APOA1/ARL2/ARL2BP/ARRB1/ATP2B4/BMP4/C3/CAB39/CARTPT/CAV1/CAV3/CCND1/CCND2/CCNT1/CD40LG/CD79A/CD81/CDC37/CDC42/CDCA2/CDK12/CDK5/CDK5R1/CDKN2B/CDKN2D/CHI3L1/CHORDC1/CHP1/CIB1/CKS1B/CKS2/CLDN3/CNEP1R1/CNOT7/CNOT9/CREBL2/CSF2/CSN2/DAZAP2/DDIT4/DDRGK1/DNAJA1/DNAJC19/DNAJC3/DNM1L/DSTYK/DUSP6/DYNLL1/EDN1/EEF1A1/EEF1A2/EFNA1/EIF6/EMP2/ENPP2/EPO/ERP29/ETA…	221
BP	GO:0050678	regulation of epithelial cell proliferation	60/3757	68/4541	0.146162	0.999998	0.999998	AGTR1/AKT1/ATP5IF1/B4GALT1/BIRC5/BMP4/CAV2/CCL11/CCL2/CCL5/CDC42/CDKN2B/CLDN1/CTNNB1/EMC10/F3/FGF2/FGFBP1/FLCN/FMC1/FUT2/GHRL/GPX1/HES1/HMGB2/HYAL1/INS/INTU/KRIT1/KRT5/MYDGF/NFIB/NME1/NME2/NOD2/NR1D1/NR2F2/NR4A1/ODAM/OSR1/OSR2/OVOL1/PPP1R16B/PRKCA/PTN/PTPRN/SCG2/SERPINF1/SFN/SFRP1/SNAI2/SRSF6/STK4/TGFB1/TGFB2/TGFBR1/UHRF1/VEGFA/WNT2/XBP1	60
MF	GO:0008374	O-acyltransferase activity	18/3255	19/3911	0.146874	0.793606	0.78019	AGPAT1/AGPAT4/CPT2/CROT/DGAT1/DGAT2/DGAT2L6/GNPAT/GPAM/GPAT4/LPCAT3/LRAT/MBOAT7/MOGAT1/PIGW/PLA2G15/PLA2G4A/PNPLA2	18
MF	GO:0038024	cargo receptor activity	18/3255	19/3911	0.146874	0.793606	0.78019	ACKR4/ANXA6/CD163/CD163L1/COLEC12/ENDOU/ENPP2/LDLR/LGALS3BP/LOXL2/LOXL4/LYVE1/MIA3/MSR1/SCARA5/SCARB1/SURF4/TMPRSS15	18
MF	GO:0050661	NADP binding	18/3255	19/3911	0.146874	0.793606	0.78019	CBR4/CRYM/CRYZ/DHCR7/DPYD/FDXR/FMO3/GAPDH/GLYR1/HIBADH/HMGCR/HSD11B1/KCNAB1/NDOR1/NOS2/NOS3/POR/TM7SF2	18
BP	GO:0002526	acute inflammatory response	24/3757	26/4541	0.148292	0.999998	0.999998	AHSG/B4GALT1/C3/CD163/CTNNBIP1/DNASE1/EXT1/F2/F3/FN1/FUT7/HP/IL1A/IL1B/IL6/ITIH4/LBP/PTGES/SAA3/SAA4/SELENOS/SERPINF2/TREM1/ZP3	24
BP	GO:0043648	dicarboxylic acid metabolic process	24/3757	26/4541	0.148292	0.999998	0.999998	AADAT/ACMSD/ADHFE1/ALDH4A1/AMDHD1/D2HGDH/DLST/GAD1/GCLM/GLUD1/GOT1/HAAO/HAL/IDH1/IDH2/KYAT3/MDH2/MRPS36/MTHFD1L/MTRR/PCK1/PRODH/PRODH2/TAT	24
BP	GO:0097305	response to alcohol	24/3757	26/4541	0.148292	0.999998	0.999998	ADCY1/ADCY7/CCL3/CCR5/CFTR/CSN1S1/CSN1S2/CSN2/CSN3/CTNNB1/FDX1/FYN/GLRA1/GNAI1/GNB1/GNG2/JUP/LALBA/RAD51/SCNN1B/SFRP1/SOD1/TGFB1/TGFBR1	24
BP	GO:0000904	cell morphogenesis involved in differentiation	71/3757	81/4541	0.149749	0.999998	0.999998	ADCY1/AFG3L2/ALCAM/ATF4/ATL1/B4GAT1/BDNF/CABP4/CAMK2B/CAPRIN1/CCK/CDC42/CDK5/CDK5R1/CHN1/CIB1/CLDN3/CNP/CTNNB1/CYFIP1/DHX36/DNM2/DPYSL2/DRAXIN/EDN1/EDN2/EDNRA/EFNA1/EXT1/FLOT1/FYN/GDI1/HES1/HEXA/LGI1/LHX9/LLGL1/MEF2A/MEF2C/MT3/NEFL/NFIB/PLS1/PQBP1/PTN/RAB25/RAB3A/RAPGEF2/RILPL1/RILPL2/SCN1B/SDC2/SEMA3C/SLC1A3/SOD1/SPART/SPAST/SSNA1/STC1/STK25/STXBP1/TBC1D20/TBCD/TBCE/TMEM106B/TUBB3/USP33/VSIG1/WA…	71
BP	GO:0019221	cytokine-mediated signaling pathway	71/3757	81/4541	0.149749	0.999998	0.999998	ACKR1/ACKR4/ADIPOQ/APOA1/BBS4/CASP4/CAV1/CCL5/CCR5/CCR7/CCRL2/CD44/CDC37/CIB1/CLDN18/CNOT7/CNOT9/CSF2/CSN2/CX3CR1/CYLD/EDA/EDN1/EDN2/EPO/EXT1/FADD/FCER1G/FKBP1A/IFNAR1/IFNAR2/IFNG/IL12RB2/IL15/IL17A/IL2RA/IL2RG/IL34/IL6/IL7/ILK/IRAK2/IRF1/IRF3/IRF5/ISG15/JAGN1/KIT/MT3/MX1/NMI/OAS2/OSM/PF4/PLCB1/PPP2CB/PRLR/RIPK2/SAMHD1/SHARPIN/STAT3/STAT5A/STAT5B/TICAM2/TNFRSF1A/TOLLIP/TP53/TRAF6/TRIM44/UBE2K/YTH…	71
CC	GO:0072686	mitotic spindle	35/3871	39/4711	0.149924	0.709397	0.685147	AGBL5/AURKA/BCCIP/CDC42/CDK1/DYNLL1/FAM83D/FLCN/HAUS1/HEPACAM2/HSF1/IKBKG/LIMK2/LSM14A/MAP10/MAPK1/NEIL2/NGRN/NUDC/ODAM/PLK1/PYCR3/RAE1/SKA3/SMC3/TADA2A/TADA3/TAF1D/TPPP/TUBB/TUBB3/TUBB4B/TUBB6/TUBG1/YPEL5	35
BP	GO:0002763	positive regulation of myeloid leukocyte differentiation	10/3757	10/4541	0.149968	0.999998	0.999998	CTNNBIP1/FADD/FOS/GPR68/IFNG/IL17A/PPP3CA/PRKCA/TGFB1/TRAF6	10
BP	GO:0006970	response to osmotic stress	10/3757	10/4541	0.149968	0.999998	0.999998	AQP1/CAPN3/EFHD1/EPO/IGF1/KCNMA1/LETM1/MICU1/SLC2A4/TP53	10
BP	GO:0007606	sensory perception of chemical stimulus	10/3757	10/4541	0.149968	0.999998	0.999998	BBS4/CD36/CNGA2/CNGB1/GNAT1/GNAT3/PRMT7/SCNN1A/SCNN1B/SCNN1G	10
BP	GO:0008543	fibroblast growth factor receptor signaling pathway	10/3757	10/4541	0.149968	0.999998	0.999998	CEP57/CTNNB1/DSTYK/EXT1/FGF1/FGF18/GATA3/GPC1/SPRY2/TRIM71	10
BP	GO:0009112	nucleobase metabolic process	10/3757	10/4541	0.149968	0.999998	0.999998	ALDH6A1/CMPK1/DPYD/GMPR2/HPRT1/MAPK1/PRPS1/UMPS/URAD/XDH	10
BP	GO:0009409	response to cold	10/3757	10/4541	0.149968	0.999998	0.999998	ACADM/ACADVL/ADRB2/DNAJC3/HSP90AA1/HSPA2/PRKACA/RNF34/TMEM135/UCP1	10
BP	GO:0010718	positive regulation of epithelial to mesenchymal transition	10/3757	10/4541	0.149968	0.999998	0.999998	BMP4/COL1A1/CTNNB1/EMP2/IL6/LOXL2/TGFB1/TGFB1I1/TGFB2/TGFBR1	10
BP	GO:0019933	cAMP-mediated signaling	10/3757	10/4541	0.149968	0.999998	0.999998	ADCY1/ADCYAP1/CGAS/DEFB1/GNAI1/GNAS/OPRM1/PDE2A/POMC/RAPGEF2	10
BP	GO:0022602	ovulation cycle process	10/3757	10/4541	0.149968	0.999998	0.999998	AFP/ESR1/FSHR/INHBA/NR5A1/PTGS2/PTPRN/STAT5A/STAT5B/ZP3	10
BP	GO:0031281	positive regulation of cyclase activity	10/3757	10/4541	0.149968	0.999998	0.999998	ADORA2B/ADRB2/ADRB3/AKAP5/DRD1/GUCA1A/NCS1/NOS3/RAF1/STIM1	10
BP	GO:0032570	response to progesterone	10/3757	10/4541	0.149968	0.999998	0.999998	ABHD2/CAV1/CSN1S1/CSN1S2/CSN2/CSN3/LALBA/NR1H3/TGFB1/TGFB2	10
BP	GO:0034204	lipid translocation	10/3757	10/4541	0.149968	0.999998	0.999998	ABCA4/ABCC1/ANO4/ATG9A/ATP8A1/ATP8A2/CLPTM1L/TMEM30A/TRPC5/VMP1	10
BP	GO:0035305	negative regulation of dephosphorylation	10/3757	10/4541	0.149968	0.999998	0.999998	CHP1/FKBP1A/FKBP1B/MASTL/PPP1R16B/PPP1R35/PTPA/TGFB2/TMEM225/URI1	10
BP	GO:0043279	response to alkaloid	10/3757	10/4541	0.149968	0.999998	0.999998	ABAT/CDK5/FKBP1A/HOMER1/OPRM1/PRKCG/RAD51/SLC1A3/TMEM38A/TMEM38B	10
BP	GO:0044550	secondary metabolite biosynthetic process	10/3757	10/4541	0.149968	0.999998	0.999998	ASIP/BDH2/CTNS/DCT/DDT/MC1R/PMEL/RAPGEF2/TYR/TYRP1	10
BP	GO:0045332	phospholipid translocation	10/3757	10/4541	0.149968	0.999998	0.999998	ABCA4/ABCC1/ANO4/ATG9A/ATP8A1/ATP8A2/CLPTM1L/TMEM30A/TRPC5/VMP1	10
BP	GO:0046471	phosphatidylglycerol metabolic process	10/3757	10/4541	0.149968	0.999998	0.999998	DNAJC19/GPAM/PHB2/PLA2G15/PLA2G1B/PLA2G3/PLA2G4A/SERAC1/STOML2/TAMM41	10
BP	GO:0050773	regulation of dendrite development	10/3757	10/4541	0.149968	0.999998	0.999998	CAMK2B/CAPRIN1/DHX36/MGARP/PQBP1/PTN/RAPGEF2/RTN4IP1/SDC2/YWHAH	10
BP	GO:0050906	detection of stimulus involved in sensory perception	10/3757	10/4541	0.149968	0.999998	0.999998	FYN/GNAT1/GNAT2/KIT/PRMT7/PRPH2/REEP6/RHO/ROM1/TMEM120A	10
BP	GO:0090314	positive regulation of protein targeting to membrane	10/3757	10/4541	0.149968	0.999998	0.999998	CDK5/CDK5R1/CHP1/CIB1/FIS1/FYN/ITGB1BP1/MFF/PDZK1/SLC51B	10
BP	GO:1903078	positive regulation of protein localization to plasma membrane	10/3757	10/4541	0.149968	0.999998	0.999998	ATP2B4/ATP2C1/CNPY4/ITGA3/ITGB1/PIK3R1/PLS1/RACK1/STAC/ZDHHC5	10
BP	GO:1905168	positive regulation of double-strand break repair via homologous recombination	10/3757	10/4541	0.149968	0.999998	0.999998	ACTB/ACTR2/MMS19/MRNIP/OOEP/PARP1/RBBP8/VPS72/WDR48/WRAP53	10
BP	GO:2000107	negative regulation of leukocyte apoptotic process	10/3757	10/4541	0.149968	0.999998	0.999998	AURKB/BMP4/CCL5/EFNA1/FADD/IL2/NOC2L/NOD2/ORMDL3/SELENOS	10
CC	GO:0042383	sarcolemma	29/3871	32/4711	0.152013	0.710616	0.686325	ACTN1/AQP1/AQP4/ATP1A2/ATP2B4/CACNB1/CACNB2/CACNB3/CACNG1/CAMK2D/CAPN3/CAV1/CAV2/CAV3/CAVIN4/CDH2/DYSF/FLOT1/FXYD1/ITGB1/KRT19/LAMP1/PPP3CA/PPP3R1/SCN1B/SGCE/SLC2A4/SLC8A1/STAC	29
BP	GO:0000209	protein polyubiquitination	48/3757	54/4541	0.152292	0.999998	0.999998	ANAPC10/ANAPC11/ANAPC13/BRCA1/CDC23/CDC26/CDC27/CTNNB1/DCAF15/DDA1/DDB2/ERCC8/FBXW7/HACE1/KLHL20/KLHL3/NOD2/PPIA/RNF126/RNF146/RNF168/RNF183/RNF186/RNF20/RNF34/SHARPIN/SOD1/SPOP/TMEM129/TRAF6/TRIM44/TRIM56/TRIP12/UBE2B/UBE2C/UBE2D1/UBE2D2/UBE2D3/UBE2E3/UBE2G2/UBE2H/UBE2K/UBE2L3/UBE2N/UBE2Q2/UBE2S/UBE2V1/ZNRF1	48
BP	GO:0060485	mesenchyme development	48/3757	54/4541	0.152292	0.999998	0.999998	ACTA1/ACTC1/ACTG2/ACVR1/APLF/BMP4/CDC42/CDH2/COL1A1/CTNNB1/EDN1/EDNRA/EDNRB/EFNA1/ELL3/EMP2/EXT1/FAM83D/FRZB/GATA5/HAND1/HAS2/HES1/HEYL/IL6/KLHL12/LOXL2/MAPK1/MCRIP1/MEF2C/OSR1/PHACTR4/POGLUT1/PPP2CA/PPP3R1/RDH10/SEMA3C/SFRP1/SNAI2/SPRY1/SPRY2/TCF21/TGFB1/TGFB1I1/TGFB2/TGFBR1/WNT2/ZNF750	48
BP	GO:0071496	cellular response to external stimulus	48/3757	54/4541	0.152292	0.999998	0.999998	ADORA2B/ALB/ANKRD1/AQP1/AQP2/AQP3/ASNS/ATF4/BECN1/CARTPT/CDKN2B/COL1A1/DCPS/DCTPP1/EIF2S1/FADD/FLCN/FOS/FOXA3/FOXO1/HSPA5/IMPACT/INHBB/ITFG2/KANK2/KRT20/LPL/MAPK1/NDOR1/NUPR2/PDE2A/PICK1/PIM1/PLIN2/PRKAB1/RRAGA/SESN2/SFRP1/SLC2A1/SNAI2/SNW1/TMEM150C/TP53/TTC5/USP33/VDR/XBP1/ZC3H12A	48
BP	GO:0051240	positive regulation of multicellular organismal process	251/3757	295/4541	0.152504	0.999998	0.999998	ACVR2A/ADIPOQ/ADORA2B/ADRB2/AGPAT1/AGT/AIF1/AKIRIN2/ALPL/ANXA1/AP3B1/APLN/APOA2/APOE/AQP1/ATG5/ATP2A1/BATF/BBS4/BCL7B/BDNF/BLOC1S3/BLOC1S6/BMI1/BMP4/BRMS1/BRMS1L/BSP3/BSP5/BTG1/C1QBP/C3/CAMK2B/CAMK2D/CAPN3/CAPRIN1/CARTPT/CAV1/CCL11/CCL3/CD14/CD28/CD36/CD40LG/CD81/CEBPB/CELA1/CFAP20/CFL1/CGAS/CHI3L1/CHRM3/CHRNA7/CIB1/CLEC6A/CMKLR1/COL1A1/CSF2/CTNNB1/CTNNBIP1/CTSH/CXCL17/CXCL8/DEF8/DHPS/DHX36/DHX9/…	251
BP	GO:0030323	respiratory tube development	30/3757	33/4541	0.153679	0.999998	0.999998	ADAMTS2/AIMP2/AP3B1/BMP4/CDC42/CEBPA/CHI3L1/CTNNB1/CTSH/EDN2/EXT1/FBXW7/HES1/HIKESHI/HSD11B1/MAPK1/MMP14/NFIB/PPP1CA/PPP3R1/RAB3A/RCN3/RDH10/RPL13A/SFTPD/SPRY2/STK40/TCF21/TMEM38B/WNT2	30
BP	GO:0030324	lung development	30/3757	33/4541	0.153679	0.999998	0.999998	ADAMTS2/AIMP2/AP3B1/BMP4/CDC42/CEBPA/CHI3L1/CTNNB1/CTSH/EDN2/EXT1/FBXW7/HES1/HIKESHI/HSD11B1/MAPK1/MMP14/NFIB/PPP1CA/PPP3R1/RAB3A/RCN3/RDH10/RPL13A/SFTPD/SPRY2/STK40/TCF21/TMEM38B/WNT2	30
BP	GO:0034612	response to tumor necrosis factor	30/3757	33/4541	0.153679	0.999998	0.999998	ADAM10/ADIPOQ/ANKRD1/APOA1/ASAH1/CHI3L1/CHUK/CIB1/CLDN18/CSN2/CXCL16/CXCL8/CYLD/DHX9/EXT1/IKBKB/ILK/MAPK1/NR1D1/PPP2CB/SFRP1/SHARPIN/SLC2A4/SMPD1/TNFRSF1A/TP53/TRADD/UBE2K/ZC3H12A/ZFAND6	30
BP	GO:0043433	negative regulation of DNA-binding transcription factor activity	30/3757	33/4541	0.153679	0.999998	0.999998	ANXA4/BHLHE40/BRMS1/CHP1/CMKLR1/COMMD1/CREB3/CTNNBIP1/CYLD/DAP/ESR1/HAND1/HES1/HEYL/ID2/ID3/IRAK2/MEN1/NOD2/PAXIP1/PIM1/PPP2CB/PRDX2/PTGIS/RWDD3/SETD6/SFRP5/TAX1BP1/TFDP1/ZC3H12A	30
BP	GO:0060541	respiratory system development	30/3757	33/4541	0.153679	0.999998	0.999998	ADAMTS2/AIMP2/AP3B1/BMP4/CDC42/CEBPA/CHI3L1/CTNNB1/CTSH/EDN2/EXT1/FBXW7/HES1/HIKESHI/HSD11B1/MAPK1/MMP14/NFIB/PPP1CA/PPP3R1/RAB3A/RCN3/RDH10/RPL13A/SFTPD/SPRY2/STK40/TCF21/TMEM38B/WNT2	30
BP	GO:0098742	cell-cell adhesion via plasma-membrane adhesion molecules	30/3757	33/4541	0.153679	0.999998	0.999998	ADGRL1/ADGRL3/ADIPOQ/ALCAM/APOA1/ATP2C1/CD164/CDH1/CDH18/CDH3/CDH5/CDH6/CDHR1/CLDN1/CLDN16/CLDN3/CLDN4/CLSTN3/CXADR/DSC1/DSC2/DSC3/GATA5/IGSF11/ITGAL/MPZ/PCDH18/RIC8A/SELL/SELP	30
MF	GO:0019887	protein kinase regulator activity	31/3255	34/3911	0.153721	0.793606	0.78019	CAB39/CCNT1/CD40LG/CD79A/CDC37/CDK5R1/CHP1/DAZAP2/DNAJC3/ELP3/ELP4/ETAA1/GHRL/GSKIP/LTF/MAP2K6/MLST8/MT3/NPM1/PIK3CA/PIK3R1/PRKAG1/PRKRIP1/RAC2/RACK1/RAF1/SPRY2/SPRY4/STRADA/TRIB2/YWHAB	31
BP	GO:1903522	regulation of blood circulation	42/3757	47/4541	0.154342	0.999998	0.999998	ADRA1A/ADRA2B/AGT/AGTR1/APLN/ATP1A2/ATP2A1/ATP2B4/CAV1/CAV3/CHRM2/CSRP3/CXADR/EDN1/EDN2/EDNRA/EDNRB/F2R/FKBP1B/GAA/GLRX3/GRK2/HRH1/INS/JUP/KCNJ2/KCNJ5/MEF2A/MYL2/NPPA/RHOA/SCN1B/SCN4B/SLC8A1/SNTA1/SPX/STC1/TGFB2/TMEM38A/TMEM38B/ZC3H12A/ZDHHC21	42
BP	GO:0035150	regulation of tube size	36/3757	40/4541	0.155106	0.999998	0.999998	ADORA2B/ADRA2B/AGT/AGTR1/ATG5/ATP1A2/AVP/CASR/CAV1/COMP/DRD1/EDN1/EDN2/EDNRA/EDNRB/EXT1/F2R/F2RL1/GCLM/GPX1/HRH1/ITGB1BP1/KCNMA1/KNG1/NPPA/NTS/P2RY2/PRKG1/RHOA/SCNN1B/SERPINF2/SNTA1/SOD1/UTS2R/VAMP2/ZDHHC21	36
BP	GO:0035296	regulation of tube diameter	36/3757	40/4541	0.155106	0.999998	0.999998	ADORA2B/ADRA2B/AGT/AGTR1/ATG5/ATP1A2/AVP/CASR/CAV1/COMP/DRD1/EDN1/EDN2/EDNRA/EDNRB/EXT1/F2R/F2RL1/GCLM/GPX1/HRH1/ITGB1BP1/KCNMA1/KNG1/NPPA/NTS/P2RY2/PRKG1/RHOA/SCNN1B/SERPINF2/SNTA1/SOD1/UTS2R/VAMP2/ZDHHC21	36
BP	GO:0050657	nucleic acid transport	36/3757	40/4541	0.155106	0.999998	0.999998	ALKBH5/ALYREF/CASC3/CETN2/CPSF6/DDX25/DDX39B/DHX9/EIF4A3/ENY2/FLOT1/FYTTD1/GLE1/HNRNPA1/HNRNPA2B1/HSF1/MAGOH/MAGOHB/MRPL18/NCBP2/NUTF2/NXF1/NXT1/QKI/RAE1/RANBP2/RBM8A/SEC13/SEM1/SNUPN/SRSF1/SRSF3/SRSF7/SSB/TST/YBX1	36
BP	GO:0050658	RNA transport	36/3757	40/4541	0.155106	0.999998	0.999998	ALKBH5/ALYREF/CASC3/CETN2/CPSF6/DDX25/DDX39B/DHX9/EIF4A3/ENY2/FLOT1/FYTTD1/GLE1/HNRNPA1/HNRNPA2B1/HSF1/MAGOH/MAGOHB/MRPL18/NCBP2/NUTF2/NXF1/NXT1/QKI/RAE1/RANBP2/RBM8A/SEC13/SEM1/SNUPN/SRSF1/SRSF3/SRSF7/SSB/TST/YBX1	36
BP	GO:0051236	establishment of RNA localization	36/3757	40/4541	0.155106	0.999998	0.999998	ALKBH5/ALYREF/CASC3/CETN2/CPSF6/DDX25/DDX39B/DHX9/EIF4A3/ENY2/FLOT1/FYTTD1/GLE1/HNRNPA1/HNRNPA2B1/HSF1/MAGOH/MAGOHB/MRPL18/NCBP2/NUTF2/NXF1/NXT1/QKI/RAE1/RANBP2/RBM8A/SEC13/SEM1/SNUPN/SRSF1/SRSF3/SRSF7/SSB/TST/YBX1	36
BP	GO:0097746	blood vessel diameter maintenance	36/3757	40/4541	0.155106	0.999998	0.999998	ADORA2B/ADRA2B/AGT/AGTR1/ATG5/ATP1A2/AVP/CASR/CAV1/COMP/DRD1/EDN1/EDN2/EDNRA/EDNRB/EXT1/F2R/F2RL1/GCLM/GPX1/HRH1/ITGB1BP1/KCNMA1/KNG1/NPPA/NTS/P2RY2/PRKG1/RHOA/SCNN1B/SERPINF2/SNTA1/SOD1/UTS2R/VAMP2/ZDHHC21	36
CC	GO:0097730	non-motile cilium	46/3871	52/4711	0.155615	0.718793	0.694223	ABCA4/ARL3/ARR3/ATP8A2/BBS4/CEP290/CETN2/CNGA1/CNGB1/DRD1/DYNLL2/ELMOD3/ENKD1/GNA11/GNAT1/GNAT2/GNB1/GNGT1/GRK1/GUCA1A/GUCA1B/GUCY2D/GUCY2F/IFT20/IFT57/IMPG1/PDC/PDE6A/PDE6B/PDE6G/PRKCA/PRPH2/RCVRN/RDH14/RDH8/RGS9/RGS9BP/RHO/ROM1/RPGRIP1/RSPH9/SAG/TBCC/TMEM30A/TUBG1/VCAN	46
BP	GO:0007169	transmembrane receptor protein tyrosine kinase signaling pathway	76/3757	87/4541	0.156204	0.999998	0.999998	ADIPOQ/AGT/ANGPT1/ANGPT2/APOD/BCAR3/CAV2/CDK5R1/CEP57/CHN1/CNOT9/COL4A1/CSRP3/CTNNB1/DCN/DDIT4/DNAI1/DSTYK/EFNA1/EXT1/F3/F7/FBXW7/FGF1/FGF18/FUT7/GATA3/GFRA2/GKAP1/GPC1/HGS/HRG/HSPB1/IFI6/IFT20/IGF1/IGF1R/IGFBP2/IGFBP3/JCAD/KIT/LGMN/MAPK1/MET/MSTN/MT3/MZB1/PAK1/PDGFA/PIK3CA/PIK3R1/PLAUR/PLCG1/PRKCB/RAF1/RAPGEF2/RARRES2/RBM4/RHBDF1/RNF126/SHKBP1/SLC39A14/SNCA/SOCS4/SOCS5/SPRY2/STAT3/STAT5B/TEK/TGF…	76
BP	GO:0033674	positive regulation of kinase activity	76/3757	87/4541	0.156204	0.999998	0.999998	ADCYAP1/ADIPOQ/ADRB2/AGT/ANGPT1/ATP2B4/CAB39/CARTPT/CCND1/CCND2/CCNT1/CD40LG/CD79A/CD81/CDC42/CDK5/CDK5R1/CHI3L1/CIB1/CKS1B/CKS2/DAZAP2/DSTYK/EDN1/EEF1A2/EFNA1/EMP2/EPO/ERP29/ETAA1/FBXW7/FGF1/FGF2/GHRL/IFNG/IGF2/IL34/ITGB1BP1/LAMTOR3/LMO4/LTF/MAP2K6/MAP3K7/MAPT/MLST8/MOB3A/MOB3B/MOB3C/MRNIP/MT3/NOD2/NTF3/PAK1/PDGFA/PHB2/PIH1D1/PIK3CA/PIK3R1/PPIA/PPP2CA/PPP2R3C/RAF1/RAP1A/RAPGEF2/RHOA/SESN2/SNCA/S…	76
BP	GO:0042060	wound healing	76/3757	87/4541	0.156204	0.999998	0.999998	ADRA2B/ALOX15/ANXA1/ANXA5/ANXA8L1/AP3B1/AQP1/ARFGEF1/ARL8B/B4GALT1/BLOC1S3/BLOC1S6/C15H11orf34/CAV1/CAV3/CD40LG/CD44/CD9/CHMP2B/CHMP4A/CLDN1/CLDN3/CLDN4/COMP/CPB2/ENPP4/EXT1/F11/F12/F13A1/F2/F2R/F2RL1/F2RL2/F3/F9/FERMT3/FGF2/FKBP10/GNAS/GPX1/HRG/IL1A/IL6/INSL3/KLKB1/KNG1/NOS3/ODAM/P2RY1/PAK1/PDGFA/PF4/PLA2G4A/PLG/PLPP3/PPIA/PRDX2/PRKCA/PRKG1/PROC/PROS1/RHOA/SDC1/SERPINC1/SERPINF2/SERPING1/SMPD1/S…	76
BP	GO:0051346	negative regulation of hydrolase activity	76/3757	87/4541	0.156204	0.999998	0.999998	A2M/AGT/AKT1/AMBP/APOA1/AQP1/ARFGEF1/ARL2/ATP5IF1/BBS4/BIRC5/C3/CAAP1/CDKN2D/CHP1/CSN2/CSNK2A1/CSTA/CSTB/DPEP1/FABP1/FETUB/FKBP1A/FKBP1B/GNAT1/GPX1/IFI6/ITIH1/ITIH2/ITIH3/ITIH4/ITIH5/LAMTOR5/LOC404103/LOC505033/LOC617402/LTF/MASTL/MGC133636/MT3/NGF/NR4A1/PCID2/PEBP1/PIH1D1/PLAUR/PPP1R35/PRDX3/PRDX5/PSMF1/PTPA/RDX/RNF34/SERPINA3-3/SERPINA3-7/SFN/SH3RF1/SLC39A14/SNCA/SPINK1/SPRY2/TFPI2/TGFB2/TIMP1/…	76
BP	GO:0001823	mesonephros development	17/3757	18/4541	0.156375	0.999998	0.999998	AGT/BMP4/CALB1/CTNNB1/CTNNBIP1/FGF1/FGF2/GATA3/HES1/ILK/LGR4/OSR1/OSR2/SFRP1/SMAD1/TCF21/TMEM59L	17
BP	GO:0001938	positive regulation of endothelial cell proliferation	17/3757	18/4541	0.156375	0.999998	0.999998	AGTR1/AKT1/BMP4/CAV2/CCL11/EMC10/F3/FGF2/FGFBP1/HMGB2/MYDGF/NR4A1/PPP1R16B/PRKCA/SCG2/TGFBR1/VEGFA	17
BP	GO:0002690	positive regulation of leukocyte chemotaxis	17/3757	18/4541	0.156375	0.999998	0.999998	ADAM10/AIF1/C1QBP/CCL3/CCL5/CREB3/CXCL10/CXCL17/DNM1L/EDN2/IL34/MAPK1/MSTN/PTN/RAC2/RARRES2/RIPOR2	17
BP	GO:0007411	axon guidance	17/3757	18/4541	0.156375	0.999998	0.999998	ALCAM/B4GAT1/CDK5/CDK5R1/CHN1/DPYSL2/DRAXIN/EDN1/EDNRA/EXT1/LGI1/LHX9/NFIB/SCN1B/SEMA3C/TUBB3/USP33	17
BP	GO:0007416	synapse assembly	17/3757	18/4541	0.156375	0.999998	0.999998	ADGRL3/BDNF/CDK5/CTNNB1/DBNL/GABRA1/GABRA2/GABRB2/GABRG2/GHRL/GPM6A/LHFPL4/LRRN1/SEMA4A/SNCA/SRPX2/SYNDIG1	17
BP	GO:0009988	cell-cell recognition	17/3757	18/4541	0.156375	0.999998	0.999998	ARSA/B4GALT1/CCT2/CCT3/CCT7/CD81/CD9/CLGN/FETUB/HSPA1L/MSN/PRSS37/SPACA3/SPESP1/ZP2/ZP3/ZP4	17
BP	GO:0030177	positive regulation of Wnt signaling pathway	17/3757	18/4541	0.156375	0.999998	0.999998	ATP6AP2/CAV1/COL1A1/CRBN/CSNK2A1/FGF2/GID8/GSKIP/ILK/LGR4/LGR5/PIN1/RNF146/RNF220/RSPO3/SFRP1/ZRANB1	17
BP	GO:0032094	response to food	17/3757	18/4541	0.156375	0.999998	0.999998	BBS4/CARTPT/CCK/GAST/GH1/GHRH/GHRL/IGF1/INS/MT3/NENF/NPY/PRKCG/PRL/SCNN1B/SPX/TMEM135	17
BP	GO:0070918	regulatory ncRNA processing	17/3757	18/4541	0.156375	0.999998	0.999998	AGO2/ASZ1/BCDIN3D/BMP4/DDX4/DICER1/FKBP6/HNRNPA2B1/IL6/MAEL/PLD6/SRRT/SRSF3/TARBP2/TP53/TRIM71/TSN	17
BP	GO:0072175	epithelial tube formation	17/3757	18/4541	0.156375	0.999998	0.999998	BBS4/BMP4/BRD2/CTNNB1/FGF2/GATA3/HAND1/LIAS/LMO4/MTHFD1L/OSR1/PHACTR4/PRKACA/SFRP1/STK4/TCAP/TRAF6	17
BP	GO:0097006	regulation of plasma lipoprotein particle levels	17/3757	18/4541	0.156375	0.999998	0.999998	ADIPOQ/APOA1/APOA2/APOC3/APOE/DGAT2/EHD1/FECH/LDLR/LIPC/LPCAT3/LPL/MSR1/MTTP/NR1H2/PLA2G3/SCARB1	17
BP	GO:0097485	neuron projection guidance	17/3757	18/4541	0.156375	0.999998	0.999998	ALCAM/B4GAT1/CDK5/CDK5R1/CHN1/DPYSL2/DRAXIN/EDN1/EDNRA/EXT1/LGI1/LHX9/NFIB/SCN1B/SEMA3C/TUBB3/USP33	17
BP	GO:0007166	cell surface receptor signaling pathway	388/3757	459/4541	0.156396	0.999998	0.999998	AAK1/ACKR1/ACKR4/ACVR1/ACVR2A/ADAM10/ADCYAP1R1/ADGRD1/ADGRE5/ADGRL1/ADGRL2/ADGRL3/ADIPOQ/ADORA1/ADORA2B/ADRB2/AFP/AGT/AMOTL1/AMOTL2/ANGPT1/ANGPT2/ANXA4/APOA1/APOD/ARHGDIA/ARL2BP/ARL6/ARMC9/ARRB1/ASPN/ATP6AP2/BBS4/BCAR3/BCL7B/BMP4/BRMS1/BRMS1L/C17H12orf43/C3/CALCOCO1/CALCRL/CASP4/CAV1/CAV2/CAV3/CCL2/CCL3/CCL5/CCNC/CCR5/CCR7/CCRL2/CD14/CD36/CD44/CD79A/CD81/CDC37/CDC42/CDH6/CDK5/CDK5R1/CDKN2B/CELA1/…	388
BP	GO:0033993	response to lipid	114/3757	132/4541	0.157803	0.999998	0.999998	ABHD2/ADCY1/ADH5/AKIRIN2/ALPL/ANKRD1/ANXA1/AQP1/AQP3/ATP1A2/BMP4/CAV1/CCL2/CCL3/CCR5/CD14/CD36/CDKN2D/CFTR/CNOT9/CSN1S1/CSN1S2/CSN2/CSN3/CTNNB1/CTSH/CXCL5/DDIT4/DDRGK1/DGAT2/DNAJA1/ESR1/ESR2/F2R/FDX1/FIBIN/FOXO1/GDAP1/GH1/GNAI1/GNB1/GNG2/GOT1/HEYL/HMGB2/HTRA2/ID3/IFNAR1/IL6/INS/IRAK2/IRF3/KANK2/LALBA/LBP/LDLR/LIAS/LPL/LTF/LY96/MAPK1/MAPKAPK3/MEF2C/MGARP/MSN/MSTN/MYOD1/MYOG/NDUFA13/NOD2/NR1H3/NR5A…	114
MF	GO:0004866	endopeptidase inhibitor activity	37/3255	41/3911	0.158344	0.793606	0.78019	A2M/AGT/AHSG/BIRC5/C3/CSN2/CSTA/CSTB/DPEP1/FETUB/ITIH1/ITIH2/ITIH3/ITIH4/ITIH5/LOC505033/LOC617402/LTF/MGC133636/MT3/NGF/PEBP1/PRDX3/PRDX5/PSMF1/SERPINA3-1/SERPINA3-3/SERPINA3-7/SERPINA3-8/SERPINA5/SNCA/SPINK1/TIMP1/TIMP4/UCHL5/VIL1/WFIKKN2	37
MF	GO:0008237	metallopeptidase activity	37/3255	41/3911	0.158344	0.793606	0.78019	ADAM10/ADAM2/ADAMTS4/ADAMTS5/AFG3L2/AGBL3/AGBL5/COPS6/CPQ/DNPEP/DPEP1/ECE1/ECE2/EIF3H/ENPEP/HTRA1/HTRA2/HTRA4/IDE/LAP3/LOC784768/LTA4H/METAP2/MMP13/MMP14/MMP2/NUDT16/OMA1/PDZK1/PMPCA/PMPCB/PSMD7/PSMD9/RAPGEF2/SPRTN/UQCRC2/XPNPEP1	37
BP	GO:0051604	protein maturation	59/3757	67/4541	0.158541	0.999998	0.999998	ADAM10/ADAMTS2/AFG3L2/ASPH/BACE1/BAG2/CASP4/CASP6/CHCHD4/CIAO1/CLEC3B/CLN5/COMP/CPE/CTSC/CTSH/CTSS/CTSV/DNAJB11/ECE1/ECE2/F13A1/F3/F7/F9/FADD/FXN/GH1/KLKB1/LIAS/LPCAT3/MMP14/MMS19/NAA60/OMA1/PCSK2/PGK1/PISD/PLAT/PMPCA/PMPCB/PRKACA/PRSS37/PSEN2/RAP1GDS1/RCE1/RIPK2/S100A10/SEC11A/SERPINC1/SERPINF2/SPON1/SPRTN/STOML2/TMPRSS15/TNF/TNP1/TNP2/YIPF5	59
BP	GO:1901987	regulation of cell cycle phase transition	59/3757	67/4541	0.158541	0.999998	0.999998	ABRAXAS1/AIF1/ATP2B4/AURKB/BABAM1/BABAM2/BCL7B/BIRC5/CCL2/CCND1/CDC26/CDC5L/CDK1/CDK4/CDKN2D/DCUN1D3/DDX39B/DNA2/E2F7/ERCC2/ERCC3/ETAA1/FAM83D/HASPIN/HORMAD1/HYAL1/ID2/INHBA/INIP/INTS7/KANK2/LCMT1/MBLAC1/METTL13/MLF1/MRNIP/MSH2/NPM1/NSMCE2/OVOL1/PAF1/PCID2/PLK1/PLRG1/PPP2CA/PSMG2/RAD21/RPL26/SMARCD1/SMARCD2/SPDL1/TCIM/TFDP1/TIPIN/TM4SF5/TP53/VPS4B/XRCC3/ZWILCH	59
MF	GO:0004112	cyclic-nucleotide phosphodiesterase activity	10/3255	10/3911	0.159083	0.793606	0.78019	CNP/PDE1A/PDE1B/PDE2A/PDE5A/PDE6A/PDE6B/PDE6C/PDE6G/PDE6H	10
MF	GO:0004177	aminopeptidase activity	10/3255	10/3911	0.159083	0.793606	0.78019	CTSH/DNPEP/DPP4/ENPEP/KDM8/LAP3/LTA4H/METAP2/TPP2/XPNPEP1	10
MF	GO:0005544	calcium-dependent phospholipid binding	10/3255	10/3911	0.159083	0.793606	0.78019	ANXA1/ANXA11/ANXA3/ANXA4/ANXA5/ANXA6/ANXA7/ANXA8L1/PLA2G4A/RPH3A	10
MF	GO:0015035	protein-disulfide reductase activity	10/3255	10/3911	0.159083	0.793606	0.78019	CHCHD4/PDIA5/PGK1/SCO2/SELENOT/TXN/TXN2/TXNDC12/TXNRD1/TXNRD2	10
MF	GO:0016018	cyclosporin A binding	10/3255	10/3911	0.159083	0.793606	0.78019	PPIA/PPIB/PPIC/PPID/PPIE/PPIF/PPIH/PPIL1/PPP3R1/PPWD1	10
MF	GO:0016597	amino acid binding	10/3255	10/3911	0.159083	0.793606	0.78019	CASR/CASTOR1/GLRA1/GLRB/OTC/SESN2/SLC1A3/SRR/TAT/TM4SF5	10
MF	GO:0016638	oxidoreductase activity, acting on the CH-NH2 group of donors	10/3255	10/3911	0.159083	0.793606	0.78019	AOC3/DDO/GLUD1/LOX/LOXL2/LOXL4/MAOA/MAOB/PNPO/SAO	10
MF	GO:0051879	Hsp90 protein binding	10/3255	10/3911	0.159083	0.793606	0.78019	AHSA2/CDC37/CDK5/CHORDC1/CYP2E1/FKBP6/HSF1/MSR1/NOD2/PPID	10
BP	GO:0009891	positive regulation of biosynthetic process	306/3757	361/4541	0.160887	0.999998	0.999998	ABHD6/ACTN4/ACTR2/ACTR3/ACVR2A/ADCYAP1/ADORA2B/ADRB2/AGT/AKIRIN2/AKT1/ANKRD1/AP3B1/APEX1/APOC2/ARID5B/ARL2BP/ARNT/ASL/ATF4/BATF/BMP4/BRCA1/BUD31/C1QBP/CAPN3/CARF/CAVIN4/CCDC124/CCNT1/CCT2/CCT3/CCT6A/CCT7/CD81/CDC5L/CDK9/CEBPA/CELA1/CEP290/CHP1/CHTF8/CHUK/CHURC1/CNEP1R1/CNOT7/CNOT9/COA3/COL1A1/CREB1/CREB3/CREB3L3/CREBL2/CRX/CSRP3/CTBP2/CTNNB1/CXCL8/DBP/DCN/DDAH1/DDAH2/DDB1/DDX39B/DHX36/DHX9/DMRT1/…	306
CC	GO:0097733	photoreceptor cell cilium	40/3871	45/4711	0.161445	0.736951	0.71176	ABCA4/ARL3/ARR3/ATP8A2/BBS4/CEP290/CETN2/CNGA1/CNGB1/GNA11/GNAT1/GNAT2/GNB1/GNGT1/GRK1/GUCA1A/GUCA1B/GUCY2D/GUCY2F/IFT20/IFT57/IMPG1/PDC/PDE6A/PDE6B/PDE6G/PRKCA/PRPH2/RCVRN/RDH14/RDH8/RGS9/RGS9BP/RHO/ROM1/RPGRIP1/SAG/TBCC/TMEM30A/VCAN	40
BP	GO:0006310	DNA recombination	53/3757	60/4541	0.162705	0.999998	0.999998	ACTB/ACTR2/ACTR8/APEX1/AUNIP/BATF/BRCA1/C3H1orf146/CENPS/CENPX/CGAS/EID3/ERCC1/HMGB1/HMGB2/HMGB3/IL4/INIP/KMT5B/MCM8/MCM9/MMS19/MND1/MRNIP/MSH2/NSMCE2/NSMCE4A/OOEP/PAGR1/PARP1/PARPBP/PAXIP1/RAD51/RAD51D/RBBP8/RMI1/RNF138/RNF168/RTEL1/RUVBL2/SAMHD1/SLC15A4/TERF2IP/TFPT/TGFB1/TONSL/UCHL5/VPS72/WDR48/WRAP53/XRCC3/ZFYVE26/ZRANB3	53
BP	GO:0045017	glycerolipid biosynthetic process	53/3757	60/4541	0.162705	0.999998	0.999998	AGPAT1/AGPAT4/ALOX15/APOA1/APOA2/BPNT1/C3/CDS2/CHPT1/CNEP1R1/DGAT1/DGAT2/DGKA/DPM2/FABP5/FGF2/FITM2/GH1/GPAM/GPAT4/IMPA1/INPP1/LDLR/MBOAT7/MOGAT1/NR1H2/NR1H3/PCYT2/PDGFA/PEMT/PGAP2/PI4KA/PIGB/PIGC/PIGH/PIGL/PIGM/PIGS/PIGW/PIGY/PIK3CA/PIK3R1/PISD/PLA2G15/PLA2G4A/PLD2/PNPLA2/PTDSS1/SCARB1/SELENOI/SH3YL1/SLC27A1/TAMM41	53
BP	GO:0044093	positive regulation of molecular function	244/3757	287/4541	0.164564	0.999998	0.999998	ABR/ADCY1/ADCYAP1/ADIPOQ/ADORA2B/ADRB2/ADRB3/ADRM1/AGT/AGTR1/AKAP5/ANGPT1/APOA1/APOA2/APOC2/ARID5B/ARL1/ARL6IP5/ARRDC3/ASAP1/ASPH/ATP1B3/ATP2A1/ATP2B4/BAX/BCAR3/BDNF/BMI1/BMP4/BUD31/CAB39/CACNB3/CAPN3/CARTPT/CASR/CAV1/CAV2/CCND1/CCND2/CCNT1/CCT2/CD40LG/CD79A/CD81/CDC42/CDK5/CDK5R1/CDK9/CHI3L1/CHN1/CHP1/CHTF8/CIB1/CKS1B/CKS2/CLDN3/CLDN4/CLDN5/CLN5/CLU/CREB3/CTH/CTNNB1/CTSH/CTSS/DAP/DAZAP2/DDRGK1/D…	244
BP	GO:0007596	blood coagulation	47/3757	53/4541	0.166507	0.999998	0.999998	ADRA2B/ANXA5/ANXA8L1/AP3B1/BLOC1S3/BLOC1S6/CAV1/CD40LG/CD9/COMP/CPB2/ENPP4/F11/F12/F13A1/F2/F2R/F2RL1/F2RL2/F3/F9/FERMT3/GNAS/HRG/IL6/KLKB1/KNG1/NOS3/P2RY1/PDGFA/PF4/PLA2G4A/PLG/PPIA/PRDX2/PRKCA/PRKG1/PROC/PROS1/SERPINC1/SERPINF2/SERPING1/TFPI2/THBD/VKORC1/VPS33B/VWF	47
BP	GO:0007599	hemostasis	47/3757	53/4541	0.166507	0.999998	0.999998	ADRA2B/ANXA5/ANXA8L1/AP3B1/BLOC1S3/BLOC1S6/CAV1/CD40LG/CD9/COMP/CPB2/ENPP4/F11/F12/F13A1/F2/F2R/F2RL1/F2RL2/F3/F9/FERMT3/GNAS/HRG/IL6/KLKB1/KNG1/NOS3/P2RY1/PDGFA/PF4/PLA2G4A/PLG/PPIA/PRDX2/PRKCA/PRKG1/PROC/PROS1/SERPINC1/SERPINF2/SERPING1/TFPI2/THBD/VKORC1/VPS33B/VWF	47
BP	GO:0034976	response to endoplasmic reticulum stress	64/3757	73/4541	0.166525	0.999998	0.999998	ALOX15/ATF4/ATP2A1/BAX/CAV1/CCDC47/CEBPB/CFTR/CREB3/CREB3L3/CXCL8/DDRGK1/DERL1/DERL3/DNAJB12/DNAJC3/EIF2S1/ERLIN2/ERO1A/ERP29/FAF2/FBXO6/FLOT1/GET4/GRINA/HSP90B1/HSPA5/ITPR1/LPCAT3/MANF/MARCKS/NR1H2/NR1H3/OS9/PIK3R1/PIK3R2/PPP2CB/PSMC6/QRICH1/RCN3/RNF183/RNF186/SELENOS/SESN2/SGTA/THBS1/THBS4/TMBIM6/TMCO1/TMEM129/TMX1/TP53/TXNDC12/UBA5/UBE2G2/UBE4A/UBXN1/UBXN4/UBXN8/UFM1/USP13/VAPB/VCP/XBP1	64
CC	GO:0001750	photoreceptor outer segment	34/3871	38/4711	0.166686	0.743792	0.718367	ABCA4/ARR3/ATP8A2/BBS4/CNGA1/CNGB1/GNA11/GNAT1/GNAT2/GNB1/GNGT1/GRK1/GUCA1A/GUCA1B/GUCY2D/GUCY2F/IFT20/IMPG1/PDC/PDE6A/PDE6B/PDE6G/PRKCA/PRPH2/RCVRN/RDH14/RDH8/RGS9/RGS9BP/RHO/ROM1/SAG/TMEM30A/VCAN	34
CC	GO:0031984	organelle subcompartment	303/3871	360/4711	0.169117	0.743792	0.718367	ABHD12/AGPAT1/AGPAT4/ALOX5AP/AP1S1/AP1S2/AP4M1/APOO/ARFGEF1/ARFRP1/ARL1/ARL6IP5/ARV1/ASPH/ATG9A/ATL1/ATP2A1/ATP2C1/ATP6AP1/ATP6AP2/B4GALT1/B4GALT3/BACE1/BAX/BCAP29/BCL2/BECN1/BSCL2/CAMK2B/CAMK2D/CARD19/CASP4/CCDC47/CERS2/CFTR/CHRM3/CISD2/CLCC1/CLINT1/CLPTM1L/CLSTN3/CORO7/CREB3/CREB3L3/CYP19A1/CYP2E1/CYP2U1/CYP51A1/DAD1/DDOST/DDRGK1/DEGS2/DERL1/DGAT2/DHRS7B/DHRS7C/DHRS9/DNAJB12/DNAJC14/DPM2/DRD1/D…	303
MF	GO:0030145	manganese ion binding	17/3255	18/3911	0.169218	0.807463	0.793814	ATP2C1/B4GALT1/GALNT1/HMGCL/IMPA1/LAP3/NUDT16/PIM1/POMGNT1/PPM1A/PPM1B/PRIMPOL/PRKACA/SOD2/TDP2/XPNPEP1/XYLT2	17
MF	GO:0051087	chaperone binding	17/3255	18/3911	0.169218	0.807463	0.793814	AHSA2/ATP1A2/BAG2/BAG5/CDC25A/DNAJA1/GET4/GRPEL1/GRPEL2/HES1/HSPE1/SOD1/SUGT1/TP53/TSACC/USP13/VWF	17
MF	GO:0051219	phosphoprotein binding	17/3255	18/3911	0.169218	0.807463	0.793814	BCAR3/FBXW7/IGF2R/MAPK1/MEN1/PHF6/PIH1D1/PIK3R1/PIK3R2/PIN1/PLAT/SAG/SFN/SNCA/VAV1/YWHAE/YWHAZ	17
MF	GO:0099094	ligand-gated monoatomic cation channel activity	17/3255	18/3911	0.169218	0.807463	0.793814	AQP1/CCDC51/CHRNA3/CHRNA7/CHRNB4/CNGA1/ITPR1/ITPR2/ITPR3/KCNJ12/KCNJ2/KCNJ3/KCNJ5/KCNK1/SCNN1A/SCNN1B/SCNN1G	17
BP	GO:0001932	regulation of protein phosphorylation	176/3757	206/4541	0.169909	0.999998	0.999998	ACVR2A/ADCYAP1/ADIPOQ/ADRB2/AGT/ANGPT1/APOA1/ARL2BP/ARRB1/ATP2B4/BMP4/C3/CAB39/CARTPT/CAV1/CAV3/CCND1/CCND2/CCNT1/CD40LG/CD79A/CD81/CDC37/CDK12/CDK5/CDK5R1/CDKN2B/CDKN2D/CHI3L1/CHORDC1/CHP1/CIB1/CKS1B/CKS2/CLDN3/CNOT7/CNOT9/CREBL2/CSF2/CSN2/DAZAP2/DDIT4/DDRGK1/DNAJA1/DNAJC3/DUSP6/EDN1/EFNA1/EMP2/ENPP2/EPO/ERP29/ETAA1/FABP4/FBXW7/FECH/FGF1/FGF2/FKBP1A/FLCN/FLOT1/FYN/GDF10/GH1/GHRL/GSKIP/HES1/HGS/H…	176
CC	GO:0030117	membrane coat	28/3871	31/4711	0.170612	0.743792	0.718367	AP1M2/AP1S1/AP1S2/AP2A2/AP2B1/AP2S1/AP3B1/AP3M1/AP3S1/AP4M1/AP4S1/AP5B1/AP5M1/ARCN1/ARL6/ARRB1/CHMP4A/CLTA/CLTB/COPA/COPB2/COPE/COPG1/COPZ1/DNM1/KLHL12/SEC23A/SEC24A	28
CC	GO:0048475	coated membrane	28/3871	31/4711	0.170612	0.743792	0.718367	AP1M2/AP1S1/AP1S2/AP2A2/AP2B1/AP2S1/AP3B1/AP3M1/AP3S1/AP4M1/AP4S1/AP5B1/AP5M1/ARCN1/ARL6/ARRB1/CHMP4A/CLTA/CLTB/COPA/COPB2/COPE/COPG1/COPZ1/DNM1/KLHL12/SEC23A/SEC24A	28
BP	GO:0008283	cell population proliferation	284/3757	335/4541	0.170849	0.999998	0.999998	ADAM10/ADIPOQ/AGO3/AGTR1/AIF1/AIMP2/AKT1/ALKBH3/ANGPT1/ANXA1/APOA1/APOD/AQP1/ASCC3/ATG101/ATG13/ATP5IF1/AZI2/B4GALT1/BABAM1/BCL2L2/BCL7B/BIRC5/BMI1/BMP4/BTG1/BYSL/CASR/CAV1/CAV2/CCKBR/CCL11/CCL2/CCL5/CCND2/CD28/CD40LG/CD79A/CD81/CD9/CDC42/CDCA7/CDK1/CDKN2B/CDKN2D/CEBPA/CEBPB/CELA1/CFDP1/CHRNA7/CHTOP/CIB1/CKS2/CLDN1/CLDN3/CLDN5/CLU/CNOT7/COMP/COPS9/CSF2/CSNK2A1/CTNNB1/CTNNBIP1/CTSH/CXCL10/CXCL11/C…	284
MF	GO:1901681	sulfur compound binding	60/3255	68/3911	0.171263	0.808437	0.794771	ACBD5/ALDH6A1/AMT/ANXA4/ANXA5/ANXA6/APOE/APOH/BMP4/CCL8/CLEC3B/COMP/CRISPLD2/CXCL10/CXCL11/CXCL5/CXCL8/F11/FBN1/FGF1/FGF2/FN1/FSTL1/FTMT/FURIN/GLRA1/HDGF/HRG/IMPG1/KMT5B/LIPC/LOC504773/LPL/LTBP2/LTF/METTL17/MSTN/PAFAH1B1/PANK3/PF4/PPIA/PTN/PTPRF/RSPO3/SERPINA5/SERPINC1/SETD6/SFRP1/SOST/SULT1A1/SUMF1/TF/THBS1/THBS2/TMEM184A/TPK1/TPMT/VEGFA/VEGFB/ZCCHC4	60
BP	GO:0006937	regulation of muscle contraction	35/3757	39/4541	0.171716	0.999998	0.999998	ADORA2B/ADRA1A/ADRA2B/ANXA6/ATP1A2/ATP2A1/CAV1/CAV3/CHRM3/EDN1/EDN2/F2R/FKBP1B/GRK2/JUP/KCNJ2/KCNMA1/NPPA/ORMDL3/PRKG1/PROK2/RHOA/SOD1/SPX/STC1/TACR2/TBXA2R/TMEM38A/TMEM38B/TNNC1/TNNT1/TNNT2/TNNT3/ZC3H12A/ZDHHC21	35
BP	GO:0008016	regulation of heart contraction	35/3757	39/4541	0.171716	0.999998	0.999998	ADRA1A/AGT/APLN/ATP1A2/ATP2A1/ATP2B4/CAV1/CAV3/CHRM2/CSRP3/CXADR/EDN1/EDN2/EDNRA/EDNRB/FKBP1B/GAA/GLRX3/GRK2/JUP/KCNJ2/KCNJ5/MEF2A/MYL2/NPPA/SCN1B/SCN4B/SLC8A1/SNTA1/SPX/STC1/TGFB2/TMEM38A/TMEM38B/ZC3H12A	35
BP	GO:0043122	regulation of I-kappaB kinase/NF-kappaB signaling	35/3757	39/4541	0.171716	0.999998	0.999998	ADIPOQ/ATP2C1/CAPN3/CLEC6A/CSN2/CTH/CTNNB1/DDX1/DHX36/ESR1/F2R/F2RL1/FADD/FKBP1A/FYN/GAPDH/HSPB1/IKBKG/LTF/MYD88/NR1D1/PPM1A/PPM1B/PRKCB/RHOA/RIOK3/SHARPIN/TERF2IP/TICAM1/TIFA/TRADD/TRAF6/USP10/ZC3H12A/ZFAND6	35
BP	GO:0007178	transmembrane receptor protein serine/threonine kinase signaling pathway	58/3757	66/4541	0.171727	0.999998	0.999998	ACVR1/ACVR2A/AFP/ASPN/BMP4/BRMS1/BRMS1L/CAV1/CAV2/CAV3/CDKN2B/CLDN5/COL1A2/COMP/EID2/EXT1/FBXL15/FKBP1A/FLCN/FOS/FSHB/FST/GDF10/GDF6/HES1/HEXA/HPGD/HSPA5/ILK/INHBA/INHBB/MEN1/MSTN/NCEH1/NRROS/NUP93/PBLD/PIN1/SFRP1/SFRP5/SMAD1/SMAD2/SMAD4/SNW1/SPART/SPRY1/SPRY2/STRAP/SUDS3/TGFB1/TGFB1I1/TGFB2/TGFBR1/TMEM100/TMEM53/TP53/USP15/WFIKKN2	58
BP	GO:0044772	mitotic cell cycle phase transition	58/3757	66/4541	0.171727	0.999998	0.999998	ABRAXAS1/AIF1/ARPP19/AURKB/BABAM1/BABAM2/BCL7B/BIRC5/CCL2/CCNA2/CCND1/CDC26/CDK1/CDK4/CDKN2D/CKS2/DCUN1D3/E2F6/E2F7/EIF4EBP1/ENSA/ERCC2/ERCC3/FBXL15/HASPIN/HYAL1/ID2/INHBA/INIP/KANK2/KDM8/LCMT1/MASTL/MBLAC1/MRNIP/NSMCE2/PCID2/PLK1/PLRG1/PPP2CA/PSMG2/RAD21/RPL26/SIRT7/SMARCD1/SMARCD2/SPAST/SPDL1/TFDP1/TM4SF5/TP53/TRIM71/UBE2C/UBE2S/USP37/VPS4B/XRCC3/ZWILCH	58
BP	GO:0001763	morphogenesis of a branching structure	29/3757	32/4541	0.171767	0.999998	0.999998	AGT/BMP4/CAV3/CCL11/COL4A1/CTNNB1/CTNNBIP1/CTSH/EDN1/EDNRA/ESR1/EXT1/FGF1/FGF2/ILK/LGR4/MMP14/PAK1/PPP1CA/PPP3R1/RDH10/RSPO3/SEMA3C/SFRP1/SPRY2/STK4/TCF21/TMEM59L/WNT2	29
BP	GO:0061138	morphogenesis of a branching epithelium	29/3757	32/4541	0.171767	0.999998	0.999998	AGT/BMP4/CAV3/CCL11/COL4A1/CTNNB1/CTNNBIP1/CTSH/EDN1/EDNRA/ESR1/EXT1/FGF1/FGF2/ILK/LGR4/MMP14/PAK1/PPP1CA/PPP3R1/RDH10/RSPO3/SEMA3C/SFRP1/SPRY2/STK4/TCF21/TMEM59L/WNT2	29
BP	GO:0071407	cellular response to organic cyclic compound	91/3757	105/4541	0.172134	0.999998	0.999998	ABHD2/ACTB/ADCY1/ALPL/ANXA1/AQP1/ARL6IP5/ATP1A2/ATP2B4/BMP4/CAV1/CAV2/CCL2/CCL3/CFTR/CHRM2/CNOT9/COLEC12/CTNNB1/DDIT4/DDRGK1/DHX9/DNAJA1/DRD1/DTNBP1/EGR1/ESR1/ESR2/FDX1/FLOT1/GABRB1/GABRB2/GABRG2/GH1/GNAI1/GNB1/GNG2/HEYL/HRH1/HSP90B1/HTR2A/ID3/IMPACT/JUP/KANK2/MAPK1/MEF2C/MGARP/MSN/MSTN/MYOD1/MYOG/NPM1/NR5A1/NSG2/OPRM1/P2RY1/PAK1/PDE12/PDE2A/PIM1/PQBP1/RAD51/RAE1/RAP1A/RAP1B/RAPGEF2/RBFOX2/RHOA/R…	91
BP	GO:0008219	cell death	385/3757	456/4541	0.172805	0.999998	0.999998	ADIPOQ/AGT/AIFM2/AIMP2/AIPL1/AKT1/ALB/ANGPT1/ANKRD1/APEX1/APIP/AQP1/ARL6IP5/ASAH1/ASNS/ATAD3A/ATF4/ATG3/ATG5/ATG9A/ATP2A1/AURKA/AURKB/B4GALT1/BABAM2/BACE1/BAX/BCAP29/BCL2/BCL2A1/BCL2L14/BCL2L15/BCL7B/BECN1/BEX2/BEX3/BIRC5/BLCAP/BMI1/BMP4/BNIP3/BNIP3L/BRINP1/BRMS1/BTG1/C1D/C1H3orf38/C1QBP/C9H6orf120/CAAP1/CALHM2/CAPN3/CASP3/CASP4/CASP6/CAV1/CCL2/CCL3/CCL5/CCND2/CDCA7/CDK1/CDK5/CDK5R1/CDKN2D/CFDP1/…	385
CC	GO:0048471	perinuclear region of cytoplasm	159/3871	187/4711	0.172978	0.745726	0.720235	ACTL9/ACTN4/ADAM10/ADIPOQ/AIF1/ANP32A/ANP32B/ANXA4/ANXA6/APEX1/APOD/AQP2/ARF3/ARFGEF1/ARHGAP10/ATP6V0A2/ATP9B/ATXN10/AURKA/BDNF/BRI3/BUD23/CABP1/CALCOCO2/CAPZB/CASC3/CAV2/CCNF/CDK5R1/CHI3L1/CIB1/CLIC1/CLINT1/CLN5/CLU/COPS3/CSNK1D/CTNNB1/CYB5R4/CYFIP1/CYHR1/CYLC1/CYLC2/CYLD/DCTN3/DCUN1D3/DDX4/DGAT2/DICER1/DNAJA1/DNAJB6/DNM1L/EIF3G/EIF4E/EIF4H/EMP2/ENPP3/EXOC3/EXOC8/FAM168B/FBXL5/FBXW7/GALNT1/GGPS1…	159
MF	GO:0008324	monoatomic cation transmembrane transporter activity	94/3255	108/3911	0.173137	0.808587	0.794918	ANXA2/ANXA6/AQP1/ATP1A1/ATP2A1/ATP2C1/ATP5F1B/ATP5F1C/ATP5MC1/ATP5MC2/ATP5MC3/ATP5ME/ATP5MG/ATP5PD/ATP6V0A1/ATP6V0A2/ATP6V0C/ATP6V0D1/ATP6V0D2/ATP6V0E1/ATP6V0E2/ATP6V1B1/ATP6V1D/ATP6V1G1/ATP6V1G2/CACNB1/CACNG1/CCDC51/CHRNA3/CHRNA7/CHRNB4/CNGA1/COX4I1/COX5A/CTNS/ITPR1/ITPR2/ITPR3/KCNA4/KCNAB1/KCNAB2/KCNB2/KCNH1/KCNIP3/KCNIP4/KCNJ12/KCNJ2/KCNJ3/KCNJ5/KCNK1/KCNMA1/KCNQ3/LETM1/NCS1/NIPA2/OPRM1/PKD2/S…	94
BP	GO:0051254	positive regulation of RNA metabolic process	258/3757	304/4541	0.17392	0.999998	0.999998	ACTN4/ACTR2/ACTR3/ACVR2A/ADCYAP1/ADRB2/AGO2/AGO3/AGT/AKIRIN2/ANKRD1/AP3B1/APEX1/ARID5B/ARL2BP/ARNT/ATF4/BATF/BMP4/BRCA1/BUD23/BUD31/CAPN3/CARF/CAVIN4/CCDC124/CCNT1/CD81/CDC5L/CDK9/CEBPA/CELA1/CEP290/CHUK/CHURC1/CNOT7/CNOT9/COL1A1/CREB1/CREB3/CREB3L3/CREBL2/CRX/CSRP3/CTBP2/CTNNB1/DBP/DCN/DDX39B/DHX36/DHX9/DIMT1/DMRT1/DNAJC2/EDF1/EDN1/EGR1/ELF1/ELL3/ENY2/EPO/ERCC1/ESR1/ESR2/ETV1/ETV6/F2R/FADD/FANK1…	258
MF	GO:0001216	DNA-binding transcription activator activity	42/3255	47/3911	0.175651	0.811695	0.797973	BATF/CARF/CDC5L/CEBPA/CREB3/CREB3L3/CRX/DBP/ELF1/ESR1/ETV1/ETV6/FOS/FOXO1/GMEB1/HAND1/HEYL/HSF1/IKZF3/IRF3/JUNB/MAFF/MAFG/MEF2C/MYF5/MYOD1/MYOG/NR1H2/NR1H3/NR4A1/OSR2/RAX2/RBPJ/SMAD1/STAT5B/TCF21/TFAP2A/TFDP1/TP53/ZFX/ZNF639/ZNF750	42
BP	GO:1901701	cellular response to oxygen-containing compound	196/3757	230/4541	0.175993	0.999998	0.999998	ACTB/ADCY1/ADCY7/ADIPOQ/ADRB2/AGTR1/AKR1A1/ALDH1A1/ALOX15/ANKRD1/ANKZF1/AQP1/AQP2/ATP2B4/BCAR3/BIRC5/CA2/CAPN2/CAPN3/CARF/CASTOR1/CAT/CAV1/CAV2/CCL2/CCL3/CCR5/CD14/CDK5R1/CFTR/CHRM2/CHRM3/CLTRN/COL1A1/COL1A2/COL4A1/CSRP3/CTNNB1/CXCL5/DCPS/DDIT4/DGAT2/DHX36/DNAI1/DPEP1/DRD1/DTNBP1/EDN1/EDNRA/EGR1/ESD/ESR1/ESR2/FABP1/FABP4/FDX1/FKBP1B/FOS/FOXO1/FUT7/FXN/FYN/GHRH/GKAP1/GLRA1/GNA11/GNAI1/GNB1/GNG2/GN…	196
BP	GO:0055074	calcium ion homeostasis	52/3757	59/4541	0.17685	0.999998	0.999998	AFG3L2/ALPL/ANXA5/ANXA6/ATG5/ATP2A1/ATP2B4/ATP2C1/ATP6V1B1/CALB1/CAPN3/CASR/CCDC47/CCL3/CCL8/CCR5/CHRNA7/CSRP3/CXCL10/CXCL11/CXCL9/DHRS7C/DRD1/EDNRA/ERO1A/F2R/FGF2/FKBP1A/FKBP1B/GRINA/HCRTR1/ITPR1/ITPR3/LETM1/MAIP1/MICU1/PLN/PRKCB/PTH/RGN/SLC8A1/SMDT1/SNCA/SNX10/STOML2/SV2A/TMBIM6/TMCO1/TMEM38A/TMEM38B/VAPB/ZNHIT1	52
BP	GO:0010564	regulation of cell cycle process	112/3757	130/4541	0.177264	0.999998	0.999998	ABRAXAS1/AIF1/ATP2B4/AURKB/BABAM1/BABAM2/BBS4/BCL7B/BECN1/BIRC5/BMP4/BUB3/CAV2/CCL2/CCND1/CCNF/CD28/CDC26/CDC42/CDC5L/CDK1/CDK4/CDKN2B/CDKN2D/CEP120/CETN2/CHMP2B/CHMP4A/CHORDC1/CSNK2A1/CSNK2A2/CTNNB1/DCUN1D3/DDX39B/DMRT1/DNA2/DRG1/E2F7/E2F8/EDN1/ERCC2/ERCC3/ETAA1/FAM83D/FEN1/FLCN/GNAI1/HASPIN/HDAC8/HORMAD1/HSPA1A/HYAL1/ID2/IL1A/INHBA/INIP/INTS7/KANK2/KIF20A/KIF2B/KLHL13/KLHL21/LCMT1/MAP10/MBLAC1/…	112
CC	GO:0030659	cytoplasmic vesicle membrane	228/3871	270/4711	0.178285	0.760161	0.734176	ABCA4/ABHD17A/ABHD17C/ABHD6/ACAP1/ANXA1/ANXA4/ANXA6/ANXA7/AP1M2/AP1S1/AP1S2/AP2A2/AP2B1/AP2S1/AP3B1/AP3M1/AP3S1/AP5M1/AQP1/AQP2/AQP4/ARCN1/ARL8B/ATG9A/ATP6AP1/ATP6AP2/ATP6V0A1/ATP6V0A2/ATP6V0C/ATP6V0D1/ATP6V0E2/ATP6V1B2/ATP6V1C1/ATP6V1D/ATP6V1E1/ATP6V1G2/ATP8A1/ATP8A2/BACE1/BAIAP2L2/BECN1/CAV1/CAV2/CD164/CD300LG/CD46/CDIP1/CFTR/CHGB/CHMP1B/CHMP2B/CHMP3/CHMP4A/CLTA/CLTB/COMMD1/COPA/COPB2/COPE/COPG…	228
BP	GO:0000281	mitotic cytokinesis	16/3757	17/4541	0.18081	0.999998	0.999998	ARL3/BBS4/BIRC5/CHMP2B/CHMP4A/KIF20A/KLHDC8B/LZTS2/PLK1/RASA1/RHOA/RHOB/SPAST/UNC119/VPS4B/ZFYVE26	16
BP	GO:0000413	protein peptidyl-prolyl isomerization	16/3757	17/4541	0.18081	0.999998	0.999998	CWC27/FKBP11/FKBP1A/FKBP1B/FKBP2/PIN1/PPIA/PPIB/PPIC/PPID/PPIE/PPIF/PPIH/PPIL1/PPWD1/RANBP2	16
BP	GO:0001657	ureteric bud development	16/3757	17/4541	0.18081	0.999998	0.999998	AGT/BMP4/CALB1/CTNNB1/CTNNBIP1/FGF1/FGF2/GATA3/HES1/ILK/LGR4/OSR1/SFRP1/SMAD1/TCF21/TMEM59L	16
BP	GO:0006446	regulation of translational initiation	16/3757	17/4541	0.18081	0.999998	0.999998	AGO2/DNAJC3/EIF1/EIF2S1/EIF3B/EIF4EBP1/EIF4G2/FECH/IMPACT/NCBP2/NPM1/PAIP2/RBM4/RPL13A/SH3BGRL/YTHDF2	16
BP	GO:0022612	gland morphogenesis	16/3757	17/4541	0.18081	0.999998	0.999998	BMP4/CAV1/CAV3/CCL11/CEBPB/DRD2/ESR1/FGL1/IL6/MSN/PTN/SEMA3C/SFRP1/TGFB1/TGFB2/XBP1	16
BP	GO:0030433	ubiquitin-dependent ERAD pathway	16/3757	17/4541	0.18081	0.999998	0.999998	CAV1/CCDC47/DERL3/ERLIN2/FAF2/FBXO6/HSP90B1/OS9/PSMC6/SGTA/TMEM129/UBE2G2/UBE4A/UBXN4/UBXN8/VCP	16
BP	GO:0030512	negative regulation of transforming growth factor beta receptor signaling pathway	16/3757	17/4541	0.18081	0.999998	0.999998	ASPN/BRMS1/BRMS1L/CAV1/CAV2/EID2/HSPA5/NRROS/PBLD/PIN1/SPRY1/SPRY2/STRAP/SUDS3/TGFB1I1/TP53	16
BP	GO:0034605	cellular response to heat	16/3757	17/4541	0.18081	0.999998	0.999998	CHORDC1/DHX36/FGF1/HIKESHI/HSF1/HTRA2/IL1A/PRKACA/RBBP7/SCARA5/SLC52A3/SLU7/SUMO1/TCIM/VCP/YWHAE	16
BP	GO:0048259	regulation of receptor-mediated endocytosis	16/3757	17/4541	0.18081	0.999998	0.999998	AAK1/ANGPT1/APLN/APOC3/ARF1/ARRB1/ARRB2/ATAD1/C3/CLU/NTF3/PICK1/PPP3R1/PPT1/SELE/UNC119	16
BP	GO:0048813	dendrite morphogenesis	16/3757	17/4541	0.18081	0.999998	0.999998	CAMK2B/CAPRIN1/CDC42/CDK5/CDK5R1/DHX36/EFNA1/FYN/MEF2A/PQBP1/PTN/RAPGEF2/SDC2/TMEM106B/WASL/YWHAH	16
BP	GO:0060260	regulation of transcription initiation by RNA polymerase II	16/3757	17/4541	0.18081	0.999998	0.999998	CTNNBIP1/DHX36/ERCC1/ESR1/HMGB1/MED17/MED21/MED30/MED4/MED7/MED9/PCID2/TAF12/TAF8/TP53/ZNHIT1	16
BP	GO:0061333	renal tubule morphogenesis	16/3757	17/4541	0.18081	0.999998	0.999998	AGT/BMP4/COL4A1/CTNNB1/CTNNBIP1/FGF1/FGF2/GATA3/HES1/ILK/KLHL3/LGR4/MEF2C/OSR1/TCF21/TMEM59L	16
BP	GO:0072163	mesonephric epithelium development	16/3757	17/4541	0.18081	0.999998	0.999998	AGT/BMP4/CALB1/CTNNB1/CTNNBIP1/FGF1/FGF2/GATA3/HES1/ILK/LGR4/OSR1/SFRP1/SMAD1/TCF21/TMEM59L	16
BP	GO:0072164	mesonephric tubule development	16/3757	17/4541	0.18081	0.999998	0.999998	AGT/BMP4/CALB1/CTNNB1/CTNNBIP1/FGF1/FGF2/GATA3/HES1/ILK/LGR4/OSR1/SFRP1/SMAD1/TCF21/TMEM59L	16
BP	GO:2000142	regulation of DNA-templated transcription initiation	16/3757	17/4541	0.18081	0.999998	0.999998	CTNNBIP1/DHX36/ERCC1/ESR1/HMGB1/MED17/MED21/MED30/MED4/MED7/MED9/PCID2/TAF12/TAF8/TP53/ZNHIT1	16
[truncated: 2,945 more rows]

## Sheet: kegg
ID	Description	GeneRatio	BgRatio	pvalue	p.adjust	qvalue	geneID	Count
[truncated: 314 more rows]
